# Supplementary material for: Cancer-induced FOXP1 disrupts and reprograms skeletal-muscle circadian transcription in cachexia
Source: Cell Rep. Author manuscript; Available in PMC 2025 Jun 14. (PMC12166465; doi:10.1016/j.celrep.2025.115689)
Supplement: 2 [file NIHMS2085659-supplement-2.xlsx]

## Sheet: Metadata
Genes with FOXP1 binding sites and their corresponding KEGG pathways in the gastrocnemius-plantaris complex muscle of cancer-free control mice and mice with KPC pancreatic cancer, identified via ChIP-seq.
Genes with FOXP1 binding sites tab: This tab lists genes with FOXP1 binding sites in skeletal muscle of control mice only, KPC mice only, both control and KPC mice, and total unique genes with FOXP1 binding sites.
Control only pathways tab: This tab contains the output of the bioinformatic enrichment analysis using EnrichR on genes with FOXP1 binding sites in skeletal muscle of control mice only.
Control and KPC pathways tab: This tab contains the output of the bioinformatic enrichment analysis using EnrichR on genes with FOXP1 binding sites in skeletal muscle of control and KPC mice.
KPC only pathways tab: This tab contains the output of the bioinformatic enrichment analysis using EnrichR on genes with FOXP1 binding sites in skeletal muscle of KPC mice only.

## Sheet: Genes with FOXP1 binding sites
Genes with FOXP1 binding sites			Genes with FOXP1 binding sites				Total unique genes with FOXP1 binding sites
Control	KPC		Control only	Control and KPC	KPC only
0610009O20Rik	0610009L18Rik		0610009O20Rik	0610039K10Rik	0610009L18Rik		0610009L18Rik
0610039K10Rik	0610010K14Rik		0610040B10Rik	0610040F04Rik	0610010K14Rik		0610009O20Rik
0610040B10Rik	0610031O16Rik		0610043K17Rik	1110002L01Rik	0610031O16Rik		0610010K14Rik
0610040F04Rik	0610039K10Rik		1110038B12Rik	1110037F02Rik	1110006G14Rik		0610031O16Rik
0610043K17Rik	0610040F04Rik		1700010L04Rik	1190002F15Rik	1110032A03Rik		0610039K10Rik
1110002L01Rik	1110002L01Rik		1700013F07Rik	1190002N15Rik	1110034G24Rik		0610040B10Rik
1110037F02Rik	1110006G14Rik		1700025H01Rik	1600002D24Rik	1500017E21Rik		0610040F04Rik
1110038B12Rik	1110032A03Rik		1700025M24Rik	1600012H06Rik	1700003F17Rik		0610043K17Rik
1190002F15Rik	1110034G24Rik		1700037C18Rik	1600020E01Rik	1700009P17Rik		1110002L01Rik
1190002N15Rik	1110037F02Rik		1700042G07Rik	1700003E16Rik	1700011J10Rik		1110006G14Rik
1600002D24Rik	1190002F15Rik		1700086O06Rik	1700012D01Rik	1700011L22Rik		1110032A03Rik
1600012H06Rik	1190002N15Rik		1700094D03Rik	1700016L04Rik	1700014B07Rik		1110034G24Rik
1600020E01Rik	1500017E21Rik		1810011O10Rik	1700028E10Rik	1700034F02Rik		1110037F02Rik
1700003E16Rik	1600002D24Rik		2200002D01Rik	1700055D18Rik	1700040D17Rik		1110038B12Rik
1700010L04Rik	1600012H06Rik		2310044G17Rik	1700084E18Rik	1700045H11Rik		1190002F15Rik
1700012D01Rik	1600020E01Rik		2310057M21Rik	1700096J18Rik	1700054O19Rik		1190002N15Rik
1700013F07Rik	1700003E16Rik		2310065F04Rik	1700109F18Rik	1810026B05Rik		1500017E21Rik
1700016L04Rik	1700003F17Rik		2410131K14Rik	1700110K17Rik	2010320M18Rik		1600002D24Rik
1700025H01Rik	1700009P17Rik		2610307P16Rik	1700123M08Rik	2210015D19Rik		1600012H06Rik
1700025M24Rik	1700011J10Rik		2700038G22Rik	1700123O20Rik	2310022A10Rik		1600020E01Rik
1700028E10Rik	1700011L22Rik		2700049A03Rik	1810010H24Rik	2310047M10Rik		1700003E16Rik
1700037C18Rik	1700012D01Rik		2810008D09Rik	2010003O02Rik	2310058D17Rik		1700003F17Rik
1700042G07Rik	1700014B07Rik		2810025M15Rik	2010109A12Rik	2310061J03Rik		1700009P17Rik
1700055D18Rik	1700016L04Rik		3830408C21Rik	2010110K18Rik	2310068J16Rik		1700010L04Rik
1700084E18Rik	1700028E10Rik		4430402I18Rik	2210408F21Rik	2410133F24Rik		1700011J10Rik
1700086O06Rik	1700034F02Rik		4732471J01Rik	2310001H17Rik	2500004C02Rik		1700011L22Rik
1700094D03Rik	1700040D17Rik		4833431D13Rik	2310008H04Rik	2510039O18Rik		1700012D01Rik
1700096J18Rik	1700045H11Rik		4921511C10Rik	2310015A10Rik	2610204G22Rik		1700013F07Rik
1700109F18Rik	1700054O19Rik		4930449E18Rik	2310036O22Rik	2700012I20Rik		1700014B07Rik
1700110K17Rik	1700055D18Rik		4930455H04Rik	2310069B03Rik	2810004N23Rik		1700016L04Rik
1700123M08Rik	1700084E18Rik		4930470P17Rik	2610507B11Rik	2810416G20Rik		1700025H01Rik
1700123O20Rik	1700096J18Rik		4930507D05Rik	2700033N17Rik	2810459M11Rik		1700025M24Rik
1810010H24Rik	1700109F18Rik		4930556J24Rik	2700086A05Rik	2900026A02Rik		1700028E10Rik
1810011O10Rik	1700110K17Rik		4930577N17Rik	2810013P06Rik	3110002H16Rik		1700034F02Rik
2010003O02Rik	1700123M08Rik		4932422M17Rik	2810403D21Rik	4930405A21Rik		1700037C18Rik
2010109A12Rik	1700123O20Rik		4933430I17Rik	2810405F15Rik	4930415O20Rik		1700040D17Rik
2010110K18Rik	1810010H24Rik		4933433G15Rik	2810474O19Rik	4930422G04Rik		1700042G07Rik
2200002D01Rik	1810026B05Rik		4933433H22Rik	2900008C10Rik	4930429F24Rik		1700045H11Rik
2210408F21Rik	2010003O02Rik		5031434C07Rik	3010003L21Rik	4930452A19Rik		1700054O19Rik
2310001H17Rik	2010109A12Rik		5430403N17Rik	3110043A19Rik	4930515G01Rik		1700055D18Rik
2310008H04Rik	2010110K18Rik		6030408B16Rik	3110062M04Rik	4930547E08Rik		1700084E18Rik
2310015A10Rik	2010320M18Rik		6330409D20Rik	3110082I17Rik	4930588K23Rik		1700086O06Rik
2310036O22Rik	2210015D19Rik		9030624J02Rik	4632428N05Rik	4930592I03Rik		1700094D03Rik
2310044G17Rik	2210408F21Rik		9430023L20Rik	4833419F23Rik	4931406C07Rik		1700096J18Rik
2310057M21Rik	2310001H17Rik		9430060I03Rik	4921530L18Rik	5033411D12Rik		1700109F18Rik
2310065F04Rik	2310008H04Rik		9430091E24Rik	4930414L22Rik	5730455P16Rik		1700110K17Rik
2310069B03Rik	2310015A10Rik		9530026F06Rik	4930481A15Rik	5830415F09Rik		1700123M08Rik
2410131K14Rik	2310022A10Rik		9530026P05Rik	4930483O08Rik	5830433I10Rik		1700123O20Rik
2610307P16Rik	2310036O22Rik		9530048J24Rik	4930502E09Rik	8430408G22Rik		1810010H24Rik
2610507B11Rik	2310047M10Rik		9630014M24Rik	4930526I15Rik	9230112D13Rik		1810011O10Rik
2700033N17Rik	2310058D17Rik		9630028H03Rik	4930593A02Rik	9330020H09Rik		1810026B05Rik
2700038G22Rik	2310061J03Rik		A230066D03Rik	4931406P16Rik	9530052E02Rik		2010003O02Rik
2700049A03Rik	2310068J16Rik		A330069E16Rik	4931428F04Rik	a		2010109A12Rik
2700086A05Rik	2310069B03Rik		A330076C08Rik	4931440J10Rik	A230028O05Rik		2010110K18Rik
2810008D09Rik	2410133F24Rik		A630001O12Rik	4932412D23Rik	A230045G11Rik		2010320M18Rik
2810013P06Rik	2500004C02Rik		A830009L08Rik	4932438H23Rik	A230056J06Rik		2200002D01Rik
2810025M15Rik	2510039O18Rik		A930015D03Rik	4933411G11Rik	A230108P19Rik		2210015D19Rik
2810403D21Rik	2610204G22Rik		A930016O22Rik	4933426D04Rik	A330017A19Rik		2210408F21Rik
2810405F15Rik	2610507B11Rik		Aamdc	4933426M11Rik	A530020G20Rik		2310001H17Rik
2810474O19Rik	2700012I20Rik		Abl1	4933434E20Rik	A730056A06Rik		2310008H04Rik
2900008C10Rik	2700033N17Rik		Ablim2	5031425E22Rik	A930035D04Rik		2310015A10Rik
3010003L21Rik	2700086A05Rik		Acat1	5730577I03Rik	AA465934		2310022A10Rik
3110043A19Rik	2810004N23Rik		Actb	6230400D17Rik	Abcc8		2310036O22Rik
3110062M04Rik	2810013P06Rik		Actn3	6330416G13Rik	Abcd3		2310044G17Rik
3110082I17Rik	2810403D21Rik		Adamts9	6330562C20Rik	Abhd4		2310047M10Rik
3830408C21Rik	2810405F15Rik		Adprh	6430531B16Rik	Abi3		2310057M21Rik
4430402I18Rik	2810416G20Rik		Aes	9130011E15Rik	Abra		2310058D17Rik
4632428N05Rik	2810459M11Rik		Agpat6	9130024F11Rik	Acad10		2310061J03Rik
4732471J01Rik	2810474O19Rik		Ahdc1	9130213A22Rik	Acad12		2310065F04Rik
4833419F23Rik	2900008C10Rik		Ahrr	9230114K14Rik	Acadsb		2310068J16Rik
4833431D13Rik	2900026A02Rik		AI462493	9230116N13Rik	Acap1		2310069B03Rik
4921511C10Rik	3010003L21Rik		Ak1	9330162012Rik	Acbd5		2410131K14Rik
4921530L18Rik	3110002H16Rik		Alad	9430016H08Rik	Acd		2410133F24Rik
4930414L22Rik	3110043A19Rik		Aldh1l1	9630013D21Rik	Acot7		2500004C02Rik
4930449E18Rik	3110062M04Rik		Alg14	9830132P13Rik	Acsl1		2510039O18Rik
4930455H04Rik	3110082I17Rik		Alx4	A330023F24Rik	Actg1		2610204G22Rik
4930470P17Rik	4632428N05Rik		Amacr	A430054B03	Actn4		2610307P16Rik
4930481A15Rik	4833419F23Rik		Ampd1	A530013C23Rik	Actr1a		2610507B11Rik
4930483O08Rik	4921530L18Rik		Ankrd9	A630020A06	Acvr2b		2700012I20Rik
4930502E09Rik	4930405A21Rik		Anks1	AA386476	Adamts2		2700033N17Rik
4930507D05Rik	4930414L22Rik		Ano8	AA388235	Adat2		2700038G22Rik
4930526I15Rik	4930415O20Rik		Ap1ar	Aagab	Adcy2		2700049A03Rik
4930556J24Rik	4930422G04Rik		Ap2s1	Aatf	Adcy5		2700086A05Rik
4930577N17Rik	4930429F24Rik		Apbb1	Abca4	Adcy9		2810004N23Rik
4930593A02Rik	4930452A19Rik		Apeh	Abca5	Adh7		2810008D09Rik
4931406P16Rik	4930481A15Rik		Apopt1	Abi2	Adnp		2810013P06Rik
4931428F04Rik	4930483O08Rik		Arap3	Ablim3	Adrm1		2810025M15Rik
4931440J10Rik	4930502E09Rik		Arhgap26	Acacb	Adssl1		2810403D21Rik
4932412D23Rik	4930515G01Rik		Arhgap31	Acad11	Aff1		2810405F15Rik
4932422M17Rik	4930526I15Rik		Arhgap8	Acap3	Agl		2810416G20Rik
4932438H23Rik	4930547E08Rik		Arhgef3	Acbd4	Agpat9		2810459M11Rik
4933411G11Rik	4930588K23Rik		Arhgef33	Acin1	Ahcy		2810474O19Rik
4933426D04Rik	4930592I03Rik		Arl13b	Acot2	Ahsa2		2900008C10Rik
4933426M11Rik	4930593A02Rik		Arpc4	Actr3	AI413582		2900026A02Rik
4933430I17Rik	4931406C07Rik		Arsg	Adal	AI450353		3010003L21Rik
4933433G15Rik	4931406P16Rik		Asb8	Adam8	AI837181		3110002H16Rik
4933433H22Rik	4931428F04Rik		Asna1	Adamts4	Akt1s1		3110043A19Rik
4933434E20Rik	4931440J10Rik		Atl2	Adamts6	Akt2		3110062M04Rik
5031425E22Rik	4932412D23Rik		Atoh8	Adamtsl4	Aldh4a1		3110082I17Rik
5031434C07Rik	4932438H23Rik		Atp2a1	Adk	Aldh6a1		3830408C21Rik
5430403N17Rik	4933411G11Rik		Atp2b3	Aebp2	Aldh7a1		4430402I18Rik
5730577I03Rik	4933426D04Rik		Atp5e	Afap1l1	Aldh9a1		4632428N05Rik
6030408B16Rik	4933426M11Rik		Atp6v0a1	Agbl3	Alg9		4732471J01Rik
6230400D17Rik	4933434E20Rik		Atp8a1	Agfg2	Alkbh7		4833419F23Rik
6330409D20Rik	5031425E22Rik		Atraid	Aggf1	Alox12		4833431D13Rik
6330416G13Rik	5033411D12Rik		AU040320	AI480653	Alpk2		4921511C10Rik
6330562C20Rik	5730455P16Rik		Aup1	Akap10	Alpk3		4921530L18Rik
6430531B16Rik	5730577I03Rik		B230104I21Rik	Aldh5a1	Alyref		4930405A21Rik
9030624J02Rik	5830415F09Rik		Bag5	Alkbh5	Ambra1		4930414L22Rik
9130011E15Rik	5830433I10Rik		Baiap2	Aloxe3	Ampd3		4930415O20Rik
9130024F11Rik	6230400D17Rik		BC026585	Amhr2	Amt		4930422G04Rik
9130213A22Rik	6330416G13Rik		BC033916	Amotl2	Anapc11		4930429F24Rik
9230114K14Rik	6330562C20Rik		BC051226	Anapc13	Ank3		4930449E18Rik
9230116N13Rik	6430531B16Rik		Bcas3	Anapc15	Ankrd13a		4930452A19Rik
9330162012Rik	8430408G22Rik		Bckdk	Anapc16	Ankrd13b		4930455H04Rik
9430016H08Rik	9130011E15Rik		Bcl7a	Ankmy2	Ankrd13c		4930470P17Rik
9430023L20Rik	9130024F11Rik		Bet1l	Ankrd11	Ankrd24		4930481A15Rik
9430060I03Rik	9130213A22Rik		Bhlhe41	Ankrd23	Ankrd33b		4930483O08Rik
9430091E24Rik	9230112D13Rik		Bicd2	Ankrd39	Ankrd52		4930502E09Rik
9530026F06Rik	9230114K14Rik		Bmp2k	Anks6	Ano6		4930507D05Rik
9530026P05Rik	9230116N13Rik		Bmp6	Ankzf1	Ap2b1		4930515G01Rik
9530048J24Rik	9330020H09Rik		Brf2	Ano1	Ap5m1		4930526I15Rik
9630013D21Rik	9330162012Rik		Btbd10	Anxa9	Apba1		4930547E08Rik
9630014M24Rik	9430016H08Rik		Btbd19	Ap1g1	Apbb3		4930556J24Rik
9630028H03Rik	9530052E02Rik		C030034I22Rik	Ap2a2	Arfgap2		4930577N17Rik
9830132P13Rik	9630013D21Rik		C130046K22Rik	Ap3s1	Arhgap10		4930588K23Rik
A230066D03Rik	9830132P13Rik		C130074G19Rik	Ap4b1	Arhgap20		4930592I03Rik
A330023F24Rik	a		C1qtnf6	Ap4e1	Arid1b		4930593A02Rik
A330069E16Rik	A230028O05Rik		C2cd2l	Ap4m1	Arid5a		4931406C07Rik
A330076C08Rik	A230045G11Rik		C330007P06Rik	Apaf1	Arih1		4931406P16Rik
A430054B03	A230056J06Rik		C330024C12Rik	Apbb2	Arl3		4931428F04Rik
A530013C23Rik	A230108P19Rik		Cabp1	Apobec1	Arl4a		4931440J10Rik
A630001O12Rik	A330017A19Rik		Cabp2	Apom	Arl8b		4932412D23Rik
A630020A06	A330023F24Rik		Cad	App	Arrdc5		4932422M17Rik
A830009L08Rik	A430054B03		Camta2	Appl2	Arvcf		4932438H23Rik
A930015D03Rik	A530013C23Rik		Capn10	Arap1	Asb2		4933411G11Rik
A930016O22Rik	A530020G20Rik		Car8	Arhgap11a	Asb6		4933426D04Rik
AA386476	A630020A06		Caskin2	Arhgap12	Asb7		4933426M11Rik
AA388235	A730056A06Rik		Casp9	Arhgap24	Ascc1		4933430I17Rik
Aagab	A930035D04Rik		Ccdc101	Arhgdia	Asic3		4933433G15Rik
Aamdc	AA386476		Ccdc3	Arhgef10l	Asph		4933433H22Rik
Aatf	AA388235		Ccdc43	Arhgef12	Asxl1		4933434E20Rik
Abca4	AA465934		Ccdc47	Arhgef37	Atad3a		5031425E22Rik
Abca5	Aagab		Ccdc85a	Arid1a	Atat1		5031434C07Rik
Abi2	Aatf		Ccng2	Arid3a	Atp1a2		5033411D12Rik
Abl1	Abca4		Cd300lg	Arl2	Atp5j		5430403N17Rik
Ablim2	Abca5		Cd47	Armc12	Atp5l		5730455P16Rik
Ablim3	Abcc8		Cd63	Arntl	Atp6v1a		5730577I03Rik
Acacb	Abcd3		Cd80	Arpc2	Atp6v1c1		5830415F09Rik
Acad11	Abhd4		Cd81	Arpc3	Auh		5830433I10Rik
Acap3	Abi2		Cd93	Arrb1	Avpi1		6030408B16Rik
Acat1	Abi3		Cdc42ep1	Arrdc2	B3gnt9		6230400D17Rik
Acbd4	Ablim3		Cdh5	Arrdc3	B4galt1		6330409D20Rik
Acin1	Abra		Cdipt	Asb15	Bad		6330416G13Rik
Acot2	Acacb		Cdk17	Asic1	Bag3		6330562C20Rik
Actb	Acad10		Cdk2ap2	Asxl2	Baz1b		6430531B16Rik
Actn3	Acad11		Cdk5rap1	Atad2b	BB123696		8430408G22Rik
Actr3	Acad12		Cdkn2aipnl	Atf7ip	BC003331		9030624J02Rik
Adal	Acadsb		Cds2	Atg12	BC048403		9130011E15Rik
Adam8	Acap1		Cebpg	Atg13	BC048644		9130024F11Rik
Adamts4	Acap3		Celsr3	Atg16l2	BC056474		9130213A22Rik
Adamts6	Acbd4		Cenpp	Atg2a	Bcat2		9230112D13Rik
Adamts9	Acbd5		Chmp6	Atg2b	Best1		9230114K14Rik
Adamtsl4	Acd		Chn2	Atg9a	Bloc1s1		9230116N13Rik
Adk	Acin1		Chp1	Atn1	Bmf		9330020H09Rik
Adprh	Acot2		Chst15	Atp1a4	Bmpr1a		9330162012Rik
Aebp2	Acot7		Ckm	Atp2a2	Bod1l		9430016H08Rik
Aes	Acsl1		Cldn10	Atp2b1	Bricd5		9430023L20Rik
Afap1l1	Actg1		Cluap1	Atp2c2	Btbd1		9430060I03Rik
Agbl3	Actn4		Cmss1	Atp5b	Btbd2		9430091E24Rik
Agfg2	Actr1a		Cmtm8	Atp6ap1	Btd		9530026F06Rik
Aggf1	Actr3		Cngb1	Atp6v0e	Bud31		9530026P05Rik
Agpat6	Acvr2b		Cnksr3	Atp6v1g1	C130036L24Rik		9530048J24Rik
Ahdc1	Adal		Cnn3	Atpaf2	C2cd2		9530052E02Rik
Ahrr	Adam8		Cnot6	Atrnl1	C2cd3		9630013D21Rik
AI462493	Adamts2		Cnppd1	Atxn2l	C2cd4d		9630014M24Rik
AI480653	Adamts4		Cobl	Atxn7l1	C630043F03Rik		9630028H03Rik
Ak1	Adamts6		Commd4	Aurkaip1	Cadm1		9830132P13Rik
Akap10	Adamtsl4		Copz1	Auts2	Cap2		a
Alad	Adat2		Coro1c	AW549877	Capns1		A230028O05Rik
Aldh1l1	Adcy2		Cpvl	Axin2	Caprin1		A230045G11Rik
Aldh5a1	Adcy5		Crat	Axl	Car5a		A230056J06Rik
Alg14	Adcy9		Crip1	B230217O12Rik	Card6		A230066D03Rik
Alkbh5	Adh7		Crls1	B230312C02Rik	Caskin1		A230108P19Rik
Aloxe3	Adk		Csgalnact1	B230369F24Rik	Catsperg1		A330017A19Rik
Alx4	Adnp		Csk	B330016D10Rik	Cav1		A330023F24Rik
Amacr	Adrm1		Csrp2	B4galt3	Cbfa2t2		A330069E16Rik
Amhr2	Adssl1		Ctla2b	B930046K06Rik	Cbl		A330076C08Rik
Amotl2	Aebp2		Ctnnd1	Bag6	Cbwd1		A430054B03
Ampd1	Afap1l1		Ctsf	Bahcc1	Ccdc103		A530013C23Rik
Anapc13	Aff1		Cul5	Bap1	Ccdc117		A530020G20Rik
Anapc15	Agbl3		Cul7	Bax	Ccdc120		A630001O12Rik
Anapc16	Agfg2		Cwf19l2	Baz2a	Ccdc136		A630020A06
Ankmy2	Aggf1		Cxxc4	Bbc3	Ccdc146		A730056A06Rik
Ankrd11	Agl		Cyb561	Bbx	Ccdc153		A830009L08Rik
Ankrd23	Agpat9		Cyth1	BC005537	Ccdc40		A930015D03Rik
Ankrd39	Ahcy		D630045J12Rik	BC100451	Ccdc94		A930016O22Rik
Ankrd9	Ahsa2		D730003I15Rik	Bccip	Ccnd3		A930035D04Rik
Anks1	AI413582		D830044D21Rik	Bcl2l1	Ccnt1		AA386476
Anks6	AI450353		D830044I16Rik	Bcl6	Cct6a		AA388235
Ankzf1	AI480653		Dapk2	Bcl7b	Cd36		AA465934
Ano1	AI837181		Daxx	Bcor	Cdc37		Aagab
Ano8	Akap10		Dbnl	Bgn	Cdc40		Aamdc
Anxa9	Akt1s1		Dcaf10	Bhlhe40	Cdk5		Aatf
Ap1ar	Akt2		Dclk1	Birc2	Cdk5r1		Abca4
Ap1g1	Aldh4a1		Dctn5	Birc6	Cdk5rap2		Abca5
Ap2a2	Aldh5a1		Dda1	Bmi1	Cdkl5		Abcc8
Ap2s1	Aldh6a1		Ddb2	Bnip3	Cebpd		Abcd3
Ap3s1	Aldh7a1		Ddc	Bptf	Celf4		Abhd4
Ap4b1	Aldh9a1		Ddx42	Brd2	Cep76		Abi2
Ap4e1	Alg9		Def6	Brd3	Cep85l		Abi3
Ap4m1	Alkbh5		Dennd3	Bre	Cgnl1		Abl1
Apaf1	Alkbh7		Deptor	Brwd3	Chd1		Ablim2
Apbb1	Alox12		Derl1	Bsg	Chd2		Ablim3
Apbb2	Aloxe3		Dgkd	Btbd3	Chd7		Abra
Apeh	Alpk2		Dhrs13	Btbd9	Chic2		Acacb
Apobec1	Alpk3		Diap1	Btg1	Clcnkb		Acad10
Apom	Alyref		Diexf	Btg2	Cldn15		Acad11
Apopt1	Ambra1		Disc1	Btg3	Clic4		Acad12
App	Amhr2		Dlc1	Btn1a1	Clip1		Acadsb
Appl2	Amotl2		Dll4	Btrc	Clk4		Acap1
Arap1	Ampd3		Dnaaf3	Bzw1	Cln6		Acap3
Arap3	Amt		Dnahc2	Bzw2	Clpp		Acat1
Arhgap11a	Anapc11		Dnaja2	C030039L03Rik	Clptm1		Acbd4
Arhgap12	Anapc13		Dnajb4	C130083M11Rik	Cnksr1		Acbd5
Arhgap24	Anapc15		Dnajc16	C1qtnf1	Cnn2		Acd
Arhgap26	Anapc16		Dnajc30	C230024C17Rik	Cnnm4		Acin1
Arhgap31	Ank3		Dnajc9	C230081A13Rik	Col16a1		Acot2
Arhgap8	Ankmy2		Doc2g	C2cd5	Col23a1		Acot7
Arhgdia	Ankrd11		Dock4	Cacna1a	Coq10a		Acsl1
Arhgef10l	Ankrd13a		Dpagt1	Camk2g	Coq10b		Actb
Arhgef12	Ankrd13b		Dpp9	Cand2	Coro6		Actg1
Arhgef3	Ankrd13c		Dqx1	Cant1	Cox7a1		Actn3
Arhgef33	Ankrd23		Dusp1	Capn2	Cpeb3		Actn4
Arhgef37	Ankrd24		Dusp23	Capza2	Cpsf2		Actr1a
Arid1a	Ankrd33b		Dusp6	Casp7	Cpsf3		Actr3
Arid3a	Ankrd39		Dusp7	Casq1	Creb3		Acvr2b
Arl13b	Ankrd52		Dyrk2	Casz1	Crebzf		Adal
Arl2	Anks6		Dysf	Cbfa2t3	Crlf2		Adam8
Armc12	Ankzf1		E030018B13Rik	Cbx7	Crtc2		Adamts2
Arntl	Ano1		E030042O20Rik	Ccar1	Cs		Adamts4
Arpc2	Ano6		E130102H24Rik	Ccdc171	Csde1		Adamts6
Arpc3	Anxa9		E230029C05Rik	Ccdc59	Csnk2b		Adamts9
Arpc4	Ap1g1		Ears2	Ccdc6	Ctbp1		Adamtsl4
Arrb1	Ap2a2		Ebf2	Ccdc71	Ctnnbl1		Adat2
Arrdc2	Ap2b1		Efcab11	Ccdc85c	Ctsa		Adcy2
Arrdc3	Ap3s1		Efr3b	Ccdc88a	Cttnbp2nl		Adcy5
Arsg	Ap4b1		Ehd1	Ccdc9	Cul1		Adcy9
Asb15	Ap4e1		Eif3b	Ccni	Cul2		Adh7
Asb8	Ap4m1		Eif3d	Ccnl2	Cyp1a1		Adk
Asic1	Ap5m1		Elf2	Ccny	Cyp27b1		Adnp
Asna1	Apaf1		Elmo1	Ccr10	D17Wsu92e		Adprh
Asxl2	Apba1		Elovl5	Ccrn4l	D230025D16Rik		Adrm1
Atad2b	Apbb2		Emc1	Ccz1	D5Ertd605e		Adssl1
Atf7ip	Apbb3		Emc9	Cd151	Dab2ip		Aebp2
Atg12	Apobec1		Emg1	Cd164	Dad1		Aes
Atg13	Apom		Eml3	Cd3eap	Dapk1		Afap1l1
Atg16l2	App		Eng	Cd68	Dbn1		Aff1
Atg2a	Appl2		Eno1	Cdc20b	Dcaf7		Agbl3
Atg2b	Arap1		Eno3	Cdc25c	Ddit4		Agfg2
Atg9a	Arfgap2		Epb4.1	Cdc27	Ddx20		Aggf1
Atl2	Arhgap10		Erg	Cdc34	Ddx31		Agl
Atn1	Arhgap11a		Ets1	Cdh13	Ddx39b		Agpat6
Atoh8	Arhgap12		Etv1	Cdh23	Dek		Agpat9
Atp1a4	Arhgap20		Etv6	Cdhr2	Dennd4b		Ahcy
Atp2a1	Arhgap24		Eva1a	Cdk13	Dennd4c		Ahdc1
Atp2a2	Arhgdia		Exoc3	Cdkl3	Dennd5a		Ahrr
Atp2b1	Arhgef10l		Exoc3l2	Cdkn1a	Depdc5		Ahsa2
Atp2b3	Arhgef12		Exosc4	Cdkn1b	Des		AI413582
Atp2c2	Arhgef37		Fam109a	Cdkn2aip	Dhdh		AI450353
Atp5b	Arid1a		Fam149b	Cdkn2c	Dhps		AI462493
Atp5e	Arid1b		Fam179a	Cdyl2	Dhrs7		AI480653
Atp6ap1	Arid3a		Fam188b	Cebpa	Dhx35		AI837181
Atp6v0a1	Arid5a		Fam20b	Cebpb	Dhx57		Ak1
Atp6v0e	Arih1		Fam212b	Cend1	Dip2a		Akap10
Atp6v1g1	Arl2		Fam63a	Cenpn	Dis3		Akt1s1
Atp8a1	Arl3		Fam65a	Cep44	Dleu2		Akt2
Atpaf2	Arl4a		Farsb	Cep63	Dlgap4		Alad
Atraid	Arl8b		Fbxl19	Cep95	Dnajb1		Aldh1l1
Atrnl1	Armc12		Fgd5	Cept1	Dnajb12		Aldh4a1
Atxn2l	Arntl		Fhod3	Cers2	Dnajc14		Aldh5a1
Atxn7l1	Arpc2		Fitm1	Cfl1	Dok2		Aldh6a1
AU040320	Arpc3		Flot2	Cflar	Dpf3		Aldh7a1
Aup1	Arrb1		Fnip1	Chaf1a	Dpm1		Aldh9a1
Aurkaip1	Arrdc2		Folr2	Chchd1	Drap1		Alg14
Auts2	Arrdc3		Foxj2	Chchd5	Dtwd1		Alg9
AW549877	Arrdc5		Fry	Chd9	Duox1		Alkbh5
Axin2	Arvcf		Fubp3	Chst1	Dusp10		Alkbh7
Axl	Asb15		G3bp2	Chst3	Dut		Alox12
B230104I21Rik	Asb2		Gab1	Cirbp	E130218I03Rik		Aloxe3
B230217O12Rik	Asb6		Galnt10	Cisd3	Eaf1		Alpk2
B230312C02Rik	Asb7		Gas1	Cited2	Eapp		Alpk3
B230369F24Rik	Ascc1		Gatad2a	Ckap2	Ebi3		Alx4
B330016D10Rik	Asic1		Gatsl3	Clec16a	Ece1		Alyref
B4galt3	Asic3		Gbp6	Clec2d	Edem1		Amacr
B930046K06Rik	Asph		Gemin7	Clic5	Eef1g		Ambra1
Bag5	Asxl1		Get4	Clk1	Eef2		Amhr2
Bag6	Asxl2		Gfpt2	Clk3	Eftud2		Amotl2
Bahcc1	Atad2b		Ggh	Cln5	Egfl7		Ampd1
Baiap2	Atad3a		Ghdc	Cln8	Eif1		Ampd3
Bap1	Atat1		Gigyf1	Clp1	Eif2b4		Amt
Bax	Atf7ip		Gimap4	Cltc	Eif4ebp1		Anapc11
Baz2a	Atg12		Gimap6	Clvs1	Eif4ebp3		Anapc13
Bbc3	Atg13		Glrx2	Cmc2	Eif4enif1		Anapc15
Bbx	Atg16l2		Gltscr1	Cnnm3	Elk4		Anapc16
BC005537	Atg2a		Gm10095	Cnot8	Ell3		Ank3
BC026585	Atg2b		Gm10190	Cnst	Elmsan1		Ankmy2
BC033916	Atg9a		Gm10288	Cntnap1	Elp5		Ankrd11
BC051226	Atn1		Gm10362	Cog6	Emc10		Ankrd13a
BC100451	Atp1a2		Gm10369	Col4a1	Eme1		Ankrd13b
Bcas3	Atp1a4		Gm10384	Col4a2	Enkd1		Ankrd13c
Bccip	Atp2a2		Gm10387	Commd3	Ep300		Ankrd23
Bckdk	Atp2b1		Gm10549	Cops3	Epc1		Ankrd24
Bcl2l1	Atp2c2		Gm10555	Cops6	Ern1		Ankrd33b
Bcl6	Atp5b		Gm10629	Coro2b	Errfi1		Ankrd39
Bcl7a	Atp5j		Gm10687	Cox15	Esrrg		Ankrd52
Bcl7b	Atp5l		Gm12002	Cox20	Etf1		Ankrd9
Bcor	Atp6ap1		Gm12472	Cox7a2l	Ets2		Anks1
Bet1l	Atp6v0e		Gm13015	Cpeb2	Exd2		Anks6
Bgn	Atp6v1a		Gm13605	Cped1	Exoc5		Ankzf1
Bhlhe40	Atp6v1c1		Gm13718	Cpsf3l	Ezr		Ano1
Bhlhe41	Atp6v1g1		Gm14207	Cpsf7	Fam134b		Ano6
Bicd2	Atpaf2		Gm19412	Cramp1l	Fam168b		Ano8
Birc2	Atrnl1		Gm19582	Crbn	Fam184a		Anxa9
Birc6	Atxn2l		Gm20033	Crebl2	Fam186b		Ap1ar
Bmi1	Atxn7l1		Gm20066	Crip2	Fam187a		Ap1g1
Bmp2k	Auh		Gm20110	Cry1	Fam207a		Ap2a2
Bmp6	Aurkaip1		Gm20556	Cry2	Fam227b		Ap2b1
Bnip3	Auts2		Gm20748	Cst3	Fam35a		Ap2s1
Bptf	Avpi1		Gm21057	Ctage5	Fam71e1		Ap3s1
Brd2	AW549877		Gm21949	Ctbp2	Fam73b		Ap4b1
Brd3	Axin2		Gm2830	Ctdnep1	Fam83d		Ap4e1
Bre	Axl		Gm4532	Ctdsp1	Fam96a		Ap4m1
Brf2	B230217O12Rik		Gm4876	Ctdsp2	Fance		Ap5m1
Brwd3	B230312C02Rik		Gm5079	Ctif	Fancg		Apaf1
Bsg	B230369F24Rik		Gm5095	Cuedc1	Fars2		Apba1
Btbd10	B330016D10Rik		Gm5617	Cul4a	Fbxl20		Apbb1
Btbd19	B3gnt9		Gm608	Cutc	Fbxl5		Apbb2
Btbd3	B4galt1		Gm6249	Cwc27	Fbxo32		Apbb3
Btbd9	B4galt3		Gm7265	Cxxc5	Fcer1g		Apeh
Btg1	B930046K06Rik		Gm8098	Cyb5d2	Fdx1l		Apobec1
Btg2	Bad		Gm8618	Cyp27a1	Fdxacb1		Apom
Btg3	Bag3		Gm9484	Cyp2d22	Fhdc1		Apopt1
Btn1a1	Bag6		Gmeb1	Cyp2t4	Fis1		App
Btrc	Bahcc1		Gna11	D17H6S53E	Fkbp8		Appl2
Bzw1	Bap1		Gnb2	D1Ertd622e	Flnc		Arap1
Bzw2	Bax		Gosr2	D4Wsu53e	Fosb		Arap3
C030034I22Rik	Baz1b		Gpaa1	D730001G18Rik	Fosl2		Arfgap2
C030039L03Rik	Baz2a		Gpr124	D730045B01Rik	Foxn3		Arhgap10
C130046K22Rik	BB123696		Gpr84	D830036C21Rik	Foxo1		Arhgap11a
C130074G19Rik	Bbc3		Gria3	D830046C22Rik	Foxs1		Arhgap12
C130083M11Rik	Bbx		Gse1	D930015M05Rik	Fra10ac1		Arhgap20
C1qtnf1	BC003331		Gspt1	D930048N14Rik	Frmd8		Arhgap24
C1qtnf6	BC005537		Gtf2ird2	Dap3	Fth1		Arhgap26
C230024C17Rik	BC048403		Gtpbp2	Dazap1	Fto		Arhgap31
C230081A13Rik	BC048644		Gtpbp6	Dclre1a	Fxyd3		Arhgap8
C2cd2l	BC056474		Guf1	Dclre1b	Gaa		Arhgdia
C2cd5	BC100451		H1foo	Dctn1	Gabpa		Arhgef10l
C330007P06Rik	Bcat2		H2afx	Dctn2	Gadd45b		Arhgef12
C330024C12Rik	Bccip		H2-Ke2	Dctn3	Galk1		Arhgef3
Cabp1	Bcl2l1		Haghl	Ddit3	Gart		Arhgef33
Cabp2	Bcl6		Hcrt	Ddrgk1	Gas2l1		Arhgef37
Cacna1a	Bcl7b		Hdac4	Ddx5	Gclc		Arid1a
Cad	Bcor		Hdlbp	Ddx59	Gda		Arid1b
Camk2g	Best1		Heg1	Dexi	Gdpd3		Arid3a
Camta2	Bgn		Hes1	Dgat2	Gfap		Arid5a
Cand2	Bhlhe40		Hlx	Dgcr8	Gga3		Arih1
Cant1	Birc2		Hmbs	Dgkz	Ggn		Arl13b
Capn10	Birc6		Hmmr	Dhrs11	Gipc2		Arl2
Capn2	Bloc1s1		Hnrnph3	Dhrs3	Git2		Arl3
Capza2	Bmf		Hoxa7	Dhtkd1	Gjd3		Arl4a
Car8	Bmi1		Hoxb6	Dhx15	Glud1		Arl8b
Caskin2	Bmpr1a		Hoxb7	Dhx38	Glul		Armc12
Casp7	Bnip3		Hoxb8	Dhx8	Gm10386		Arntl
Casp9	Bod1l		Hpcal1	Dip2c	Gm10463		Arpc2
Casq1	Bptf		Hs2st1	Dis3l	Gm10603		Arpc3
Casz1	Brd2		Hs6st1	Dmxl2	Gm10658		Arpc4
Cbfa2t3	Brd3		Hsbp1l1	Dnahc1	Gm10778		Arrb1
Cbx7	Bre		Hspa12b	Dnaic1	Gm12703		Arrdc2
Ccar1	Bricd5		Hspa1a	Dnajb7	Gm14378		Arrdc3
Ccdc101	Brwd3		Hspa1b	Dnajc12	Gm15179		Arrdc5
Ccdc171	Bsg		Htra2	Dnajc2	Gm15706		Arsg
Ccdc3	Btbd1		Ifngr1	Dnajc27	Gm16486		Arvcf
Ccdc43	Btbd2		Ift122	Dnajc5	Gm16712		Asb15
Ccdc47	Btbd3		Igfbp7	Dnmbp	Gm16755		Asb2
Ccdc59	Btbd9		Il16	Dohh	Gm16796		Asb6
Ccdc6	Btd		Il23a	Dopey1	Gm17281		Asb7
Ccdc71	Btg1		Inpp4b	Dopey2	Gm17491		Asb8
Ccdc85a	Btg2		Inpp5k	Dram2	Gm19327		Ascc1
Ccdc85c	Btg3		Inppl1	Dscr3	Gm19344		Asic1
Ccdc88a	Btn1a1		Ints10	Dusp14	Gm19710		Asic3
Ccdc9	Btrc		Ints4	Dvl2	Gm20199		Asna1
Ccng2	Bud31		Ippk	Dyrk1a	Gm2701		Asph
Ccni	Bzw1		Iqgap1	E130307A14Rik	Gm4211		Asxl1
Ccnl2	Bzw2		Irak2	E230001N04Rik	Gm4980		Asxl2
Ccny	C030039L03Rik		Irf1	E2f4	Gm5111		Atad2b
Ccr10	C130036L24Rik		Irf2bpl	E330027M22Rik	Gm5741		Atad3a
Ccrn4l	C130083M11Rik		Itga3	E4f1	Gm694		Atat1
Ccz1	C1qtnf1		Jam3	Ebag9	Gm6958		Atf7ip
Cd151	C230024C17Rik		Jarid2	Ebf3	Gm7020		Atg12
Cd164	C230081A13Rik		Jph1	Echs1	Gm9783		Atg13
Cd300lg	C2cd2		Kank1	Edc3	Gnas		Atg16l2
Cd3eap	C2cd3		Kazn	Eed	Gngt2		Atg2a
Cd47	C2cd4d		Kbtbd2	Efcab2	Gnpat		Atg2b
Cd63	C2cd5		Kcnc1	Efcab4a	Gpank1		Atg9a
Cd68	C630043F03Rik		Kcnk6	Efemp2	Gpatch8		Atl2
Cd80	Cacna1a		Kcnn4	Egln2	Gpd1l		Atn1
Cd81	Cadm1		Kif26a	Ehd2	Gpha2		Atoh8
Cd93	Camk2g		Kif2a	Ehmt2	Gpihbp1		Atp1a2
Cdc20b	Cand2		Kif6	Eif2s3y	Gpr137		Atp1a4
Cdc25c	Cant1		Kirrel3	Eif4a1	Gpr64		Atp2a1
Cdc27	Cap2		Klc1	Eif4a2	Grb10		Atp2a2
Cdc34	Capn2		Klc4	Eif4b	Greb1		Atp2b1
Cdc42ep1	Capns1		Klf3	Eif4g3	Grin3b		Atp2b3
Cdh13	Caprin1		Klhl21	Elf1	Grk6		Atp2c2
Cdh23	Capza2		Kpnb1	Ell	Gtf2f1		Atp5b
Cdh5	Car5a		Lalba	Emid1	Gtf3c4		Atp5e
Cdhr2	Card6		Lama2	Enho	Gtpbp1		Atp5j
Cdipt	Caskin1		Lancl2	Epas1	H2-D1		Atp5l
Cdk13	Casp7		Lekr1	Epha1	Hax1		Atp6ap1
Cdk17	Casq1		Lhb	Ephx1	Hdgfrp2		Atp6v0a1
Cdk2ap2	Casz1		Lhpp	Eps15	Heatr5a		Atp6v0e
Cdk5rap1	Catsperg1		Lifr	Ercc1	Hemgn		Atp6v1a
Cdkl3	Cav1		Limk1	Ergic1	Hgs		Atp6v1c1
Cdkn1a	Cbfa2t2		Lmcd1	Erp29	Hif3a		Atp6v1g1
Cdkn1b	Cbfa2t3		Lmna	Esr1	Hmga1		Atp8a1
Cdkn2aip	Cbl		Lnpep	Etnk1	Hmgb1		Atpaf2
Cdkn2aipnl	Cbwd1		LOC100862214	Etv5	Hnrnpa2b1		Atraid
Cdkn2c	Cbx7		LOC101055740	Ewsr1	Hnrnpa3		Atrnl1
Cds2	Ccar1		LOC101055785	Exoc3l	Hnrnpm		Atxn2l
Cdyl2	Ccdc103		LOC101056140	Exoc3l4	Hnrnpr		Atxn7l1
Cebpa	Ccdc117		Loxl3	Exoc6	Hsp90ab1		AU040320
Cebpb	Ccdc120		Lpcat3	Exoc6b	Hspa4		Auh
Cebpg	Ccdc136		Lrch3	Exosc2	Hspa9		Aup1
Celsr3	Ccdc146		Lrig1	Fadd	Hspb7		Aurkaip1
Cend1	Ccdc153		Lrrc25	Faf1	Hspb8		Auts2
Cenpn	Ccdc171		Lrrc27	Fam109b	Hydin		Avpi1
Cenpp	Ccdc40		Lrrc28	Fam117a	Hypk		AW549877
Cep44	Ccdc59		Lrrc32	Fam129c	Iffo2		Axin2
Cep63	Ccdc6		Lrrc61	Fam169b	Ift43		Axl
Cep95	Ccdc71		Lsg1	Fam20a	Igf2as		B230104I21Rik
Cept1	Ccdc85c		Lsm3	Fam46a	Igsf23		B230217O12Rik
Cers2	Ccdc88a		Ltbp1	Fam50a	Ikzf2		B230312C02Rik
Cfl1	Ccdc9		Luzp1	Fam53b	Ikzf5		B230369F24Rik
Cflar	Ccdc94		Ly6c1	Fam53c	Il4i1		B330016D10Rik
Chaf1a	Ccnd3		Lypd5	Fam60a	Il6ra		B3gnt9
Chchd1	Ccni		Mad2l1bp	Fam63b	Inhbb		B4galt1
Chchd5	Ccnl2		Mafg	Fam73a	Insig1		B4galt3
Chd9	Ccnt1		Maml2	Fancc	Ints8		B930046K06Rik
Chmp6	Ccny		Man2b2	Fancf	Ints9		Bad
Chn2	Ccr10		Map3k5	Fancm	Irs1		Bag3
Chp1	Ccrn4l		Map7d1	Fas	Irs2		Bag5
Chst1	Cct6a		Mapk9	Fbxl17	Isg20l2		Bag6
Chst15	Ccz1		Mark4	Fbxl22	Itih4		Bahcc1
Chst3	Cd151		Mat2b	Fbxl3	Itpk1		Baiap2
Cirbp	Cd164		Max	Fbxo30	Itpr3		Bap1
Cisd3	Cd36		Mbnl2	Fbxo31	Jmjd6		Bax
Cited2	Cd3eap		Mcam	Fbxo33	Jmjd8		Baz1b
Ckap2	Cd68		Mcf2l	Fbxo42	Josd1		Baz2a
Ckm	Cdc20b		Mcm8	Fbxo46	Jun		BB123696
Cldn10	Cdc25c		Mctp2	Fbxo8	Jund		Bbc3
Clec16a	Cdc27		Med16	Fchsd2	Kansl1		Bbx
Clec2d	Cdc34		Med21	Fem1a	Kat6b		BC003331
Clic5	Cdc37		Med4	Fem1b	Kcnma1		BC005537
Clk1	Cdc40		Mex3b	Fgd6	Kctd11		BC026585
Clk3	Cdh13		Mir101a	Fhl3	Kctd20		BC033916
Cln5	Cdh23		Mir133a-2	Fkbp3	Kctd5		BC048403
Cln8	Cdhr2		Mir139	Fkbp5	Klhl3		BC048644
Clp1	Cdk13		Mir141	Flad1	Klhl38		BC051226
Cltc	Cdk5		Mir1895	Flcn	Klhl9		BC056474
Cluap1	Cdk5r1		Mir190b	Fli1	Kras		BC100451
Clvs1	Cdk5rap2		Mir1931	Flt1	Krtap7-1		Bcas3
Cmc2	Cdkl3		Mir1943	Flywch1	Krtcap2		Bcat2
Cmss1	Cdkl5		Mir1945	Flywch2	Ksr1		Bccip
Cmtm8	Cdkn1a		Mir1954	Fnbp1l	Kxd1		Bckdk
Cngb1	Cdkn1b		Mir1966	Fos	Lama5		Bcl2l1
Cnksr3	Cdkn2aip		Mir200c	Foxk1	Laptm4a		Bcl6
Cnn3	Cdkn2c		Mir3096b	Foxo3	Larp4		Bcl7a
Cnnm3	Cdyl2		Mir339	Foxp1	Larp7		Bcl7b
Cnot6	Cebpa		Mir5115	Frat1	Letm2		Bcor
Cnot8	Cebpb		Mir705	Frat2	Lima1		Best1
Cnppd1	Cebpd		Mob3a	Frg1	Lin52		Bet1l
Cnst	Celf4		Mpp2	Frmd4a	Lin7b		Bgn
Cntnap1	Cend1		Mpzl1	Frmd6	Lingo4		Bhlhe40
Cobl	Cenpn		Mrpl2	Ftl1	Lins		Bhlhe41
Cog6	Cep44		Mrpl36	Fuom	Lipt2		Bicd2
Col4a1	Cep63		Mrps16	Fut11	Lmbr1l		Birc2
Col4a2	Cep76		Mrto4	Fxn	Lmln		Birc6
Commd3	Cep85l		Msi2	Fxr2	Lmo4		Bloc1s1
Commd4	Cep95		Msmp	Fxyd1	LOC100504608		Bmf
Cops3	Cept1		Mst1	Fxyd7	LOC101055858		Bmi1
Cops6	Cers2		Mta2	Fzd4	LOC101055940		Bmp2k
Copz1	Cfl1		Mtss1l	Fzr1	LOC101056249		Bmp6
Coro1c	Cflar		Mum1	Gab2	Lpar1		Bmpr1a
Coro2b	Cgnl1		Mxd4	Gabarap	Lpin1		Bnip3
Cox15	Chaf1a		Mxra7	Gadd45g	Lrp1		Bod1l
Cox20	Chchd1		Myh4	Gale	Lrrc20		Bptf
Cox7a2l	Chchd5		Myh9	Galm	Lrrc30		Brd2
Cpeb2	Chd1		Myl10	Galnt4	Lrrc58		Brd3
Cped1	Chd2		Mylk4	Gamt	Lrrc59		Bre
Cpsf3l	Chd7		Mylpf	Gapvd1	Lrrc8e		Brf2
Cpsf7	Chd9		Myo1b	Gba2	Ly6g5b		Bricd5
Cpvl	Chic2		Myo1c	Gbe1	Ly6g5c		Brwd3
Cramp1l	Chst1		Myog	Gbp5	Lyrm4		Bsg
Crat	Chst3		Myt1	Gdf3	Map2k7		Btbd1
Crbn	Cirbp		Mzf1	Gdi1	Map3k14		Btbd10
Crebl2	Cisd3		Naa60	Gdpd5	Map3k2		Btbd19
Crip1	Cited2		Napa	Gga1	Map6		Btbd2
Crip2	Ckap2		Narfl	Ggcx	Mapre3		Btbd3
Crls1	Clcnkb		Ncdn	Gid4	Marchf1		Btbd9
Cry1	Cldn15		Ncoa3	Gje1	Marchf5		Btd
Cry2	Clec16a		Ncor2	Glb1l	Mast3		Btg1
Csgalnact1	Clec2d		Ndufa13	Gle1	Mcm9		Btg2
Csk	Clic4		Ndufs6	Glg1	Mcph1		Btg3
Csrp2	Clic5		Ndufv1	Glt25d1	Mdm2		Btn1a1
Cst3	Clip1		Neb	Gltscr2	Me1		Btrc
Ctage5	Clk1		Nedd4	Gm10282	Med1		Bud31
Ctbp2	Clk3		Nedd9	Gm10309	Mef2c		Bzw1
Ctdnep1	Clk4		Neil1	Gm10561	Mettl1		Bzw2
Ctdsp1	Cln5		Nek6	Gm10574	Mettl23		C030034I22Rik
Ctdsp2	Cln6		Nelfb	Gm10604	Mettl6		C030039L03Rik
Ctif	Cln8		Nfatc2	Gm10638	Mettl9		C130036L24Rik
Ctla2b	Clp1		Nfib	Gm10649	Mfap3l		C130046K22Rik
Ctnnd1	Clpp		Nhsl2	Gm10735	Mfsd6l		C130074G19Rik
Ctsf	Clptm1		Nipa1	Gm10851	Mgll		C130083M11Rik
Cuedc1	Cltc		Nkap	Gm10857	Mical2		C1qtnf1
Cul4a	Clvs1		Nkx6-3	Gm10866	Mif4gd		C1qtnf6
Cul5	Cmc2		Nme1	Gm10910	Mir186		C230024C17Rik
Cul7	Cnksr1		Nol8	Gm10914	Mir1893		C230081A13Rik
Cutc	Cnn2		Notch1	Gm11458	Mir1894		C2cd2
Cwc27	Cnnm3		Notch2	Gm11696	Mir1904		C2cd2l
Cwf19l2	Cnnm4		Notch4	Gm11772	Mir193		C2cd3
Cxxc4	Cnot8		Nova2	Gm11992	Mir195		C2cd4d
Cxxc5	Cnst		Npas2	Gm12248	Mir302a		C2cd5
Cyb561	Cntnap1		Npw	Gm12279	Mir302b		C330007P06Rik
Cyb5d2	Cog6		Nr2c1	Gm12359	Mir302c		C330024C12Rik
Cyp27a1	Col16a1		Nr4a1	Gm12592	Mir302d		C630043F03Rik
Cyp2d22	Col23a1		Nrep	Gm12758	Mir367		Cabp1
Cyp2t4	Col4a1		Nrp1	Gm14164	Mir497		Cabp2
Cyth1	Col4a2		Nsun3	Gm14492	Mir5123		Cacna1a
D17H6S53E	Commd3		Nsun5	Gm15417	Mir707		Cad
D1Ertd622e	Cops3		Ntf5	Gm15441	Mkl1		Cadm1
D4Wsu53e	Cops6		Ntpcr	Gm15471	Mkln1		Camk2g
D630045J12Rik	Coq10a		Nudt15	Gm16023	Mll2		Camta2
D730001G18Rik	Coq10b		Nudt8	Gm16062	Mllt3		Cand2
D730003I15Rik	Coro2b		Nufip2	Gm16576	Mlst8		Cant1
D730045B01Rik	Coro6		Nup54	Gm17745	Mmp19		Cap2
D830036C21Rik	Cox15		Nxpe3	Gm17747	Mnd1		Capn10
D830044D21Rik	Cox20		Nyap1	Gm17801	Mnf1		Capn2
D830044I16Rik	Cox7a1		Odf3	Gm19450	Morn2		Capns1
D830046C22Rik	Cox7a2l		Opa1	Gm19451	Mplkip		Caprin1
D930015M05Rik	Cpeb2		Optc	Gm19522	Mpp5		Capza2
D930048N14Rik	Cpeb3		Orai3	Gm19651	Mroh8		Car5a
Dap3	Cped1		Osbpl8	Gm19846	Mrpl12		Car8
Dapk2	Cpsf2		P2ry2	Gm20114	Mrpl23		Card6
Daxx	Cpsf3		P4ha3	Gm20201	Mrpl24		Caskin1
Dazap1	Cpsf3l		Pacs1	Gm20235	Mrpl27		Caskin2
Dbnl	Cpsf7		Palb2	Gm20753	Mrps18b		Casp7
Dcaf10	Cramp1l		Pald1	Gm20755	Mrps7		Casp9
Dclk1	Crbn		Palld	Gm20783	Msl3		Casq1
Dclre1a	Creb3		Palmd	Gm3004	Mtag2		Casz1
Dclre1b	Crebl2		Pan2	Gm3230	Mtif2		Catsperg1
Dctn1	Crebzf		Park7	Gm3511	Mtmr3		Cav1
Dctn2	Crip2		Parp6	Gm4123	Mtor		Cbfa2t2
Dctn3	Crlf2		Paxip1	Gm4129	Mtr		Cbfa2t3
Dctn5	Crtc2		Pbld2	Gm4180	Mtus1		Cbl
Dda1	Cry1		Pcmtd2	Gm4285	Mustn1		Cbwd1
Ddb2	Cry2		Pde12	Gm4559	Mybpc2		Cbx7
Ddc	Cs		Pde2a	Gm4673	Mylk2		Ccar1
Ddit3	Csde1		Pde7b	Gm4890	Myo18b		Ccdc101
Ddrgk1	Csnk2b		Pdk2	Gm5444	Myo1d		Ccdc103
Ddx42	Cst3		Pebp4	Gm5602	N4bp2l2		Ccdc117
Ddx5	Ctage5		Pes1	Gm5817	Naa35		Ccdc120
Ddx59	Ctbp1		Pex1	Gm6307	Naca		Ccdc136
Def6	Ctbp2		Pex2	Gm6772	Nampt		Ccdc146
Dennd3	Ctdnep1		Pfkfb4	Gm6860	Nbn		Ccdc153
Deptor	Ctdsp1		Pfkm	Gm7160	Ncl		Ccdc171
Derl1	Ctdsp2		Pgam2	Gm7244	Ndel1		Ccdc3
Dexi	Ctif		Pgm2	Gm7710	Ndrg2		Ccdc40
Dgat2	Ctnnbl1		Pgm2l1	Gm7854	Ndufs2		Ccdc43
Dgcr8	Ctsa		Phb2	Gm8273	Neat1		Ccdc47
Dgkd	Cttnbp2nl		Phf15	Gm8364	Nedd4l		Ccdc59
Dgkz	Cuedc1		Phf20	Gm9917	Nek7		Ccdc6
Dhrs11	Cul1		Phkg1	Gm9968	Nelfcd		Ccdc71
Dhrs13	Cul2		Phtf2	Gmeb2	Neo1		Ccdc85a
Dhrs3	Cul4a		Piezo1	Gna13	Neurl2		Ccdc85c
Dhtkd1	Cutc		Pitpnm1	Gna15	Nfil3		Ccdc88a
Dhx15	Cwc27		Pkm	Gnai3	Nfkbie		Ccdc9
Dhx38	Cxxc5		Pknox1	Gnb1	Nfrkb		Ccdc94
Dhx8	Cyb5d2		Pla2g4e	Gng11	Ngly1		Ccnd3
Diap1	Cyp1a1		Plcb4	Gngt1	Nipsnap3b		Ccng2
Diexf	Cyp27a1		Plcxd1	Gpbp1	Nono		Ccni
Dip2c	Cyp27b1		Plekhg1	Gphn	Npb		Ccnl2
Dis3l	Cyp2d22		Plk1s1	Gpi1	Npc1		Ccnt1
Disc1	Cyp2t4		Plk3	Gpld1	Npr1		Ccny
Dlc1	D17H6S53E		Plxnd1	Gpn3	Nr1d2		Ccr10
Dll4	D17Wsu92e		Pml	Gpr146	Nras		Ccrn4l
Dmxl2	D1Ertd622e		Podxl	Gpr61	Nrp2		Cct6a
Dnaaf3	D230025D16Rik		Pole3	Gpt2	Nrsn2		Ccz1
Dnahc1	D4Wsu53e		Pole4	Gpx1	Nsf		Cd151
Dnahc2	D5Ertd605e		Polr3a	Gpx8	Nsfl1c		Cd164
Dnaic1	D730001G18Rik		Pom121	Gramd1b	Ntmt1		Cd300lg
Dnaja2	D730045B01Rik		Pomc	Grcc10	Nup62		Cd36
Dnajb4	D830036C21Rik		Pot1a	Grin2d	Nup62-il4i1		Cd3eap
Dnajb7	D830046C22Rik		Pou2f1	Grk5	Nup85		Cd47
Dnajc12	D930015M05Rik		Ppcdc	Grlf1	Odc1		Cd63
Dnajc16	D930048N14Rik		Ppdpf	Gsdma	Ogdh		Cd68
Dnajc2	Dab2ip		Ppfia4	Gskip	Osbpl2		Cd80
Dnajc27	Dad1		Ppme1	Gsn	Otub2		Cd81
Dnajc30	Dap3		Ppp1cb	Gstp1	Oxr1		Cd93
Dnajc5	Dapk1		Ppp1r12a	Gstp2	Oxsm		Cdc20b
Dnajc9	Dazap1		Ppp1r12c	Gtf2e2	P2rx4		Cdc25c
Dnmbp	Dbn1		Ppp1r37	Gtf2i	Pacrg		Cdc27
Doc2g	Dcaf7		Ppp2r5d	Gucd1	Pacsin3		Cdc34
Dock4	Dclre1a		Pptc7	Gucy1a2	Pafah1b3		Cdc37
Dohh	Dclre1b		Pqlc1	Gyg	Paip2b		Cdc40
Dopey1	Dctn1		Prdm16	Gys1	Pan3		Cdc42ep1
Dopey2	Dctn2		Prkch	Gzmm	Paox		Cdh13
Dpagt1	Dctn3		Prpsap1	H13	Pard6a		Cdh23
Dpp9	Ddit3		Prune	H3f3a	Patz1		Cdh5
Dqx1	Ddit4		Psme1	H3f3b	Pcnt		Cdhr2
Dram2	Ddrgk1		Psme2	H6pd	Pdap1		Cdipt
Dscr3	Ddx20		Pstk	Hadha	Pdia3		Cdk13
Dusp1	Ddx31		Ptbp3	Hadhb	Pdlim3		Cdk17
Dusp14	Ddx39b		Ptk6	Harbi1	Pdlim5		Cdk2ap2
Dusp23	Ddx5		Ptprr	Hbp1	Pdpk1		Cdk5
Dusp6	Ddx59		Pwwp2b	Hdac2	Pdpr		Cdk5r1
Dusp7	Dek		Pycr1	Hddc3	Pds5b		Cdk5rap1
Dvl2	Dennd4b		Pygm	Hdgf	Pdzrn3		Cdk5rap2
Dyrk1a	Dennd4c		Qrich2	Heca	Pex12		Cdkl3
Dyrk2	Dennd5a		R74862	Hecw2	Pex13		Cdkl5
Dysf	Depdc5		Rab1	Herc1	Pex3		Cdkn1a
E030018B13Rik	Des		Rab11fip5	Herpud1	Pfdn4		Cdkn1b
E030042O20Rik	Dexi		Rab40b	Herpud2	Pgm3		Cdkn2aip
E130102H24Rik	Dgat2		Rab5a	Hes7	Pgp		Cdkn2aipnl
E130307A14Rik	Dgcr8		Rad50	Hexa	Phax		Cdkn2c
E230001N04Rik	Dgkz		Ramp3	Hexim1	Phka2		Cds2
E230029C05Rik	Dhdh		Rap2b	Hexim2	Phospho1		Cdyl2
E2f4	Dhps		Rapgef6	Hibadh	Pi4k2a		Cebpa
E330027M22Rik	Dhrs11		Rarg	Hif1a	Pias4		Cebpb
E4f1	Dhrs3		Rarres2	Hint1	Pibf1		Cebpd
Ears2	Dhrs7		Rasal2	Hip1	Pik3r2		Cebpg
Ebag9	Dhtkd1		Rasgrp2	Hivep1	Pim1		Celf4
Ebf2	Dhx15		Rbm48	Hivep2	Pip5k1c		Celsr3
Ebf3	Dhx35		Rbm7	Hmg20a	Plcb3		Cend1
Echs1	Dhx38		Rbpj	Hmgcl	Plekha3		Cenpn
Edc3	Dhx57		Rcsd1	Hmha1	Plekha4		Cenpp
Eed	Dhx8		Rell1	Hnrnpa0	Plekhb2		Cep44
Efcab11	Dip2a		Rere	Hnrnpk	Plekhf2		Cep63
Efcab2	Dip2c		Rftn1	Hnrnpl	Plin4		Cep76
Efcab4a	Dis3		Rgag4	Hnrnpu	Plin5		Cep85l
Efemp2	Dis3l		Rgl2	Hook3	Plod1		Cep95
Efr3b	Dleu2		Rgp1	Hoxa3	Pltp		Cept1
Egln2	Dlgap4		Rgs3	Hoxa5	Pnn		Cers2
Ehd1	Dmxl2		Rhof	Hoxa6	Pnpla2		Cfl1
Ehd2	Dnahc1		Ric8	Hoxd3	Pnpla7		Cflar
Ehmt2	Dnaic1		Rin3	Hoxd8	Polr3gl		Cgnl1
Eif2s3y	Dnajb1		Rnf123	Hp	Ppfia3		Chaf1a
Eif3b	Dnajb12		Rnf125	Hps6	Ppif		Chchd1
Eif3d	Dnajb7		Rnf157	Hsdl1	Ppifos		Chchd5
Eif4a1	Dnajc12		Rnf207	Hspa8	Ppm1g		Chd1
Eif4a2	Dnajc14		Rnft2	Hspb1	Ppp1r10		Chd2
Eif4b	Dnajc2		Rpl22	Hspd1	Ppp1r15a		Chd7
Eif4g3	Dnajc27		Rpl31	Hspe1	Ppp1r3c		Chd9
Elf1	Dnajc5		Rps15a-ps4	Hspg2	Ppp2ca		Chic2
Elf2	Dnmbp		Rps24	Hyal1	Ppp2cb		Chmp6
Ell	Dohh		Rps6ka5	Hyal2	Ppp2r1b		Chn2
Elmo1	Dok2		Rps8	Iba57	Ppp2r2d		Chp1
Elovl5	Dopey1		Rsf1	Ier5	Ppp2r3a		Chst1
Emc1	Dopey2		Rufy2	Ier5l	Ppp2r5e		Chst15
Emc9	Dpf3		Ruvbl2	Ifi35	Ppp3ca		Chst3
Emg1	Dpm1		Rwdd1	Ifrd1	Ppp3cc		Cirbp
Emid1	Dram2		Rxra	Ift140	Ppp4c		Cisd3
Eml3	Drap1		Rxrg	Igf1r	Ppp4r2		Cited2
Eng	Dscr3		Sag	Ikbip	Pprc1		Ckap2
Enho	Dtwd1		Sar1b	Ikzf4	Praf2		Ckm
Eno1	Duox1		Sass6	Il20rb	Prdm10		Clcnkb
Eno3	Dusp10		Scgb1c1	Inca1	Prdm15		Cldn10
Epas1	Dusp14		Schip1	Inf2	Prex2		Cldn15
Epb4.1	Dut		Scrn2	Ing2	Prickle1		Clec16a
Epha1	Dvl2		Sdc3	Ing3	Prim1		Clec2d
Ephx1	Dyrk1a		Sema7a	Inhbc	Prkag1		Clic4
Eps15	E130218I03Rik		Sept1	Ino80	Prkar1a		Clic5
Ercc1	E130307A14Rik		Sept15	Ino80c	Prpf39		Clip1
Erg	E230001N04Rik		Sept2	Insr	Prpf40b		Clk1
Ergic1	E2f4		Sept9	Ip6k3	Prr14l		Clk3
Erp29	E330027M22Rik		Setd1a	Ipo13	Prr19		Clk4
Esr1	E4f1		Setd1b	Iqcg	Prr7		Cln5
Etnk1	Eaf1		Setx	Iqch	Psap		Cln6
Ets1	Eapp		Sez6l2	Iqsec2	Psip1		Cln8
Etv1	Ebag9		Sf3b2	Irf2bp2	Psma3		Clp1
Etv5	Ebf3		Sfxn5	Irf8	Psma6		Clpp
Etv6	Ebi3		Sgca	Iscu	Psmd1		Clptm1
Eva1a	Ece1		Sh3tc2	Islr	Psmd11		Cltc
Ewsr1	Echs1		Shisa5	Isyna1	Psmd12		Cluap1
Exoc3	Edc3		Simc1	Itga5	Psmd8		Clvs1
Exoc3l	Edem1		Sirt3	Itgb1bp1	Psmg2		Cmc2
Exoc3l2	Eed		Sirt7	Itgb5	Pspn		Cmss1
Exoc3l4	Eef1g		Skap1	Itpa	Ptcd1		Cmtm8
Exoc6	Eef2		Skida1	Itpkb	Ptpla		Cngb1
Exoc6b	Efcab2		Slc12a8	Itpr1	Ptpn1		Cnksr1
Exosc2	Efcab4a		Slc15a4	Itprip	Ptpn12		Cnksr3
Exosc4	Efemp2		Slc16a6	Jam2	Pus10		Cnn2
Fadd	Eftud2		Slc1a1	Jhdm1d	Pvt1		Cnn3
Faf1	Egfl7		Slc23a3	Jkamp	Pxn		Cnnm3
Fam109a	Egln2		Slc25a25	Junb	Rab12		Cnnm4
Fam109b	Ehd2		Slc26a6	Kalrn	Rab5b		Cnot6
Fam117a	Ehmt2		Slc28a2	Kank3	Ran		Cnot8
Fam129c	Eif1		Slc2a2	Kansl3	Ranbp9		Cnppd1
Fam149b	Eif2b4		Slc41a3	Kcnip2	Rangap1		Cnst
Fam169b	Eif2s3y		Slc5a6	Kcnn1	Rapgef1		Cntnap1
Fam179a	Eif4a1		Slc8a3	Kctd15	Rara		Cobl
Fam188b	Eif4a2		Slc9a3r2	Kdelr1	Rasa3		Cog6
Fam20a	Eif4b		Slmo2	Kdm2a	Rasl10a		Col16a1
Fam20b	Eif4ebp1		Smad3	Kdm3a	Rassf4		Col23a1
Fam212b	Eif4ebp3		Smad7	Kdm5c	Raver1		Col4a1
Fam46a	Eif4enif1		Smco4	Kdr	Raver1-fdx1l		Col4a2
Fam50a	Eif4g3		Smg6	Khdrbs1	Rbbp4		Commd3
Fam53b	Elf1		Smtn	Kif15	Rbm39		Commd4
Fam53c	Elk4		Snord38a	Kif1c	Rbm5		Cops3
Fam60a	Ell		Snord55	Kif22	Rbm6		Cops6
Fam63a	Ell3		Snord93	Kif2c	Rcan2		Copz1
Fam63b	Elmsan1		Snrnp35	Kifc1	Rcbtb1		Coq10a
Fam65a	Elp5		Snrpd3	Kiss1r	Rdh11		Coq10b
Fam73a	Emc10		Snx11	Klf10	Rel		Coro1c
Fancc	Eme1		Snx20	Klf13	Rela		Coro2b
Fancf	Emid1		Snx3	Klf15	Relb		Coro6
Fancm	Enho		Sobp	Klf7	Repin1		Cox15
Farsb	Enkd1		Socs3	Klf9	Rgcc		Cox20
Fas	Ep300		Sod2	Klhdc10	Rgma		Cox7a1
Fbxl17	Epas1		Soga1	Klhdc8b	Rgs2		Cox7a2l
Fbxl19	Epc1		Sorcs2	Klhl12	Rhbdl1		Cpeb2
Fbxl22	Epha1		Sox13	Klhl17	Rheb		Cpeb3
Fbxl3	Ephx1		Sp2	Klhl24	Rhebl1		Cped1
Fbxo30	Eps15		Spag7	Kpna3	Rhob		Cpsf2
Fbxo31	Ercc1		Spats2	Krr1	Rhog		Cpsf3
Fbxo33	Ergic1		Sptb	Ky	Rhot2		Cpsf3l
Fbxo42	Ern1		Sptbn1	L3hypdh	Rltpr		Cpsf7
Fbxo46	Erp29		Spty2d1	Lamb2	Rnase13		Cpvl
Fbxo8	Errfi1		Srcrb4d	Lamc1	Rnaseh2b		Cramp1l
Fchsd2	Esr1		Srek1ip1	Lamtor1	Rnasek		Crat
Fem1a	Esrrg		Srgap3	Lap3	Rnf121		Crbn
Fem1b	Etf1		Srr	Larp1	Rnu3b1		Creb3
Fgd5	Etnk1		St3gal1	Lasp1	Rnu3b3		Crebl2
Fgd6	Ets2		Stag2	Lcmt2	Rorc		Crebzf
Fhl3	Etv5		Stk38l	Lcorl	Rpgrip1l		Crip1
Fhod3	Ewsr1		Stoml1	Ldb2	Rpl10a		Crip2
Fitm1	Exd2		Stxbp1	Lefty1	Rpl21		Crlf2
Fkbp3	Exoc3l		Sun1	Lenep	Rpl24		Crls1
Fkbp5	Exoc3l4		Supv3l1	Lgi4	Rpl35a		Crtc2
Flad1	Exoc5		Syne1	Lhx1	Rpl37		Cry1
Flcn	Exoc6		Syne3	Llgl1	Rpl4		Cry2
Fli1	Exoc6b		Synj2	LOC100502705	Rpn2		Cs
Flot2	Exosc2		Synpo	LOC100862287	Rprd1b		Csde1
Flt1	Ezr		Synpo2	LOC101055654	Rps27a		Csgalnact1
Flywch1	Fadd		Sytl1	LOC101055670	Rps6		Csk
Flywch2	Faf1		Tada3	LOC101055733	Rrnad1		Csnk2b
Fnbp1l	Fam109b		Tanc1	LOC101055811	Rundc3a		Csrp2
Fnip1	Fam117a		Tanc2	LOC101055835	Rwdd2a		Cst3
Folr2	Fam129c		Tango6	LOC101055886	Ryr1		Ctage5
Fos	Fam134b		Tapbp	LOC101055935	S1pr1		Ctbp1
Foxj2	Fam168b		Tbc1d10a	LOC101055966	Scaf8		Ctbp2
Foxk1	Fam169b		Tbc1d10b	LOC101056021	Scap		Ctdnep1
Foxo3	Fam184a		Tbc1d8	LOC101056044	Scn4a		Ctdsp1
Foxp1	Fam186b		Tbkbp1	LOC101056084	Scp2		Ctdsp2
Frat1	Fam187a		Tbpl1	LOC101056101	Sec24d		Ctif
Frat2	Fam207a		Tbx10	LOC101056192	Sema3g		Ctla2b
Frg1	Fam20a		Tbxas1	LOC101056205	Senp3		Ctnnbl1
Frmd4a	Fam227b		Tctex1d4	Lphn1	Sepw1		Ctnnd1
Frmd6	Fam35a		Tecpr2	Lpin3	Serf2		Ctsa
Fry	Fam46a		Tek	Lpxn	Serinc4		Ctsf
Ftl1	Fam50a		Tenm3	Lrdd	Sertad2		Cttnbp2nl
Fubp3	Fam53b		Tet2	Lrpprc	Sesn1		Cuedc1
Fuom	Fam53c		Tgfb2	Lrr1	Setbp1		Cul1
Fut11	Fam60a		Thra	Lrrc36	Sf1		Cul2
Fxn	Fam63b		Tie1	Lrrc41	Sf3a3		Cul4a
Fxr2	Fam71e1		Timm9	Lrrc51	Sf3b5		Cul5
Fxyd1	Fam73a		Timp4	Lrrc8a	Sfi1		Cul7
Fxyd7	Fam73b		Tjp1	Lsm6	Sfpq		Cutc
Fzd4	Fam83d		Tlr3	Lsmem1	Sfxn2		Cwc27
Fzr1	Fam96a		Tm7sf3	Lsp1	Sh3glb2		Cwf19l2
G3bp2	Fancc		Tmem176a	Lsr	Shf		Cxxc4
Gab1	Fance		Tmem176b	Ltbp4	Sik1		Cxxc5
Gab2	Fancf		Tmem184b	Lypla1	Sik2		Cyb561
Gabarap	Fancg		Tmem204	Lypla2	Sin3a		Cyb5d2
Gadd45g	Fancm		Tmem241	Lyrm7	Sirt6		Cyp1a1
Gale	Fars2		Tmem44	Lzts2	Skil		Cyp27a1
Galm	Fas		Tmem88b	Maff	Slain2		Cyp27b1
Galnt10	Fbxl17		Tnfsf18	Mafk	Slc20a2		Cyp2d22
Galnt4	Fbxl20		Tnni3	Malat1	Slc25a10		Cyp2t4
Gamt	Fbxl22		Tnnt1	Maml3	Slc25a36		Cyth1
Gapvd1	Fbxl3		Tnpo1	Man2a2	Slc25a39		D17H6S53E
Gas1	Fbxl5		Tob2	Man2c1	Slc25a44		D17Wsu92e
Gatad2a	Fbxo30		Tomm7	Map1lc3b	Slc2a4		D1Ertd622e
Gatsl3	Fbxo31		Tor4a	Map3k3	Slc35a4		D230025D16Rik
Gba2	Fbxo32		Tpbpb	Map3k6	Slc35b2		D4Wsu53e
Gbe1	Fbxo33		Tpm3	Map3k8	Slc35f5		D5Ertd605e
Gbp5	Fbxo42		Trim44	Map4	Slc38a2		D630045J12Rik
Gbp6	Fbxo46		Trim47	Mapk7	Slc39a1		D730001G18Rik
Gdf3	Fbxo8		Trim50	Mapt	Slc39a14		D730003I15Rik
Gdi1	Fcer1g		Trim8	Mars	Slc43a1		D730045B01Rik
Gdpd5	Fchsd2		Trpm3	Mars2	Slc44a3		D830036C21Rik
Gemin7	Fdx1l		Tsc22d4	Mast4	Slc4a1ap		D830044D21Rik
Get4	Fdxacb1		Tsen54	Mat2a	Slc4a2		D830044I16Rik
Gfpt2	Fem1a		Tsg101	Maz	Slc7a8		D830046C22Rik
Gga1	Fem1b		Tsnax	Mbd5	Slc8a1		D930015M05Rik
Ggcx	Fgd6		Tspan1	Mbd6	Slc9a1		D930048N14Rik
Ggh	Fhdc1		Tspan14	Mbtps1	Smg7		Dab2ip
Ghdc	Fhl3		Tssk6	Mbtps2	Smndc1		Dad1
Gid4	Fis1		Ttc18	Mcl1	Smtnl2		Dap3
Gigyf1	Fkbp3		Ttc28	Mcm2	Snapc5		Dapk1
Gimap4	Fkbp5		Ttc7	Mcm7	Snora31		Dapk2
Gimap6	Fkbp8		Ttc7b	Mcur1	Snora52		Daxx
Gje1	Flad1		Tubb1	Mecom	Snora75		Dazap1
Glb1l	Flcn		Txn2	Mecr	Snord16a		Dbn1
Gle1	Fli1		U2surp	Med26	Snord37		Dbnl
Glg1	Flnc		Uaca	Med29	Snord7		Dcaf10
Glrx2	Flt1		Ubald2	Mef2d	Snord72		Dcaf7
Glt25d1	Flywch1		Ube2a	Megf6	Snord82		Dclk1
Gltscr1	Flywch2		Ube2d2a	Meis1	Snrnp70		Dclre1a
Gltscr2	Fnbp1l		Ube2j2	Meis2	Snx1		Dclre1b
Gm10095	Fos		Ubfd1	Mepce	Snx17		Dctn1
Gm10190	Fosb		Ubxn1	Mettl25	Son		Dctn2
Gm10282	Fosl2		Uevld	Mfap4	Sorbs3		Dctn3
Gm10288	Foxk1		Usp12	Mfap5	Sox15		Dctn5
Gm10309	Foxn3		Usp2	Mgea5	Sox4		Dda1
Gm10362	Foxo1		Vcl	Mgrn1	Sox6		Ddb2
Gm10369	Foxo3		Vdac1	Mical3	Sp3		Ddc
Gm10384	Foxp1		Vkorc1	Midn	Spag9		Ddit3
Gm10387	Foxs1		Vps13d	Mier1	Spata25		Ddit4
Gm10549	Fra10ac1		Vps26a	Mir106b	Spcs3		Ddrgk1
Gm10555	Frat1		Vps37d	Mir1192	Spop		Ddx20
Gm10561	Frat2		Vps53	Mir1196	Spred3		Ddx31
Gm10574	Frg1		Wars	Mir1907	Spryd3		Ddx39b
Gm10604	Frmd4a		Wasl	Mir1934	Sqstm1		Ddx42
Gm10629	Frmd6		Wbscr16	Mir1946b	Sra1		Ddx5
Gm10638	Frmd8		Wbscr22	Mir1955	Srsf10		Ddx59
Gm10649	Fth1		Wdfy1	Mir1964	Srsf2		Def6
Gm10687	Ftl1		Wdr25	Mir1967	Srsf6		Dek
Gm10735	Fto		Wdr45b	Mir1a-1	Stim1		Dennd3
Gm10851	Fuom		Wdr5	Mir22	Stk11ip		Dennd4b
Gm10857	Fut11		Wee1	Mir22hg	Stub1		Dennd4c
Gm10866	Fxn		Xkr5	Mir25	Sufu		Dennd5a
Gm10910	Fxr2		Xpc	Mir26b	Sugt1		Depdc5
Gm10914	Fxyd1		Yif1b	Mir3064	Sulf1		Deptor
Gm11458	Fxyd3		Yjefn3	Mir3101	Suox		Derl1
Gm11696	Fxyd7		Ythdf2	Mir449a	Supt5		Des
Gm11772	Fzd4		Ywhaz	Mir449b	Supt7l		Dexi
Gm11992	Fzr1		Zbtb22	Mir467f	Suz12		Dgat2
Gm12002	Gaa		Zbtb7a	Mir7-1	Syt8		Dgcr8
Gm12248	Gab2		Zc3h3	Mir93	Taf8		Dgkd
Gm12279	Gabarap		Zdhhc18	Mira	Tango2		Dgkz
Gm12359	Gabpa		Zdhhc4	Mknk2	Tank		Dhdh
Gm12472	Gadd45b		Zfp131	Mlf1ip	Tax1bp1		Dhps
Gm12592	Gadd45g		Zfp191	Mlip	Tbc1d14		Dhrs11
Gm12758	Gale		Zfp330	Mll1	Tbc1d17		Dhrs13
Gm13015	Galk1		Zfp366	Mll5	Tbl1xr1		Dhrs3
Gm13605	Galm		Zfp523	Mllt10	Tbx6		Dhrs7
Gm13718	Galnt4		Zfp541	Mllt4	Tcf3		Dhtkd1
Gm14164	Gamt		Zfp605	Mllt6	Tcta		Dhx15
Gm14207	Gapvd1		Zfp672	Mmaa	Tcte2		Dhx35
Gm14492	Gart		Zfp677	Mmel1	Tdrd3		Dhx38
Gm15417	Gas2l1		Zfp692	Mmp28	Tead3		Dhx57
Gm15441	Gba2		Zfp706	Mmp9	Teddm1		Dhx8
Gm15471	Gbe1		Zfp709	Mnt	Tef		Diap1
Gm16023	Gbp5		Zmynd8	Mpdu1	Tex14		Diexf
Gm16062	Gclc		Znhit6	Mpst	Thap1		Dip2a
Gm16576	Gda		Zp3r	Mpv17l2	Thap8		Dip2c
Gm17745	Gdf3		Zswim6	Mrm1	Timm50		Dis3
Gm17747	Gdi1			Mrpl11	Tjp3		Dis3l
Gm17801	Gdpd3			Mrpl45	Tle1		Disc1
Gm19412	Gdpd5			Mrpl48	Tlk2		Dlc1
Gm19450	Gfap			Mrps35	Tln1		Dleu2
Gm19451	Gga1			Msl1	Tmem107		Dlgap4
Gm19522	Gga3			Mt1	Tmem110		Dll4
Gm19582	Ggcx			Mt2	Tmem126a		Dmxl2
Gm19651	Ggn			Mta1	Tmem145		Dnaaf3
Gm19846	Gid4			Mtmr11	Tmem168		Dnahc1
Gm20033	Gipc2			Mtmr14	Tmem198b		Dnahc2
Gm20066	Git2			Mtss1	Tmem214		Dnaic1
Gm20110	Gjd3			Mus81	Tmem222		Dnaja2
Gm20114	Gje1			Mxra8	Tmem259		Dnajb1
Gm20201	Glb1l			Myf6	Tmem30a		Dnajb12
Gm20235	Gle1			Myl12a	Tmem56		Dnajb4
Gm20556	Glg1			Myl12b	Tmem95		Dnajb7
Gm20748	Glt25d1			Myl4	Tmpo		Dnajc12
Gm20753	Gltscr2			Myl6	Tmtc1		Dnajc14
Gm20755	Glud1			Myl6b	Tnik		Dnajc16
Gm20783	Glul			Mylk	Tnni2		Dnajc2
Gm21057	Gm10282			Myo15	Tnpo2		Dnajc27
Gm21949	Gm10309			Myo7a	Tns3		Dnajc30
Gm2830	Gm10386			Myot	Tob1		Dnajc5
Gm3004	Gm10463			Mypn	Tppp2		Dnajc9
Gm3230	Gm10561			N4bp1	Tpr		Dnmbp
Gm3511	Gm10574			N4bp3	Tpt1		Doc2g
Gm4123	Gm10603			Nab2	Tradd		Dock4
Gm4129	Gm10604			Naga	Trappc6b		Dohh
Gm4180	Gm10638			Nat14	Trim11		Dok2
Gm4285	Gm10649			Ncln	Trim46		Dopey1
Gm4532	Gm10658			Ncoa5	Trim63		Dopey2
Gm4559	Gm10735			Nctc1	Trpc2		Dpagt1
Gm4673	Gm10778			Ndor1	Trpm7		Dpf3
Gm4876	Gm10851			Ndst2	Tsc22d1		Dpm1
Gm4890	Gm10857			Ndufa4	Tsc22d3		Dpp9
Gm5079	Gm10866			Ndufa7	Tsga10ip		Dqx1
Gm5095	Gm10910			Ndufb6	Ttn		Dram2
Gm5444	Gm10914			Ndufs7	Ttpal		Drap1
Gm5602	Gm11458			Ndufv2	Tubg2		Dscr3
Gm5617	Gm11696			Nfat5	Tulp2		Dtwd1
Gm5817	Gm11772			Nfatc1	Tut1		Duox1
Gm608	Gm11992			Nfe2l2	Ubac1		Dusp1
Gm6249	Gm12248			Nfia	Ube4a		Dusp10
Gm6307	Gm12279			Nfic	Ublcp1		Dusp14
Gm6772	Gm12359			Nfix	Ubxn6		Dusp23
Gm6860	Gm12592			Nfkbia	Ucp2		Dusp6
Gm7160	Gm12703			Nfkbiz	Ucp3		Dusp7
Gm7244	Gm12758			Nhlrc2	Ugp2		Dut
Gm7265	Gm14164			Nhlrc3	Unc45b		Dvl2
Gm7710	Gm14378			Nicn1	Upf1		Dyrk1a
Gm7854	Gm14492			Nmi	Uqcc		Dyrk2
Gm8098	Gm15179			Nmrk1	Urgcp		Dysf
Gm8273	Gm15417			Noc2l	Usp13		E030018B13Rik
Gm8364	Gm15441			Nol3	Usp28		E030042O20Rik
Gm8618	Gm15471			Npepps	Usp34		E130102H24Rik
Gm9484	Gm15706			Nr1d1	Usp40		E130218I03Rik
Gm9917	Gm16023			Nr2c2	Usp6nl		E130307A14Rik
Gm9968	Gm16062			Nr2f6	Uvrag		E230001N04Rik
Gmeb1	Gm16486			Nr3c2	Vamp4		E230029C05Rik
Gmeb2	Gm16576			Nr4a3	Vcp		E2f4
Gna11	Gm16712			Nr6a1	Vegfa		E330027M22Rik
Gna13	Gm16755			Nrap	Vmp1		E4f1
Gna15	Gm16796			Nrbp2	Vps13b		Eaf1
Gnai3	Gm17281			Nsd1	Vps33a		Eapp
Gnb1	Gm17491			Nt5c3	Vps54		Ears2
Gnb2	Gm17745			Nucks1	Vstm2l		Ebag9
Gng11	Gm17747			Nudt9	Vti1b		Ebf2
Gngt1	Gm17801			Nuf2	Was		Ebf3
Gosr2	Gm19327			Nup210	Wasf1		Ebi3
Gpaa1	Gm19344			Ocel1	Wbp1l		Ece1
Gpbp1	Gm19450			Ocm	Wdr24		Echs1
Gphn	Gm19451			Olfml2a	Wdr45		Edc3
Gpi1	Gm19522			Otud1	Wdr62		Edem1
Gpld1	Gm19651			P4hb	Wdr83		Eed
Gpn3	Gm19710			Pacs2	Wdtc1		Eef1g
Gpr124	Gm19846			Pagr1a	Whsc1l1		Eef2
Gpr146	Gm20114			Paip1	Wipi2		Efcab11
Gpr61	Gm20199			Papd5	Xirp1		Efcab2
Gpr84	Gm20201			Parp14	Xpo7		Efcab4a
Gpt2	Gm20235			Pcbp1	Xylb		Efemp2
Gpx1	Gm20753			Pcdh17	Xylt2		Efr3b
Gpx8	Gm20755			Pcdh19	Ybx2		Eftud2
Gramd1b	Gm20783			Pcgf2	Ybx3		Egfl7
Grcc10	Gm2701			Pcid2	Yeats2		Egln2
Gria3	Gm3004			Pcif1	Yes1		Ehd1
Grin2d	Gm3230			Pcsk5	Ypel3		Ehd2
Grk5	Gm3511			Pcyt1a	Ypel5		Ehmt2
Grlf1	Gm4123			Pde1c	Ywhag		Eif1
Gsdma	Gm4129			Pde4b	Zbtb11		Eif2b4
Gse1	Gm4180			Pde4c	Zbtb8os		Eif2s3y
Gskip	Gm4211			Pde4d	Zc3h6		Eif3b
Gsn	Gm4285			Pde4dip	Zcchc24		Eif3d
Gspt1	Gm4559			Pde8a	Zfand3		Eif4a1
Gstp1	Gm4673			Pdia4	Zfand5		Eif4a2
Gstp2	Gm4890			Pdk4	Zfp207		Eif4b
Gtf2e2	Gm4980			Pdzd7	Zfp513		Eif4ebp1
Gtf2i	Gm5111			Pdzd8	Zfp516		Eif4ebp3
Gtf2ird2	Gm5444			Pecam1	Zfp58		Eif4enif1
Gtpbp2	Gm5602			Peo1	Zfp593		Eif4g3
Gtpbp6	Gm5741			Per1	Zfp622		Elf1
Gucd1	Gm5817			Pfkfb3	Zfp740		Elf2
Gucy1a2	Gm6307			Pgap3	Zfp768		Elk4
Guf1	Gm6772			Phf10	Zfp771		Ell
Gyg	Gm6860			Phf21a	Zfp874b		Ell3
Gys1	Gm694			Phf23	Zfyve1		Elmo1
Gzmm	Gm6958			Phf7	Zglp1		Elmsan1
H13	Gm7020			Phip	Zkscan6		Elovl5
H1foo	Gm7160			Phlda3	Zmym2		Elp5
H2afx	Gm7244			Phlpp1	Zmym3		Emc1
H2-Ke2	Gm7710			Phyhd1	Zranb2		Emc10
H3f3a	Gm7854			Pigp	Zswim1		Emc9
H3f3b	Gm8273			Pik3ip1	Zwilch		Eme1
H6pd	Gm8364			Pim3			Emg1
Hadha	Gm9783			Pink1			Emid1
Hadhb	Gm9917			Pitpnc1			Eml3
Haghl	Gm9968			Pla2g6			Eng
Harbi1	Gmeb2			Plau			Enho
Hbp1	Gna13			Plcd4			Enkd1
Hcrt	Gna15			Plekha1			Eno1
Hdac2	Gnai3			Plekhf1			Eno3
Hdac4	Gnas			Plekhg2			Ep300
Hddc3	Gnb1			Plekhh3			Epas1
Hdgf	Gng11			Plekhn1			Epb4.1
Hdlbp	Gngt1			Plin3			Epc1
Heca	Gngt2			Plvap			Epha1
Hecw2	Gnpat			Pnkd			Ephx1
Heg1	Gpank1			Pnmt			Eps15
Herc1	Gpatch8			Pnrc1			Ercc1
Herpud1	Gpbp1			Poc1b			Erg
Herpud2	Gpd1l			Pola2			Ergic1
Hes1	Gpha2			Polg2			Ern1
Hes7	Gphn			Polr1b			Erp29
Hexa	Gpi1			Polr1e			Errfi1
Hexim1	Gpihbp1			Polr2a			Esr1
Hexim2	Gpld1			Polr2e			Esrrg
Hibadh	Gpn3			Polr2l			Etf1
Hif1a	Gpr137			Ppap2a			Etnk1
Hint1	Gpr146			Ppib			Ets1
Hip1	Gpr61			Ppil3			Ets2
Hivep1	Gpr64			Ppil6			Etv1
Hivep2	Gpt2			Ppm1e			Etv5
Hlx	Gpx1			Ppm1l			Etv6
Hmbs	Gpx8			Ppm1m			Eva1a
Hmg20a	Gramd1b			Ppp1r12b			Ewsr1
Hmgcl	Grb10			Ppp1r13l			Exd2
Hmha1	Grcc10			Ppp1r35			Exoc3
Hmmr	Greb1			Ppp1r9b			Exoc3l
Hnrnpa0	Grin2d			Ppp2r4			Exoc3l2
Hnrnph3	Grin3b			Ppp2r5a			Exoc3l4
Hnrnpk	Grk5			Ppp2r5b			Exoc5
Hnrnpl	Grk6			Prap1			Exoc6
Hnrnpu	Grlf1			Prcc			Exoc6b
Hook3	Gsdma			Prdm2			Exosc2
Hoxa3	Gskip			Prdx2			Exosc4
Hoxa5	Gsn			Prkacb			Ezr
Hoxa6	Gstp1			Prkag2			Fadd
Hoxa7	Gstp2			Prkar2b			Faf1
Hoxb6	Gtf2e2			Prkca			Fam109a
Hoxb7	Gtf2f1			Prkce			Fam109b
Hoxb8	Gtf2i			Prkci			Fam117a
Hoxd3	Gtf3c4			Proser1			Fam129c
Hoxd8	Gtpbp1			Proser2			Fam134b
Hp	Gucd1			Prpf6			Fam149b
Hpcal1	Gucy1a2			Prr12			Fam168b
Hps6	Gyg			Prr13			Fam169b
Hs2st1	Gys1			Prrt2			Fam179a
Hs6st1	Gzmm			Prss53			Fam184a
Hsbp1l1	H13			Prx			Fam186b
Hsdl1	H2-D1			Psma1			Fam187a
Hspa12b	H3f3a			Psmb1			Fam188b
Hspa1a	H3f3b			Psmc2			Fam207a
Hspa1b	H6pd			Psmc4			Fam20a
Hspa8	Hadha			Psmc5			Fam20b
Hspb1	Hadhb			Psmd3			Fam212b
Hspd1	Harbi1			Ptar1			Fam227b
Hspe1	Hax1			Ptcd2			Fam35a
Hspg2	Hbp1			Ptch1			Fam46a
Htra2	Hdac2			Ptma			Fam50a
Hyal1	Hddc3			Ptp4a2			Fam53b
Hyal2	Hdgf			Ptp4a3			Fam53c
Iba57	Hdgfrp2			Ptpdc1			Fam60a
Ier5	Heatr5a			Ptpn14			Fam63a
Ier5l	Heca			Ptpn2			Fam63b
Ifi35	Hecw2			Ptpn6			Fam65a
Ifngr1	Hemgn			Ptprg			Fam71e1
Ifrd1	Herc1			Ptprq			Fam73a
Ift122	Herpud1			Ptrf			Fam73b
Ift140	Herpud2			Pttg1ip			Fam83d
Igf1r	Hes7			Puf60			Fam96a
Igfbp7	Hexa			Pura			Fancc
Ikbip	Hexim1			Pusl1			Fance
Ikzf4	Hexim2			Pxk			Fancf
Il16	Hgs			Pxt1			Fancg
Il20rb	Hibadh			Qars			Fancm
Il23a	Hif1a			Qpctl			Fars2
Inca1	Hif3a			Qrich1			Farsb
Inf2	Hint1			R3hdm1			Fas
Ing2	Hip1			R3hdm2			Fbxl17
Ing3	Hivep1			R3hdm4			Fbxl19
Inhbc	Hivep2			Rab10			Fbxl20
Ino80	Hmg20a			Rab3a			Fbxl22
Ino80c	Hmga1			Rab4b			Fbxl3
Inpp4b	Hmgb1			Rab6a			Fbxl5
Inpp5k	Hmgcl			Rab6b			Fbxo30
Inppl1	Hmha1			Rabgap1l			Fbxo31
Insr	Hnrnpa0			Rabgef1			Fbxo32
Ints10	Hnrnpa2b1			Rabif			Fbxo33
Ints4	Hnrnpa3			Rad17			Fbxo42
Ip6k3	Hnrnpk			Rad9b			Fbxo46
Ipo13	Hnrnpl			Raf1			Fbxo8
Ippk	Hnrnpm			Ralgds			Fcer1g
Iqcg	Hnrnpr			Ranbp1			Fchsd2
Iqch	Hnrnpu			Rapgef3			Fdx1l
Iqgap1	Hook3			Rasgrp3			Fdxacb1
Iqsec2	Hoxa3			Rassf1			Fem1a
Irak2	Hoxa5			Rbak			Fem1b
Irf1	Hoxa6			Rbfox1			Fgd5
Irf2bp2	Hoxd3			Rbks			Fgd6
Irf2bpl	Hoxd8			Rbm33			Fhdc1
Irf8	Hp			Rbpms			Fhl3
Iscu	Hps6			Rdh5			Fhod3
Islr	Hsdl1			Reep3			Fis1
Isyna1	Hsp90ab1			Reep5			Fitm1
Itga3	Hspa4			Rep15			Fkbp3
Itga5	Hspa8			Rev3l			Fkbp5
Itgb1bp1	Hspa9			Rfc4			Fkbp8
Itgb5	Hspb1			Rfx8			Flad1
Itpa	Hspb7			Rgs16			Flcn
Itpkb	Hspb8			Rgs6			Fli1
Itpr1	Hspd1			Rhbdd3			Flnc
Itprip	Hspe1			Rhoa			Flot2
Jam2	Hspg2			Rilpl1			Flt1
Jam3	Hyal1			Rin2			Flywch1
Jarid2	Hyal2			Rmi1			Flywch2
Jhdm1d	Hydin			Rmnd5a			Fnbp1l
Jkamp	Hypk			Rn7s1			Fnip1
Jph1	Iba57			Rnasel			Folr2
Junb	Ier5			Rnf130			Fos
Kalrn	Ier5l			Rnf139			Fosb
Kank1	Iffo2			Rnf144a			Fosl2
Kank3	Ifi35			Rnf170			Foxj2
Kansl3	Ifrd1			Rnf216			Foxk1
Kazn	Ift140			Rnf43			Foxn3
Kbtbd2	Ift43			Rnf44			Foxo1
Kcnc1	Igf1r			Rnu7			Foxo3
Kcnip2	Igf2as			Rny1			Foxp1
Kcnk6	Igsf23			Rny3			Foxs1
Kcnn1	Ikbip			Ror2			Fra10ac1
Kcnn4	Ikzf2			Rora			Frat1
Kctd15	Ikzf4			Rpf1			Frat2
Kdelr1	Ikzf5			Rpl27			Frg1
Kdm2a	Il20rb			Rplp2			Frmd4a
Kdm3a	Il4i1			Rpp14			Frmd6
Kdm5c	Il6ra			Rpp25l			Frmd8
Kdr	Inca1			Rps28			Fry
Khdrbs1	Inf2			Rps29			Fth1
Kif15	Ing2			Rps7			Ftl1
Kif1c	Ing3			Rqcd1			Fto
Kif22	Inhbb			Rras			Fubp3
Kif26a	Inhbc			Rrp15			Fuom
Kif2a	Ino80			Rtkn			Fut11
Kif2c	Ino80c			Rtn2			Fxn
Kif6	Insig1			Rundc1			Fxr2
Kifc1	Insr			Rusc2			Fxyd1
Kirrel3	Ints8			Ryk			Fxyd3
Kiss1r	Ints9			S100a10			Fxyd7
Klc1	Ip6k3			S1pr4			Fzd4
Klc4	Ipo13			Sac3d1			Fzr1
Klf10	Iqcg			Samd4			G3bp2
Klf13	Iqch			Sart3			Gaa
Klf15	Iqsec2			Sash1			Gab1
Klf3	Irf2bp2			Sat2			Gab2
Klf7	Irf8			Satb2			Gabarap
Klf9	Irs1			Scaf1			Gabpa
Klhdc10	Irs2			Scamp1			Gadd45b
Klhdc8b	Iscu			Scarb2			Gadd45g
Klhl12	Isg20l2			Scarna2			Gale
Klhl17	Islr			Scrib			Galk1
Klhl21	Isyna1			Sde2			Galm
Klhl24	Itga5			Sdf2			Galnt10
Kpna3	Itgb1bp1			Sdhaf2			Galnt4
Kpnb1	Itgb5			Sec14l1			Gamt
Krr1	Itih4			Sec24c			Gapvd1
Ky	Itpa			Sema4c			Gart
L3hypdh	Itpk1			Sema6a			Gas1
Lalba	Itpkb			Sept11			Gas2l1
Lama2	Itpr1			Sept7			Gatad2a
Lamb2	Itpr3			Serinc3			Gatsl3
Lamc1	Itprip			Serpinh1			Gba2
Lamtor1	Jam2			Sertad1			Gbe1
Lancl2	Jhdm1d			Sertad3			Gbp5
Lap3	Jkamp			Setdb1			Gbp6
Larp1	Jmjd6			Sf3b4			Gclc
Lasp1	Jmjd8			Sfr1			Gda
Lcmt2	Josd1			Sgk1			Gdf3
Lcorl	Jun			Sgms1			Gdi1
Ldb2	Junb			Sh2b1			Gdpd3
Lefty1	Jund			Sh2d3c			Gdpd5
Lekr1	Kalrn			Sh2d6			Gemin7
Lenep	Kank3			Sh3bp1			Get4
Lgi4	Kansl1			Sh3gl1			Gfap
Lhb	Kansl3			Sh3pxd2a			Gfpt2
Lhpp	Kat6b			Shank3			Gga1
Lhx1	Kcnip2			She			Gga3
Lifr	Kcnma1			Siah1a			Ggcx
Limk1	Kcnn1			Siah2			Ggh
Llgl1	Kctd11			Ski			Ggn
Lmcd1	Kctd15			Skor1			Ghdc
Lmna	Kctd20			Skp1a			Gid4
Lnpep	Kctd5			Slbp			Gigyf1
LOC100502705	Kdelr1			Slc11a1			Gimap4
LOC100862214	Kdm2a			Slc12a5			Gimap6
LOC100862287	Kdm3a			Slc25a12			Gipc2
LOC101055654	Kdm5c			Slc25a22			Git2
LOC101055670	Kdr			Slc28a1			Gjd3
LOC101055733	Khdrbs1			Slc35b1			Gje1
LOC101055740	Kif15			Slc35e1			Glb1l
LOC101055785	Kif1c			Slc35e2			Gle1
LOC101055811	Kif22			Slc35g3			Glg1
LOC101055835	Kif2c			Slc39a13			Glrx2
LOC101055886	Kifc1			Slc43a2			Glt25d1
LOC101055935	Kiss1r			Slc4a4			Gltscr1
LOC101055966	Klf10			Slc6a6			Gltscr2
LOC101056021	Klf13			Slc9a8			Glud1
LOC101056044	Klf15			Slco2b1			Glul
LOC101056084	Klf7			Smad1			Gm10095
LOC101056101	Klf9			Smad5			Gm10190
LOC101056140	Klhdc10			Smarca4			Gm10282
LOC101056192	Klhdc8b			Smarcc2			Gm10288
LOC101056205	Klhl12			Smarcd1			Gm10309
Loxl3	Klhl17			Smarcd2			Gm10362
Lpcat3	Klhl24			Smc3			Gm10369
Lphn1	Klhl3			Smdt1			Gm10384
Lpin3	Klhl38			Smim8			Gm10386
Lpxn	Klhl9			Smpd3			Gm10387
Lrch3	Kpna3			Smurf1			Gm10463
Lrdd	Kras			Snhg5			Gm10549
Lrig1	Krr1			Snora81			Gm10555
Lrpprc	Krtap7-1			Snord14c			Gm10561
Lrr1	Krtcap2			Snord14d			Gm10574
Lrrc25	Ksr1			Snord14e			Gm10603
Lrrc27	Kxd1			Snord2			Gm10604
Lrrc28	Ky			Snord23			Gm10629
Lrrc32	L3hypdh			Snta1			Gm10638
Lrrc36	Lama5			Snx12			Gm10649
Lrrc41	Lamb2			Snx15			Gm10658
Lrrc51	Lamc1			Snx18			Gm10687
Lrrc61	Lamtor1			Snx22			Gm10735
Lrrc8a	Lap3			Snx32			Gm10778
Lsg1	Laptm4a			Sorbs1			Gm10851
Lsm3	Larp1			Sox18			Gm10857
Lsm6	Larp4			Sp1			Gm10866
Lsmem1	Larp7			Sparc			Gm10910
Lsp1	Lasp1			Spast			Gm10914
Lsr	Lcmt2			Spen			Gm11458
Ltbp1	Lcorl			Spice1			Gm11696
Ltbp4	Ldb2			Spred1			Gm11772
Luzp1	Lefty1			Spred2			Gm11992
Ly6c1	Lenep			Spsb1			Gm12002
Lypd5	Letm2			Sptan1			Gm12248
Lypla1	Lgi4			Srd5a3			Gm12279
Lypla2	Lhx1			Srek1			Gm12359
Lyrm7	Lima1			Srsf3			Gm12472
Lzts2	Lin52			Srsf4			Gm12592
Mad2l1bp	Lin7b			Srsf9			Gm12703
Maff	Lingo4			Ss18			Gm12758
Mafg	Lins			Ssbp1			Gm13015
Mafk	Lipt2			Ssbp2			Gm13605
Malat1	Llgl1			Ssbp3			Gm13718
Maml2	Lmbr1l			Ssbp4			Gm14164
Maml3	Lmln			Ssc5d			Gm14207
Man2a2	Lmo4			Ssh2			Gm14378
Man2b2	LOC100502705			St13			Gm14492
Man2c1	LOC100504608			Stab2			Gm15179
Map1lc3b	LOC100862287			Stag1			Gm15417
Map3k3	LOC101055654			Stam			Gm15441
Map3k5	LOC101055670			Stard3			Gm15471
Map3k6	LOC101055733			Stat1			Gm15706
Map3k8	LOC101055811			Stat3			Gm16023
Map4	LOC101055835			Stat4			Gm16062
Map7d1	LOC101055858			Stat5a			Gm16486
Mapk7	LOC101055886			Stat5b			Gm16576
Mapk9	LOC101055935			Stat6			Gm16712
Mapt	LOC101055940			Stau2			Gm16755
Mark4	LOC101055966			Stra6			Gm16796
Mars	LOC101056021			Sumf2			Gm17281
Mars2	LOC101056044			Sumo2			Gm17491
Mast4	LOC101056084			Sumo3			Gm17745
Mat2a	LOC101056101			Sun2			Gm17747
Mat2b	LOC101056192			Sun3			Gm17801
Max	LOC101056205			Supt4a			Gm19327
Maz	LOC101056249			Sv2a			Gm19344
Mbd5	Lpar1			Syf2			Gm19412
Mbd6	Lphn1			Syn2			Gm19450
Mbnl2	Lpin1			Syn3			Gm19451
Mbtps1	Lpin3			Syncrip			Gm19522
Mbtps2	Lpxn			Synpo2l			Gm19582
Mcam	Lrdd			Szrd1			Gm19651
Mcf2l	Lrp1			Tacc2			Gm19710
Mcl1	Lrpprc			Tacc3			Gm19846
Mcm2	Lrr1			Tada2a			Gm20033
Mcm7	Lrrc20			Taf13			Gm20066
Mcm8	Lrrc30			Taf15			Gm20110
Mctp2	Lrrc36			Taf5l			Gm20114
Mcur1	Lrrc41			Taf6			Gm20199
Mecom	Lrrc51			Taf9			Gm20201
Mecr	Lrrc58			Taok1			Gm20235
Med16	Lrrc59			Tardbp			Gm20556
Med21	Lrrc8a			Tatdn1			Gm20748
Med26	Lrrc8e			Tbc1d1			Gm20753
Med29	Lsm6			Tbc1d12			Gm20755
Med4	Lsmem1			Tbc1d13			Gm20783
Mef2d	Lsp1			Tbc1d15			Gm21057
Megf6	Lsr			Tbc1d9b			Gm21949
Meis1	Ltbp4			Tbl1x			Gm2701
Meis2	Ly6g5b			Tbl2			Gm2830
Mepce	Ly6g5c			Tbp			Gm3004
Mettl25	Lypla1			Tcam1			Gm3230
Mex3b	Lypla2			Tcap			Gm3511
Mfap4	Lyrm4			Tcf12			Gm4123
Mfap5	Lyrm7			Tcf4			Gm4129
Mgea5	Lzts2			Tcf7l2			Gm4180
Mgrn1	Maff			Tcp11l2			Gm4211
Mical3	Mafk			Tctex1d2			Gm4285
Midn	Malat1			Tenc1			Gm4532
Mier1	Maml3			Tfap4			Gm4559
Mir101a	Man2a2			Tfdp2			Gm4673
Mir106b	Man2c1			Tfeb			Gm4876
Mir1192	Map1lc3b			Tgm2			Gm4890
Mir1196	Map2k7			Thada			Gm4980
Mir133a-2	Map3k14			Thrap3			Gm5079
Mir139	Map3k2			Thumpd2			Gm5095
Mir141	Map3k3			Ticam1			Gm5111
Mir1895	Map3k6			Tigd2			Gm5444
Mir1907	Map3k8			Timp2			Gm5602
Mir190b	Map4			Timp3			Gm5617
Mir1931	Map6			Tlcd2			Gm5741
Mir1934	Mapk7			Tmbim1			Gm5817
Mir1943	Mapre3			Tmem116			Gm608
Mir1945	Mapt			Tmem129			Gm6249
Mir1946b	March2			Tmem136			Gm6307
Mir1954	March5			Tmem140			Gm6772
Mir1955	Mars			Tmem167b			Gm6860
Mir1964	Mars2			Tmem170b			Gm694
Mir1966	Mast3			Tmem184a			Gm6958
Mir1967	Mast4			Tmem194			Gm7020
Mir1a-1	Mat2a			Tmem203			Gm7160
Mir200c	Maz			Tmem242			Gm7244
Mir22	Mbd5			Tmem253			Gm7265
Mir22hg	Mbd6			Tmem260			Gm7710
Mir25	Mbtps1			Tmem30c			Gm7854
Mir26b	Mbtps2			Tmem38a			Gm8098
Mir3064	Mcl1			Tmem39b			Gm8273
Mir3096b	Mcm2			Tmem42			Gm8364
Mir3101	Mcm7			Tmem50a			Gm8618
Mir339	Mcm9			Tmem62			Gm9484
Mir449a	Mcph1			Tmem63a			Gm9783
Mir449b	Mcur1			Tmem65			Gm9917
Mir467f	Mdm2			Tmod1			Gm9968
Mir5115	Me1			Tnnt3			Gmeb1
Mir705	Mecom			Tnrc18			Gmeb2
Mir7-1	Mecr			Tnrc6b			Gna11
Mir93	Med1			Tnrc6c			Gna13
Mira	Med26			Tns1			Gna15
Mknk2	Med29			Tomt			Gnai3
Mlf1ip	Mef2c			Topors			Gnas
Mlip	Mef2d			Tor1aip1			Gnb1
Mll1	Megf6			Tor1aip2			Gnb2
Mll5	Meis1			Tor2a			Gng11
Mllt10	Meis2			Tpd52l2			Gngt1
Mllt4	Mepce			Tpgs1			Gngt2
Mllt6	Mettl1			Tpk1			Gnpat
Mmaa	Mettl23			Tpm1			Gosr2
Mmel1	Mettl25			Tpp2			Gpaa1
Mmp28	Mettl6			Tpra1			Gpank1
Mmp9	Mettl9			Tprgl			Gpatch8
Mnt	Mfap3l			Tprn			Gpbp1
Mob3a	Mfap4			Tram1			Gpd1l
Mpdu1	Mfap5			Trappc9			Gpha2
Mpp2	Mfsd6l			Trib1			Gphn
Mpst	Mgea5			Trib3			Gpi1
Mpv17l2	Mgll			Trim12c			Gpihbp1
Mpzl1	Mgrn1			Trim26			Gpld1
Mrm1	Mical2			Trim30b			Gpn3
Mrpl11	Mical3			Trim33			Gpr124
Mrpl2	Midn			Trim68			Gpr137
Mrpl36	Mier1			Trmt2a			Gpr146
Mrpl45	Mif4gd			Trp53			Gpr61
Mrpl48	Mir106b			Trp63			Gpr64
Mrps16	Mir1192			Trps1			Gpr84
Mrps35	Mir1196			Tshz2			Gpt2
Mrto4	Mir186			Tsn			Gpx1
Msi2	Mir1893			Tspan4			Gpx8
Msl1	Mir1894			Tst			Gramd1b
Msmp	Mir1904			Ttc16			Grb10
Mst1	Mir1907			Ttc3			Grcc10
Mt1	Mir193			Ttll7			Greb1
Mt2	Mir1934			Tusc2			Gria3
Mta1	Mir1946b			Twf2			Grin2d
Mta2	Mir195			Txn1			Grin3b
Mtmr11	Mir1955			Txnip			Grk5
Mtmr14	Mir1964			Txnl4b			Grk6
Mtss1	Mir1967			Tyw5			Grlf1
Mtss1l	Mir1a-1			U05342			Gsdma
Mum1	Mir22			Uba5			Gse1
Mus81	Mir22hg			Ubald1			Gskip
Mxd4	Mir25			Ubap2l			Gsn
Mxra7	Mir26b			Ubb			Gspt1
Mxra8	Mir302a			Ubc			Gstp1
Myf6	Mir302b			Ube2b			Gstp2
Myh4	Mir302c			Ube2cbp			Gtf2e2
Myh9	Mir302d			Ube2d4			Gtf2f1
Myl10	Mir3064			Ube2e2			Gtf2i
Myl12a	Mir3101			Ube2e3			Gtf2ird2
Myl12b	Mir367			Ube2g2			Gtf3c4
Myl4	Mir449a			Ube2i			Gtpbp1
Myl6	Mir449b			Ube3c			Gtpbp2
Myl6b	Mir467f			Ubr1			Gtpbp6
Mylk	Mir497			Ubtf			Gucd1
Mylk4	Mir5123			Ubxn2a			Gucy1a2
Mylpf	Mir707			Ubxn4			Guf1
Myo15	Mir7-1			Ufm1			Gyg
Myo1b	Mir93			Unc45a			Gys1
Myo1c	Mira			Unc5b			Gzmm
Myo7a	Mkl1			Unk			H13
Myog	Mkln1			Upf2			H1foo
Myot	Mknk2			Uqcrh			H2afx
Mypn	Mlf1ip			Urb2			H2-D1
Myt1	Mlip			Uri1			H2-Ke2
Mzf1	Mll1			Uros			H3f3a
N4bp1	Mll2			Usf2			H3f3b
N4bp3	Mll5			Ushbp1			H6pd
Naa60	Mllt10			Usp1			Hadha
Nab2	Mllt3			Usp15			Hadhb
Naga	Mllt4			Usp3			Haghl
Napa	Mllt6			Usp33			Harbi1
Narfl	Mlst8			Usp37			Hax1
Nat14	Mmaa			Usp4			Hbp1
Ncdn	Mmel1			Usp54			Hcrt
Ncln	Mmp19			Utp11l			Hdac2
Ncoa3	Mmp28			Utp3			Hdac4
Ncoa5	Mmp9			Vac14			Hddc3
Ncor2	Mnd1			Vamp2			Hdgf
Nctc1	Mnf1			Vamp5			Hdgfrp2
Ndor1	Mnt			Vamp8			Hdlbp
Ndst2	Morn2			Vapa			Heatr5a
Ndufa13	Mpdu1			Vars			Heca
Ndufa4	Mplkip			Vezt			Hecw2
Ndufa7	Mpp5			Vgll4			Heg1
Ndufb6	Mpst			Vkorc1l1			Hemgn
Ndufs6	Mpv17l2			Vps18			Herc1
Ndufs7	Mrm1			Vps29			Herpud1
Ndufv1	Mroh8			Vps36			Herpud2
Ndufv2	Mrpl11			Vta1			Hes1
Neb	Mrpl12			Vwa1			Hes7
Nedd4	Mrpl23			Wasf2			Hexa
Nedd9	Mrpl24			Wash			Hexim1
Neil1	Mrpl27			Wbp4			Hexim2
Nek6	Mrpl45			Wbscr28			Hgs
Nelfb	Mrpl48			Wdfy2			Hibadh
Nfat5	Mrps18b			Wdr27			Hif1a
Nfatc1	Mrps35			Wdr54			Hif3a
Nfatc2	Mrps7			Wdr78			Hint1
Nfe2l2	Msl1			Wdr81			Hip1
Nfia	Msl3			Wdr91			Hivep1
Nfib	Mt1			Wdr96			Hivep2
Nfic	Mt2			Wee2			Hlx
Nfix	Mta1			Wfikkn2			Hmbs
Nfkbia	Mtag2			Wipf2			Hmg20a
Nfkbiz	Mtif2			Wipi1			Hmga1
Nhlrc2	Mtmr11			Wrap53			Hmgb1
Nhlrc3	Mtmr14			Wrap73			Hmgcl
Nhsl2	Mtmr3			Wwox			Hmha1
Nicn1	Mtor			Wwp1			Hmmr
Nipa1	Mtr			Xiap			Hnrnpa0
Nkap	Mtss1			Xpnpep3			Hnrnpa2b1
Nkx6-3	Mtus1			Xrra1			Hnrnpa3
Nme1	Mus81			Yipf4			Hnrnph3
Nmi	Mustn1			Yipf6			Hnrnpk
Nmrk1	Mxra8			Zbtb12			Hnrnpl
Noc2l	Mybpc2			Zbtb14			Hnrnpm
Nol3	Myf6			Zbtb16			Hnrnpr
Nol8	Myl12a			Zbtb20			Hnrnpu
Notch1	Myl12b			Zbtb4			Hook3
Notch2	Myl4			Zbtb5			Hoxa3
Notch4	Myl6			Zbtb7b			Hoxa5
Nova2	Myl6b			Zbtb7c			Hoxa6
Npas2	Mylk			Zc3h4			Hoxa7
Npepps	Mylk2			Zcchc14			Hoxb6
Npw	Myo15			Zcchc2			Hoxb7
Nr1d1	Myo18b			Zcchc6			Hoxb8
Nr2c1	Myo1d			Zcchc9			Hoxd3
Nr2c2	Myo7a			Zcwpw1			Hoxd8
Nr2f6	Myot			Zdhhc17			Hp
Nr3c2	Mypn			Zdhhc5			Hpcal1
Nr4a1	N4bp1			Zer1			Hps6
Nr4a3	N4bp2l2			Zfat			Hs2st1
Nr6a1	N4bp3			Zfhx3			Hs6st1
Nrap	Naa35			Zfp1			Hsbp1l1
Nrbp2	Nab2			Zfp113			Hsdl1
Nrep	Naca			Zfp219			Hsp90ab1
Nrp1	Naga			Zfp280d			Hspa12b
Nsd1	Nampt			Zfp318			Hspa1a
Nsun3	Nat14			Zfp324			Hspa1b
Nsun5	Nbn			Zfp335			Hspa4
Nt5c3	Ncl			Zfp36			Hspa8
Ntf5	Ncln			Zfp36l1			Hspa9
Ntpcr	Ncoa5			Zfp36l2			Hspb1
Nucks1	Nctc1			Zfp384			Hspb7
Nudt15	Ndel1			Zfp385a			Hspb8
Nudt8	Ndor1			Zfp395			Hspd1
Nudt9	Ndrg2			Zfp397			Hspe1
Nuf2	Ndst2			Zfp438			Hspg2
Nufip2	Ndufa4			Zfp462			Htra2
Nup210	Ndufa7			Zfp521			Hyal1
Nup54	Ndufb6			Zfp553			Hyal2
Nxpe3	Ndufs2			Zfp608			Hydin
Nyap1	Ndufs7			Zfp628			Hypk
Ocel1	Ndufv2			Zfp646			Iba57
Ocm	Neat1			Zfp668			Ier5
Odf3	Nedd4l			Zfp710			Ier5l
Olfml2a	Nek7			Zfp787			Iffo2
Opa1	Nelfcd			Zfp821			Ifi35
Optc	Neo1			Zfp84			Ifngr1
Orai3	Neurl2			Zfp91			Ifrd1
Osbpl8	Nfat5			Zhx1			Ift122
Otud1	Nfatc1			Zmiz1			Ift140
P2ry2	Nfe2l2			Zyx			Ift43
P4ha3	Nfia			Zzef1			Igf1r
P4hb	Nfic			Zzz3			Igf2as
Pacs1	Nfil3						Igfbp7
Pacs2	Nfix						Igsf23
Pagr1a	Nfkbia						Ikbip
Paip1	Nfkbie						Ikzf2
Palb2	Nfkbiz						Ikzf4
Pald1	Nfrkb						Ikzf5
Palld	Ngly1						Il16
Palmd	Nhlrc2						Il20rb
Pan2	Nhlrc3						Il23a
Papd5	Nicn1						Il4i1
Park7	Nipsnap3b						Il6ra
Parp14	Nmi						Inca1
Parp6	Nmrk1						Inf2
Paxip1	Noc2l						Ing2
Pbld2	Nol3						Ing3
Pcbp1	Nono						Inhbb
Pcdh17	Npb						Inhbc
Pcdh19	Npc1						Ino80
Pcgf2	Npepps						Ino80c
Pcid2	Npr1						Inpp4b
Pcif1	Nr1d1						Inpp5k
Pcmtd2	Nr1d2						Inppl1
Pcsk5	Nr2c2						Insig1
Pcyt1a	Nr2f6						Insr
Pde12	Nr3c2						Ints10
Pde1c	Nr4a3						Ints4
Pde2a	Nr6a1						Ints8
Pde4b	Nrap						Ints9
Pde4c	Nras						Ip6k3
Pde4d	Nrbp2						Ipo13
Pde4dip	Nrp2						Ippk
Pde7b	Nrsn2						Iqcg
Pde8a	Nsd1						Iqch
Pdia4	Nsf						Iqgap1
Pdk2	Nsfl1c						Iqsec2
Pdk4	Nt5c3						Irak2
Pdzd7	Ntmt1						Irf1
Pdzd8	Nucks1						Irf2bp2
Pebp4	Nudt9						Irf2bpl
Pecam1	Nuf2						Irf8
Peo1	Nup210						Irs1
Per1	Nup62						Irs2
Pes1	Nup62-il4i1						Iscu
Pex1	Nup85						Isg20l2
Pex2	Ocel1						Islr
Pfkfb3	Ocm						Isyna1
Pfkfb4	Odc1						Itga3
Pfkm	Ogdh						Itga5
Pgam2	Olfml2a						Itgb1bp1
Pgap3	Osbpl2						Itgb5
Pgm2	Otub2						Itih4
Pgm2l1	Otud1						Itpa
Phb2	Oxr1						Itpk1
Phf10	Oxsm						Itpkb
Phf15	P2rx4						Itpr1
Phf20	P4hb						Itpr3
Phf21a	Pacrg						Itprip
Phf23	Pacs2						Jam2
Phf7	Pacsin3						Jam3
Phip	Pafah1b3						Jarid2
Phkg1	Pagr1a						Jhdm1d
Phlda3	Paip1						Jkamp
Phlpp1	Paip2b						Jmjd6
Phtf2	Pan3						Jmjd8
Phyhd1	Paox						Josd1
Piezo1	Papd5						Jph1
Pigp	Pard6a						Jun
Pik3ip1	Parp14						Junb
Pim3	Patz1						Jund
Pink1	Pcbp1						Kalrn
Pitpnc1	Pcdh17						Kank1
Pitpnm1	Pcdh19						Kank3
Pkm	Pcgf2						Kansl1
Pknox1	Pcid2						Kansl3
Pla2g4e	Pcif1						Kat6b
Pla2g6	Pcnt						Kazn
Plau	Pcsk5						Kbtbd2
Plcb4	Pcyt1a						Kcnc1
Plcd4	Pdap1						Kcnip2
Plcxd1	Pde1c						Kcnk6
Plekha1	Pde4b						Kcnma1
Plekhf1	Pde4c						Kcnn1
Plekhg1	Pde4d						Kcnn4
Plekhg2	Pde4dip						Kctd11
Plekhh3	Pde8a						Kctd15
Plekhn1	Pdia3						Kctd20
Plin3	Pdia4						Kctd5
Plk1s1	Pdk4						Kdelr1
Plk3	Pdlim3						Kdm2a
Plvap	Pdlim5						Kdm3a
Plxnd1	Pdpk1						Kdm5c
Pml	Pdpr						Kdr
Pnkd	Pds5b						Khdrbs1
Pnmt	Pdzd7						Kif15
Pnrc1	Pdzd8						Kif1c
Poc1b	Pdzrn3						Kif22
Podxl	Pecam1						Kif26a
Pola2	Peo1						Kif2a
Pole3	Per1						Kif2c
Pole4	Pex12						Kif6
Polg2	Pex13						Kifc1
Polr1b	Pex3						Kirrel3
Polr1e	Pfdn4						Kiss1r
Polr2a	Pfkfb3						Klc1
Polr2e	Pgap3						Klc4
Polr2l	Pgm3						Klf10
Polr3a	Pgp						Klf13
Pom121	Phax						Klf15
Pomc	Phf10						Klf3
Pot1a	Phf21a						Klf7
Pou2f1	Phf23						Klf9
Ppap2a	Phf7						Klhdc10
Ppcdc	Phip						Klhdc8b
Ppdpf	Phka2						Klhl12
Ppfia4	Phlda3						Klhl17
Ppib	Phlpp1						Klhl21
Ppil3	Phospho1						Klhl24
Ppil6	Phyhd1						Klhl3
Ppm1e	Pi4k2a						Klhl38
Ppm1l	Pias4						Klhl9
Ppm1m	Pibf1						Kpna3
Ppme1	Pigp						Kpnb1
Ppp1cb	Pik3ip1						Kras
Ppp1r12a	Pik3r2						Krr1
Ppp1r12b	Pim1						Krtap7-1
Ppp1r12c	Pim3						Krtcap2
Ppp1r13l	Pink1						Ksr1
Ppp1r35	Pip5k1c						Kxd1
Ppp1r37	Pitpnc1						Ky
Ppp1r9b	Pla2g6						L3hypdh
Ppp2r4	Plau						Lalba
Ppp2r5a	Plcb3						Lama2
Ppp2r5b	Plcd4						Lama5
Ppp2r5d	Plekha1						Lamb2
Pptc7	Plekha3						Lamc1
Pqlc1	Plekha4						Lamtor1
Prap1	Plekhb2						Lancl2
Prcc	Plekhf1						Lap3
Prdm16	Plekhf2						Laptm4a
Prdm2	Plekhg2						Larp1
Prdx2	Plekhh3						Larp4
Prkacb	Plekhn1						Larp7
Prkag2	Plin3						Lasp1
Prkar2b	Plin4						Lcmt2
Prkca	Plin5						Lcorl
Prkce	Plod1						Ldb2
Prkch	Pltp						Lefty1
Prkci	Plvap						Lekr1
Proser1	Pnkd						Lenep
Proser2	Pnmt						Letm2
Prpf6	Pnn						Lgi4
Prpsap1	Pnpla2						Lhb
Prr12	Pnpla7						Lhpp
Prr13	Pnrc1						Lhx1
Prrt2	Poc1b						Lifr
Prss53	Pola2						Lima1
Prune	Polg2						Limk1
Prx	Polr1b						Lin52
Psma1	Polr1e						Lin7b
Psmb1	Polr2a						Lingo4
Psmc2	Polr2e						Lins
Psmc4	Polr2l						Lipt2
Psmc5	Polr3gl						Llgl1
Psmd3	Ppap2a						Lmbr1l
Psme1	Ppfia3						Lmcd1
Psme2	Ppib						Lmln
Pstk	Ppif						Lmna
Ptar1	Ppifos						Lmo4
Ptbp3	Ppil3						Lnpep
Ptcd2	Ppil6						LOC100502705
Ptch1	Ppm1e						LOC100504608
Ptk6	Ppm1g						LOC100862214
Ptma	Ppm1l						LOC100862287
Ptp4a2	Ppm1m						LOC101055654
Ptp4a3	Ppp1r10						LOC101055670
Ptpdc1	Ppp1r12b						LOC101055733
Ptpn14	Ppp1r13l						LOC101055740
Ptpn2	Ppp1r15a						LOC101055785
Ptpn6	Ppp1r35						LOC101055811
Ptprg	Ppp1r3c						LOC101055835
Ptprq	Ppp1r9b						LOC101055858
Ptprr	Ppp2ca						LOC101055886
Ptrf	Ppp2cb						LOC101055935
Pttg1ip	Ppp2r1b						LOC101055940
Puf60	Ppp2r2d						LOC101055966
Pura	Ppp2r3a						LOC101056021
Pusl1	Ppp2r4						LOC101056044
Pwwp2b	Ppp2r5a						LOC101056084
Pxk	Ppp2r5b						LOC101056101
Pxt1	Ppp2r5e						LOC101056140
Pycr1	Ppp3ca						LOC101056192
Pygm	Ppp3cc						LOC101056205
Qars	Ppp4c						LOC101056249
Qpctl	Ppp4r2						Loxl3
Qrich1	Pprc1						Lpar1
Qrich2	Praf2						Lpcat3
R3hdm1	Prap1						Lphn1
R3hdm2	Prcc						Lpin1
R3hdm4	Prdm10						Lpin3
R74862	Prdm15						Lpxn
Rab1	Prdm2						Lrch3
Rab10	Prdx2						Lrdd
Rab11fip5	Prex2						Lrig1
Rab3a	Prickle1						Lrp1
Rab40b	Prim1						Lrpprc
Rab4b	Prkacb						Lrr1
Rab5a	Prkag1						Lrrc20
Rab6a	Prkag2						Lrrc25
Rab6b	Prkar1a						Lrrc27
Rabgap1l	Prkar2b						Lrrc28
Rabgef1	Prkca						Lrrc30
Rabif	Prkce						Lrrc32
Rad17	Prkci						Lrrc36
Rad50	Proser1						Lrrc41
Rad9b	Proser2						Lrrc51
Raf1	Prpf39						Lrrc58
Ralgds	Prpf40b						Lrrc59
Ramp3	Prpf6						Lrrc61
Ranbp1	Prr12						Lrrc8a
Rap2b	Prr13						Lrrc8e
Rapgef3	Prr14l						Lsg1
Rapgef6	Prr19						Lsm3
Rarg	Prr7						Lsm6
Rarres2	Prrt2						Lsmem1
Rasal2	Prss53						Lsp1
Rasgrp2	Prx						Lsr
Rasgrp3	Psap						Ltbp1
Rassf1	Psip1						Ltbp4
Rbak	Psma1						Luzp1
Rbfox1	Psma3						Ly6c1
Rbks	Psma6						Ly6g5b
Rbm33	Psmb1						Ly6g5c
Rbm48	Psmc2						Lypd5
Rbm7	Psmc4						Lypla1
Rbpj	Psmc5						Lypla2
Rbpms	Psmd1						Lyrm4
Rcsd1	Psmd11						Lyrm7
Rdh5	Psmd12						Lzts2
Reep3	Psmd3						Mad2l1bp
Reep5	Psmd8						Maff
Rell1	Psmg2						Mafg
Rep15	Pspn						Mafk
Rere	Ptar1						Malat1
Rev3l	Ptcd1						Maml2
Rfc4	Ptcd2						Maml3
Rftn1	Ptch1						Man2a2
Rfx8	Ptma						Man2b2
Rgag4	Ptp4a2						Man2c1
Rgl2	Ptp4a3						Map1lc3b
Rgp1	Ptpdc1						Map2k7
Rgs16	Ptpla						Map3k14
Rgs3	Ptpn1						Map3k2
Rgs6	Ptpn12						Map3k3
Rhbdd3	Ptpn14						Map3k5
Rhoa	Ptpn2						Map3k6
Rhof	Ptpn6						Map3k8
Ric8	Ptprg						Map4
Rilpl1	Ptprq						Map6
Rin2	Ptrf						Map7d1
Rin3	Pttg1ip						Mapk7
Rmi1	Puf60						Mapk9
Rmnd5a	Pura						Mapre3
Rn7s1	Pus10						Mapt
Rnasel	Pusl1						Marchf2
Rnf123	Pvt1						Marchf5
Rnf125	Pxk						Mark4
Rnf130	Pxn						Mars
Rnf139	Pxt1						Mars2
Rnf144a	Qars						Mast3
Rnf157	Qpctl						Mast4
Rnf170	Qrich1						Mat2a
Rnf207	R3hdm1						Mat2b
Rnf216	R3hdm2						Max
Rnf43	R3hdm4						Maz
Rnf44	Rab10						Mbd5
Rnft2	Rab12						Mbd6
Rnu7	Rab3a						Mbnl2
Rny1	Rab4b						Mbtps1
Rny3	Rab5b						Mbtps2
Ror2	Rab6a						Mcam
Rora	Rab6b						Mcf2l
Rpf1	Rabgap1l						Mcl1
Rpl22	Rabgef1						Mcm2
Rpl27	Rabif						Mcm7
Rpl31	Rad17						Mcm8
Rplp2	Rad9b						Mcm9
Rpp14	Raf1						Mcph1
Rpp25l	Ralgds						Mctp2
Rps15a-ps4	Ran						Mcur1
Rps24	Ranbp1						Mdm2
Rps28	Ranbp9						Me1
Rps29	Rangap1						Mecom
Rps6ka5	Rapgef1						Mecr
Rps7	Rapgef3						Med1
Rps8	Rara						Med16
Rqcd1	Rasa3						Med21
Rras	Rasgrp3						Med26
Rrp15	Rasl10a						Med29
Rsf1	Rassf1						Med4
Rtkn	Rassf4						Mef2c
Rtn2	Raver1						Mef2d
Rufy2	Raver1-fdx1l						Megf6
Rundc1	Rbak						Meis1
Rusc2	Rbbp4						Meis2
Ruvbl2	Rbfox1						Mepce
Rwdd1	Rbks						Mettl1
Rxra	Rbm33						Mettl23
Rxrg	Rbm39						Mettl25
Ryk	Rbm5						Mettl6
S100a10	Rbm6						Mettl9
S1pr4	Rbpms						Mex3b
Sac3d1	Rcan2						Mfap3l
Sag	Rcbtb1						Mfap4
Samd4	Rdh11						Mfap5
Sar1b	Rdh5						Mfsd6l
Sart3	Reep3						Mgea5
Sash1	Reep5						Mgll
Sass6	Rel						Mgrn1
Sat2	Rela						Mical2
Satb2	Relb						Mical3
Scaf1	Rep15						Midn
Scamp1	Repin1						Mier1
Scarb2	Rev3l						Mif4gd
Scarna2	Rfc4						Mir101a
Scgb1c1	Rfx8						Mir106b
Schip1	Rgcc						Mir1192
Scrib	Rgma						Mir1196
Scrn2	Rgs16						Mir133a-2
Sdc3	Rgs2						Mir139
Sde2	Rgs6						Mir141
Sdf2	Rhbdd3						Mir186
Sdhaf2	Rhbdl1						Mir1893
Sec14l1	Rheb						Mir1894
Sec24c	Rhebl1						Mir1895
Sema4c	Rhoa						Mir1904
Sema6a	Rhob						Mir1907
Sema7a	Rhog						Mir190b
Sep15	Rhot2						Mir193
Sept1	Rilpl1						Mir1931
Sept11	Rin2						Mir1934
Sept2	Rltpr						Mir1943
Sept7	Rmi1						Mir1945
Sept9	Rmnd5a						Mir1946b
Serinc3	Rn7s1						Mir195
Serpinh1	Rnase13						Mir1954
Sertad1	Rnaseh2b						Mir1955
Sertad3	Rnasek						Mir1964
Setd1a	Rnasel						Mir1966
Setd1b	Rnf121						Mir1967
Setdb1	Rnf130						Mir1a-1
Setx	Rnf139						Mir200c
Sez6l2	Rnf144a						Mir22
Sf3b2	Rnf170						Mir22hg
Sf3b4	Rnf216						Mir25
Sfr1	Rnf43						Mir26b
Sfxn5	Rnf44						Mir302a
Sgca	Rnu3b1						Mir302b
Sgk1	Rnu3b3						Mir302c
Sgms1	Rnu7						Mir302d
Sh2b1	Rny1						Mir3064
Sh2d3c	Rny3						Mir3096b
Sh2d6	Ror2						Mir3101
Sh3bp1	Rora						Mir339
Sh3gl1	Rorc						Mir367
Sh3pxd2a	Rpf1						Mir449a
Sh3tc2	Rpgrip1l						Mir449b
Shank3	Rpl10a						Mir467f
She	Rpl21						Mir497
Shisa5	Rpl24						Mir5115
Siah1a	Rpl27						Mir5123
Siah2	Rpl35a						Mir705
Simc1	Rpl37						Mir707
Sirt3	Rpl4						Mir7-1
Sirt7	Rplp2						Mir93
Skap1	Rpn2						Mira
Ski	Rpp14						Mkl1
Skida1	Rpp25l						Mkln1
Skor1	Rprd1b						Mknk2
Skp1a	Rps27a						Mlf1ip
Slbp	Rps28						Mlip
Slc11a1	Rps29						Mll1
Slc12a5	Rps6						Mll2
Slc12a8	Rps7						Mll5
Slc15a4	Rqcd1						Mllt10
Slc16a6	Rras						Mllt3
Slc1a1	Rrnad1						Mllt4
Slc23a3	Rrp15						Mllt6
Slc25a12	Rtkn						Mlst8
Slc25a22	Rtn2						Mmaa
Slc25a25	Rundc1						Mmel1
Slc26a6	Rundc3a						Mmp19
Slc28a1	Rusc2						Mmp28
Slc28a2	Rwdd2a						Mmp9
Slc2a2	Ryk						Mnd1
Slc35b1	Ryr1						Mnf1
Slc35e1	S100a10						Mnt
Slc35e2	S1pr1						Mob3a
Slc35g3	S1pr4						Morn2
Slc39a13	Sac3d1						Mpdu1
Slc41a3	Samd4						Mplkip
Slc43a2	Sart3						Mpp2
Slc4a4	Sash1						Mpp5
Slc5a6	Sat2						Mpst
Slc6a6	Satb2						Mpv17l2
Slc8a3	Scaf1						Mpzl1
Slc9a3r2	Scaf8						Mrm1
Slc9a8	Scamp1						Mroh8
Slco2b1	Scap						Mrpl11
Slmo2	Scarb2						Mrpl12
Smad1	Scarna2						Mrpl2
Smad3	Scn4a						Mrpl23
Smad5	Scp2						Mrpl24
Smad7	Scrib						Mrpl27
Smarca4	Sde2						Mrpl36
Smarcc2	Sdf2						Mrpl45
Smarcd1	Sdhaf2						Mrpl48
Smarcd2	Sec14l1						Mrps16
Smc3	Sec24c						Mrps18b
Smco4	Sec24d						Mrps35
Smdt1	Sema3g						Mrps7
Smg6	Sema4c						Mrto4
Smim8	Sema6a						Msi2
Smpd3	Senp3						Msl1
Smtn	Sept11						Msl3
Smurf1	Sept7						Msmp
Snhg5	Sepw1						Mst1
Snora81	Serf2						Mt1
Snord14c	Serinc3						Mt2
Snord14d	Serinc4						Mta1
Snord14e	Serpinh1						Mta2
Snord2	Sertad1						Mtag2
Snord23	Sertad2						Mtif2
Snord38a	Sertad3						Mtmr11
Snord55	Sesn1						Mtmr14
Snord93	Setbp1						Mtmr3
Snrnp35	Setdb1						Mtor
Snrpd3	Sf1						Mtr
Snta1	Sf3a3						Mtss1
Snx11	Sf3b4						Mtss1l
Snx12	Sf3b5						Mtus1
Snx15	Sfi1						Mum1
Snx18	Sfpq						Mus81
Snx20	Sfr1						Mustn1
Snx22	Sfxn2						Mxd4
Snx3	Sgk1						Mxra7
Snx32	Sgms1						Mxra8
Sobp	Sh2b1						Mybpc2
Socs3	Sh2d3c						Myf6
Sod2	Sh2d6						Myh4
Soga1	Sh3bp1						Myh9
Sorbs1	Sh3gl1						Myl10
Sorcs2	Sh3glb2						Myl12a
Sox13	Sh3pxd2a						Myl12b
Sox18	Shank3						Myl4
Sp1	She						Myl6
Sp2	Shf						Myl6b
Spag7	Siah1a						Mylk
Sparc	Siah2						Mylk2
Spast	Sik1						Mylk4
Spats2	Sik2						Mylpf
Spen	Sin3a						Myo15
Spice1	Sirt6						Myo18b
Spred1	Ski						Myo1b
Spred2	Skil						Myo1c
Spsb1	Skor1						Myo1d
Sptan1	Skp1a						Myo7a
Sptb	Slain2						Myog
Sptbn1	Slbp						Myot
Spty2d1	Slc11a1						Mypn
Srcrb4d	Slc12a5						Myt1
Srd5a3	Slc20a2						Mzf1
Srek1	Slc25a10						N4bp1
Srek1ip1	Slc25a12						N4bp2l2
Srgap3	Slc25a22						N4bp3
Srr	Slc25a36						Naa35
Srsf3	Slc25a39						Naa60
Srsf4	Slc25a44						Nab2
Srsf9	Slc28a1						Naca
Ss18	Slc2a4						Naga
Ssbp1	Slc35a4						Nampt
Ssbp2	Slc35b1						Napa
Ssbp3	Slc35b2						Narfl
Ssbp4	Slc35e1						Nat14
Ssc5d	Slc35e2						Nbn
Ssh2	Slc35f5						Ncdn
St13	Slc35g3						Ncl
St3gal1	Slc38a2						Ncln
Stab2	Slc39a1						Ncoa3
Stag1	Slc39a13						Ncoa5
Stag2	Slc39a14						Ncor2
Stam	Slc43a1						Nctc1
Stard3	Slc43a2						Ndel1
Stat1	Slc44a3						Ndor1
Stat3	Slc4a1ap						Ndrg2
Stat4	Slc4a2						Ndst2
Stat5a	Slc4a4						Ndufa13
Stat5b	Slc6a6						Ndufa4
Stat6	Slc7a8						Ndufa7
Stau2	Slc8a1						Ndufb6
[truncated: 1,351 more rows]

## Sheet: Control only pathways
EnrichR: KEGG pathway terms of genes featuring FOXP1 binding sites	P-value	Adjusted P-value	Odds Ratio	Combined Score	Genes
Thyroid hormone signaling pathway	0.000779259	0.22053	2.91125	20.8363	NOTCH2;NOTCH1;THRA;NOTCH4;NCOA3;ATP2A1;MED4;MED16;ACTB;CASP9;PLCB4;RXRA;RXRG;PFKM
Notch signaling pathway	0.00382852	0.499064	3.47612	19.3456	NCOR2;NOTCH2;DLL4;NOTCH1;MAML2;NOTCH4;HES1;RBPJ
Hypertrophic cardiomyopathy	0.00563509	0.499064	2.77226	14.3568	SLC8A3;TGFB2;SGCA;LAMA2;ITGA3;TPM3;LMNA;ATP2A1;TNNI3;ACTB
Endocytosis	0.00713885	0.499064	1.91899	9.48405	TSG101;SMAD3;ARAP3;VPS37D;VPS26A;ARPC4;WASL;PML;SNX3;EHD1;NEDD4;RUFY2;AP2S1;CHMP6;FOLR2;RAB5A;HSPA1B;CYTH1;RAB11FIP5;HSPA1A
Dilated cardiomyopathy	0.00881739	0.499064	2.57804	12.1968	SLC8A3;TGFB2;SGCA;LAMA2;ITGA3;TPM3;LMNA;ATP2A1;TNNI3;ACTB
Adherens junction	0.0116726	0.550558	2.81223	12.5159	TJP1;SMAD3;CTNND1;WASL;IQGAP1;BAIAP2;ACTB;VCL
Arrhythmogenic right ventricular cardiomyopathy	0.0184307	0.745126	2.56688	10.2515	SLC8A3;SGCA;ACTN3;LAMA2;ITGA3;LMNA;ATP2A1;ACTB
RNA degradation	0.0212033	0.750067	2.49432	9.61209	PAN2;CNOT6;EXOSC4;ENO1;TOB2;ENO3;PFKM;LSM3
Inositol phosphate metabolism	0.0389442	0.999866	2.34576	7.61346	IPPK;INPP4B;PLCB4;INPPL1;INPP5K;SYNJ2;CDIPT
Viral myocarditis	0.0453793	0.999866	2.45616	7.59617	CASP9;SGCA;LAMA2;CD80;ABL1;ACTB
Th1 and Th2 cell differentiation	0.0466469	0.999866	2.10685	6.45782	NOTCH2;DLL4;MAPK9;NOTCH1;MAML2;IFNGR1;NFATC2;RBPJ
Pathogenic Escherichia coli infection	0.048962	0.999866	1.69541	5.11456	ARPC4;WASL;BAIAP2;ACTB;TJP1;CASP9;CLDN10;MAPK9;MYO1B;MYO1C;TUBB1;ABL1;MYH9;CYTH1
Regulation of actin cytoskeleton	0.05372	0.999866	1.63773	4.78867	PPP1R12A;ITGA3;LIMK1;ARPC4;IQGAP1;WASL;BAIAP2;ACTB;MYLK4;MYLPF;PPP1CB;MYL10;MYH9;PPP1R12C;VCL
Phosphatidylinositol signaling system	0.0602206	0.999866	1.98797	5.58568	IPPK;INPP4B;DGKD;PLCB4;INPPL1;SYNJ2;CDIPT;CDS2
cGMP-PKG signaling pathway	0.0606906	0.999866	1.71425	4.80326	PPP1CB;SLC8A3;PPP1R12A;PLCB4;GNA11;PDE2A;NFATC2;ATP2B3;VDAC1;ATP2A1;MYLK4;CNGB1
Vascular smooth muscle contraction	0.0645285	0.999866	1.79903	4.93051	PPP1CB;PRKCH;PPP1R12A;PLCB4;RAMP3;PLA2G4E;GNA11;MYH9;PPP1R12C;MYLK4
Glycolysis / Gluconeogenesis	0.0704854	0.999866	2.17351	5.7649	PKM;PGAM2;PGM2;ENO1;ENO3;PFKM
Thyroid cancer	0.0753548	0.999866	2.6762	6.91943	RXRA;TPM3;RXRG;DDB2
Parkinson disease	0.0773652	0.999866	1.52136	3.89348	DAXX;NDUFA13;DUSP1;HTRA2;PARK7;UBE2J2;KLC1;TXN2;CASP9;KLC4;MAPK9;NDUFS6;TUBB1;VDAC1;NDUFV1;MAP3K5
Glycosaminoglycan biosynthesis	0.0793715	0.999866	2.30071	5.82911	CSGALNACT1;CHST15;HS6ST1;ST3GAL1;HS2ST1
Small cell lung cancer	0.105256	0.999866	1.8196	4.09657	CASP9;RXRA;LAMA2;ITGA3;MAX;RXRG;DDB2
Diabetic cardiomyopathy	0.105595	0.999866	1.51398	3.40363	NDUFA13;TGFB2;SMAD3;GFPT2;ATP2A1;PPP1CB;MAPK9;PLCB4;NDUFS6;VDAC1;TNNI3;NDUFV1;PDK2
Bacterial invasion of epithelial cells	0.117708	0.999866	1.8664	3.99326	GAB1;ELMO1;ARPC4;WASL;ACTB;VCL
Tight junction	0.1189	0.999866	1.53952	3.27836	TJP1;CLDN10;MAPK9;NEDD4;MYH9;ARPC4;SYNPO;RAPGEF6;ACTB;MAP3K5;JAM3
Leukocyte transendothelial migration	0.123234	0.999866	1.66765	3.49152	MYLPF;CDH5;CLDN10;CTNND1;MYL10;ACTB;VCL;JAM3
Salmonella infection	0.126823	0.999866	1.41844	2.92902	DCTN5;ARPC4;WASL;KLC1;ACTB;TXN2;MYLPF;KLC4;MAPK9;PODXL;TUBB1;ELMO1;MYL10;RAB5A;CYTH1
Transcriptional misregulation in cancer	0.132325	0.999866	1.47421	2.98159	RXRA;MAX;BMP2K;ETV1;ERG;RXRG;KLF3;GRIA3;DUSP6;PML;DDB2;ETV6
Thiamine metabolism	0.136425	0.999866	3.39242	6.75764	AK1;NTPCR
Type II diabetes mellitus	0.13834	0.999866	2.10173	4.15732	MAPK9;SOCS3;PKM;SLC2A2
Nucleotide excision repair	0.14635	0.999866	2.05275	3.94488	POLE4;POLE3;XPC;DDB2
Galactose metabolism	0.150193	0.999866	2.36345	4.48072	PGM2;LALBA;PFKM
Pathways in cancer	0.168722	0.999866	1.23299	2.19411	NOTCH2;NOTCH1;LAMA2;MAX;NOTCH4;RASGRP2;ETS1;CASP9;DLL4;MAPK9;RPS6KA5;RXRA;GNA11;ABL1;HES1;RXRG;TGFB2;SMAD3;IFNGR1;TPM3;ITGA3;DAPK2;NCOA3;PML;DDB2;PLCB4;IL23A;GNB2
Spinocerebellar ataxia	0.170398	0.999866	1.48363	2.62545	MAPK9;PLCB4;OPA1;TBPL1;VDAC1;ATP2A1;RBPJ;GRIA3;MAP3K5
Base excision repair	0.171446	0.999866	2.20566	3.88965	POLE4;POLE3;NEIL1
Platelet activation	0.171924	0.999866	1.52309	2.6817	PPP1CB;PPP1R12A;PLCB4;PLA2G4E;TBXAS1;RASGRP2;ACTB;MYLK4
Adipocytokine signaling pathway	0.180296	0.999866	1.72408	2.95362	POMC;MAPK9;SOCS3;RXRA;RXRG
Glucagon signaling pathway	0.183926	0.999866	1.54544	2.61677	PKM;PLCB4;PHKG1;PGAM2;SLC2A2;PYGM;PFKM
Th17 cell differentiation	0.183926	0.999866	1.54544	2.61677	MAPK9;SMAD3;RXRA;IL23A;IFNGR1;NFATC2;RXRG
Central carbon metabolism in cancer	0.18776	0.999866	1.69747	2.83918	PKM;PGAM2;SLC2A2;PFKM;SIRT3
Epithelial cell signaling in Helicobacter pylori infection	0.18776	0.999866	1.69747	2.83918	TJP1;MAPK9;CSK;ATP6V0A1;JAM3
Prolactin signaling pathway	0.18776	0.999866	1.69747	2.83918	MAPK9;SOCS3;IRF1;LHB;SLC2A2
Endocrine and other factor-regulated calcium reabsorption	0.197804	0.999866	1.80083	2.9182	SLC8A3;PLCB4;AP2S1;ATP2B3
Purine metabolism	0.199078	0.999866	1.45977	2.35615	PKM;AK1;PDE2A;PGM2;AMPD1;NTPCR;PDE7B;NME1
Starch and sucrose metabolism	0.204761	0.999866	2.00483	3.17948	PGM2;PYGM;PGM2L1
Adrenergic signaling in cardiomyocytes	0.205832	0.999866	1.40945	2.22791	PPP1CB;SLC8A3;RPS6KA5;PLCB4;TPM3;ATP2B3;ATP2A1;PPP2R5D;TNNI3
MAPK signaling pathway	0.211067	0.999866	1.27206	1.97879	DAXX;PTPRR;TGFB2;DUSP1;MAX;PLA2G4E;RASGRP2;DUSP6;DUSP7;NR4A1;MAPK9;RPS6KA5;TEK;HSPA1B;HSPA1A;MAP3K5
Toxoplasmosis	0.214439	0.999866	1.47146	2.26565	CASP9;MAPK9;TGFB2;LAMA2;IFNGR1;HSPA1B;HSPA1A
Pancreatic cancer	0.234657	0.999866	1.55353	2.25205	CASP9;MAPK9;TGFB2;SMAD3;DDB2
Legionellosis	0.234727	0.999866	1.66457	2.41251	CASP9;SAR1B;HSPA1B;HSPA1A
Yersinia infection	0.245772	0.999866	1.36866	1.92072	MAPK9;LIMK1;ELMO1;NFATC2;ARPC4;WASL;BAIAP2;ACTB
Antigen processing and presentation	0.250973	0.999866	1.51081	2.08856	PSME1;PSME2;HSPA1B;TAPBP;HSPA1A
Synaptic vesicle cycle	0.250973	0.999866	1.51081	2.08856	NAPA;STXBP1;SLC1A1;AP2S1;ATP6V0A1
Aldosterone synthesis and secretion	0.253292	0.999866	1.43879	1.97576	POMC;NR4A1;PLCB4;GNA11;PDE2A;ATP2B3
Glycerophospholipid metabolism	0.253292	0.999866	1.43879	1.97576	DGKD;PLA2G4E;LPCAT3;CDIPT;CRLS1;CDS2
Inflammatory mediator regulation of TRP channels	0.253292	0.999866	1.43879	1.97576	PPP1CB;MAPK9;PRKCH;PLCB4;PLA2G4E;P2RY2
Tuberculosis	0.257523	0.999866	1.29843	1.76151	CASP9;PLK3;MAPK9;TGFB2;IL23A;IRAK2;IFNGR1;CEBPG;RAB5A;ATP6V0A1
Huntington disease	0.258316	0.999866	1.21864	1.64952	DCTN5;NDUFA13;KLC1;SOD2;CASP9;KLC4;MAPK9;PLCB4;NDUFS6;TUBB1;AP2S1;TBPL1;VDAC1;NDUFV1;GRIA3;MAP3K5
Focal adhesion	0.258863	0.999866	1.27807	1.72725	MYLPF;PPP1CB;MAPK9;PPP1R12A;LAMA2;ITGA3;MYL10;PPP1R12C;ACTB;VCL;MYLK4
Long-term depression	0.263412	0.999866	1.57514	2.1013	PLCB4;PLA2G4E;GNA11;GRIA3
Ubiquitin mediated proteolysis	0.264147	0.999866	1.33735	1.78034	SOCS3;CUL7;CUL5;NEDD4;UBE2A;UBE2J2;PML;DDB2
Apoptosis	0.276617	0.999866	1.31725	1.69282	CASP9;MAPK9;DAXX;LMNA;HTRA2;CTSF;ACTB;MAP3K5
Amoebiasis	0.283018	0.999866	1.37855	1.74006	TGFB2;PLCB4;LAMA2;GNA11;RAB5A;VCL
Peroxisome	0.284385	0.999866	1.43203	1.80067	AMACR;PEX2;PEX1;SOD2;CRAT
Porphyrin and chlorophyll metabolism	0.286846	0.999866	1.65338	2.06475	ALAD;HMBS;EARS2
Lysine degradation	0.292703	0.999866	1.49482	1.83653	SETD1B;PRDM16;SETD1A;ACAT1
GnRH secretion	0.302564	0.999866	1.46983	1.75712	PLCB4;GNA11;LHB;KCNN4
Cortisol synthesis and secretion	0.312461	0.999866	1.44566	1.68169	POMC;NR4A1;PLCB4;GNA11
Inflammatory bowel disease	0.312461	0.999866	1.44566	1.68169	TGFB2;SMAD3;IFNGR1;IL23A
Maturity onset diabetes of the young	0.31286	0.999866	1.83651	2.13402	SLC2A2;HES1
Colorectal cancer	0.318565	0.999866	1.36103	1.55692	CASP9;MAPK9;TGFB2;SMAD3;DDB2
Protein processing in endoplasmic reticulum	0.326293	0.999866	1.22539	1.37238	MAPK9;UBXN1;SAR1B;DNAJA2;DERL1;UBE2J2;HSPA1B;MAP3K5;HSPA1A
Insulin resistance	0.328875	0.999866	1.29705	1.44242	PPP1CB;SOCS3;MAPK9;GFPT2;SLC2A2;PYGM
Lipid and atherosclerosis	0.332912	0.999866	1.18948	1.30828	CASP9;MAPK9;PLCB4;RXRA;POU2F1;NFATC2;SOD2;RXRG;HSPA1B;HSPA1A;MAP3K5
cAMP signaling pathway	0.338374	0.999866	1.18361	1.28257	PPP1CB;POMC;MAPK9;PPP1R12A;LHB;ARAP3;ATP2B3;ATP2A1;TNNI3;GRIA3;CNGB1
Phototransduction	0.345111	0.999866	1.69506	1.80335	SAG;CNGB1
Dopaminergic synapse	0.350136	0.999866	1.23473	1.29577	PPP1CB;MAPK9;DDC;PLCB4;GNB2;PPP2R5D;GRIA3
Oxytocin signaling pathway	0.354136	0.999866	1.20822	1.25422	PPP1CB;PPP1R12A;PLCB4;PLA2G4E;NFATC2;PPP1R12C;ACTB;MYLK4
Synthesis and degradation of ketone bodies	0.358742	0.999866	2.44777	2.50934	ACAT1
Arginine and proline metabolism	0.370947	0.999866	1.40661	1.39493	CKM;P4HA3;PYCR1
Vibrio cholerae infection	0.370947	0.999866	1.40661	1.39493	TJP1;ACTB;ATP6V0A1
Pentose phosphate pathway	0.376851	0.999866	1.57382	1.5359	PGM2;PFKM
GnRH signaling pathway	0.379288	0.999866	1.2523	1.21406	MAPK9;PLCB4;PLA2G4E;GNA11;LHB
Rheumatoid arthritis	0.379288	0.999866	1.2523	1.21406	TGFB2;IL23A;CD80;TEK;ATP6V0A1
Non-small cell lung cancer	0.382152	0.999866	1.29636	1.24702	CASP9;RXRA;RXRG;DDB2
Shigellosis	0.382505	0.999866	1.13078	1.08669	MYLPF;MAPK9;RPS6KA5;PLCB4;ELMO1;MYL10;VDAC1;ARPC4;WASL;ACTB;VCL;CYTH1
Ovarian steroidogenesis	0.382877	0.999866	1.37724	1.3222	PLA2G4E;LHB;BMP6
Insulin signaling pathway	0.385842	0.999866	1.18693	1.13034	PPP1CB;SOCS3;MAPK9;PHKG1;INPPL1;FLOT2;PYGM
Ubiquinone and other terpenoid-quinone biosynthesis	0.386619	0.999866	2.20288	2.09343	VKORC1
TGF-beta signaling pathway	0.387984	0.999866	1.23817	1.17229	TGFB2;SMAD3;LTBP1;BMP6;SMAD7
p53 signaling pathway	0.392086	0.999866	1.27751	1.1961	CASP9;CCNG2;SHISA5;DDB2
Circadian rhythm	0.392483	0.999866	1.51947	1.4211	BHLHE41;NPAS2
Hepatitis B	0.407183	0.999866	1.14497	1.02875	CASP9;MAPK9;TGFB2;SMAD3;NFATC2;YWHAZ;TLR3;DDB2
Neurotrophin signaling pathway	0.414645	0.999866	1.17011	1.03009	MAPK9;RPS6KA5;IRAK2;ABL1;GAB1;MAP3K5
Amyotrophic lateral sclerosis	0.415124	0.999866	1.08011	0.949608	DCTN5;DAXX;POM121;NDUFA13;DERL1;KLC1;ACTB;SETX;CASP9;KLC4;NDUFS6;TUBB1;VDAC1;NUP54;NDUFV1;RAB5A;MAP3K5
Chronic myeloid leukemia	0.421723	0.999866	1.22408	1.05688	TGFB2;SMAD3;ABL1;DDB2
mRNA surveillance pathway	0.422648	0.999866	1.18466	1.02025	PPP1CB;PPP2R5D;MSI2;GSPT1;SMG6
Fructose and mannose metabolism	0.423191	0.999866	1.42129	1.22221	PFKFB4;PFKM
SNARE interactions in vesicular transport	0.423191	0.999866	1.42129	1.22221	GOSR2;BET1L
Ras signaling pathway	0.427248	0.999866	1.097	0.932874	MAPK9;PLA2G4E;GNB2;GAB1;ABL1;RASAL2;TEK;RASGRP2;RGL2;ETS1;RAB5A
Non-homologous end-joining	0.438793	0.999866	1.83554	1.51199	RAD50
Nicotinate and nicotinamide metabolism	0.453076	0.999866	1.33501	1.05692	SIRT7;SIRT3
Cell cycle	0.453426	0.999866	1.12023	0.88602	TGFB2;WEE1;SMAD3;STAG2;ABL1;YWHAZ
Chagas disease	0.456941	0.999866	1.13557	0.889381	MAPK9;TGFB2;PLCB4;IFNGR1;GNA11
Breast cancer	0.457192	0.999866	1.10157	0.862144	NOTCH2;DLL4;NOTCH1;NOTCH4;NCOA3;HES1;DDB2
Retrograde endocannabinoid signaling	0.464256	0.999866	1.0937	0.839214	MAPK9;NDUFA13;PLCB4;NDUFS6;GNB2;NDUFV1;GRIA3
DNA replication	0.467683	0.999866	1.29568	0.984671	POLE4;POLE3
Mucin type O-glycan biosynthesis	0.467683	0.999866	1.29568	0.984671	ST3GAL1;GALNT10
Human papillomavirus infection	0.471166	0.999866	1.0458	0.787015	NOTCH2;NOTCH1;MAML2;LAMA2;ITGA3;NOTCH4;PPP2R5D;RBPJ;PKM;IRF1;TADA3;TBPL1;HES1;TLR3;ATP6V0A1
C-type lectin receptor signaling pathway	0.473877	0.999866	1.11251	0.830834	PLK3;MAPK9;IL23A;IRF1;NFATC2
VEGF signaling pathway	0.475744	0.999866	1.17999	0.876588	CASP9;PLA2G4E;NFATC2
Spliceosome	0.478319	0.999866	1.07829	0.795212	SF3B2;DDX42;SNRPD3;LSM3;U2SURP;HSPA1B;HSPA1A
Alanine, aspartate and glutamate metabolism	0.482054	0.999866	1.25859	0.918394	GFPT2;CAD
Mineral absorption	0.48692	0.999866	1.15923	0.834248	SLC8A3;ATP2B3;SLC26A6
FoxO signaling pathway	0.506611	0.999866	1.05711	0.71885	PLK3;MAPK9;TGFB2;SMAD3;CCNG2;SOD2
Non-alcoholic fatty liver disease	0.513006	0.999866	1.04158	0.695223	SOCS3;MAPK9;NDUFA13;RXRA;NDUFS6;NDUFV1;MAP3K5
HIF-1 signaling pathway	0.515404	0.999866	1.05875	0.701744	IFNGR1;ENO1;TEK;ENO3;PFKM
Insulin secretion	0.517189	0.999866	1.07424	0.708298	PLCB4;GNA11;SLC2A2;KCNN4
Cellular senescence	0.519849	0.999866	1.03454	0.676812	PPP1CB;TGFB2;RAD50;SMAD3;NFATC2;VDAC1;ETS1
Glycine, serine and threonine metabolism	0.523692	0.999866	1.15905	0.749732	SRR;PGAM2
Prion disease	0.525397	0.999866	1.01235	0.651552	CASP9;KLC4;MAPK9;NDUFA13;NOTCH1;NDUFS6;TUBB1;VDAC1;KLC1;NDUFV1;HSPA1B;HSPA1A
Cardiac muscle contraction	0.526346	0.999866	1.06124	0.681103	SLC8A3;TPM3;ATP2A1;TNNI3
Hepatitis C	0.526656	0.999866	1.02759	0.658896	CASP9;SOCS3;CLDN10;RXRA;CD81;YWHAZ;TLR3
Phenylalanine metabolism	0.530217	0.999866	1.37637	0.873262	DDC
Primary bile acid biosynthesis	0.530217	0.999866	1.37637	0.873262	AMACR
Selenocompound metabolism	0.530217	0.999866	1.37637	0.873262	PSTK
Ribosome	0.533427	0.999866	1.02073	0.64146	MRPL2;MRPS16;RPL31;RPS8;RPL22;MRPL36;RPS24
ECM-receptor interaction	0.535417	0.999866	1.04855	0.655042	LAMA2;ITGA3;CD47;HMMR
Gap junction	0.535417	0.999866	1.04855	0.655042	TJP1;PLCB4;GNA11;TUBB1
Bladder cancer	0.537062	0.999866	1.12927	0.702002	RPS6KA5;DAPK2
Homologous recombination	0.537062	0.999866	1.12927	0.702002	RAD50;PALB2
Axon guidance	0.537533	0.999866	1.0123	0.628398	NRP1;SEMA7A;RGS3;ABLIM2;LIMK1;ABL1;NFATC2;SRGAP3
TNF signaling pathway	0.539653	0.999866	1.0289	0.634657	SOCS3;MAPK9;RPS6KA5;IRF1;MAP3K5
Necroptosis	0.540159	0.999866	1.01396	0.62449	MAPK9;IFNGR1;PLA2G4E;VDAC1;PYGM;CHMP6;TLR3
Serotonergic synapse	0.547611	0.999866	1.01932	0.613827	DDC;PLCB4;DUSP1;PLA2G4E;GNB2
Tryptophan metabolism	0.55017	0.999866	1.10098	0.657866	DDC;ACAT1
Apelin signaling pathway	0.550634	0.999866	1.00838	0.601683	HDAC4;SLC8A3;SMAD3;PLCB4;GNB2;MYLK4
Other glycan degradation	0.550647	0.999866	1.29534	0.772878	MAN2B2
Aminoacyl-tRNA biosynthesis	0.55136	0.999866	1.0485	0.624243	EARS2;PSTK;FARSB
Glutamatergic synapse	0.555502	0.999866	1.00992	0.593714	PLCB4;PLA2G4E;GNB2;SLC1A1;GRIA3
Rap1 signaling pathway	0.564644	0.999866	0.985595	0.563327	DOCK4;PLCB4;CTNND1;ARAP3;TEK;RASGRP2;RAPGEF6;ACTB;SKAP1
Fluid shear stress and atherosclerosis	0.564911	0.999866	0.993108	0.567152	CDH5;MAPK9;DUSP1;ACTB;TXN2;MAP3K5
Hippo signaling pathway	0.566673	0.999866	0.987752	0.561016	PPP1CB;TGFB2;SMAD3;YWHAZ;ACTB;BMP6;SMAD7
Vasopressin-regulated water reabsorption	0.575595	0.999866	1.04844	0.579108	DCTN5;RAB5A
Human immunodeficiency virus 1 infection	0.576139	0.999866	0.975782	0.538052	CASP9;MAPK9;WEE1;CUL5;GNB2;GNA11;LIMK1;NFATC2;TAPBP
Amphetamine addiction	0.581726	0.999866	1.00068	0.542126	PPP1CB;DDC;GRIA3
Renal cell carcinoma	0.581726	0.999866	1.00068	0.542126	TGFB2;GAB1;ETS1
One carbon pool by folate	0.588882	0.999866	1.15886	0.613654	ALDH1L1
Pathways of neurodegeneration	0.590204	0.999866	0.966929	0.509849	DCTN5;DAXX;NDUFA13;DERL1;HTRA2;ATP2A1;PARK7;KLC1;UBE2J2;CASP9;KLC4;MAPK9;PLCB4;NDUFS6;TUBB1;VDAC1;RAB5A;NDUFV1;GRIA3;MAP3K5
RIG-I-like receptor signaling pathway	0.591554	0.999866	0.985695	0.517493	MAPK9;RNF125;TBKBP1
Calcium signaling pathway	0.599149	0.999866	0.956674	0.490051	SLC8A3;PLCB4;PHKG1;GNA11;ORAI3;MST1;ATP2B3;VDAC1;ATP2A1;MYLK4
Proteasome	0.599954	0.999866	1.00068	0.511251	PSME1;PSME2
Pantothenate and CoA biosynthesis	0.606763	0.999866	1.10086	0.550011	PPCDC
Carbohydrate digestion and absorption	0.611732	0.999866	0.978393	0.480842	PLCB4;SLC2A2
Pyruvate metabolism	0.611732	0.999866	0.978393	0.480842	PKM;ACAT1
Circadian entrainment	0.612822	0.999866	0.946634	0.463549	RPS6KA5;PLCB4;GNB2;GRIA3
Fc gamma R-mediated phagocytosis	0.612822	0.999866	0.946634	0.463549	PLA2G4E;LIMK1;INPPL1;ARPC4
Amino sugar and nucleotide sugar metabolism	0.623243	0.999866	0.957073	0.452522	GFPT2;PGM2
Influenza A	0.623576	0.999866	0.933432	0.440846	CASP9;SOCS3;IFNGR1;VDAC1;ACTB;TLR3;PML
Terpenoid backbone biosynthesis	0.623867	0.999866	1.04839	0.494648	ACAT1
Cell adhesion molecules	0.62627	0.999866	0.929724	0.435086	CDH5;CLDN10;CD80;SDC3;MPZL1;JAM3
Gastric cancer	0.632773	0.999866	0.923174	0.422485	TGFB2;SMAD3;RXRA;GAB1;RXRG;DDB2
AGE-RAGE signaling pathway in diabetic complications	0.636776	0.999866	0.916908	0.413834	MAPK9;TGFB2;SMAD3;PLCB4
Renin-angiotensin system	0.640228	0.999866	1.00068	0.446235	LNPEP
Malaria	0.64547	0.999866	0.917099	0.401485	TGFB2;CD81
N-Glycan biosynthesis	0.64547	0.999866	0.917099	0.401485	DPAGT1;ALG14
Gastric acid secretion	0.64731	0.999866	0.904394	0.393347	PLCB4;ACTB;MYLK4
Pertussis	0.64731	0.999866	0.904394	0.393347	MAPK9;IL23A;IRF1
Osteoclast differentiation	0.651282	0.999866	0.901687	0.386655	SOCS3;MAPK9;TGFB2;IFNGR1;NFATC2
Epstein-Barr virus infection	0.655296	0.999866	0.906977	0.38335	NCOR2;CASP9;MAPK9;NEDD4;HES1;RBPJ;DDB2;TAPBP
Vitamin digestion and absorption	0.655878	0.999866	0.957123	0.403696	SLC5A6
alpha-Linolenic acid metabolism	0.670848	0.999866	0.917195	0.366156	PLA2G4E
Proteoglycans in cancer	0.671372	0.999866	0.893024	0.355809	PPP1CB;CD63;TGFB2;PPP1R12A;GAB1;IQGAP1;PPP1R12C;ACTB
Parathyroid hormone synthesis, secretion and action	0.681716	0.999866	0.8627	0.330537	PLCB4;RXRA;GNA11;RXRG
Folate biosynthesis	0.685167	0.999866	0.880461	0.332896	GGH
Glycosylphosphatidylinositol (GPI)-anchor biosynthesis	0.685167	0.999866	0.880461	0.332896	GPAA1
Fanconi anemia pathway	0.686787	0.999866	0.846376	0.318009	HES1;PALB2
B cell receptor signaling pathway	0.689479	0.999866	0.846198	0.314633	CD81;INPPL1;NFATC2
Oxidative phosphorylation	0.69078	0.999866	0.859149	0.317829	NDUFA13;NDUFS6;NDUFV1;ATP6V0A1;LHPP
Biosynthesis of unsaturated fatty acids	0.698864	0.999866	0.846553	0.303319	ELOVL5
Collecting duct acid secretion	0.698864	0.999866	0.846553	0.303319	ATP6V0A1
Fatty acid elongation	0.698864	0.999866	0.846553	0.303319	ELOVL5
Pyrimidine metabolism	0.705918	0.999866	0.814943	0.283808	CAD;NME1
Butanoate metabolism	0.711966	0.999866	0.815156	0.276929	ACAT1
Estrogen signaling pathway	0.715357	0.999866	0.832939	0.279012	POMC;PLCB4;NCOA3;HSPA1B;HSPA1A
ErbB signaling pathway	0.720401	0.999866	0.804751	0.263917	MAPK9;GAB1;ABL1
Endometrial cancer	0.724065	0.999866	0.785755	0.2537	CASP9;DDB2
Linoleic acid metabolism	0.724499	0.999866	0.786002	0.253309	PLA2G4E
Glyoxylate and dicarboxylate metabolism	0.736487	0.999866	0.758859	0.232108	ACAT1
Human T-cell leukemia virus 1 infection	0.740143	0.999866	0.833154	0.250707	NRP1;MAPK9;TGFB2;SMAD3;TBPL1;NFATC2;VDAC1;ETS1
RNA polymerase	0.747954	0.999866	0.733525	0.213026	POLR3A
Arachidonic acid metabolism	0.749503	0.999866	0.745685	0.215015	PLA2G4E;TBXAS1
Morphine addiction	0.762214	0.999866	0.749646	0.20355	GNB2;PDE2A;PDE7B
Growth hormone synthesis, secretion and action	0.765235	0.999866	0.764654	0.2046	SOCS3;MAPK9;PLCB4;GNA11
Sphingolipid signaling pathway	0.765235	0.999866	0.764654	0.2046	MAPK9;PLCB4;PPP2R5D;MAP3K5
Salivary secretion	0.774975	0.999866	0.73291	0.186837	PLCB4;ATP2B3;KCNN4
Phospholipase D signaling pathway	0.775673	0.999866	0.768421	0.195198	DGKD;PLCB4;PLA2G4E;GAB1;CYTH1
Propanoate metabolism	0.779449	0.999866	0.666736	0.166129	ACAT1
Acute myeloid leukemia	0.79436	0.999866	0.676639	0.155775	DUSP6;PML
Long-term potentiation	0.79436	0.999866	0.676639	0.155775	PPP1CB;PLCB4
Tyrosine metabolism	0.79823	0.999866	0.628571	0.141654	DDC
Fc epsilon RI signaling pathway	0.801106	0.999866	0.666352	0.147771	MAPK9;PLA2G4E
Mitophagy	0.801106	0.999866	0.666352	0.147771	MAPK9;TOMM7
Choline metabolism in cancer	0.804427	0.999866	0.694153	0.151065	MAPK9;DGKD;PLA2G4E
African trypanosomiasis	0.807013	0.999866	0.611079	0.131025	PLCB4
Aldosterone-regulated sodium reabsorption	0.807013	0.999866	0.611079	0.131025	SLC9A3R2
Cushing syndrome	0.808641	0.999866	0.732292	0.155539	POMC;NR4A1;PLCB4;GNA11;WDR5
Lysosome	0.812312	0.999866	0.70882	0.147343	CD63;ARSG;CTSF;ATP6V0A1
Allograft rejection	0.815413	0.999866	0.594532	0.12132	CD80
Alzheimer disease	0.817357	0.999866	0.800939	0.161533	NDUFA13;ATP2A1;KLC1;CASP9;KLC4;MAPK9;PLCB4;NDUFS6;TUBB1;VDAC1;APBB1;NDUFV1;MAP3K5
RNA transport	0.823445	0.999866	0.731981	0.142193	POM121;NUP54;GEMIN7;EIF3D;KPNB1;EIF3B
Various types of N-glycan biosynthesis	0.823449	0.999866	0.578856	0.112445	ALG14
Longevity regulating pathway	0.825593	0.999866	0.665967	0.127635	SOD2;HSPA1B;HSPA1A
Pancreatic secretion	0.825593	0.999866	0.665967	0.127635	PLCB4;ATP2B3;ATP2A1
Protein digestion and absorption	0.830568	0.999866	0.659273	0.122391	SLC8A3;SLC1A1;KCNN4
Nicotine addiction	0.831135	0.999866	0.563984	0.104316	GRIA3
Toll-like receptor signaling pathway	0.835421	0.999866	0.652711	0.11737	MAPK9;CD80;TLR3
PPAR signaling pathway	0.837594	0.999866	0.610631	0.108217	RXRA;RXRG
Ferroptosis	0.838487	0.999866	0.549856	0.0968607	LPCAT3
Graft-versus-host disease	0.845519	0.999866	0.536417	0.0900133	CD80
Kaposi sarcoma-associated herpesvirus infection	0.848771	0.999866	0.704321	0.115485	CASP9;MAPK9;IFNGR1;GNB2;NFATC2;TLR3
Fat digestion and absorption	0.852245	0.999866	0.523618	0.0837165	ACAT1
Fatty acid degradation	0.852245	0.999866	0.523618	0.0837165	ACAT1
Type I diabetes mellitus	0.852245	0.999866	0.523618	0.0837165	CD80
Wnt signaling pathway	0.852522	0.999866	0.681864	0.108795	MAPK9;SMAD3;PLCB4;NFATC2;CXXC4
Leishmaniasis	0.853469	0.999866	0.586113	0.0928674	TGFB2;IFNGR1
Measles	0.859053	0.999866	0.650687	0.0988556	CASP9;MAPK9;HSPA1B;HSPA1A
Hepatocellular carcinoma	0.85953	0.999866	0.673426	0.101936	TGFB2;SMAD3;GAB1;ACTB;DDB2
Basal transcription factors	0.864833	0.999866	0.499764	0.0725754	TBPL1
Glycosphingolipid biosynthesis	0.864833	0.999866	0.499764	0.0725754	ST3GAL1
Cholinergic synapse	0.873942	0.999866	0.599024	0.0807131	PLCB4;GNB2;GNA11
Other types of O-glycan biosynthesis	0.876349	0.999866	0.477985	0.0630897	GALNT10
Intestinal immune network for IgA production	0.881734	0.999866	0.467791	0.0588783	CD80
Valine, leucine and isoleucine degradation	0.881734	0.999866	0.467791	0.0588783	ACAT1
Coronavirus disease	0.881748	0.999866	0.682351	0.0858734	NRP1;MAPK9;RPL31;RPS8;RPL22;RPS24;TLR3
Cocaine addiction	0.886885	0.999866	0.458021	0.0549808	DDC
Ether lipid metabolism	0.886885	0.999866	0.458021	0.0549808	PLA2G4E
Cholesterol metabolism	0.891812	0.999866	0.44865	0.0513704	VDAC1
Cysteine and methionine metabolism	0.891812	0.999866	0.44865	0.0513704	MAT2B
AMPK signaling pathway	0.898153	0.999866	0.562977	0.0604721	PFKFB4;PPP2R5D;PFKM
Phagosome	0.90114	0.999866	0.593126	0.0617413	TUBB1;RAB5A;ACTB;ATP6V0A1
PD-L1 expression and PD-1 checkpoint pathway in cancer	0.903753	0.999866	0.504952	0.0511006	IFNGR1;NFATC2
Autoimmune thyroid disease	0.905343	0.999866	0.4227	0.0420338	CD80
Hedgehog signaling pathway	0.917184	0.999866	0.399581	0.0345428	GAS1
Oocyte meiosis	0.923101	0.999866	0.522517	0.04181	PPP1CB;PPP2R5D;YWHAZ
Relaxin signaling pathway	0.923101	0.999866	0.522517	0.04181	MAPK9;PLCB4;GNB2
JAK-STAT signaling pathway	0.925542	0.999866	0.555294	0.0429662	SOCS3;IL23A;IFNGR1;LIFR
MicroRNAs in cancer	0.925961	0.999866	0.654678	0.0503599	NOTCH2;HDAC4;TGFB2;RPS6KA5;NOTCH1;NOTCH4;MIR141;ABL1;MIR200C
Prostate cancer	0.927771	0.999866	0.462235	0.0346541	CASP9;ERG
Human cytomegalovirus infection	0.929467	0.999866	0.60039	0.0439147	CASP9;PLCB4;GNB2;GNA11;NFATC2;TAPBP
Glycerolipid metabolism	0.933722	0.999866	0.366187	0.0251118	DGKD
Melanogenesis	0.93754	0.999866	0.443466	0.0286016	POMC;PLCB4
Basal cell carcinoma	0.939373	0.999866	0.354337	0.0221611	DDB2
Cytosolic DNA-sensing pathway	0.939373	0.999866	0.354337	0.0221611	POLR3A
Autophagy	0.940443	0.999866	0.491115	0.0301566	MAPK9;DEPTOR;DAPK2
Thermogenesis	0.940948	0.999866	0.581579	0.0353994	NDUFA13;NDUFS6;PRDM16;NDUFV1;ACTB;MAP3K5
Viral carcinogenesis	0.943447	0.999866	0.553363	0.0322139	HDAC4;PKM;TBPL1;RBPJ;YWHAZ
T cell receptor signaling pathway	0.94403	0.999866	0.430355	0.0247871	MAPK9;NFATC2
Chemical carcinogenesis	0.950732	0.999866	0.563898	0.0284901	NOTCH2;DLL4;RXRA;MIR141;RXRG;KPNB1
Signaling pathways regulating pluripotency of stem cells	0.950991	0.999866	0.469919	0.0236136	SMAD3;LIFR;JARID2
Ribosome biogenesis in eukaryotes	0.951691	0.999866	0.414028	0.0205005	EMG1;LSG1
Renin secretion	0.953599	0.999866	0.32297	0.0153449	PLCB4
NOD-like receptor signaling pathway	0.957507	0.999866	0.49519	0.0215024	MAPK9;PLCB4;VDAC1;TXN2
Melanoma	0.959408	0.999866	0.309275	0.0128161	DDB2
Alcoholism	0.963498	0.999866	0.481458	0.0179031	PPP1CB;HDAC4;DDC;GNB2
Glioma	0.96449	0.999866	0.29669	0.0107272	DDB2
Thyroid hormone synthesis	0.96449	0.999866	0.29669	0.0107272	PLCB4
Neutrophil extracellular trap formation	0.966706	0.999866	0.473576	0.0160358	HDAC4;PLCB4;VDAC1;ACTB
Chemokine signaling pathway	0.96965	0.999866	0.465945	0.0143606	PLCB4;GNB2;ELMO1;RASGRP2
PI3K-Akt signaling pathway	0.972919	0.999866	0.569848	0.0156448	CASP9;NR4A1;RXRA;LAMA2;ITGA3;GNB2;PPP2R5D;TEK;YWHAZ
Cytokine-cytokine receptor interaction	0.974452	0.999866	0.53131	0.0137503	TNFSF18;TGFB2;IL23A;IFNGR1;IL16;LIFR;BMP6
Taste transduction	0.978259	0.999866	0.258146	0.00567433	PLCB4
Natural killer cell mediated cytotoxicity	0.979635	0.999866	0.339798	0.00699124	IFNGR1;NFATC2
GABAergic synapse	0.980982	0.999866	0.249306	0.00478687	GNB2
Bile secretion	0.981812	0.999866	0.246492	0.0045244	RXRA
Systemic lupus erythematosus	0.982522	0.999866	0.329509	0.00580999	CD80;SNRPD3
IL-17 signaling pathway	0.984785	0.999866	0.235841	0.00361577	MAPK9
Hematopoietic cell lineage	0.987829	0.999866	0.223749	0.00274003	ITGA3
Progesterone-mediated oocyte maturation	0.98836	0.999866	0.221477	0.00259311	MAPK9
mTOR signaling pathway	0.991618	0.999866	0.288032	0.00242433	DEPTOR;FNIP1
Drug metabolism	0.991856	0.999866	0.204832	0.00167497	NME1
Neuroactive ligand-receptor interaction	0.992799	0.999866	0.457018	0.00330273	POMC;NPW;THRA;P2RY2;LHB;HCRT;GRIA3
Herpes simplex virus 1 infection	0.999463	0.999995	0.398958	0.00021411	PPP1CB;CASP9;SOCS3;DAXX;POU2F1;IFNGR1;PML;TLR3;TAPBP
Olfactory transduction	0.999995	0.999995	0.148192	7.00433e-07	SLC8A3;PDE2A;CNGB1

## Sheet: Control and KPC pathways
EnrichR: KEGG pathway terms of genes featuring FOXP1 binding sites	P-value	Adjusted P-value	Odds Ratio	Combined Score	Genes
Circadian rhythm	5.58494e-05	0.0120864	5.91001	57.8758	PER1;BHLHE40;CRY2;CRY1;PRKAG2;RORA;FBXL3;NR1D1;BTRC;ARNTL
Transcriptional misregulation in cancer	9.82155e-05	0.0120864	2.31185	21.3346	CEBPA;DDX5;CDKN1A;CEBPB;HDAC2;CDKN1B;FLT1;PRCC;BMI1;IGF1R;PLAU;NFKBIZ;SMAD1;SS18;CDKN2C;TAF15;ZBTB16;MMP9;FLI1;ETV5;GADD45G;MEIS1;NR4A3;BCL6;EWSR1;SP1;DDIT3;BAX;BIRC2;BCL2L1
Mitophagy	0.000123752	0.0120864	3.51828	31.6548	USP15;CITED2;BNIP3;ATG9A;TFEB;FOXO3;HIF1A;GABARAP;PINK1;RRAS;UBB;SP1;UBC;TBC1D15;BCL2L1
Ubiquitin mediated proteolysis	0.000730792	0.0535305	2.32047	16.757	ANAPC13;UBE2I;UBE2D4;UBE3C;UBE2B;SMURF1;MGRN1;UBE2E3;UBE2E2;XIAP;WWP1;UBE2G2;CUL4A;FZR1;CDC34;HERC1;UBB;CDC27;UBC;BIRC6;BTRC;BIRC2
Pathways in cancer	0.000936665	0.0548886	1.59612	11.13	CDKN1A;CDKN1B;LAMC1;BBC3;IGF1R;GNGT1;FRAT1;RASSF1;CASP7;FRAT2;MECOM;PRKACB;ARHGEF12;APAF1;PRKCA;FOS;AXIN2;MMP9;RHOA;COL4A2;COL4A1;RAF1;BIRC2;CEBPA;HDAC2;CTBP2;EPAS1;GSTP1;GNAI3;XIAP;HIF1A;RASGRP3;GNA13;STAT4;DVL2;STAT6;FADD;RALGDS;CAMK2G;STAT5A;STAT5B;TCF7L2;EGLN2;FZD4;STAT1;LAMB2;ZBTB16;PTCH1;STAT3;GNG11;ESR1;GADD45G;NFKBIA;SP1;GNB1;CCDC6;FAS;BAX;BCL2L1;NFE2L2
Proteoglycans in cancer	0.00147358	0.0719596	1.97057	12.8483	CDKN1A;DDX5;ITGB5;ITPR1;HIF1A;IGF1R;RRAS;PLAU;KDR;TIMP3;PRKACB;CAMK2G;EIF4B;ARHGEF12;FZD4;PTCH1;STAT3;PRKCA;HSPG2;ESR1;MMP9;RHOA;TFAP4;FAS;PTPN6;ITGA5;RAF1;PPP1R12B
Autophagy	0.00305602	0.127916	2.12479	12.3039	MTMR14;BNIP3;ATG9A;ITPR1;WIPI1;CFLAR;ATG13;PRAP1;HIF1A;ATG12;GABARAP;IGF1R;VAMP8;RRAS;ATG16L2;ATG2A;RAF1;PRKACB;ATG2B;BCL2L1
Chronic myeloid leukemia	0.00401541	0.140343	2.56034	14.127	STAT5A;STAT5B;CDKN1A;HDAC2;CDKN1B;CTBP2;GAB2;GADD45G;NFKBIA;MECOM;BAX;RAF1;BCL2L1
Apoptosis	0.00462932	0.140343	2.03715	10.9504	APAF1;ITPR1;XIAP;FOS;CFLAR;GADD45G;BBC3;NFKBIA;CASP7;DDIT3;CAPN2;BAX;FAS;BIRC6;FADD;RAF1;SPTAN1;BIRC2;MCL1;BCL2L1
Huntington disease	0.00478986	0.140343	1.66152	8.87459	HDAC2;HIP1;DCTN2;NDUFB6;DCTN1;CLTC;DCTN3;ITPR1;AP2A2;UQCRH;BBC3;POLR2A;PSMD3;PSMB1;POLR2E;NDUFV2;TGM2;POLR2L;NDUFA7;GPX1;TBP;APAF1;NDUFA4;GPX8;WIPI1;ATG13;COX7A2L;PSMC5;PSMA1;NDUFS7;PSMC4;SP1;PSMC2;ATG2A;BAX;ATG2B
Pathways of neurodegeneration	0.00604607	0.161045	1.50163	7.67083	APP;HIP1;ATP2A2;FRAT1;CASP7;FRAT2;PSMD3;CAPN2;GPX1;APAF1;GPX8;PRKCA;WIPI1;AXIN2;ATG13;ATXN2L;COX7A2L;PSMA1;NDUFS7;DDIT3;MAPT;RAF1;NDUFB6;DCTN2;DCTN1;DCTN3;ITPR1;GABARAP;UQCRH;UBB;PSMB1;UBC;DVL2;FADD;NDUFV2;CAMK2G;NDUFA7;FZD4;NDUFA4;UBE2G2;GRIN2D;PSMC5;PINK1;PSMC4;PSMC2;ATG2A;FAS;BAX;TARDBP;ATG2B;BCL2L1
Morphine addiction	0.00763381	0.186392	2.25577	10.9973	PDE1C;PDE4D;PDE4C;GNAI3;CACNA1A;ARRB1;PRKCA;GNG11;GNGT1;GRK5;GNB1;PDE4B;PDE8A;PRKACB
Spinocerebellar ataxia	0.010508	0.236835	1.90259	8.66746	TBP;ITPR1;CACNA1A;ATP2A2;RORA;PRKCA;WIPI1;ATG13;GRIN2D;ATXN2L;PSMC5;PSMA1;SP1;PSMC4;PSMD3;PSMB1;PSMC2;ATG2A;ATG2B
Parathyroid hormone synthesis, secretion and action	0.0125318	0.262274	2.04489	8.95555	CDKN1A;PDE4D;PDE4C;ITPR1;GNAI3;PRKCA;ARRB1;FOS;RHOA;GNA13;SP1;PDE4B;RAF1;PRKACB;MEF2D
Hepatocellular carcinoma	0.0143779	0.274815	1.77402	7.5255	SMARCD1;TCF7L2;CDKN1A;SMARCD2;SMARCC2;PHF10;FZD4;GSTP1;PRKCA;AXIN2;ARID1A;IGF1R;GADD45G;SMARCA4;FRAT1;FRAT2;DVL2;BAX;RAF1;BCL2L1;NFE2L2
Lysosome	0.015007	0.274815	1.90046	7.9805	SCARB2;CD164;ATP6AP1;SLC11A1;CLTC;HEXA;AP4E1;NAGA;AP4B1;CLN5;AP4M1;GGA1;AP1G1;HYAL1;HYAL2;AP3S1;CD68
Basal transcription factors	0.0174577	0.300141	2.67754	10.8386	TAF15;TBP;TAF13;TAF9;TAF6;GTF2E2;TAF5L;GTF2I
Hepatitis B	0.0187992	0.300141	1.74833	6.94775	STAT5A;STAT5B;CDKN1A;APAF1;ATP6AP1;STAT1;STAT3;PRKCA;NFATC1;FOS;TICAM1;HSPG2;MMP9;NFKBIA;STAT4;BAX;FAS;STAT6;FADD;RAF1
Small cell lung cancer	0.0194631	0.300141	2.04002	8.03611	CDKN1A;CDKN1B;APAF1;LAMB2;XIAP;LAMC1;GADD45G;NFKBIA;COL4A2;COL4A1;BAX;BIRC2;BCL2L1
Cell cycle	0.022964	0.329802	1.83742	6.93409	ANAPC13;CDKN1A;HDAC2;CDKN1B;CDKN2C;MCM7;SMC3;CDC25C;GADD45G;STAG1;FZR1;WEE2;TFDP2;CDC27;E2F4;MCM2
Endocytosis	0.0236377	0.329802	1.55311	5.81626	VPS29;WIPF2;CLTC;SNX12;SNX32;ARRB1;AP2A2;IGF1R;GRK5;VPS36;EPS15;SH3GL1;ACTR3;HSPA8;PRKCI;IQSEC2;SMURF1;VTA1;WWP1;STAM;ARAP1;RHOA;RAB10;EHD2;ACAP3;ARPC2;ARPC3;CAPZA2
Parkinson disease	0.0338917	0.451375	1.51027	5.11165	NDUFB6;GNAI3;ITPR1;UQCRH;UBB;PSMD3;PSMB1;UBC;NDUFV2;PRKACB;CAMK2G;NDUFA7;APAF1;NDUFA4;UBE2G2;COX7A2L;PSMC5;PINK1;PSMA1;NDUFS7;PSMC4;DDIT3;PSMC2;BAX;MAPT;BCL2L1;NFE2L2
Non-small cell lung cancer	0.0416069	0.530036	1.99734	6.35051	STAT5A;STAT5B;CDKN1A;RASSF1;STAT3;BAX;PRKCA;RAF1;FOXO3;GADD45G
Fanconi anemia pathway	0.0467573	0.557706	2.15263	6.59303	MUS81;FANCM;RMI1;ERCC1;REV3L;USP1;FANCC;FANCF
Fatty acid elongation	0.0475858	0.557706	2.81109	8.5604	HADHB;HADHA;ECHS1;MECR;ACOT2
Kaposi sarcoma-associated herpesvirus infection	0.0543831	0.612525	1.5141	4.40861	TCF7L2;CDKN1A;STAT1;STAT3;ITPR1;NFATC1;FOS;TICAM1;HIF1A;GNG11;GABARAP;GNGT1;NFKBIA;ZFP36;UBB;UBC;GNB1;FAS;BAX;FADD;RAF1
Spliceosome	0.0571655	0.612525	1.5842	4.53368	SF3B4;HSPA8;DDX5;DHX8;HNRNPU;PRPF6;HNRNPK;LSM6;PUF60;SYF2;PCBP1;DHX15;SRSF3;DHX38;ACIN1;SRSF4;SRSF9
Circadian entrainment	0.0585348	0.612525	1.74842	4.96226	GNGT1;GUCY1A2;PER1;GNB1;ITPR1;GNAI3;PRKCA;FOS;PRKACB;GNG11;CAMK2G;GRIN2D
FoxO signaling pathway	0.0659062	0.645684	1.602	4.35668	CDKN1A;CDKN1B;INSR;BNIP3;STAT3;PRKAG2;FOXO3;ATG12;GABARAP;IGF1R;GADD45G;BCL6;RAF1;SGK1;S1PR4
Phosphonate and phosphinate metabolism	0.0687594	0.645684	6.17802	16.5394	PCYT1A;CEPT1
Oxytocin signaling pathway	0.069633	0.645684	1.53761	4.097	GUCY1A2;CDKN1A;ITPR1;GNAI3;PRKAG2;PRKCA;NFATC1;MYL6B;FOS;RHOA;MYLK;MYL6;MAPK7;RAF1;PPP1R12B;PRKACB;CAMK2G
AGE-RAGE signaling pathway in diabetic complications	0.0705184	0.645684	1.68854	4.47782	STAT5A;STAT5B;CDKN1B;COL4A2;COL4A1;STAT1;PRKCE;STAT3;BAX;PRKCA;NFATC1;PLCD4
Shigellosis	0.0743391	0.648256	1.4029	3.6463	UBE2D4;ITPR1;FNBP1L;FOXO3;GABARAP;MYL12A;MYL12B;UBB;UBC;CAPN2;BTRC;WASF2;ACTR3;PRKCE;BNIP3;WIPI1;ATG12;RHOA;NFKBIA;ARPC2;ARPC3;BAX;ITGA5;PLCD4;BCL2L1
Long-term depression	0.0779921	0.648256	1.90363	4.85643	GNA13;GUCY1A2;GNAI3;ITPR1;CACNA1A;PRKCA;RAF1;IGF1R
RNA polymerase	0.078492	0.648256	2.3781	6.05169	POLR2A;POLR1B;POLR2E;POLR1E;POLR2L
Apelin signaling pathway	0.0890627	0.648256	1.52272	3.68256	PRKCE;ITPR1;GNAI3;PRKAG2;GNG11;GABARAP;MYLK;MYL4;GNGT1;GNA13;RRAS;GNB1;RAF1;PRKACB;MEF2D
Alzheimer disease	0.0892011	0.648256	1.30036	3.14279	APP;NDUFB6;ITPR1;ATP2A2;UQCRH;FRAT1;CASP7;FRAT2;PSMD3;PSMB1;CAPN2;DVL2;FADD;NDUFV2;NDUFA7;APAF1;FZD4;NDUFA4;INSR;WIPI1;AXIN2;ATG13;GRIN2D;COX7A2L;PSMC5;PSMA1;NDUFS7;PSMC4;DDIT3;PSMC2;ATG2A;FAS;MAPT;RAF1;ATG2B
Protein processing in endoplasmic reticulum	0.0903727	0.648256	1.45752	3.50361	HSPA8;MBTPS1;TRAM1;UBE2D4;UBXN2A;UBE2G2;PDIA4;HERPUD1;DDIT3;DNAJC5;CAPN2;ERP29;BAX;P4HB;UBXN4;SEC24C;MBTPS2;NFE2L2
Basal cell carcinoma	0.0973693	0.648256	1.7995	4.19147	TCF7L2;CDKN1A;FZD4;PTCH1;DVL2;BAX;AXIN2;GADD45G
Lysine degradation	0.0973693	0.648256	1.7995	4.19147	HADHA;ECHS1;MECOM;SETDB1;EHMT2;NSD1;PRDM2;DHTKD1
Endocrine and other factor-regulated calcium reabsorption	0.0993227	0.648256	1.88229	4.34691	CLTC;ATP1A4;PRKCA;ATP2B1;AP2A2;PRKACB;ESR1
Relaxin signaling pathway	0.103344	0.648256	1.50727	3.42104	GNAI3;PRKCA;ARRB1;FOS;GNG11;MMP9;NFKBIA;GNGT1;GNA15;COL4A2;COL4A1;GNB1;RAF1;PRKACB
Amyotrophic lateral sclerosis	0.108138	0.648256	1.27793	2.84256	DCTN2;NDUFB6;DCTN1;DCTN3;GABARAP;UQCRH;GLE1;PSMD3;PSMB1;NDUFV2;NDUFA7;GPX1;NUP210;APAF1;NDUFA4;GPX8;WIPI1;ATG13;GRIN2D;ATXN2L;COX7A2L;PSMC5;PINK1;PSMA1;NDUFS7;PSMC4;DDIT3;PSMC2;ATG2A;SRSF3;BAX;TARDBP;ATG2B;BCL2L1
Colorectal cancer	0.109105	0.648256	1.62817	3.60711	TCF7L2;CDKN1A;BAX;AXIN2;FOS;RAF1;RALGDS;RHOA;BBC3;GADD45G
Sphingolipid signaling pathway	0.109214	0.648256	1.51816	3.36189	SGMS1;PRKCE;PPP2R5B;GNAI3;PPP2R5A;PRKCA;GAB2;RHOA;GNA13;BAX;RAF1;S1PR4;CERS2
Fc gamma R-mediated phagocytosis	0.109791	0.648256	1.58293	3.49699	ACTR3;GSN;ARPC2;ARPC3;PRKCE;CFL1;PRKCA;GAB2;RAF1;PLA2G6;WASF2
HIF-1 signaling pathway	0.11542	0.648256	1.53113	3.30598	CDKN1A;PFKFB3;CDKN1B;FLT1;EGLN2;INSR;MKNK2;STAT3;PRKCA;HIF1A;CAMK2G;IGF1R
Sulfur relay system	0.116224	0.648256	4.11824	8.86341	MPST;TST
Signaling pathways regulating pluripotency of stem cells	0.116805	0.648256	1.45087	3.11538	SMAD1;ZFHX3;LEFTY1;SETDB1;FZD4;PCGF2;STAT3;AXIN2;BMI1;INHBC;SMAD5;IGF1R;MEIS1;DVL2;RAF1
Wnt signaling pathway	0.117427	0.648256	1.41286	3.02624	RNF43;TCF7L2;CTBP2;FZD4;RYK;PRKCA;NFATC1;AXIN2;RHOA;FRAT1;FRAT2;DVL2;ROR2;TBL1X;BTRC;PRKACB;CAMK2G
Dopaminergic synapse	0.118552	0.648256	1.46871	3.13188	ITPR1;PPP2R5B;GNAI3;CACNA1A;PPP2R5A;PRKCA;ARRB1;FOS;GNG11;ARNTL;GNGT1;GNB1;PRKACB;CAMK2G
Focal adhesion	0.118566	0.648256	1.3687	2.91846	FLT1;ITGB5;LAMB2;XIAP;PRKCA;LAMC1;MYL12A;RHOA;MYLK;MYL12B;IGF1R;COL4A2;COL4A1;KDR;ZYX;CAPN2;ITGA5;RAF1;PPP1R12B;BIRC2
Vascular smooth muscle contraction	0.123897	0.648256	1.45629	3.04117	GUCY1A2;ARHGEF12;PRKCE;ITPR1;PRKCA;MYL6B;PLA2G6;RHOA;MYLK;GNA13;MYL6;RAF1;PPP1R12B;PRKACB
Proteasome	0.12734	0.648256	1.85476	3.82245	PSMC5;PSMA1;PSMC4;PSMB1;PSMD3;PSMC2
GABAergic synapse	0.128843	0.648256	1.56608	3.20916	GNGT1;SLC12A5;GNB1;GNAI3;CACNA1A;PRKCA;PRKACB;GNG11;GPHN;GABARAP
PD-L1 expression and PD-1 checkpoint pathway in cancer	0.128843	0.648256	1.56608	3.20916	NFKBIA;MAP3K3;STAT1;STAT3;NFATC1;PTPN6;FOS;TICAM1;RAF1;HIF1A
DNA replication	0.128913	0.648256	1.994	4.08494	POLA2;RFC4;MCM7;SSBP1;MCM2
Legionellosis	0.132531	0.648256	1.73133	3.4989	CLK1;NFKBIA;HSPA8;CASP7;APAF1;BNIP3;HSPD1
RNA degradation	0.136025	0.648256	1.5904	3.17271	BTG3;BTG2;BTG1;LSM6;DIS3L;CNOT8;EXOSC2;EDC3;HSPD1
Axon guidance	0.138513	0.648256	1.35895	2.68635	SEMA6A;ARHGEF12;UNC5B;RYK;PTCH1;SEMA4C;GNAI3;PRKCA;SSH2;MYL12A;RHOA;MYL12B;RRAS;ABLIM3;CFL1;EPHA1;RAF1;CAMK2G
Necroptosis	0.14015	0.648256	1.38506	2.7217	STAT5A;STAT5B;STAT1;FAF1;STAT3;XIAP;CFLAR;TICAM1;CAPN2;STAT4;BAX;FAS;STAT6;FADD;CAMK2G;BIRC2
Aldosterone-regulated sodium reabsorption	0.140426	0.648256	1.93158	3.79183	INSR;ATP1A4;PRKCA;SGK1;NR3C2
Thyroid cancer	0.140426	0.648256	1.93158	3.79183	TCF7L2;CDKN1A;CCDC6;BAX;GADD45G
Endometrial cancer	0.141598	0.648256	1.69729	3.31779	TCF7L2;CDKN1A;BAX;AXIN2;RAF1;FOXO3;GADD45G
Other glycan degradation	0.147997	0.667124	2.47139	4.72175	HEXA;MAN2C1;GBA2
Prolactin signaling pathway	0.152021	0.673875	1.59572	3.00592	STAT5A;STAT5B;STAT1;STAT3;FOS;RAF1;FOXO3;ESR1
Butanoate metabolism	0.154094	0.673875	2.05987	3.85234	HMGCL;HADHA;ECHS1;ALDH5A1
Measles	0.158783	0.684166	1.38593	2.55042	STAT5A;HSPA8;STAT5B;CDKN1B;APAF1;STAT1;STAT3;FOS;BBC3;NFKBIA;BAX;FAS;FADD;BCL2L1
Human papillomavirus infection	0.161228	0.684437	1.23482	2.25347	CDKN1A;HDAC2;CDKN1B;ITGB5;LAMC1;DVL2;FADD;PRKACB;HES7;TCF7L2;ATP6V1G1;PRKCI;TBP;ATP6AP1;FZD4;STAT1;LAMB2;PPP2R5B;PPP2R5A;SCRIB;AXIN2;TICAM1;COL4A2;COL4A1;FAS;BAX;MAML3;ITGA5;RAF1;LLGL1
Glycosaminoglycan degradation	0.166518	0.684437	2.3168	4.15322	HYAL1;HYAL2;HEXA
Vibrio cholerae infection	0.169232	0.684437	1.68578	2.99476	ATP6V1G1;ATP6AP1;KDELR1;PRKCA;PRKACB;PDIA4
Sulfur metabolism	0.169383	0.684437	3.08834	5.48363	MPST;TST
Human immunodeficiency virus 1 infection	0.170525	0.684437	1.28951	2.28098	GNAI3;ITPR1;PRKCA;NFATC1;FOS;CDC25C;GNG11;GNGT1;NFKBIA;CUL4A;WEE2;AP1G1;CFL1;GNB1;FAS;BAX;FADD;BTRC;RAF1;BCL2L1
Non-alcoholic fatty liver disease	0.185724	0.735368	1.32564	2.2317	CEBPA;NDUFA7;NDUFB6;NDUFA4;INSR;PRKAG2;FOS;UQCRH;COX7A2L;CASP7;NDUFS7;DDIT3;BAX;FAS;NDUFV2
Prostate cancer	0.189939	0.742029	1.42146	2.36112	NFKBIA;TCF7L2;CDKN1A;CDKN1B;PLAU;GSTP1;RAF1;MMP9;ETV5;IGF1R
Ubiquinone and other terpenoid-quinone biosynthesis	0.19725	0.747784	2.74505	4.45598	VKORC1L1;GGCX
Choline metabolism in cancer	0.198365	0.747784	1.40523	2.27316	LYPLA1;PCYT1A;SP1;PRKCA;FOS;RAF1;DGKZ;HIF1A;RALGDS;WASF2
Tight junction	0.199069	0.747784	1.29383	2.08837	ACTR3;PRKCI;PRKCE;PRKAG2;SCRIB;MYL6B;MYL12A;RHOA;MYL12B;MYL6;ARPC2;ARPC3;AMOTL2;PRKACB;LLGL1;JAM2
Pancreatic cancer	0.208245	0.754222	1.45445	2.2821	CDKN1A;STAT1;STAT3;BAX;RAF1;RALGDS;GADD45G;BCL2L1
Pertussis	0.208245	0.754222	1.45445	2.2821	CASP7;CFL1;GNAI3;IRF8;FOS;ITGA5;TICAM1;RHOA
Breast cancer	0.2123	0.754222	1.302	2.01778	TCF7L2;CDKN1A;FZD4;AXIN2;FOS;ESR1;IGF1R;GADD45G;FRAT1;FRAT2;SP1;DVL2;BAX;RAF1
Progesterone-mediated oocyte maturation	0.215686	0.754222	1.37385	2.1074	ANAPC13;FZR1;CDC27;GNAI3;KIF22;CDC25C;RAF1;PRKACB;CPEB2;IGF1R
MAPK signaling pathway	0.215985	0.754222	1.20086	1.84038	FLT1;CACNA1A;HSPB1;ARRB1;IGF1R;RASGRP3;MAPK7;RRAS;MECOM;MKNK2;KDR;MAP3K8;MAP3K6;PRKACB;MAP3K3;HSPA8;INSR;PRKCA;NFATC1;FOS;GADD45G;DDIT3;TAOK1;FAS;MAPT;RAF1
TNF signaling pathway	0.217633	0.754222	1.34675	2.05371	NFKBIA;CASP7;CEBPB;FAS;MAP3K8;FADD;FOS;CFLAR;JUNB;MMP9;BIRC2
Platelet activation	0.218802	0.754222	1.32498	2.01343	VAMP8;GNA13;GUCY1A2;PRKCI;ARHGEF12;ITPR1;GNAI3;PRKACB;MYL12A;RHOA;MYLK;MYL12B
Serotonergic synapse	0.226041	0.756458	1.33347	1.98293	GNGT1;APP;GNB1;ITPR1;GNAI3;CACNA1A;PRKCA;RAF1;PRKACB;GNG11;RAPGEF3
RNA transport	0.231061	0.756458	1.2443	1.82298	EIF4A2;UPF2;EIF4A1;UBE2I;NUP210;RPP25L;GLE1;FXR2;SUMO3;SUMO2;TACC3;ACIN1;RPP14;TARDBP;EIF4G3;EIF4B;PAIP1
Vasopressin-regulated water reabsorption	0.231663	0.756458	1.58429	2.31698	DCTN2;DCTN1;ARHGDIA;PRKACB;VAMP2
Longevity regulating pathway	0.233589	0.756458	1.34384	1.9542	HSPA8;HDAC2;EHMT2;INSR;PRKAG2;BAX;FOXO3;PRKACB;ATG13;IGF1R
Acute myeloid leukemia	0.234941	0.756458	1.44199	2.08861	STAT5A;CEBPA;STAT5B;TCF7L2;ZBTB16;STAT3;RAF1
Long-term potentiation	0.234941	0.756458	1.44199	2.08861	ITPR1;PRKCA;RAF1;PRKACB;CAMK2G;RAPGEF3;GRIN2D
Salmonella infection	0.240395	0.758959	1.19908	1.70926	ACTR3;VPS18;TCF7L2;DCTN2;DCTN1;DCTN3;FOS;MYL12A;RHOA;MYL12B;NFKBIA;SNX18;CASP7;RRAS;ARPC2;ARPC3;BAX;FADD;RAF1;KPNA3;BIRC2;S100A10
Hedgehog signaling pathway	0.240898	0.758959	1.483	2.11087	MGRN1;SMURF1;PTCH1;ARRB1;BTRC;PRKACB
Th1 and Th2 cell differentiation	0.251325	0.783386	1.34036	1.85104	STAT5A;NFKBIA;STAT5B;STAT1;STAT4;STAT6;NFATC1;FOS;MAML3
Renal cell carcinoma	0.25802	0.785221	1.39532	1.89027	FLCN;CDKN1A;EGLN2;EPAS1;PRCC;RAF1;HIF1A
Oocyte meiosis	0.259876	0.785221	1.26802	1.70872	ANAPC13;CDC27;ITPR1;PPP2R5B;PPP2R5A;SMC3;BTRC;CDC25C;PRKACB;CPEB2;CAMK2G;IGF1R
Lipid and atherosclerosis	0.259954	0.785221	1.19896	1.6153	HSPA8;APAF1;STAT3;ITPR1;PRKCA;NFATC1;FOS;TICAM1;MMP9;RHOA;HSPD1;NFKBIA;CASP7;DDIT3;FAS;BAX;CAMK2G;BCL2L1;NFE2L2
cAMP signaling pathway	0.266507	0.793678	1.19281	1.57732	PTCH1;PDE4D;PDE4C;GNAI3;ATP1A4;ATP2A2;NFATC1;FOS;ATP2B1;RHOA;GRIN2D;NFKBIA;RRAS;FXYD1;PDE4B;RAF1;PRKACB;CAMK2G;RAPGEF3
cGMP-PKG signaling pathway	0.270154	0.793678	1.22019	1.59694	GUCY1A2;PRKCE;INSR;ITPR1;ATP1A4;GNAI3;ATP2A2;NFATC1;ATP2B1;RHOA;MYLK;GNA13;RAF1;MEF2D;GTF2I
TGF-beta signaling pathway	0.271462	0.793678	1.30868	1.70643	SMAD1;LEFTY1;AMHR2;SMURF1;SP1;E2F4;INHBC;SMAD5;RHOA
Growth hormone synthesis, secretion and action	0.278936	0.793678	1.25898	1.60743	STAT5A;STAT5B;STAT1;STAT3;ITPR1;GNAI3;PRKCA;FOS;RAF1;JUNB;PRKACB
Regulation of actin cytoskeleton	0.279793	0.793678	1.18069	1.50386	ACTR3;GSN;ARHGEF12;ITGB5;SSH2;MYL12A;RHOA;MYLK;MYL12B;GNA13;RRAS;ABI2;ARPC2;ARPC3;CFL1;ITGA5;RAF1;PPP1R12B;WASF2
Th17 cell differentiation	0.280546	0.793678	1.27422	1.61956	STAT5A;NFKBIA;STAT5B;STAT1;STAT3;RORA;NFATC1;STAT6;FOS;HIF1A
Adherens junction	0.281715	0.793678	1.35157	1.71225	TCF7L2;INSR;PTPN6;SORBS1;WASF2;RHOA;IGF1R
AMPK signaling pathway	0.288106	0.801121	1.24736	1.55225	RAB10;GYS1;TBC1D1;PFKFB3;INSR;PPP2R5B;PRKAG2;PPP2R5A;FOXO3;ACACB;IGF1R
Valine, leucine and isoleucine degradation	0.289825	0.801121	1.4366	1.7792	HADHB;HMGCL;HADHA;ECHS1;HIBADH
MicroRNAs in cancer	0.303284	0.829928	1.13222	1.35083	CDKN1A;HDAC2;CDKN1B;MIR26B;BMI1;MIR106B;RASSF1;MAPK7;PLAU;TIMP3;MCL1;UBE2I;PRKCE;MIR25;STAT3;TPM1;PRKCA;MIR7-1;CDC25C;MMP9;RHOA;FOXP1;HNRNPK;MIR449A;ITGA5;RAF1
p53 signaling pathway	0.305912	0.829928	1.31047	1.5522	CDKN1A;APAF1;BAX;FAS;BBC3;GADD45G;BCL2L1
mRNA surveillance pathway	0.313027	0.83479	1.24959	1.45136	GLE1;UPF2;CPSF7;DAZAP1;CLP1;PPP2R5B;PPP2R5A;ACIN1;TARDBP
Retrograde endocannabinoid signaling	0.317027	0.83479	1.19016	1.36722	NDUFA7;NDUFB6;NDUFA4;ITPR1;GNAI3;CACNA1A;PRKCA;GNG11;GNGT1;NDUFS7;GNB1;NDUFV2;PRKACB
Human cytomegalovirus infection	0.327947	0.83479	1.14014	1.27114	CDKN1A;ARHGEF12;STAT3;GNAI3;ITPR1;PRKCA;NFATC1;GNG11;RHOA;GNGT1;NFKBIA;GNA13;SP1;GNB1;FAS;BAX;FADD;RAF1;PRKACB
JAK-STAT signaling pathway	0.329414	0.83479	1.16909	1.2982	STAT5A;STAT5B;CDKN1A;STAT1;STAT3;IL20RB;STAM;STAT4;STAT6;PTPN6;RAF1;PTPN2;MCL1;BCL2L1
Toxoplasmosis	0.329929	0.83479	1.21143	1.34333	NFKBIA;HSPA8;LAMB2;STAT1;STAT3;GNAI3;XIAP;LAMC1;BIRC2;BCL2L1
Yersinia infection	0.330314	0.83479	1.18635	1.31413	NFKBIA;ACTR3;ARHGEF12;ARPC2;ARPC3;WIPF2;NFATC1;FOS;ITGA5;TICAM1;WASF2;RHOA
Glioma	0.330497	0.83479	1.27179	1.40808	CDKN1A;BAX;PRKCA;RAF1;CAMK2G;IGF1R;GADD45G
Thyroid hormone synthesis	0.330497	0.83479	1.27179	1.40808	GPX1;GPX8;ATP1A4;ITPR1;PRKCA;PRKACB;PDIA4
ECM-receptor interaction	0.338664	0.844276	1.23548	1.33771	ITGB5;COL4A2;COL4A1;SV2A;LAMB2;LAMC1;ITGA5;HSPG2
Cholinergic synapse	0.340016	0.844276	1.19961	1.29409	GNGT1;GNB1;ITPR1;GNAI3;CACNA1A;PRKCA;FOS;PRKACB;GNG11;CAMK2G
Gastric acid secretion	0.342899	0.844281	1.25329	1.34142	ATP1A4;GNAI3;ITPR1;PRKCA;PRKACB;CAMK2G;MYLK
GnRH secretion	0.34685	0.846499	1.27789	1.35312	ITPR1;KISS1R;KCNN1;ARRB1;PRKCA;RAF1
Glutamatergic synapse	0.350154	0.846499	1.18801	1.24667	GNGT1;GNB1;ITPR1;GNAI3;CACNA1A;PRKCA;PRKACB;GNG11;SHANK3;GRIN2D
Viral carcinogenesis	0.353118	0.846499	1.12952	1.17578	STAT5A;STAT5B;RANBP1;VAC14;CDKN1A;HDAC2;CDKN1B;GSN;TBP;STAT3;SCRIB;RHOA;GTF2E2;NFKBIA;HNRNPK;BAX;PRKACB
Bacterial invasion of epithelial cells	0.355356	0.846499	1.23532	1.27811	ACTR3;ARPC2;ARPC3;CLTC;ITGA5;WASF2;RHOA
Inflammatory bowel disease	0.360503	0.851834	1.25617	1.28161	STAT1;STAT3;STAT4;RORA;STAT6;NFATC1
mTOR signaling pathway	0.369479	0.852745	1.13914	1.1342	ATP6V1G1;FZD4;INSR;PRKCA;RHOA;IGF1R;FLCN;DVL2;LAMTOR1;RAF1;SGK1;EIF4B;LPIN3
Bladder cancer	0.369644	0.852745	1.33519	1.3288	CDKN1A;RASSF1;RAF1;MMP9
Purine metabolism	0.373695	0.852745	1.15166	1.1336	NUDT9;GUCY1A2;CANT1;PDE1C;PDE4D;PDE4C;ADK;PDE4B;PDE8A;HDDC3;ITPA
C-type lectin receptor signaling pathway	0.37752	0.852745	1.17029	1.14001	NFKBIA;ARHGEF12;RRAS;STAT1;ITPR1;NFATC1;LSP1;RAF1;RHOA
NF-kappa B signaling pathway	0.37752	0.852745	1.17029	1.14001	NFKBIA;UBE2I;PLAU;XIAP;CFLAR;TICAM1;BIRC2;GADD45G;BCL2L1
Cushing syndrome	0.378351	0.852745	1.13106	1.09931	TCF7L2;CDKN1A;CDKN1B;CDKN2C;FZD4;ITPR1;GNAI3;AXIN2;SP1;DVL2;PDE8A;PRKACB;CAMK2G
Cellular senescence	0.387248	0.866134	1.12309	1.06546	CDKN1A;ITPR1;NFATC1;FOXO3;ZFP36L2;ZFP36L1;GADD45G;RRAS;CAPN2;E2F4;BTRC;RAF1;RAD9B
Fatty acid biosynthesis	0.395222	0.873664	1.5435	1.43284	MECR;ACACB
Salivary secretion	0.396578	0.873664	1.16249	1.07517	CST3;GUCY1A2;ATP1A4;ITPR1;PRKCA;ATP2B1;PRKACB;VAMP2
Neurotrophin signaling pathway	0.401371	0.877625	1.1332	1.03447	NFKBIA;MAP3K3;MAPK7;ARHGDIA;BAX;RAF1;FOXO3;CAMK2G;RHOA;SH2B1
Pathogenic Escherichia coli infection	0.406696	0.882681	1.09201	0.982468	ACTR3;ARHGEF12;WIPF2;FOS;RHOA;NFKBIA;GNA13;CASP7;ARPC2;ARPC3;FAS;BAX;PTPN6;FADD;WASF2;SEC24C
Amphetamine addiction	0.415247	0.894613	1.17616	1.0337	HDAC2;PRKCA;FOS;PRKACB;CAMK2G;GRIN2D
Thyroid hormone signaling pathway	0.421966	0.902452	1.11266	0.960041	HDAC2;STAT1;ATP1A4;ATP2A2;PRKCA;RAF1;PRKACB;HIF1A;ESR1;PLCD4
Hippo signaling pathway	0.449813	0.933079	1.07027	0.855064	SMAD1;TCF7L2;PRKCI;FZD4;SCRIB;AXIN2;BBC3;RASSF1;FRMD6;DVL2;BTRC;LLGL1;BIRC2
Adrenergic signaling in cardiomyocytes	0.450821	0.933079	1.07383	0.855503	MYL4;TPM1;PPP2R5B;ATP1A4;GNAI3;ATP2A2;PPP2R5A;PRKCA;ATP2B1;PRKACB;CAMK2G;RAPGEF3
Estrogen signaling pathway	0.451819	0.933079	1.07807	0.856497	HSPA8;SP1;ITPR1;GNAI3;FOS;RAF1;PRKACB;ESR1;MMP9;EBAG9;FKBP5
SNARE interactions in vesicular transport	0.454149	0.933079	1.23469	0.974579	VAMP8;VAMP5;VAMP2
Glycerophospholipid metabolism	0.454619	0.933079	1.09761	0.86524	LYPLA2;LYPLA1;PCYT1A;ETNK1;CEPT1;PLA2G6;DGKZ;LPIN3
ErbB signaling pathway	0.455393	0.933079	1.10814	0.871657	STAT5A;STAT5B;CDKN1A;CDKN1B;PRKCA;RAF1;CAMK2G
Riboflavin metabolism	0.463867	0.936605	1.76368	1.35479	FLAD1
Insulin secretion	0.46776	0.936605	1.09405	0.831263	RAB3A;ATP1A4;KCNN1;PRKCA;PRKACB;CAMK2G;VAMP2
Chemokine signaling pathway	0.472615	0.936605	1.04642	0.784263	STAT5B;STAT1;STAT3;GNAI3;ARRB1;FOXO3;GNG11;RHOA;NFKBIA;GNGT1;GRK5;GNB1;RAF1;PRKACB;CCR10
Propanoate metabolism	0.474032	0.936605	1.1948	0.891895	HADHA;ECHS1;ACACB
Ras signaling pathway	0.474931	0.936605	1.03859	0.773324	FLT1;INSR;PRKCA;GAB2;PLA2G6;GNG11;RHOA;IGF1R;RASGRP3;GNGT1;RASSF1;RRAS;GNB1;KDR;RAF1;PRKACB;RALGDS;BCL2L1
Human T-cell leukemia virus 1 infection	0.47681	0.936605	1.03915	0.769631	STAT5A;STAT5B;MAP3K3;RANBP1;VAC14;CDKN1A;CDKN2C;TBP;XIAP;NFATC1;FOS;NFKBIA;ZFP36;CDC27;BAX;PRKACB;BCL2L1
Prion disease	0.483637	0.936605	1.02892	0.747433	HSPA8;NDUFA7;APAF1;NDUFB6;NDUFA4;ITPR1;LAMC1;UQCRH;GRIN2D;COX7A2L;PSMC5;PSMA1;NDUFS7;PSMC4;DDIT3;PSMD3;PSMB1;PSMC2;BAX;NDUFV2;PRKACB
Leukocyte transendothelial migration	0.486065	0.936605	1.05826	0.763439	PECAM1;GNAI3;PRKCA;MMP9;MYL12A;RHOA;RAPGEF3;JAM2;MYL12B
Melanogenesis	0.488999	0.936605	1.06203	0.759769	TCF7L2;FZD4;DVL2;GNAI3;PRKCA;RAF1;PRKACB;CAMK2G
NOD-like receptor signaling pathway	0.491565	0.936605	1.035	0.735021	GBP5;RNASEL;STAT1;ITPR1;XIAP;TICAM1;ATG12;GABARAP;RHOA;NFKBIA;TXNIP;FADD;BIRC2;BCL2L1
Gap junction	0.492277	0.936605	1.06692	0.756144	GUCY1A2;MAPK7;GNAI3;ITPR1;PRKCA;RAF1;PRKACB
Amoebiasis	0.500333	0.939727	1.05067	0.727572	GNA15;COL4A2;COL4A1;LAMB2;HSPB1;PRKCA;LAMC1;PRKACB
Chagas disease	0.500333	0.939727	1.05067	0.727572	NFKBIA;GNA15;GNAI3;FAS;FADD;FOS;CFLAR;TICAM1
Sphingolipid metabolism	0.50576	0.94387	1.09735	0.748054	SMPD3;SGMS1;GBA2;CERS2
Hepatitis C	0.515345	0.951648	1.0216	0.677236	NFKBIA;CDKN1A;RNASEL;APAF1;STAT1;STAT3;BAX;FAS;FADD;CFLAR;TICAM1;RAF1
Arginine and proline metabolism	0.521927	0.951648	1.07343	0.697976	GAMT;SAT2;LAP3;L3HYPDH
Mismatch repair	0.522919	0.951648	1.17568	0.76223	RFC4;SSBP1
Proximal tubule bicarbonate reclamation	0.522919	0.951648	1.17568	0.76223	ATP1A4;SLC4A4
Synaptic vesicle cycle	0.534991	0.962781	1.02863	0.643416	ATP6V1G1;RAB3A;CLTC;CACNA1A;AP2A2;VAMP2
Ovarian steroidogenesis	0.537837	0.962781	1.05054	0.651542	INSR;ACOT2;PRKACB;IGF1R
Synthesis and degradation of ketone bodies	0.541253	0.962781	1.37161	0.841987	HMGCL
Oxidative phosphorylation	0.54325	0.962781	1.00346	0.612295	ATP6V1G1;COX7A2L;NDUFA7;ATP6AP1;NDUFS7;NDUFB6;COX15;NDUFA4;NDUFV2;UQCRH
GnRH signaling pathway	0.551867	0.962781	1.00462	0.597196	MAP3K3;MAPK7;ITPR1;PRKCA;RAF1;PRKACB;CAMK2G
Epstein-Barr virus infection	0.553711	0.962781	0.989917	0.585153	CDKN1A;HDAC2;CDKN1B;APAF1;STAT1;STAT3;GADD45G;NFKBIA;PSMC5;PSMC4;PSMD3;PSMC2;FAS;BAX;FADD
Diabetic cardiomyopathy	0.561602	0.962781	0.984598	0.568075	NDUFA7;NDUFB6;NDUFA4;INSR;ATP2A2;PRKCA;MMP9;UQCRH;GYS1;COX7A2L;NDUFS7;SP1;PDK4;NDUFV2;CAMK2G
Gastric cancer	0.565827	0.962781	0.983681	0.560173	TCF7L2;FRAT1;CDKN1A;FRAT2;CDKN1B;FZD4;DVL2;BAX;AXIN2;RAF1;GADD45G
Insulin resistance	0.56647	0.962781	0.987311	0.561119	NFKBIA;GYS1;PRKCE;INSR;STAT3;PRKAG2;TRIB3;ACACB
Various types of N-glycan biosynthesis	0.567825	0.962781	1.02858	0.582114	B4GALT3;MAN2A2;HEXA
Glycosaminoglycan biosynthesis	0.568827	0.962781	1.00755	0.568438	NDST2;B4GALT3;CHST1;CHST3
B cell receptor signaling pathway	0.572631	0.962781	0.987328	0.550448	NFKBIA;NFATC1;PTPN6;FOS;RAF1;RASGRP3
PI3K-Akt signaling pathway	0.572713	0.962781	0.977965	0.545089	CDKN1A;CDKN1B;PHLPP1;FLT1;ITGB5;LAMC1;FOXO3;IGF1R;GNGT1;GYS1;KDR;EIF4B;MCL1;LAMB2;INSR;PPP2R5B;PPP2R5A;PRKCA;GNG11;COL4A2;COL4A1;GNB1;ITGA5;SGK1;RAF1;BCL2L1
Thermogenesis	0.57504	0.962781	0.975621	0.539826	SMARCD1;KDM3A;SMARCD2;NDUFA7;SMARCC2;NDUFB6;COX15;NDUFA4;PRKAG2;ARID1A;UQCRH;SMARCA4;COX7A2L;NDUFS7;NDUFV2;PRKACB;COX20
Insulin signaling pathway	0.581692	0.968384	0.97164	0.526449	GYS1;PRKCI;PRKAR2B;INSR;MKNK2;PRKAG2;SORBS1;RAF1;PRKACB;ACACB
Glycosylphosphatidylinositol (GPI)-anchor biosynthesis	0.590356	0.973818	1.02856	0.542079	PIGP;GPLD1
Renin secretion	0.59716	0.973818	0.964117	0.49707	GUCY1A2;PDE1C;GNAI3;ITPR1;PRKACB
Phosphatidylinositol signaling system	0.597249	0.973818	0.959763	0.494682	ITPKB;MTMR14;ITPR1;PRKCA;DGKZ;PLCD4;IP6K3
Fluid shear stress and atherosclerosis	0.600365	0.973818	0.956471	0.488008	MAPK7;SUMO3;GSTP1;SUMO2;KDR;PECAM1;FOS;MMP9;RHOA;NFE2L2
Ferroptosis	0.602337	0.973818	0.974335	0.493927	MAP1LC3B;PCBP1;SAT2
Aldosterone synthesis and secretion	0.608221	0.973818	0.949165	0.471941	PRKCE;ITPR1;ATP1A4;PRKCA;ATP2B1;PRKACB;CAMK2G
Inflammatory mediator regulation of TRP channels	0.608221	0.973818	0.949165	0.471941	PRKCE;ITPR1;PRKCA;PLA2G6;PRKACB;CAMK2G;ASIC1
Tryptophan metabolism	0.618895	0.98481	0.949301	0.455493	HADHA;ECHS1;DHTKD1
Glutathione metabolism	0.627149	0.98481	0.931306	0.43452	GPX1;GSTP1;GPX8;LAP3
Phototransduction	0.631219	0.98481	0.949335	0.43679	GNGT1;GNB1
Fatty acid degradation	0.634978	0.98481	0.925518	0.420338	HADHB;HADHA;ECHS1
Porphyrin and chlorophyll metabolism	0.634978	0.98481	0.925518	0.420338	COX15;UROS;FXN
Melanoma	0.635253	0.98481	0.920798	0.417796	CDKN1A;BAX;RAF1;IGF1R;GADD45G
Cardiac muscle contraction	0.643033	0.991624	0.913894	0.403539	MYL4;COX7A2L;TPM1;ATP1A4;ATP2A2;UQCRH
Pancreatic secretion	0.650456	0.993385	0.909002	0.390945	ITPR1;ATP1A4;ATP2A2;PRKCA;ATP2B1;SLC4A4;RHOA
Notch signaling pathway	0.654346	0.993385	0.897343	0.38058	HDAC2;CTBP2;DVL2;MAML3
VEGF signaling pathway	0.654346	0.993385	0.897343	0.38058	KDR;HSPB1;PRKCA;RAF1
Glycosphingolipid biosynthesis	0.665701	0.997282	0.88135	0.358635	B4GALT3;HEXA;NAGA
Pentose phosphate pathway	0.668827	0.997282	0.88143	0.354537	H6PD;RBKS
beta-Alanine metabolism	0.668827	0.997282	0.88143	0.354537	HADHA;ECHS1
T cell receptor signaling pathway	0.670528	0.997282	0.890163	0.35579	NFKBIA;MAP3K8;NFATC1;PTPN6;FOS;RAF1;RHOA
Phospholipase D signaling pathway	0.67902	0.999996	0.893655	0.345938	GNA13;RRAS;INSR;PRKCA;GAB2;RAF1;DGKZ;RALGDS;RHOA;RAPGEF3
Type II diabetes mellitus	0.680338	0.999996	0.860807	0.331553	INSR;PRKCE;CACNA1A
Galactose metabolism	0.686436	0.999996	0.850989	0.320178	GALE;GALM
Thiamine metabolism	0.689333	0.999996	0.881509	0.327948	TPK1
Nucleotide excision repair	0.694494	0.999996	0.841198	0.306677	CUL4A;RFC4;ERCC1
Tuberculosis	0.70486	0.999996	0.880632	0.308006	CEBPB;ARHGEF12;APAF1;ATP6AP1;STAT1;BAX;FADD;LSP1;RAF1;CAMK2G;RHOA;HSPD1
IL-17 signaling pathway	0.715696	0.999996	0.840879	0.281273	NFKBIA;CEBPB;MAPK7;FOS;FADD;MMP9
Chemical carcinogenesis	0.716954	0.999996	0.884306	0.294248	STAT5A;STAT5B;GSTP1;STAT3;EPHX1;GNAI3;XIAP;CACNA1A;PRKCA;ARRB1;FOS;ESR1;BCL6;RAF1;PRKACB;KPNA3
Cocaine addiction	0.72137	0.999996	0.804537	0.262764	GNAI3;PRKACB;GRIN2D
Calcium signaling pathway	0.723032	0.999996	0.88031	0.285487	FLT1;PDE1C;ITPR1;CACNA1A;ATP2A2;PRKCA;ATP2B1;MYLK;GRIN2D;ITPKB;GNA15;KDR;CASQ1;PRKACB;PLCD4;CAMK2G
Cortisol synthesis and secretion	0.727696	0.999996	0.808816	0.2571	SP1;ITPR1;PDE8A;PRKACB
Cholesterol metabolism	0.734101	0.999996	0.787376	0.243385	CYP27A1;STARD3;VAPA
Cysteine and methionine metabolism	0.734101	0.999996	0.787376	0.243385	MPST;TST;MAT2A
N-Glycan biosynthesis	0.734101	0.999996	0.787376	0.243385	B4GALT3;MAN2A2;SRD5A3
Primary bile acid biosynthesis	0.73419	0.999996	0.771237	0.238302	CYP27A1
Selenocompound metabolism	0.73419	0.999996	0.771237	0.238302	MARS2
Starch and sucrose metabolism	0.763198	0.999996	0.725647	0.196098	GYS1;GBE1
Adipocytokine signaling pathway	0.769731	0.999996	0.758878	0.198609	NFKBIA;STAT3;PRKAG2;ACACB
African trypanosomiasis	0.776436	0.999996	0.704876	0.178363	FAS;PRKCA
Alanine, aspartate and glutamate metabolism	0.776436	0.999996	0.704876	0.178363	ALDH5A1;GPT2
Epithelial cell signaling in Helicobacter pylori infection	0.779405	0.999996	0.74734	0.186255	NFKBIA;ATP6V1G1;ATP6AP1;JAM2
Regulation of lipolysis in adipocytes	0.790949	0.999996	0.711474	0.166856	INSR;GNAI3;PRKACB
Toll-like receptor signaling pathway	0.800634	0.999996	0.754665	0.1678	NFKBIA;STAT1;MAP3K8;FADD;FOS;TICAM1
Rap1 signaling pathway	0.800706	0.999996	0.812839	0.180663	PRKCI;FLT1;INSR;GNAI3;PRKCA;RHOA;IGF1R;RASGRP3;RRAS;KDR;RAF1;RALGDS;RAPGEF3
Inositol phosphate metabolism	0.806499	0.999996	0.71473	0.153704	ITPKB;ISYNA1;MTMR14;PLCD4
Nicotine addiction	0.812329	0.999996	0.649123	0.13492	CACNA1A;GRIN2D
Hypertrophic cardiomyopathy	0.813879	0.999996	0.725096	0.149329	ITGB5;TPM1;ATP2A2;PRKAG2;ITGA5
Arginine biosynthesis	0.820017	0.999996	0.58745	0.116568	GPT2
Glucagon signaling pathway	0.821888	0.999996	0.732129	0.143608	GYS1;ITPR1;PRKAG2;PRKACB;ACACB;CAMK2G
Homologous recombination	0.823098	0.999996	0.632444	0.123124	MUS81;SSBP1
Mannose type O-glycan biosynthesis	0.833522	0.999996	0.560717	0.102104	B4GALT3
Influenza A	0.838286	0.999996	0.760267	0.134108	NFKBIA;RNASEL;APAF1;STAT1;BAX;FAS;PRKCA;FADD;TICAM1;RAF1
Arrhythmogenic right ventricular cardiomyopathy	0.83834	0.999996	0.67542	0.119098	TCF7L2;ITGB5;ATP2A2;ITGA5
Leishmaniasis	0.83834	0.999996	0.67542	0.119098	NFKBIA;STAT1;PTPN6;FOS
Type I diabetes mellitus	0.842983	0.999996	0.601528	0.102746	FAS;HSPD1
Arachidonic acid metabolism	0.84543	0.999996	0.637666	0.107071	GPX1;GPX8;PLA2G6
Glycerolipid metabolism	0.84543	0.999996	0.637666	0.107071	DGAT2;DGKZ;LPIN3
Dilated cardiomyopathy	0.854993	0.999996	0.677067	0.10607	ITGB5;TPM1;ATP2A2;ITGA5;PRKACB
alpha-Linolenic acid metabolism	0.857569	0.999996	0.513935	0.0789682	PLA2G6
Cytosolic DNA-sensing pathway	0.86063	0.999996	0.616344	0.0925071	NFKBIA;POLR2E;POLR2L
ABC transporters	0.860817	0.999996	0.573488	0.0859509	ABCA5;ABCA4
Folate biosynthesis	0.868257	0.999996	0.493351	0.0696944	GPHN
Other types of O-glycan biosynthesis	0.876777	0.999996	0.54794	0.0720557	B4GALT3;GALNT4
Biosynthesis of unsaturated fatty acids	0.878144	0.999996	0.47435	0.0616393	ACOT2
Collecting duct acid secretion	0.878144	0.999996	0.47435	0.0616393	ATP6V1G1
Amino sugar and nucleotide sugar metabolism	0.884108	0.999996	0.536	0.0660226	GALE;HEXA
Ether lipid metabolism	0.891032	0.999996	0.524567	0.0605216	CEPT1;PLA2G6
Fc epsilon RI signaling pathway	0.893017	0.999996	0.568778	0.0643571	PRKCA;GAB2;RAF1
Linoleic acid metabolism	0.895749	0.999996	0.440421	0.0484883	PLA2G6
RIG-I-like receptor signaling pathway	0.903959	0.999996	0.55174	0.05571	NFKBIA;FADD;ATG12
Bile secretion	0.912995	0.999996	0.572917	0.0521495	EPHX1;ATP1A4;SLC4A4;PRKACB
Osteoclast differentiation	0.921214	0.999996	0.610452	0.0500953	NFKBIA;STAT1;NFATC1;FOS;GAB2;JUNB
PPAR signaling pathway	0.922857	0.999996	0.520543	0.0417897	CYP27A1;UBC;SORBS1
Fructose and mannose metabolism	0.923699	0.999996	0.385285	0.0305797	PFKFB3
Rheumatoid arthritis	0.925096	0.999996	0.553515	0.0430957	ATP6V1G1;FLT1;ATP6AP1;FOS
Nicotinate and nicotinamide metabolism	0.934725	0.999996	0.362581	0.0244752	NMRK1
Mucin type O-glycan biosynthesis	0.939626	0.999996	0.352203	0.0219328	GALNT4
Tyrosine metabolism	0.939626	0.999996	0.352203	0.0219328	PNMT
Mineral absorption	0.945555	0.999996	0.424827	0.0237831	ATP1A4;ATP2B1
Allograft rejection	0.948352	0.999996	0.333129	0.0176657	FAS
Steroid hormone biosynthesis	0.948949	0.999996	0.417604	0.0218825	DHRS11;SRD5A3
Glycine, serine and threonine metabolism	0.955817	0.999996	0.316011	0.01428	GAMT
Taste transduction	0.96095	0.999996	0.444994	0.0177254	PDE1C;CACNA1A;PRKACB
Graft-versus-host disease	0.962204	0.999996	0.300563	0.0115802	FAS
Fat digestion and absorption	0.965043	0.999996	0.293391	0.0104397	DGAT2
Retinol metabolism	0.967631	0.999996	0.373171	0.012279	RDH5;DHRS3
Central carbon metabolism in cancer	0.971624	0.999996	0.362156	0.0104251	RAF1;HIF1A
Natural killer cell mediated cytotoxicity	0.972015	0.999996	0.488063	0.0138532	FAS;PRKCA;NFATC1;PTPN6;RAF1
Alcoholism	0.972452	0.999996	0.552318	0.0154288	GNGT1;HDAC2;GNB1;GNAI3;RAF1;PRKACB;GNG11;GRIN2D
Carbohydrate digestion and absorption	0.97442	0.999996	0.267821	0.00693987	ATP1A4
Pyruvate metabolism	0.97442	0.999996	0.267821	0.00693987	ACACB
Intestinal immune network for IgA production	0.976342	0.999996	0.262108	0.00627549	CCR10
Malaria	0.979763	0.999996	0.251383	0.0051394	PECAM1
Metabolism of xenobiotics by cytochrome P450	0.980951	0.999996	0.332683	0.00639849	GSTP1;EPHX1
Ribosome	0.981383	0.999996	0.485132	0.00911707	RPS28;RPS7;RPS29;RPLP2;RPL27;MRPL11
Coronavirus disease	0.982603	0.999996	0.552974	0.00970467	NFKBIA;RPS28;RPS7;RPS29;STAT1;STAT3;RPLP2;PRKCA;RPL27;FOS
Autoimmune thyroid disease	0.98399	0.999996	0.236841	0.00382245	FAS
Protein digestion and absorption	0.985823	0.999996	0.369004	0.0052688	COL4A2;COL4A1;ATP1A4
Peroxisome	0.987272	0.999996	0.307632	0.00394052	HMGCL;MPV17L2
Pyrimidine metabolism	0.987335	0.999996	0.223886	0.00285367	CANT1
Viral myocarditis	0.990734	0.999996	0.208662	0.0019425	EIF4G3
Aminoacyl-tRNA biosynthesis	0.994202	0.999996	0.18934	0.00110104	MARS2
Glycolysis / Gluconeogenesis	0.994638	0.999996	0.186461	0.00100258	GALM
Viral protein interaction with cytokine and cytokine receptor	0.99629	0.999996	0.250883	0.000932434	IL20RB;CCR10
Cell adhesion molecules	0.996486	0.999996	0.341081	0.00120056	CNTNAP1;PECAM1;GLG1;JAM2
Phagosome	0.997235	0.999996	0.331791	0.000918541	ATP6V1G1;ITGB5;ATP6AP1;ITGA5
Antigen processing and presentation	0.99773	0.999996	0.159728	0.000363045	HSPA8
Drug metabolism	0.997874	0.999996	0.231847	0.000493396	GSTP1;ITPA
Complement and coagulation cascades	0.998686	0.999996	0.146362	0.000192465	PLAU
Hematopoietic cell lineage	0.999559	0.999996	0.125358	5.53221e-05	ITGA5
Ribosome biogenesis in eukaryotes	0.99978	0.999996	0.114757	2.52027e-05	RPP25L
Neutrophil extracellular trap formation	0.999946	0.999996	0.197462	1.07518e-05	HDAC2;PRKCA;RAF1
Herpes simplex virus 1 infection	0.999981	0.999996	0.403332	7.69102e-06	RNASEL;APAF1;ZFP1;STAT1;TICAM1;NFKBIA;SRSF3;FAS;BAX;SRSF4;ITGA5;FADD;RBAK;BIRC2;SRSF9;BCL2L1
Cytokine-cytokine receptor interaction	0.999988	0.999996	0.253251	2.95651e-06	AMHR2;IL20RB;FAS;GDF3;INHBC;CCR10
Olfactory transduction	0.999995	0.999996	0.138993	6.76058e-07	PDE1C;GNB1;ARRB1;PRKACB;CAMK2G
Neuroactive ligand-receptor interaction	0.999996	0.999996	0.107761	4.84817e-07	KISS1R;S1PR4;GRIN2D

## Sheet: KPC only pathways
EnrichR: KEGG pathway terms of genes featuring FOXP1 binding sites	P-value	Adjusted P-value	Odds Ratio	Combined Score	Genes
Autophagy	2.5002e-09	7.12556e-07	4.63759	91.8563	MTMR3;IRS1;IRS2;PIK3R2;HMGB1;AMBRA1;ZFYVE1;TANK;PPP2CA;PPP2CB;NRAS;AKT2;MLST8;UVRAG;DAPK1;PDPK1;BAD;WIPI2;MTOR;ERN1;VMP1;RHEB;DDIT4;AKT1S1;KRAS;SQSTM1
AMPK signaling pathway	7.96788e-08	1.13542e-05	4.42917	72.3959	CRTC2;IRS1;PDPK1;PRKAG1;IRS2;PIK3R2;SLC2A4;PPP2R3A;EEF2;FOXO1;MTOR;PPP2CA;CREB3;PPP2CB;PPP2R1B;RHEB;PPP2R5E;AKT2;AKT1S1;PPP2R2D;EIF4EBP1;CD36
Longevity regulating pathway	2.11627e-06	0.000201046	4.2134	55.0516	IRS1;PRKAG1;IRS2;PIK3R2;ADCY2;FOXO1;RELA;MTOR;ADCY5;CREB3;NRAS;ADCY9;RHEB;AKT2;SESN1;AKT1S1;EIF4EBP1;KRAS
Insulin signaling pathway	3.31016e-06	0.000235849	3.56468	44.981	PTPN1;IRS1;PDPK1;BAD;RPS6;PRKAG1;IRS2;PIK3R2;SLC2A4;CBL;PHKA2;FOXO1;MTOR;NRAS;PPP1R3C;PRKAR1A;RHEB;AKT2;EIF4EBP1;RAPGEF1;KRAS
Thyroid hormone signaling pathway	2.47869e-05	0.00141285	3.43272	36.4047	MED1;PDPK1;BAD;PIK3R2;ATP1A2;FOXO1;MTOR;ACTG1;SLC9A1;PLCB3;NRAS;RHEB;SIN3A;AKT2;RCAN2;MDM2;EP300;KRAS
Regulation of lipolysis in adipocytes	6.13935e-05	0.00237384	4.89046	47.4287	ADCY9;IRS1;NPR1;AKT2;GNAS;IRS2;ADCY2;PIK3R2;MGLL;ADCY5;PNPLA2
Glucagon signaling pathway	6.46571e-05	0.00237384	3.4487	33.2676	CRTC2;PRKAG1;ITPR3;ADCY2;PHKA2;FOXO1;PPP3CA;CREB3;PLCB3;PPP4C;PPP3CC;AKT2;GNAS;EP300;SIK1;SIK2
mTOR signaling pathway	6.6634e-05	0.00237384	2.93305	28.205	ATP6V1A;IRS1;PDPK1;RPS6;PIK3R2;WDR24;MTOR;CLIP1;NRAS;RHEB;AKT2;DDIT4;AKT1S1;GRB10;EIF4EBP1;MLST8;KRAS;DEPDC5;LPIN1;ATP6V1C1
Cellular senescence	8.00056e-05	0.00253351	2.88961	27.2589	GADD45B;ITPR3;PIK3R2;FOXO1;RELA;MTOR;PPP3CA;CCND3;NRAS;PPP3CC;RBBP4;RHEB;AKT2;EIF4EBP1;MDM2;TRPM7;KRAS;NBN;SQSTM1;LIN52
Mitophagy	0.000103962	0.00296292	4.1935	38.4606	FIS1;NRAS;RHOT2;JUN;CSNK2B;TAX1BP1;KRAS;AMBRA1;RPS27A;TBC1D17;SQSTM1;RELA
Oxytocin signaling pathway	0.000198971	0.00471705	2.76273	23.545	RYR1;MYLK2;MEF2C;JUN;NPR1;PRKAG1;ITPR3;ADCY2;EEF2;ACTG1;ADCY5;PPP3CA;RGS2;PLCB3;NRAS;ADCY9;PPP3CC;GNAS;KRAS
cGMP-PKG signaling pathway	0.000205235	0.00471705	2.67182	22.6874	MYLK2;MEF2C;IRS1;NPR1;BAD;IRS2;ITPR3;ADCY2;ATP1A2;SLC8A1;ADCY5;PPP3CA;CREB3;RGS2;PLCB3;ADCY9;PPP3CC;AKT2;KCNMA1;PPIF
Spinocerebellar ataxia	0.000225511	0.00471705	2.82527	23.7242	RYR1;PSMD12;PSMD11;ADRM1;ITPR3;PIK3R2;WIPI2;AMBRA1;MTOR;PSMD8;ERN1;PSMA6;GRIN3B;PLCB3;PSMA3;AKT2;PPIF;PSMD1
Sphingolipid signaling pathway	0.000231715	0.00471705	3.04498	25.4865	FCER1G;PDPK1;TRADD;PIK3R2;PPP2R3A;RELA;PPP2CA;PPP2CB;PLCB3;NRAS;PPP2R1B;PPP2R5E;AKT2;PPP2R2D;S1PR1;KRAS
Insulin resistance	0.000251036	0.00476969	3.16002	26.1963	PTPN1;CRTC2;IRS1;PDPK1;PRKAG1;IRS2;PIK3R2;SLC2A4;FOXO1;RELA;MTOR;CREB3;PPP1R3C;AKT2;CD36
mRNA surveillance pathway	0.000296886	0.00518116	3.26353	26.5069	UPF1;ALYREF;CPSF3;CPSF2;PPP2R3A;SMG7;PPP2CA;PNN;PPP2CB;PPP2R1B;DDX39B;PPP2R5E;PPP2R2D;ETF1
Gastric acid secretion	0.000309051	0.00518116	3.66776	29.6429	MYLK2;PLCB3;ADCY9;GNAS;ADCY2;ATP1A2;ITPR3;SLC4A2;EZR;ACTG1;ADCY5;SLC9A1
Apelin signaling pathway	0.000394882	0.0062523	2.77734	21.7658	RYR1;MYLK2;MEF2C;RPS6;PRKAG1;ITPR3;ADCY2;SLC8A1;MTOR;SLC9A1;ADCY5;PLCB3;NRAS;ADCY9;GNGT2;AKT2;KRAS
Human T-cell leukemia virus 1 infection	0.000496085	0.00713111	2.30566	17.5432	JUN;CRTC2;PIK3R2;ADCY2;RELA;ETS2;ANAPC11;ADCY5;RELB;ELK4;PPP3CA;CREB3;NRAS;CCND3;ADCY9;PPP3CC;AKT2;EP300;KRAS;TCF3;TLN1;MAP3K14;RAN
Adipocytokine signaling pathway	0.000500429	0.00713111	3.70727	28.1754	IRS1;ACSL1;TRADD;AKT2;PRKAG1;IRS2;SLC2A4;CD36;NFKBIE;RELA;MTOR
C-type lectin receptor signaling pathway	0.000551371	0.00716938	3.045	22.8469	JUN;FCER1G;KSR1;ITPR3;PIK3R2;RELA;RELB;PPP3CA;NRAS;PPP3CC;AKT2;MDM2;KRAS;MAP3K14
Cocaine addiction	0.000553426	0.00716938	4.39329	32.9469	CREB3;JUN;GRIN3B;CDK5;GNAS;FOSB;RELA;ADCY5;CDK5R1
Growth hormone synthesis, secretion and action	0.000719704	0.0085895	2.82415	20.4374	IRS1;IRS2;ITPR3;PIK3R2;ADCY2;MTOR;ADCY5;CREB3;PLCB3;NRAS;ADCY9;AKT2;GNAS;EP300;KRAS
Human cytomegalovirus infection	0.000723326	0.0085895	2.23646	16.1733	PDIA3;TRADD;PXN;PIK3R2;ADCY2;ITPR3;RELA;MTOR;ADCY5;VEGFA;PPP3CA;CREB3;PLCB3;NRAS;ADCY9;GNGT2;PPP3CC;RHEB;AKT2;EIF4EBP1;GNAS;MDM2;KRAS
Prostate cancer	0.000895623	0.0102101	3.02729	21.2455	HSP90AB1;PDPK1;BAD;PIK3R2;FOXO1;RELA;MTOR;CREB3;NRAS;AKT2;MDM2;EP300;KRAS
Choline metabolism in cancer	0.000987194	0.0108212	2.99152	20.7032	JUN;SLC44A3;PDPK1;WAS;PIK3R2;MTOR;NRAS;RHEB;AKT2;EIF4EBP1;KRAS;PIP5K1C;WASF1
Thermogenesis	0.00109806	0.0115906	2.16075	14.7238	ACSL1;NPR1;RPS6;PRKAG1;SIRT6;ADCY2;COX7A1;ARID1B;MTOR;ADCY5;ACTG1;CREB3;NRAS;ADCY9;RHEB;AKT1S1;GNAS;MLST8;DPF3;NDUFS2;KRAS;MGLL;PNPLA2
PI3K-Akt signaling pathway	0.00135615	0.0138037	1.88879	12.4719	LAMA5;CRTC2;HSP90AB1;IRS1;LPAR1;PIK3R2;RELA;PPP2CA;PPP2CB;NRAS;CCND3;GNGT2;PPP2R1B;PPP2R5E;AKT2;EIF4EBP1;MLST8;YWHAG;PDPK1;BAD;RPS6;PPP2R3A;MTOR;VEGFA;CREB3;RHEB;CDC37;DDIT4;PPP2R2D;MDM2;KRAS
Acute myeloid leukemia	0.00150084	0.0147496	3.42602	22.2751	NRAS;BAD;AKT2;PIM1;RARA;EIF4EBP1;PIK3R2;KRAS;RELA;MTOR
Relaxin signaling pathway	0.00165288	0.015231	2.57505	16.4938	JUN;PIK3R2;ADCY2;RELA;ADCY5;VEGFA;CREB3;PLCB3;NRAS;ADCY9;GNGT2;AKT2;GNAS;KRAS;MAP2K7
Tight junction	0.00165671	0.015231	2.33558	14.9546	JUN;HSPA4;PRKAG1;WAS;NEDD4L;ACTN4;YBX3;ACTG1;PPP2CA;PPP2CB;PARD6A;PPP2R1B;CLDN15;PPP2R2D;EZR;MAP2K7;CGNL1;TJP3
Renal cell carcinoma	0.00188434	0.0161577	3.30954	20.7646	NRAS;JUN;BAD;AKT2;CUL2;RAPGEF1;EP300;PIK3R2;KRAS;VEGFA
Human papillomavirus infection	0.00189104	0.0161577	1.88795	11.8386	ATP6V1A;LAMA5;TRADD;PXN;PIK3R2;RELA;FOXO1;PPP2CA;PPP2CB;NRAS;CCND3;PARD6A;PPP2R1B;PPP2R5E;AKT2;EIF4EBP1;EP300;ATP6V1C1;BAD;TUBG2;PPP2R3A;MTOR;VEGFA;CREB3;RHEB;PPP2R2D;GNAS;MDM2;KRAS
FoxO signaling pathway	0.00192758	0.0161577	2.53039	15.8187	GADD45B;IRS1;PDPK1;PRKAG1;IRS2;PIK3R2;SLC2A4;FBXO32;FOXO1;NRAS;AKT2;MDM2;S1PR1;EP300;KRAS
Dopaminergic synapse	0.00207858	0.0169256	2.50863	15.4935	ITPR3;PPP2R3A;ADCY5;PPP2CA;PPP3CA;CREB3;PPP2CB;PLCB3;GNGT2;PPP3CC;PPP2R1B;PPP2R5E;AKT2;PPP2R2D;GNAS
VEGF signaling pathway	0.00218579	0.0173042	3.51278	21.5185	PPP3CA;NRAS;PPP3CC;BAD;AKT2;PXN;PIK3R2;KRAS;VEGFA
Long-term depression	0.00246184	0.0189629	3.44372	20.6859	RYR1;PPP2CA;PPP2CB;PLCB3;NRAS;PPP2R1B;GNAS;ITPR3;KRAS
Alzheimer disease	0.00258367	0.0193775	1.80352	10.7464	PSMD12;PSMD11;LRP1;IRS1;PIK3R2;IRS2;ITPR3;AMBRA1;COX7A1;RELA;PSMD8;PPP3CA;NRAS;PPP3CC;AKT2;PSMD1;MAP2K7;BAD;ADRM1;WIPI2;MTOR;ERN1;PSMA6;PLCB3;PSMA3;CDK5;CSNK2B;PPIF;NDUFS2;KRAS;CDK5R1
Adrenergic signaling in cardiomyocytes	0.00287992	0.0205194	2.33671	13.6697	ADCY2;ATP1A2;PPP2R3A;SLC8A1;SLC9A1;ADCY5;PPP2CA;CREB3;PPP2CB;PLCB3;ADCY9;PPP2R1B;PPP2R5E;AKT2;PPP2R2D;GNAS
Spliceosome	0.00287992	0.0205194	2.33671	13.6697	SF3A3;SF3B5;HNRNPA3;ALYREF;BUD31;PRPF40B;CDC40;EFTUD2;HNRNPM;DDX39B;SNRNP70;SRSF2;SRSF6;SMNDC1;SRSF10;CTNNBL1
Chronic myeloid leukemia	0.00388935	0.0270357	2.95743	16.4123	NRAS;GADD45B;CTBP1;BAD;AKT2;MDM2;PIK3R2;KRAS;CBL;RELA
PD-L1 expression and PD-1 checkpoint pathway in cancer	0.0041258	0.0278654	2.75378	15.1196	PPP3CA;NRAS;JUN;PPP3CC;AKT2;CSNK2B;PIK3R2;KRAS;NFKBIE;RELA;MTOR
Apoptosis	0.00420425	0.0278654	2.30987	12.6388	JUN;GADD45B;PDPK1;BAD;TRADD;DAB2IP;ITPR3;PIK3R2;RELA;ACTG1;ERN1;NRAS;AKT2;KRAS;MAP3K14
Oocyte meiosis	0.00438488	0.0284021	2.37989	12.9218	CUL1;ITPR3;ADCY2;ANAPC11;ADCY5;PPP2CA;PPP3CA;PPP2CB;ADCY9;PPP3CC;PPP2R1B;PPP2R5E;CPEB3;YWHAG
Protein processing in endoplasmic reticulum	0.00449725	0.0284826	2.16027	11.6747	PDIA3;PPP1R15A;VCP;HSP90AB1;RPN2;EDEM1;NGLY1;DNAJB12;CUL1;ERN1;NSFL1C;DNAJB1;DAD1;STUB1;MAP2K7;SEC24D;UBXN6
T cell receptor signaling pathway	0.00493228	0.0305587	2.54772	13.5334	PPP3CA;JUN;NRAS;PPP3CC;PDPK1;AKT2;PIK3R2;KRAS;MAP2K7;NFKBIE;MAP3K14;RELA
Epstein-Barr virus infection	0.00507852	0.0307953	2.0329	10.7393	PDIA3;JUN;PSMD12;PSMD11;GADD45B;TRADD;ADRM1;PIK3R2;RELA;RELB;PSMD8;CCND3;SIN3A;AKT2;MDM2;PSMD1;MAP2K7;NFKBIE;MAP3K14
GnRH signaling pathway	0.00577335	0.0342793	2.6189	13.4991	MAP3K2;PLCB3;NRAS;JUN;ADCY9;GNAS;ADCY2;ITPR3;KRAS;MAP2K7;ADCY5
Proteasome	0.00671206	0.0390395	3.4976	17.5015	PSMD8;PSMA6;PSMD12;PSMA3;PSMD11;ADRM1;PSMD1
Estrogen signaling pathway	0.00743662	0.0423888	2.22416	10.9014	JUN;HSP90AB1;ITPR3;PIK3R2;ADCY2;ADCY5;CREB3;PLCB3;NRAS;ADCY9;AKT2;GNAS;RARA;KRAS
Platelet activation	0.00787704	0.0440188	2.28766	11.081	MYLK2;FCER1G;ITPR3;PIK3R2;ADCY2;ACTG1;ADCY5;PLCB3;ADCY9;STIM1;AKT2;GNAS;TLN1
Fluid shear stress and atherosclerosis	0.0084161	0.0448562	2.18834	10.455	PIAS4;MEF2C;JUN;HSP90AB1;CAV1;PIK3R2;ACVR2B;RELA;ACTG1;VEGFA;AKT2;MAP2K7;SQSTM1;BMPR1A
Valine, leucine and isoleucine degradation	0.00848602	0.0448562	3.32664	15.8659	IL4I1;ALDH6A1;AUH;ACADSB;ALDH7A1;ALDH9A1;BCAT2
ErbB signaling pathway	0.00860221	0.0448562	2.6013	12.3711	NRAS;JUN;BAD;AKT2;EIF4EBP1;PIK3R2;KRAS;CBL;MAP2K7;MTOR
Aldosterone-regulated sodium reabsorption	0.00865647	0.0448562	3.76933	17.9022	IRS1;PDPK1;NEDD4L;ATP1A2;PIK3R2;KRAS
Insulin secretion	0.00931887	0.0474264	2.56694	12.0023	CREB3;PLCB3;ADCY9;ABCC8;KCNMA1;GNAS;ADCY2;ATP1A2;ITPR3;ADCY5
Osteoclast differentiation	0.00955697	0.0477848	2.2271	10.3571	JUN;JUND;PIK3R2;RELA;FOSL2;RELB;PPP3CA;PPP3CC;AKT2;FOSB;MAP2K7;SQSTM1;MAP3K14
Shigellosis	0.00989939	0.0486436	1.82719	8.43302	JUN;TRADD;PXN;CUL1;PIK3R2;ITPR3;ACTN4;WIPI2;RELA;FOXO1;MTOR;ACTG1;PLCB3;CAPNS1;AKT2;AKT1S1;MDM2;TLN1;RPS27A;WASF1;SQSTM1
Glutamatergic synapse	0.0101217	0.0488928	2.29673	10.549	PPP3CA;GRIN3B;PLCB3;ADCY9;GNGT2;PPP3CC;GNAS;ITPR3;ADCY2;GLUL;SLC38A2;ADCY5
Gap junction	0.0108881	0.0509989	2.50086	11.3041	MAP3K2;PLCB3;NRAS;ADCY9;LPAR1;GNAS;ADCY2;ITPR3;KRAS;ADCY5
Thyroid hormone synthesis	0.0109155	0.0509989	2.65895	12.012	CREB3;DUOX1;PLCB3;ADCY9;GNAS;ADCY2;ATP1A2;ITPR3;ADCY5
Proteoglycans in cancer	0.0123591	0.0568118	1.88235	8.26987	PDPK1;CAV1;RPS6;PXN;PIK3R2;ITPR3;ANK3;CBL;MTOR;VEGFA;ACTG1;SLC9A1;NRAS;AKT2;MDM2;KRAS;FLNC;EZR
Amyotrophic lateral sclerosis	0.012797	0.057891	1.6337	7.12056	PSMD12;VCP;PSMD11;ITPR3;AMBRA1;TANK;COX7A1;ACTG1;PSMD8;PPP3CA;ACTR1A;PPP3CC;NUP85;TPR;NUP62;PSMD1;HNRNPA3;BAD;ALYREF;ADRM1;WIPI2;MTOR;ERN1;PSMA6;PSMA3;HNRNPA2B1;NDUFS2;SQSTM1
Neurotrophin signaling pathway	0.0139474	0.0620347	2.18883	9.35168	JUN;NRAS;IRS1;PDPK1;BAD;AKT2;RAPGEF1;PIK3R2;KRAS;MAP2K7;NFKBIE;RELA
Phospholipase D signaling pathway	0.0141483	0.0620347	2.04039	8.68833	FCER1G;LPAR1;PIK3R2;ADCY2;MTOR;ADCY5;PLCB3;NRAS;ADCY9;RHEB;AKT2;GNAS;KRAS;PIP5K1C
Parathyroid hormone synthesis, secretion and action	0.0148778	0.064245	2.25897	9.50548	CYP27B1;CREB3;MEF2C;PLCB3;ADCY9;JUND;NACA;GNAS;ITPR3;ADCY2;ADCY5
Salivary secretion	0.0156837	0.0667141	2.34958	9.76284	PLCB3;ADCY9;KCNMA1;GNAS;ADCY2;ATP1A2;ITPR3;SLC4A2;ADCY5;SLC9A1
TGF-beta signaling pathway	0.0168059	0.0704365	2.32149	9.48566	PPP2CA;PPP2CB;PPP2R1B;CUL1;EP300;INHBB;NEO1;ACVR2B;RGMA;BMPR1A
B cell receptor signaling pathway	0.0175144	0.0723422	2.4366	9.85539	PPP3CA;NRAS;JUN;PPP3CC;AKT2;PIK3R2;KRAS;NFKBIE;RELA
Lipid and atherosclerosis	0.0192407	0.0764672	1.78585	7.05542	JUN;HSP90AB1;HSPA4;PDPK1;BAD;PIK3R2;TANK;RELA;ERN1;PPP3CA;PLCB3;NRAS;PPP3CC;AKT2;CYP1A1;KRAS;CD36;MAP2K7
Amphetamine addiction	0.019318	0.0764672	2.55529	10.085	PPP3CA;CREB3;JUN;GRIN3B;PPP3CC;GNAS;FOSB;ADCY5
Renin secretion	0.019318	0.0764672	2.55529	10.085	PPP3CA;PLCB3;PPP3CC;NPR1;KCNMA1;GNAS;ITPR3;ADCY5
Focal adhesion	0.0205675	0.0802976	1.80518	7.01139	MYLK2;LAMA5;JUN;PDPK1;BAD;CAV1;PXN;PIK3R2;ACTN4;VEGFA;ACTG1;CCND3;AKT2;RAPGEF1;PIP5K1C;FLNC;TLN1
Adherens junction	0.0225833	0.0859606	2.47391	9.37745	PTPN1;YES1;CSNK2B;WAS;EP300;ACTN4;WASF1;ACTG1
Endometrial cancer	0.0227827	0.0859606	2.67295	10.1084	NRAS;GADD45B;PDPK1;BAD;AKT2;PIK3R2;KRAS
Cholinergic synapse	0.0229228	0.0859606	2.10316	7.94075	CREB3;PLCB3;NRAS;ADCY9;GNGT2;AKT2;ITPR3;PIK3R2;ADCY2;KRAS;ADCY5
Type II diabetes mellitus	0.0240799	0.0891268	2.91985	10.8805	IRS1;ABCC8;IRS2;PIK3R2;SLC2A4;MTOR
AGE-RAGE signaling pathway in diabetic complications	0.0248201	0.0906888	2.16604	8.00589	JUN;PLCB3;NRAS;AKT2;PIM1;PIK3R2;KRAS;FOXO1;RELA;VEGFA
Chagas disease	0.028017	0.0978274	2.11873	7.57432	PPP2CA;PPP2CB;JUN;PLCB3;PPP2R1B;AKT2;PPP2R2D;GNAS;PIK3R2;RELA
Pancreatic secretion	0.028017	0.0978274	2.11873	7.57432	PLCB3;ADCY9;KCNMA1;GNAS;ITPR3;ADCY2;ATP1A2;SLC4A2;SLC9A1;ADCY5
PPAR signaling pathway	0.0281814	0.0978274	2.36108	8.42692	SCP2;ACSL1;PDPK1;ME1;PLIN4;CD36;PLTP;PLIN5
Kaposi sarcoma-associated herpesvirus infection	0.0284136	0.0978274	1.76501	6.28499	JUN;TRADD;PIK3R2;ITPR3;RELA;MTOR;VEGFA;PPP3CA;NRAS;GNGT2;PPP3CC;AKT2;EP300;KRAS;RPS27A;MAP2K7
Pathways of neurodegeneration	0.0284901	0.0978274	1.46305	5.20582	RYR1;PSMD12;VCP;PSMD11;ITPR3;AMBRA1;ZFYVE1;TANK;COX7A1;RELA;PSMD8;PPP3CA;NRAS;ACTR1A;PPP3CC;PSMD1;RPS27A;MAP2K7;BAD;ADRM1;WIPI2;MTOR;ERN1;PSMA6;PLCB3;PSMA3;CDK5;CSNK2B;PPIF;NDUFS2;KRAS;SQSTM1;CDK5R1
Human immunodeficiency virus 1 infection	0.0322546	0.108655	1.70235	5.84603	PDIA3;JUN;BAD;TRADD;PXN;CUL1;PIK3R2;ITPR3;RELA;MTOR;PPP3CA;NRAS;GNGT2;PPP3CC;AKT2;KRAS;MAP2K7
Pancreatic cancer	0.0324058	0.108655	2.2914	7.85816	GADD45B;BAD;AKT2;PIK3R2;KRAS;RELA;MTOR;VEGFA
Bacterial invasion of epithelial cells	0.0346717	0.1149	2.25807	7.59125	ARHGAP10;CAV1;PXN;RHOG;PIK3R2;CBL;WASF1;ACTG1
Cortisol synthesis and secretion	0.0394339	0.12918	2.34948	7.59618	CREB3;PLCB3;ADCY9;GNAS;ADCY2;ITPR3;ADCY5
RNA transport	0.0406665	0.131704	1.71153	5.4809	EIF2B4;UPF1;ALYREF;DDX20;PHAX;RANGAP1;EIF1;PNN;DDX39B;NUP85;TPR;NUP62;EIF4EBP1;EIF4EBP3;RAN
Viral carcinogenesis	0.0421934	0.135114	1.66973	5.28553	JUN;BAD;TRADD;PXN;MRPS18B;PIK3R2;ACTN4;RELA;CREB3;NRAS;CCND3;REL;MDM2;EP300;KRAS;YWHAG
Endocrine and other factor-regulated calcium reabsorption	0.044372	0.140511	2.48406	7.73821	PLCB3;ADCY9;GNAS;ATP1A2;AP2B1;SLC8A1
Long-term potentiation	0.0453483	0.140671	2.27093	7.02485	PPP3CA;PLCB3;NRAS;PPP3CC;EP300;ITPR3;KRAS
Hepatitis C	0.0454096	0.140671	1.76032	5.44298	BAD;TRADD;PIK3R2;RELA;PPP2CA;PPP2CB;NRAS;PPP2R1B;CLDN15;AKT2;PPP2R2D;KRAS;YWHAG
Ribosome	0.047363	0.142247	1.74809	5.33153	RPL4;RPL21;RPS6;MRPL27;RPL35A;RPL10A;MRPL12;MRPL23;MRPS7;MRPL24;RPL24;RPL37;RPS27A
Chemical carcinogenesis	0.0474708	0.142247	1.58988	4.8454	JUN;HSP90AB1;BAD;PIK3R2;ADCY2;RELA;MTOR;ADCY5;VEGFA;CREB3;NRAS;CCND3;ADCY9;AKT2;CYP1A1;EIF4EBP1;GNAS;KRAS
Peroxisome	0.0476055	0.142247	2.10494	6.40914	GNPAT;ABCD3;SCP2;ACSL1;PEX3;PEX12;PEX13;PAOX
Fc epsilon RI signaling pathway	0.0485075	0.142247	2.23358	6.7589	NRAS;FCER1G;PDPK1;AKT2;PIK3R2;KRAS;MAP2K7
Prion disease	0.0485823	0.142247	1.54368	4.66886	RYR1;PSMD12;PSMD11;BAD;CAV1;ADRM1;PIK3R2;ITPR3;COX7A1;PSMD8;PPP3CA;PSMA6;CREB3;GRIN3B;PSMA3;PPP3CC;CSNK2B;PPIF;PSMD1;NDUFS2
Bladder cancer	0.048913	0.142247	2.70136	8.15193	NRAS;DAPK1;MDM2;KRAS;VEGFA
Aldosterone synthesis and secretion	0.0511713	0.145838	1.96941	5.85423	CREB3;PLCB3;ADCY9;NPR1;GNAS;ITPR3;ADCY2;ATP1A2;ADCY5
Inflammatory mediator regulation of TRP channels	0.0511713	0.145838	1.96941	5.85423	PLCB3;ADCY9;GNAS;ALOX12;ITPR3;PIK3R2;ADCY2;ASIC3;ADCY5
Progesterone-mediated oocyte maturation	0.0568376	0.15998	1.92593	5.5227	ADCY9;HSP90AB1;AKT2;PIK3R2;ADCY2;KRAS;CPEB3;ANAPC11;ADCY5
Glyoxylate and dicarboxylate metabolism	0.057256	0.15998	2.99079	8.55432	CS;AMT;PGP;GLUL
Fatty acid degradation	0.0580663	0.160669	2.55891	7.28311	ACSL1;ADH7;ACADSB;ALDH7A1;ALDH9A1
Melanogenesis	0.0598167	0.162744	1.90489	5.36507	CREB3;PLCB3;NRAS;ADCY9;GNAS;EP300;ADCY2;KRAS;ADCY5
Colorectal cancer	0.0599583	0.162744	1.99657	5.61857	NRAS;JUN;GADD45B;BAD;AKT2;PIK3R2;KRAS;MTOR
Melanoma	0.062518	0.165489	2.09569	5.80988	NRAS;GADD45B;BAD;AKT2;MDM2;PIK3R2;KRAS
Non-small cell lung cancer	0.062518	0.165489	2.09569	5.80988	NRAS;GADD45B;PDPK1;BAD;AKT2;PIK3R2;KRAS
Vasopressin-regulated water reabsorption	0.0629853	0.165489	2.49317	6.89325	NSF;CREB3;RAB5B;ADCY9;GNAS
Galactose metabolism	0.0632922	0.165489	2.87987	7.94841	B4GALT1;UGP2;GAA;GALK1
One carbon pool by folate	0.0720294	0.186622	3.42873	9.01988	AMT;MTR;GART
Yersinia infection	0.0739987	0.189543	1.7004	4.42735	GIT2;JUN;AKT2;PXN;RHOG;WAS;PIK3R2;PIP5K1C;MAP2K7;RELA;ACTG1
Glioma	0.0744869	0.189543	2.00291	5.20183	NRAS;GADD45B;AKT2;MDM2;PIK3R2;KRAS;MTOR
Huntington disease	0.0765394	0.193042	1.43792	3.69537	PSMD12;PSMD11;ADRM1;AP2B1;WIPI2;AMBRA1;COX7A1;MTOR;PSMD8;ERN1;PSMA6;CREB3;ACTR1A;PLCB3;PSMA3;SIN3A;PPIF;PSMD1;EP300;NDUFS2;MAP2K7
Th17 cell differentiation	0.0797705	0.199426	1.7877	4.52038	PPP3CA;JUN;HSP90AB1;PPP3CC;RORC;RARA;NFKBIE;RELA;MTOR
Ubiquitin mediated proteolysis	0.0833458	0.206553	1.66059	4.12617	PIAS4;KLHL9;CUL2;CUL1;MDM2;UBE4A;NEDD4L;STUB1;CBL;RPS27A;ANAPC11
HIF-1 signaling pathway	0.0872206	0.214292	1.75176	4.27309	AKT2;RPS6;CUL2;EIF4EBP1;EP300;PIK3R2;RELA;MTOR;VEGFA
Chemokine signaling pathway	0.0904399	0.220302	1.53245	3.68258	BAD;PXN;WAS;PIK3R2;ADCY2;RELA;ADCY5;PLCB3;NRAS;ADCY9;GNGT2;AKT2;GRK6;KRAS
GnRH secretion	0.0930754	0.223899	2.01178	4.77665	PLCB3;NRAS;AKT2;ITPR3;PIK3R2;KRAS
Rap1 signaling pathway	0.0934875	0.223899	1.49896	3.55244	LPAR1;PIK3R2;ADCY2;ADCY5;VEGFA;ACTG1;PLCB3;NRAS;ADCY9;PARD6A;AKT2;RAPGEF1;GNAS;KRAS;TLN1
Cysteine and methionine metabolism	0.0972039	0.227075	2.16006	5.03499	IL4I1;GCLC;AHCY;MTR;BCAT2
N-Glycan biosynthesis	0.0972039	0.227075	2.16006	5.03499	DPM1;B4GALT1;ALG9;RPN2;DAD1
Vibrio cholerae infection	0.0972039	0.227075	2.16006	5.03499	ATP6V1A;ADCY9;GNAS;ATP6V1C1;ACTG1
Dilated cardiomyopathy	0.0989452	0.227872	1.76876	4.09147	ADCY9;DES;GNAS;ADCY2;SLC8A1;ACTG1;ADCY5;TTN
TNF signaling pathway	0.0991443	0.227872	1.70047	3.93008	CREB3;JUN;AKT2;TRADD;DAB2IP;PIK3R2;MAP2K7;MAP3K14;RELA
Proximal tubule bicarbonate reclamation	0.100584	0.229331	2.91396	6.69268	GLUD1;ATP1A2;SLC25A10
Circadian entrainment	0.103481	0.232636	1.74879	3.9669	RYR1;PLCB3;ADCY9;GNGT2;GNAS;ITPR3;ADCY2;ADCY5
Ovarian steroidogenesis	0.103666	0.232636	2.11299	4.78928	ADCY9;CYP1A1;GNAS;ADCY2;ADCY5
Alanine, aspartate and glutamate metabolism	0.106004	0.234195	2.35551	5.28642	ALDH4A1;IL4I1;GLUD1;GLUL
Thyroid cancer	0.106004	0.234195	2.35551	5.28642	NRAS;GADD45B;TPR;KRAS
cAMP signaling pathway	0.111396	0.244214	1.45376	3.19051	JUN;NPR1;BAD;PIK3R2;ADCY2;ATP1A2;RELA;ADCY5;SLC9A1;CREB3;GRIN3B;ADCY9;AKT2;GNAS;EP300
Wnt signaling pathway	0.116066	0.25251	1.51703	3.26707	PPP3CA;CCND3;JUN;PLCB3;TLE1;PPP3CC;TBL1XR1;CTBP1;CSNK2B;CUL1;EP300;PRICKLE1
Various types of N-glycan biosynthesis	0.12253	0.264554	2.22068	4.66208	B4GALT1;ALG9;RPN2;DAD1
Central carbon metabolism in cancer	0.128239	0.274799	1.8226	3.74335	NRAS;AKT2;SIRT6;PIK3R2;KRAS;MTOR
Calcium signaling pathway	0.132644	0.282115	1.39119	2.81033	RYR1;MYLK2;ADCY2;ITPR3;PHKA2;SLC8A1;VEGFA;PPP3CA;PLCB3;ADCY9;PPP3CC;P2RX4;STIM1;ASPH;PPIF;GNAS
Pathways in cancer	0.134377	0.282484	1.25148	2.51185	LAMA5;HSP90AB1;CTBP1;CUL2;CUL1;LPAR1;ADCY2;PIK3R2;CBL;FOXO1;RELA;ADCY5;NRAS;CCND3;GNGT2;AKT2;SUFU;TPR;PIM1;EP300;JUN;GADD45B;DAPK1;BAD;MTOR;VEGFA;PLCB3;ADCY9;RARA;MDM2;GNAS;KRAS
MAPK signaling pathway	0.1348	0.282484	1.3462	2.69773	MAP3K2;MEF2C;JUN;JUND;GADD45B;TRADD;RELA;RELB;VEGFA;ELK4;PPP3CA;NRAS;PPP3CC;DUSP10;AKT2;KRAS;FLNC;MAP2K7;MAP3K14
Ferroptosis	0.140074	0.291396	2.10042	4.12854	GCLC;ACSL1;FTH1;SLC39A14
Collecting duct acid secretion	0.144337	0.298088	2.42779	4.69923	ATP6V1A;CLCNKB;ATP6V1C1
GABAergic synapse	0.146559	0.300498	1.65973	3.18722	NSF;GNGT2;ADCY9;ADCY2;GLUL;SLC38A2;ADCY5
Inositol phosphate metabolism	0.147908	0.301098	1.74071	3.32679	PLCB3;ALDH6A1;MTMR3;ITPK1;PIP5K1C;PI4K2A
Tryptophan metabolism	0.149201	0.301513	2.04504	3.89061	IL4I1;CYP1A1;ALDH7A1;ALDH9A1
Transcriptional misregulation in cancer	0.150228	0.301513	1.4135	2.67944	MEF2C;CCNT1;GADD45B;MLLT3;FOXO1;AFF1;RELA;ELK4;SIN3A;MDM2;REL;RARA;TCF3
Bile secretion	0.152665	0.304262	1.63964	3.08173	ADCY9;GNAS;ADCY2;ATP1A2;SLC4A2;ADCY5;SLC9A1
Tuberculosis	0.174632	0.345627	1.38958	2.42491	HSPA9;CYP27B1;PPP3CA;RAB5B;PPP3CC;FCER1G;KSR1;BAD;AKT2;TRADD;EP300;RELA
Hippo signaling pathway	0.177732	0.349013	1.4076	2.4316	PPP2CA;PPP2CB;CCND3;PARD6A;PPP2R1B;RASSF4;PPP2R2D;YWHAG;ACTG1;BMPR1A;TEAD3
Glycerolipid metabolism	0.178793	0.349013	1.73476	2.98644	LPIN1;ALDH7A1;MGLL;ALDH9A1;PNPLA2
beta-Alanine metabolism	0.18051	0.349969	2.15769	3.6939	ALDH6A1;ALDH7A1;ALDH9A1
Serotonergic synapse	0.190621	0.367075	1.48106	2.4548	PLCB3;NRAS;GNGT2;GNAS;ALOX12;ITPR3;KRAS;ADCY5
Circadian rhythm	0.193069	0.369294	2.08052	3.42185	CUL1;PRKAG1;RORC
Carbohydrate digestion and absorption	0.197907	0.37218	1.80676	2.92688	PLCB3;AKT2;ATP1A2;PIK3R2
Pyruvate metabolism	0.197907	0.37218	1.80676	2.92688	ME1;ADH7;ALDH7A1;ALDH9A1
Phosphatidylinositol signaling system	0.198496	0.37218	1.51156	2.44416	PLCB3;MTMR3;ITPK1;ITPR3;PIK3R2;PIP5K1C;PI4K2A
Nitrogen metabolism	0.201764	0.375835	2.58822	4.14285	GLUD1;GLUL
Vascular smooth muscle contraction	0.206121	0.381457	1.41092	2.22825	MYLK2;PLCB3;ADCY9;NPR1;KCNMA1;GNAS;ITPR3;ADCY2;ADCY5
Fatty acid biosynthesis	0.220062	0.404629	2.42633	3.67309	ACSL1;OXSM
D-Glutamine and D-glutamate metabolism	0.222362	0.406238	4.85077	7.29288	GLUD1
Arginine and proline metabolism	0.229155	0.413074	1.68867	2.48801	ALDH4A1;ODC1;ALDH7A1;ALDH9A1
Cholesterol metabolism	0.229155	0.413074	1.68867	2.48801	NPC1;LRP1;CD36;PLTP
Non-alcoholic fatty liver disease	0.230629	0.413074	1.34053	1.96648	ERN1;JUN;IRS1;AKT2;PRKAG1;NDUFS2;IRS2;PIK3R2;COX7A1;RELA
Pentose and glucuronate interconversions	0.231901	0.413074	1.87888	2.74588	UGP2;DHDH;XYLB
Amoebiasis	0.234126	0.414447	1.43162	2.07857	LAMA5;RAB5B;PLCB3;GNAS;PIK3R2;ACTN4;RELA
Parkinson disease	0.242259	0.423582	1.24655	1.76729	PSMD12;PSMD11;ADRM1;ITPR3;COX7A1;ADCY5;PSMD8;ERN1;PSMA6;PSMA3;PPIF;GNAS;PSMD1;NDUFS2;RPS27A
Salmonella infection	0.242259	0.423582	1.24655	1.76729	JUN;RAB5B;HSP90AB1;VPS33A;TRADD;RHOG;RELA;RHOB;ACTG1;ACTR1A;AKT2;EXOC5;FLNC;MAP2K7;ARL8B
NF-kappa B signaling pathway	0.248939	0.432608	1.40196	1.94949	PIAS4;GADD45B;TRADD;CSNK2B;MAP3K14;RELA;RELB
Endocytosis	0.25649	0.439329	1.23057	1.6744	GIT2;SH3GLB2;RAB5B;CAV1;NEDD4L;AP2B1;CBL;ARFGAP2;SNX1;ACAP1;PARD6A;HGS;GRK6;MDM2;PIP5K1C
Starch and sucrose metabolism	0.258514	0.439329	1.76483	2.38746	UGP2;AGL;GAA
Epithelial cell signaling in Helicobacter pylori infection	0.259114	0.439329	1.49385	2.01743	ATP6V1A;JUN;MAP3K14;RELA;ATP6V1C1
Prolactin signaling pathway	0.259114	0.439329	1.49385	2.01743	NRAS;AKT2;PIK3R2;KRAS;RELA
Phenylalanine, tyrosine and tryptophan biosynthesis	0.260515	0.439329	3.88041	5.21952	IL4I1
Signaling pathways regulating pluripotency of stem cells	0.268952	0.45089	1.30493	1.71367	NRAS;AKT2;PIK3R2;INHBB;KRAS;TCF3;SKIL;ACVR2B;BMPR1A
Hepatitis B	0.272813	0.454688	1.27832	1.6605	CREB3;JUN;NRAS;BAD;AKT2;EP300;PIK3R2;KRAS;MAP2K7;RELA
NOD-like receptor signaling pathway	0.275653	0.456751	1.25736	1.62025	JUN;PLCB3;HSP90AB1;NAMPT;NEK7;CARD6;ITPR3;TRPM7;SUGT1;TANK;RELA
Axon guidance	0.281549	0.463823	1.24994	1.58424	PPP3CA;NRAS;PPP3CC;PARD6A;CDK5;PDPK1;SEMA3G;PIK3R2;KRAS;NEO1;RGMA
Morphine addiction	0.288259	0.472149	1.37079	1.70512	GNGT2;ADCY9;GRK6;GNAS;ADCY2;ADCY5
Arginine biosynthesis	0.293984	0.476053	1.94065	2.37581	GLUD1;GLUL
Histidine metabolism	0.293984	0.476053	1.94065	2.37581	ALDH7A1;ALDH9A1
Legionellosis	0.305849	0.492469	1.46509	1.73564	EEF1G;VCP;CLK4;RELA
Hepatocellular carcinoma	0.310678	0.497434	1.22939	1.43715	NRAS;GADD45B;BAD;AKT2;DPF3;PIK3R2;KRAS;ARID1B;MTOR;ACTG1
IL-17 signaling pathway	0.314152	0.500186	1.32385	1.53285	JUN;HSP90AB1;JUND;TRADD;FOSB;RELA
Mineral absorption	0.339589	0.537683	1.38639	1.49732	FTH1;ATP1A2;TRPM7;SLC8A1
Ras signaling pathway	0.351213	0.553015	1.15287	1.20632	RAB5B;KSR1;BAD;PIK3R2;RELA;ETS2;VEGFA;NRAS;GNGT2;RASA3;AKT2;REL;KRAS
Measles	0.373336	0.58171	1.18547	1.16802	CCND3;JUN;BAD;AKT2;TRADD;CSNK2B;PIK3R2;RELA
Pathogenic Escherichia coli infection	0.373519	0.58171	1.14823	1.13076	MYO1D;JUN;CLDN15;NCL;TRADD;LPAR1;EZR;WASF1;SEC24D;RELA;ACTG1
Regulation of actin cytoskeleton	0.382929	0.592636	1.13096	1.08562	MYLK2;NRAS;PXN;LPAR1;PIK3R2;KRAS;ACTN4;PIP5K1C;EZR;WASF1;ACTG1;SLC9A1
Biosynthesis of unsaturated fatty acids	0.384694	0.592636	1.55211	1.48275	ACOT7;SCP2
Protein digestion and absorption	0.393385	0.60249	1.20044	1.11997	COL16A1;SLC7A8;COL23A1;ATP1A2;SLC38A2;SLC8A1
Sulfur metabolism	0.395318	0.60249	2.15533	2.00028	SUOX
JAK-STAT signaling pathway	0.399646	0.605846	1.14173	1.04717	PIAS4;CCND3;AKT2;PIM1;EP300;PIK3R2;MTOR;GFAP;CRLF2
Cell cycle	0.407216	0.614056	1.16108	1.04313	CCND3;GADD45B;CUL1;MDM2;EP300;YWHAG;ANAPC11
Diabetic cardiomyopathy	0.411374	0.61706	1.11199	0.987729	PLCB3;IRS1;AKT2;PPIF;NDUFS2;PIK3R2;CD36;SLC2A4;COX7A1;RELA;MTOR
Amino sugar and nucleotide sugar metabolism	0.420757	0.627831	1.29339	1.11969	UGP2;PGM3;GALK1
Cardiac muscle contraction	0.424617	0.630291	1.18309	1.01339	ASPH;ATP1A2;COX7A1;SLC8A1;SLC9A1
Ascorbate and aldarate metabolism	0.436695	0.641537	1.3856	1.14799	ALDH7A1;ALDH9A1
Citrate cycle (TCA cycle)	0.436695	0.641537	1.3856	1.14799	CS;OGDH
Retrograde endocannabinoid signaling	0.440943	0.644455	1.10874	0.907877	PLCB3;ADCY9;GNGT2;NDUFS2;ITPR3;ADCY2;MGLL;ADCY5
Purine metabolism	0.447582	0.650821	1.1132	0.894894	ADCY9;GDA;NPR1;ADCY2;AMPD3;GART;ADCY5
Hypertrophic cardiomyopathy	0.453738	0.656423	1.14115	0.901779	DES;PRKAG1;SLC8A1;ACTG1;TTN
Toxoplasmosis	0.472323	0.673924	1.098	0.823599	LAMA5;PDPK1;BAD;AKT2;PPIF;RELA
Small cell lung cancer	0.472929	0.673924	1.1148	0.834775	LAMA5;GADD45B;AKT2;PIK3R2;RELA
Th1 and Th2 cell differentiation	0.472929	0.673924	1.1148	0.834775	PPP3CA;JUN;PPP3CC;NFKBIE;RELA
p53 signaling pathway	0.483986	0.685997	1.12441	0.815985	CCND3;GADD45B;SESN1;MDM2
SNARE interactions in vesicular transport	0.486216	0.685997	1.25131	0.902323	VAMP4;VTI1B
Leukocyte transendothelial migration	0.489523	0.687262	1.07755	0.769719	CLDN15;PXN;PIK3R2;ACTN4;EZR;ACTG1
Fanconi anemia pathway	0.49798	0.695707	1.14086	0.795406	EME1;FANCE;FANCG
Nicotinate and nicotinamide metabolism	0.517684	0.716006	1.17535	0.773839	NAMPT;SIRT6
Fc gamma R-mediated phagocytosis	0.519862	0.716006	1.05394	0.689476	AKT2;WAS;PIK3R2;PIP5K1C;WASF1
Necroptosis	0.521953	0.716006	1.02737	0.667973	GLUD1;HSP90AB1;FTH1;TRADD;TRPM7;HMGB1;GLUL;SQSTM1
Hedgehog signaling pathway	0.522559	0.716006	1.0977	0.712425	SUFU;CUL1;SPOP
Glycerophospholipid metabolism	0.529038	0.719833	1.04255	0.663786	GNPAT;PHOSPHO1;PNPLA7;GPD1L;LPIN1
DNA replication	0.532929	0.719833	1.14072	0.717932	RNASEH2B;PRIM1
Tyrosine metabolism	0.532929	0.719833	1.14072	0.717932	IL4I1;ADH7
Synaptic vesicle cycle	0.536347	0.721033	1.04816	0.652977	NSF;ATP6V1A;AP2B1;ATP6V1C1
RNA degradation	0.546498	0.73123	1.03413	0.624847	HSPA9;PAN3;DIS3;TOB1
Notch signaling pathway	0.55815	0.741333	1.03873	0.605711	TLE1;CTBP1;EP300
MicroRNAs in cancer	0.559251	0.741333	0.985577	0.572774	IRS1;PIK3R2;IRS2;MTOR;VEGFA;NRAS;DDIT4;MIR195;PIM1;MDM2;EP300;BMF;KRAS;EZR;SOX4
Phenylalanine metabolism	0.574863	0.751541	1.21193	0.670951	IL4I1
Primary bile acid biosynthesis	0.574863	0.751541	1.21193	0.670951	SCP2
Selenocompound metabolism	0.574863	0.751541	1.21193	0.670951	MTR
Toll-like receptor signaling pathway	0.582333	0.757831	0.979053	0.529386	JUN;AKT2;PIK3R2;MAP2K7;RELA
Breast cancer	0.586175	0.758128	0.969148	0.517658	JUN;NRAS;GADD45B;AKT2;PIK3R2;KRAS;MTOR
Coronavirus disease	0.589475	0.758128	0.964585	0.509805	RPL4;JUN;RPL21;RPS6;RPL24;RPL35A;PIK3R2;RPL37;RPS27A;RPL10A;RELA
Glycine, serine and threonine metabolism	0.590542	0.758128	1.02043	0.537475	AMT;ALDH7A1
Lysine degradation	0.603028	0.765183	0.969274	0.490251	PLOD1;ALDH7A1;ALDH9A1
Lysosome	0.603476	0.765183	0.95319	0.481409	CTSA;LAPTM4A;GGA3;NPC1;GAA;PSAP
Homologous recombination	0.604091	0.765183	0.994212	0.501112	EME1;NBN
Influenza A	0.611699	0.771391	0.945279	0.464618	DNAJB1;CCND3;AKT2;TRADD;EP300;PIK3R2;RELA;ACTG1
Inflammatory bowel disease	0.624305	0.782554	0.937908	0.441863	JUN;RORC;RELA
Natural killer cell mediated cytotoxicity	0.626043	0.782554	0.930166	0.43563	PPP3CA;NRAS;PPP3CC;FCER1G;PIK3R2;KRAS
Steroid biosynthesis	0.634454	0.789605	1.02041	0.464276	CYP27B1
Cushing syndrome	0.641986	0.794215	0.916373	0.406126	CREB3;PLCB3;ADCY9;GNAS;ITPR3;ADCY2;ADCY5
Glycolysis / Gluconeogenesis	0.644787	0.794215	0.908503	0.398682	ADH7;ALDH7A1;ALDH9A1
Pantothenate and CoA biosynthesis	0.652402	0.794215	0.969337	0.413998	BCAT2
Retinol metabolism	0.654728	0.794215	0.894479	0.378844	RDH11;CYP1A1;ADH7
ABC transporters	0.654879	0.794215	0.901537	0.381625	ABCD3;ABCC8
Basal transcription factors	0.654879	0.794215	0.901537	0.381625	TAF8;GTF2F1
RIG-I-like receptor signaling pathway	0.674004	0.811812	0.867686	0.342319	TRADD;TANK;RELA
Rheumatoid arthritis	0.675086	0.811812	0.870815	0.342157	ATP6V1A;JUN;ATP6V1C1;VEGFA
Mannose type O-glycan biosynthesis	0.6857	0.814269	0.881122	0.332461	B4GALT1
Protein export	0.6857	0.814269	0.881122	0.332461	SPCS3
Renin-angiotensin system	0.6857	0.814269	0.881122	0.332461	CTSA
Alcoholism	0.697561	0.822318	0.870284	0.313446	CREB3;GRIN3B;NRAS;GNGT2;GNAS;FOSB;KRAS;ADCY5
Ether lipid metabolism	0.700324	0.822318	0.824637	0.293746	GDPD3;PAFAH1B3
Vitamin digestion and absorption	0.701134	0.822318	0.842768	0.29923	BTD
Malaria	0.710878	0.830329	0.807414	0.275533	LRP1;CD36
Neutrophil extracellular trap formation	0.714278	0.830895	0.855723	0.287936	PLCB3;AKT2;PPIF;PIK3R2;HMGB1;RELA;MTOR;ACTG1
Metabolism of xenobiotics by cytochrome P450	0.727027	0.842287	0.796117	0.253796	DHDH;CYP1A1;ADH7
Arrhythmogenic right ventricular cardiomyopathy	0.735173	0.845565	0.785318	0.241603	DES;SLC8A1;ACTG1
Glycosaminoglycan biosynthesis	0.740685	0.845565	0.759799	0.228077	B4GALT1;XYLT2
Fatty acid elongation	0.74304	0.845565	0.745408	0.22139	ACOT7
Antigen processing and presentation	0.743126	0.845565	0.774806	0.230032	PDIA3;HSP90AB1;HSPA4
Gastric cancer	0.74469	0.845565	0.812308	0.239457	NRAS;GADD45B;AKT2;PIK3R2;KRAS;MTOR
Phagosome	0.761546	0.861272	0.79549	0.216695	ATP6V1A;RAB5B;HGS;CD36;ATP6V1C1;ACTG1
Glutathione metabolism	0.776304	0.874493	0.704392	0.17836	GCLC;ODC1
Asthma	0.789928	0.88286	0.645884	0.152309	FCER1G
RNA polymerase	0.789928	0.88286	0.645884	0.152309	POLR3GL
Viral myocarditis	0.800138	0.890778	0.667852	0.148912	CAV1;ACTG1
Base excision repair	0.810061	0.898317	0.605453	0.127536	HMGB1
Propanoate metabolism	0.819393	0.9007	0.587075	0.11694	ALDH6A1
Basal cell carcinoma	0.821691	0.9007	0.634907	0.12469	GADD45B;SUFU
Cytosolic DNA-sensing pathway	0.821691	0.9007	0.634907	0.12469	POLR3GL;RELA
African trypanosomiasis	0.844729	0.922405	0.538067	0.0907932	PLCB3
Nicotine addiction	0.866514	0.942582	0.496599	0.0711513	GRIN3B
Fat digestion and absorption	0.885245	0.957493	0.461054	0.0561984	CD36
Pertussis	0.892816	0.957493	0.52301	0.0592963	JUN;RELA
Glycosphingolipid biosynthesis	0.896249	0.957493	0.440051	0.0482017	B4GALT1
Oxidative phosphorylation	0.896475	0.957493	0.599526	0.0655194	ATP6V1A;NDUFS2;COX7A1;ATP6V1C1
Leishmaniasis	0.89702	0.957493	0.51601	0.0560786	JUN;RELA
Other types of O-glycan biosynthesis	0.9062	0.963682	0.420874	0.0414543	B4GALT1
Intestinal immune network for IgA production	0.910811	0.964986	0.411898	0.0384793	MAP3K14
Sphingolipid metabolism	0.915196	0.966041	0.403295	0.0357387	PSAP
Taste transduction	0.928497	0.976464	0.460504	0.034164	PLCB3;ITPR3
ECM-receptor interaction	0.934135	0.978781	0.449747	0.0306433	LAMA5;CD36
Pyrimidine metabolism	0.940418	0.981755	0.351837	0.0216136	DUT
Arachidonic acid metabolism	0.9537	0.98838	0.322432	0.0152853	ALOX12
Steroid hormone biosynthesis	0.9537	0.98838	0.322432	0.0152853	CYP1A1
Aminoacyl-tRNA biosynthesis	0.964023	0.995459	0.297551	0.0109022	FARS2
Drug metabolism	0.971539	0.996002	0.364504	0.0105248	DUT;ADH7
Ribosome biogenesis in eukaryotes	0.971539	0.996002	0.364504	0.0105248	CSNK2B;RAN
Cell adhesion molecules	0.978345	0.999385	0.399281	0.00874146	CADM1;CLDN15;NEO1
Hematopoietic cell lineage	0.993203	0.999996	0.197012	0.00134364	CD36
Herpes simplex virus 1 infection	0.996684	0.999996	0.51321	0.00170455	PDIA3;EIF2B4;BAD;TRADD;ALYREF;PIK3R2;MTOR;RELA;RHEB;AKT2;SRSF2;EIF4EBP1;SRSF6
Systemic lupus erythematosus	0.998898	0.999996	0.143809	0.000158574	ACTN4
Cytokine-cytokine receptor interaction	0.999013	0.999996	0.330854	0.000326726	EBI3;INHBB;ACVR2B;CRLF2;BMPR1A
Neuroactive ligand-receptor interaction	0.999833	0.999996	0.284857	4.74368e-05	NPB;GRIN3B;P2RX4;LPAR1;S1PR1
Olfactory transduction	0.999996	0.999996	0.0866647	3.72152e-07	RGS2;SLC8A1
