# Supplementary material for: Cancer-induced FOXP1 disrupts and reprograms skeletal-muscle circadian transcription in cachexia
Source: Cell Rep. Author manuscript; Available in PMC 2025 Jun 14. (PMC12166465; doi:10.1016/j.celrep.2025.115689)
Supplement: 3 [file NIHMS2085659-supplement-3.xlsx]

## Sheet: Metadata
Output from the R package LR_Rhythmicity to identify rhythmically expressed genes (REGs) from the FPKM RNA-seq dataset (Table S7), defined as a goodness of sinusoidal wave fit with a P-value < 0.01, along with their corresponding biological processes in the tibialis anterior muscle of cancer-free control mice and mice with KPC pancreatic cancer, with skeletal muscle-specific FoxP1 knockout (FoxP1…
WT Control tab: This tab lists the R package LR_rhythmicity output for all REGs in skeletal muscle of WT control mice.
WT Control REG pathways tab: This tab contains the output of the bioinformatics enrichment analysis using DAVID on REGs in the tibialis anterior muscles of WT control mice.
WT KPC tab: This tab lists the R package LR_rhythmicity output for all REGs in skeletal muscle of WT KPC mice.
WT KPC REG pathways tab: This tab contains the output of the bioinformatics enrichment analysis using DAVID on REGs in the tibialis anterior muscles of WT KPC mice.
FoxP1SkmKO Control tab: This tab lists the R package LR_rhythmicity output for all REGs in skeletal muscle of FoxP1SkmKO control mice.
FoxP1SkmKO Control REG pathways tab: This tab contains the output of the bioinformatics enrichment analysis using DAVID on REGs in the tibialis anterior muscles of FoxP1SkmKO control mice.
FoxP1SkmKO KPC tab: This tab lists the R package LR_rhythmicity output for all REGs in skeletal muscle of FoxP1SkmKO KPC mice.
FoxP1SkmKO KPC REG pathways tab: This tab contains the output of the bioinformatics enrichments analysi using DAVID on REGs in the tibialis anterior muscles of FoxP1SkmKO KPC mice.
REG Comparisons tab: This tab lists REGs gained and lost between control and KPC mice within genotypes as well as REGs that require FoxP1 expression in skeletal muscle to be rhythmic in KPC mice. These REGs were then cross-referenced with FoxP1 direct targets based on our FOXP1 ChIP-seq, which were further compared to genes displaying BMAL1:CLOCK binding previously identified (Gabriel et al. doi.…
Pathways of REGs lost in KPC mice tab: This tab contains the output of the bioinformatics enrichment analysis using EnrichR on REGs that are rhythmic in WT control mice and are no longer rhythmic in WT KPC mice.
Pathways of REGs gained in KPC mice tab: This tab contains the output of the bioinformatics enrichment analysis using EnrichR on REGs that are not rhythmic in WT control mice and are rhythmic in WT KPC mice.
LR_diff WT Con v. KPC tab: This tab contains the output of the R package LR_diff on genes that are rhythmically expressed in the tibialis anterior of WT control and WT KPC mice.
LR_diff FoxP1SkmKO Con v. KPC tab: This tab contains the output of the R package LR_diff on genes that are rhythmically expressed in the tibialis anterior of FoxP1SkmKO control and FoxP1SkmKO KPC mice.
Note: REGs were identified from RNA sequencing of the tibialis anterior muscles if their circadian rhythmicity in gene expression was P-value < 0.01 using the R package LR_rhythmicity. Differences in circadian patterns (amplitude, basal, and peak time of expression) of the transcriptome were determined by a P-value < 0.05 using the R package LR_diff.

## Sheet: WT Control
Gene Name	Amplitude	Phase	Peak time	Basal	P-value	R2
Slc41a3	8.23853	21.7294	8.27058	36.5132	3.0208e-09	0.987215
Fam20c	1.20401	23.0711	6.92888	3.26003	1.28583e-08	0.982361
Klhl30	11.2957	23.5887	6.41128	38.6006	7.73947e-08	0.973715
Coq10b	1.22388	15.3846	14.6154	2.2044	1.69058e-07	0.968731
Slc25a36	1.44442	2.06773	3.93227	4.93409	5.08195e-07	0.960066
Mylk4	128.639	10.8577	19.1423	285.588	5.5812e-07	0.959226
Rara	1.20377	0.301494	5.69851	4.37164	8.6958e-07	0.955003
Nr1d1	30.3697	19.5087	10.4913	34.7588	1.04347e-06	0.953143
Arntl	1.88405	1.52256	4.47744	2.48514	1.39044e-06	0.950057
Asb2	116.525	1.83321	4.16679	295.43	1.62445e-06	0.9483
Slc38a2	3.89255	5.85138	0.148617	15.0298	1.68493e-06	0.947878
Nfil3	8.902	4.46657	1.53343	14.8919	2.48694e-06	0.943168
Mn1	3.85675	11.6017	18.3983	15.5799	2.5725e-06	0.942739
Pnpla3	3.71514	3.57067	2.42933	4.73148	2.59858e-06	0.942611
Ltbp3	1.46717	4.02574	1.97426	9.80761	3.02083e-06	0.940658
Nr1d2	9.30219	14.4201	15.5799	21.8699	3.27152e-06	0.939597
Ypel2	2.08073	2.86021	3.13979	3.75672	3.2829e-06	0.939551
Fam110b	0.399534	23.9714	6.02858	0.54742	3.45581e-06	0.938857
Sf3b1	1.75607	12.0467	17.9533	8.42966	3.56504e-06	0.938433
Prkcq	1.67759	17.5163	12.4837	11.2364	4.08668e-06	0.936536
Col5a3	1.91464	0.222831	5.77717	4.33593	4.93064e-06	0.933832
Slc16a9	1.09583	3.40728	2.59272	1.86281	4.94902e-06	0.933778
Cry1	1.48247	4.35815	1.64185	5.55751	5.29598e-06	0.932773
Rflnb	2.95103	1.2517	4.7483	6.86728	5.98447e-06	0.930922
Usp54	0.32372	11.2172	18.7828	0.88591	6.8572e-06	0.9288
Rabgef1	3.05732	21.097	8.90298	19.0119	7.15854e-06	0.928117
Nrip1	1.89735	11.0316	18.9684	3.14857	7.2921e-06	0.927821
Fmo2	2.46245	10.6682	19.3318	5.11543	8.0444e-06	0.926229
Plxdc1	0.516116	23.9618	6.03816	1.62195	8.74156e-06	0.924854
Wsb1	1.54059	1.47876	4.52124	3.91854	9.9824e-06	0.922604
Nck2	1.15466	22.6492	7.35076	3.64957	1.00614e-05	0.922468
Wdr6	0.995843	1.65978	4.34022	2.79683	1.04374e-05	0.921834
Ppp1r3c	51.8241	3.89241	2.10759	109.741	1.14182e-05	0.920258
Usp2	15.8114	12.9772	17.0228	40.4448	1.19849e-05	0.919395
Dbp	19.4349	15.4023	14.5977	21.1512	1.25697e-05	0.918537
Tle4	1.38662	9.79074	20.2093	4.26008	1.30638e-05	0.917836
Tef	10.2328	13.7879	16.2121	44.3883	1.35431e-05	0.917175
Ubc	13.8659	3.23542	2.76458	26.2404	1.40589e-05	0.916485
Xdh	2.82754	9.42732	20.5727	6.1704	1.49498e-05	0.915336
Cntfr	4.93055	5.8016	0.198398	10.2841	1.5873e-05	0.914201
Dync1li1	1.24205	20.2076	9.79235	10.5719	1.63259e-05	0.913663
Lsm14a	1.18295	14.1232	15.8768	13.0169	1.63891e-05	0.913589
Tmem132a	0.322012	1.1655	4.8345	0.911334	1.67534e-05	0.913166
Col4a2	7.13487	23.1547	6.84526	19.8143	1.67874e-05	0.913127
Zhx2	3.10876	0.630664	5.36934	9.40951	1.74397e-05	0.912388
Ahdc1	2.61472	3.2542	2.7458	6.51328	1.93668e-05	0.910323
Cpeb1	3.83752	21.7728	8.22716	17.1425	1.97447e-05	0.909937
Plin4	10.0933	8.84672	21.1533	34.7826	2.00498e-05	0.90963
Agap2	0.395824	10.771	19.229	1.21401	2.14909e-05	0.908225
Irf2bpl	3.6029	4.52456	1.47544	13.6184	2.2219e-05	0.907543
Ahctf1	0.657354	10.3216	19.6784	2.41664	2.26134e-05	0.907181
Rab18	1.2903	15.801	14.199	11.2289	2.4451e-05	0.905555
Il6ra	0.291332	8.55828	21.4417	0.591312	2.54438e-05	0.904716
Per3	2.43556	14.1482	15.8518	4.33532	2.9838e-05	0.901283
Slc7a8	1.19632	8.3268	21.6732	3.44373	3.35881e-05	0.898651
Prima1	3.81656	7.083	22.917	5.65537	3.41722e-05	0.898262
Cdc42	6.2464	17.1573	12.8427	45.6572	3.44268e-05	0.898094
Tmem87a	0.88935	16.7128	13.2872	4.99033	3.72706e-05	0.896281
Slc12a2	2.179	12.6703	17.3297	9.36888	3.86109e-05	0.895463
1810013L24Rik	3.10389	14.0607	15.9393	10.2485	3.8947e-05	0.895262
Relt	3.24113	23.6412	6.35879	7.9709	3.94277e-05	0.894976
Acvr1b	8.09209	10.7758	19.2242	25.066	4.19125e-05	0.89354
Maco1	1.4092	11.567	18.433	5.61903	4.25276e-05	0.893195
Pim1	2.28346	2.46104	3.53896	4.55905	4.41113e-05	0.892323
Cry2	2.16953	13.3677	16.6323	7.44748	4.5099e-05	0.891792
Irf2bp2	2.35504	3.48279	2.51721	5.87664	4.77308e-05	0.89042
Rgs2	0.623132	2.28335	3.71665	1.16237	4.79026e-05	0.890332
Col4a1	6.72658	23.328	6.67199	19.9123	4.86353e-05	0.889961
Per2	2.65058	12.6487	17.3513	2.69704	4.98416e-05	0.889361
Arrdc3	3.66801	7.60466	22.3953	8.02875	5.14362e-05	0.888584
Npas2	0.233292	0.610532	5.38947	0.217654	5.42227e-05	0.88727
Gm15564	0.0917477	5.41069	0.589308	0.103427	5.91614e-05	0.885065
Dnajb9	2.37915	12.9737	17.0263	12.4869	6.36e-05	0.883202
Klf6	1.69618	11.5135	18.4865	5.89668	6.59454e-05	0.882258
Tnk2	3.59338	2.61114	3.38886	20.4239	6.60857e-05	0.882203
Trappc12	0.270992	7.82702	22.173	1.98162	6.76083e-05	0.881605
Mthfd1l	0.145833	13.6207	16.3793	0.152979	7.00682e-05	0.880661
Lrrc30	24.6028	2.56849	3.43151	87.4424	7.64768e-05	0.878317
Wnt5b	0.591961	18.1363	11.8637	1.30576	7.91736e-05	0.877377
Zfp960	0.219777	12.9827	17.0173	0.62426	7.93947e-05	0.877301
Klhl8	1.99681	20.6991	9.3009	8.97649	8.41732e-05	0.875697
Tbc1d15	1.03448	13.8748	16.1252	5.38442	8.47303e-05	0.875514
Banp	0.412553	6.05446	23.9455	0.948722	8.52736e-05	0.875337
Elk3	0.816688	1.2211	4.7789	3.87328	8.54932e-05	0.875266
Dyrk2	4.19647	1.61711	4.38289	14.5496	8.97021e-05	0.873927
Arhgef10l	4.4102	22.978	7.02204	20.5829	9.12845e-05	0.873436
Ylpm1	0.273859	8.49019	21.5098	1.9114	9.27568e-05	0.872985
Jup	3.27272	3.67114	2.32886	17.3295	9.39097e-05	0.872636
Zfp120	0.454158	13.9627	16.0373	1.91428	0.000102734	0.870069
Miga2	2.61621	1.47045	4.52955	5.95738	0.000106768	0.868952
Angpt1	0.68371	17.4573	12.5427	2.62634	0.000107327	0.868799
Gm8991	0.731901	14.6156	15.3844	1.83831	0.000109057	0.868332
Fam3c	0.494269	14.5136	15.4864	2.42414	0.000115251	0.866706
4930506C21Rik	0.27231	16.1541	13.8459	0.64611	0.000117566	0.866116
Slc9a2	0.90973	22.1989	7.80105	6.08295	0.000120043	0.865494
Rapgef4	0.0631929	19.7529	10.2471	0.227366	0.000121047	0.865245
Arhgap24	0.499437	22.7312	7.26877	1.29607	0.000131011	0.862855
Lars2	3.86869	1.88516	4.11484	7.15938	0.000142049	0.860368
Chd6	0.589666	9.8335	20.1665	1.87839	0.00014557	0.859606
Pus10	0.423075	14.9263	15.0737	2.81236	0.000145827	0.859551
Zbtb16	6.08988	7.99162	22.0084	13.558	0.000146361	0.859436
Smg5	1.19999	2.33064	3.66936	10.7616	0.000149742	0.858721
Pik3r1	1.8417	7.66998	22.33	4.16694	0.000151034	0.858451
Aqp7	1.88423	0.506732	5.49327	5.80754	0.000155482	0.857535
Kctd15	2.47543	21.9788	8.02122	23.0363	0.000162085	0.856213
Rev1	0.971528	10.0866	19.9134	3.24452	0.000164132	0.855811
Hk2	17.3756	11.1446	18.8554	87.43	0.000167146	0.855227
Flt1	1.82864	11.0265	18.9735	7.1352	0.000168342	0.854997
Anxa5	2.76211	22.3957	7.60434	9.36806	0.000172184	0.854268
Gstt2	0.600129	16.6888	13.3112	1.22335	0.000172941	0.854126
Tnfaip2	6.95189	23.5189	6.48115	19.7559	0.000173888	0.853949
Rora	1.3357	12.7301	17.2699	5.23124	0.000179856	0.85285
Dnlz	1.90131	23.569	6.43103	13.9918	0.000183017	0.852279
Cldn12	1.00863	11.5091	18.4909	4.0418	0.000183526	0.852188
Sppl2b	1.04776	1.1042	4.8958	4.62529	0.000184146	0.852077
Serinc2	4.43162	23.4223	6.57769	28.1019	0.000186427	0.851672
Txndc16	0.312249	13.2398	16.7602	2.24086	0.000187639	0.851458
Slc8a1	0.518371	17.6521	12.3479	1.24359	0.000187869	0.851417
Smtn	3.82173	23.898	6.10198	22.3932	0.000188548	0.851298
Snap29	0.693077	13.798	16.202	7.39588	0.000188862	0.851243
Olfm1	0.399426	1.27162	4.72838	1.3246	0.000188955	0.851227
Asph	1.4589	20.399	9.60104	11.6365	0.000191115	0.850851
Zdbf2	0.0580527	2.97037	3.02963	0.116755	0.000195943	0.850022
Bhlhe41	3.22274	17.8544	12.1456	13.3786	0.000199354	0.849445
Cep85l	3.64097	12.0675	17.9325	6.0213	0.000199545	0.849413
Sgcg	3.88616	17.9688	12.0312	41.5516	0.000203295	0.848789
Glul	23.2198	9.64313	20.3569	48.8311	0.000203571	0.848743
Fscn1	2.12177	21.7719	8.22806	6.78522	0.000204655	0.848565
Smim30	0.368022	18.18	11.82	3.60322	0.000208707	0.847904
Timp3	3.38927	11.3938	18.6062	8.2033	0.000210754	0.847573
Lrrc38	8.02538	2.74753	3.25247	27.9567	0.00021457	0.846964
Sidt2	1.30241	2.65132	3.34868	12.1789	0.00022074	0.845997
Unc45bos	0.341485	3.59092	2.40908	1.11128	0.000221258	0.845917
Mras	0.605907	2.84298	3.15702	1.8068	0.000223245	0.84561
Atoh8	1.3516	7.74308	22.2569	3.03494	0.000229895	0.8446
Prcc	2.51857	23.2636	6.73637	21.7765	0.00023021	0.844553
Wdr82	0.83483	6.79493	23.2051	5.0867	0.000238419	0.843338
Cln3	0.217042	21.0173	8.98266	1.04585	0.000238822	0.843279
Gzf1	0.545251	13.3307	16.6693	6.05261	0.000240586	0.843022
Ankle2	0.645567	9.90595	20.094	4.93109	0.00024151	0.842889
Psma3	2.20198	14.6121	15.3879	15.2537	0.00024204	0.842812
Mipol1	0.0778855	12.4512	17.5488	0.189532	0.000242585	0.842733
Hivep2	2.47885	9.99612	20.0039	7.10165	0.000245109	0.842371
Lgmn	1.245	20.1437	9.85632	10.8076	0.000245743	0.842281
Fam174c	2.05676	21.9261	8.07388	10.7601	0.000247961	0.841966
Tbc1d1	9.43718	6.97263	23.0274	25.3598	0.000250844	0.841559
Ppara	1.35481	8.78903	21.211	2.8324	0.000253825	0.841143
Tial1	0.584786	11.5772	18.4228	5.98079	0.000265835	0.839502
Pdcd4	1.10866	16.5558	13.4442	3.86518	0.000269876	0.838963
Asb12	3.0014	20.8143	9.18569	17.9104	0.000271716	0.83872
Zfp26	0.141247	14.8634	15.1366	0.626306	0.000277675	0.83794
Ddx5	9.87071	12.1269	17.8731	73.2978	0.000280718	0.837547
Pdp1	6.34691	13.9796	16.0204	25.1672	0.000296286	0.835587
Cwf19l2	0.397856	13.2203	16.7797	1.89951	0.000303439	0.834713
Myod1	15.4483	4.86329	1.13671	26.9381	0.000304483	0.834587
Rbm6	0.215026	13.2506	16.7494	1.48132	0.00030521	0.834499
Zfp865	0.3174	3.64746	2.35254	2.59918	0.000309824	0.833947
Nxn	1.63229	0.427579	5.57242	15.9662	0.000315167	0.833314
Mcl1	5.61032	11.7091	18.2909	41.5902	0.000316706	0.833134
Klf13	1.17474	8.02744	21.9726	6.24101	0.000320123	0.832736
Washc1	0.567542	22.5222	7.47784	4.61567	0.00032948	0.831661
Ift122	0.3116	21.9584	8.04156	1.39652	0.000331496	0.831433
Ythdc1	0.175517	16.2876	13.7124	1.73569	0.000332024	0.831373
Adgrf5	3.81612	10.4942	19.5058	14.8285	0.000338188	0.830683
Arsi	0.237405	1.28557	4.71443	0.441973	0.000339755	0.830509
Rab5c	1.03126	20.9097	9.09034	15.2573	0.0003421	0.830249
Ckm	382.677	0.268465	5.73153	3355.87	0.000345899	0.829832
Iqcg	0.134667	18.3623	11.6377	0.533544	0.000346089	0.829811
Eny2	0.566186	13.4334	16.5666	3.39383	0.000353207	0.82904
Dusp8	3.82838	2.9558	3.0442	14.3521	0.000359294	0.828389
Mmp15	1.6514	1.56723	4.43277	7.34478	0.000361712	0.828133
Bmp6	1.63901	6.96386	23.0361	6.29101	0.000362102	0.828092
Slc7a2	3.49533	10.8545	19.1455	10.8711	0.000367194	0.827558
Septin8	0.550219	6.29262	23.7074	2.87717	0.00036899	0.827371
mt-Nd4l	852.398	13.7536	16.2464	980.905	0.00037642	0.826604
Hhatl	13.1	23.2191	6.7809	69.5074	0.00037779	0.826464
Slc43a3	2.61279	9.82925	20.1708	5.95009	0.000378185	0.826424
Hhipl1	0.28007	11.8226	18.1774	0.415006	0.000380914	0.826146
Usp14	0.532883	13.4157	16.5843	3.87379	0.000382756	0.82596
Hnrnpd	0.756349	15.528	14.472	6.02328	0.000387518	0.825481
Pik3cd	0.879823	18.7587	11.2413	4.09905	0.000393927	0.824844
Srrm1	1.39844	10.2645	19.7355	11.4344	0.000396448	0.824595
Rnase13	0.653683	6.51644	23.4836	1.15907	0.000399309	0.824315
Ube2d3	0.854223	14.5779	15.4221	11.1263	0.000403273	0.823929
Hlf	1.22779	13.6763	16.3237	2.76913	0.000411529	0.823134
Srpk2	0.488637	14.1086	15.8914	2.23462	0.000415626	0.822744
Srp54a	0.210997	12.6392	17.3608	0.762828	0.000425472	0.821819
Cdh15	1.56994	22.1776	7.82242	6.91026	0.000436883	0.820768
Ppat	1.60801	14.8404	15.1596	6.31302	0.000441783	0.820324
Fam189b	0.861885	2.2733	3.7267	6.64043	0.000455552	0.819094
Unc119b	0.822706	0.749952	5.25005	4.84509	0.000457064	0.818961
Abtb2	1.44199	1.1384	4.8616	4.53001	0.000460789	0.818634
Thra	3.1953	21.5136	8.48639	18.1381	0.000462386	0.818494
Triobp	0.76508	0.342075	5.65792	3.53567	0.000470699	0.817774
Zscan26	0.679126	14.3088	15.6912	4.13011	0.000471773	0.817682
Zfp395	0.924324	23.7426	6.25743	4.87954	0.000483571	0.816678
Gm14319	1.6562	7.06416	22.9358	2.74621	0.000490511	0.816097
Pcmtd1	2.75164	13.2643	16.7357	14.9534	0.000492026	0.815971
Mtf2	0.356464	13.9128	16.0872	1.66732	0.00049426	0.815786
Crat	9.33235	1.29188	4.70812	111.201	0.000496704	0.815584
Spry1	0.732758	23.4588	6.54122	5.21111	0.000496877	0.815569
Lrig1	3.85796	10.9306	19.0694	24.3242	0.000496906	0.815567
Gm11960	0.0795815	22.5055	7.49453	0.170883	0.000500356	0.815283
Tmem94	2.45372	1.30968	4.69032	26.554	0.000511756	0.814356
Klhl31	8.89766	21.9541	8.04594	55.9203	0.000511917	0.814343
Hipk1	0.983052	11.5123	18.4877	5.5539	0.000526012	0.813219
Dnajc4	1.92864	2.01923	3.98077	13.3983	0.000530183	0.812891
Tsc22d4	0.728809	23.8341	6.16586	5.87827	0.000531035	0.812824
Fbxo3	1.08613	11.8824	18.1176	13.519	0.000531265	0.812806
Cebpb	12.868	9.26145	20.7385	30.2347	0.000534144	0.812581
Lbh	0.590434	23.4497	6.55025	2.40056	0.000534932	0.81252
Klf9	9.95782	12.3973	17.6027	40.4861	0.000545425	0.811709
Slc35a5	0.0769634	9.84644	20.1536	0.304742	0.000550203	0.811344
Dnaja2	4.70869	14.4404	15.5596	68.21	0.000552022	0.811205
Pcnx3	0.365595	3.8592	2.1408	3.40721	0.000553928	0.81106
ENSMUSG00000121096	3.69191	20.2935	9.70647	12.5984	0.00055436	0.811028
Musk	0.557044	11.552	18.448	1.56675	0.000554895	0.810987
Trp53i11	2.27796	22.475	7.52502	4.30636	0.000560202	0.810587
Ankrd44	0.0926409	22.0254	7.97461	0.487757	0.000560602	0.810557
Rb1cc1	0.953237	13.2016	16.7984	4.36653	0.000565385	0.810199
ENSMUSG00002075524	2.31118	2.4528	3.5472	3.40671	0.000570132	0.809846
Kbtbd13	2.49762	0.927933	5.07207	12.6027	0.000570546	0.809815
Idh1	1.57928	14.4596	15.5404	6.58462	0.000571478	0.809746
Dusp7	4.59925	11.112	18.888	10.4051	0.000572453	0.809674
Pcdh18	0.168847	4.00091	1.99909	0.439426	0.000578243	0.809248
Itpr2	0.159698	9.88803	20.112	0.548588	0.000589804	0.808407
Tmpo	0.473402	9.59255	20.4074	4.54177	0.000595008	0.808033
Foxo1	0.584309	9.55088	20.4491	2.47843	0.000595729	0.807981
Naa50	10.9868	15.2346	14.7654	68.0194	0.000601457	0.807572
Rel	0.332996	6.29753	23.7025	1.16615	0.000602566	0.807493
Ranbp6	0.534272	12.0591	17.9409	3.11148	0.000603364	0.807437
Atp11c	0.21495	12.3323	17.6677	0.71908	0.000607848	0.80712
Ahnak	3.94365	11.3224	18.6776	15.1518	0.000611525	0.806861
Zfp84	0.374734	11.8846	18.1154	1.5384	0.000618876	0.806348
Aldh9a1	0.320124	17.7611	12.2389	1.70981	0.000619235	0.806323
Tbxas1	0.0535331	0.690665	5.30933	0.0668243	0.000623119	0.806053
Grip2	0.389174	1.6345	4.3655	1.31634	0.00062396	0.805995
Cmtr2	0.175595	0.470331	5.52967	1.24088	0.000630196	0.805566
Tmem184b	1.25293	0.872424	5.12758	8.49161	0.0006324	0.805415
Zbtb14	0.497042	9.19662	20.8034	2.9126	0.000634353	0.805282
Sh3bp5	2.58242	21.606	8.39395	9.01138	0.000637004	0.805101
Mmp14	0.779176	23.5485	6.45154	2.24023	0.000638074	0.805028
Olfr1420	0.0320721	18.2522	11.7478	0.0264299	0.000639965	0.8049
Lin54	0.269608	10.8425	19.1575	1.06266	0.00064326	0.804677
Jak2	2.24994	11.0638	18.9362	11.4433	0.000646303	0.804472
Ppig	0.470384	11.4908	18.5092	3.19736	0.000660656	0.803516
Stxbp4	0.881537	7.87022	22.1298	2.89181	0.000663451	0.803331
Gfod2	0.666062	23.5665	6.43348	2.26144	0.000663913	0.803301
Atf6b	0.723977	1.31742	4.68258	3.83274	0.000670925	0.802841
Slc6a9	0.131796	12.5062	17.4938	0.723017	0.000681947	0.802126
Crebrf	0.422737	16.1799	13.8201	1.98198	0.000682219	0.802108
Kitl	1.02773	12.0631	17.9369	5.10481	0.000683621	0.802018
Junb	0.588281	20.2205	9.77952	3.01736	0.000685263	0.801912
Fxn	1.36557	22.243	7.75696	8.42307	0.000690352	0.801586
Mier2	0.742346	0.453796	5.5462	4.08455	0.000699195	0.801024
Tsc22d3	6.63736	8.15767	21.8423	42.5783	0.000699774	0.800988
Ccnt2	0.896783	12.2916	17.7084	3.58408	0.000701632	0.800871
Ehd2	3.74036	3.12253	2.87747	18.2481	0.000704621	0.800682
Vps35	0.636524	14.1937	15.8063	7.81394	0.000730713	0.799065
Pdgfb	2.13527	1.54791	4.45209	9.72686	0.000733325	0.798906
Adam23	0.0315044	3.76903	2.23097	0.0619701	0.000739572	0.798527
Mbd4	0.10897	11.2003	18.7997	0.347911	0.00074795	0.798022
Norad	5.47439	14.4706	15.5294	60.16	0.000752396	0.797755
Egln2	5.46115	23.7554	6.24456	40.1068	0.000755438	0.797574
Dek	1.26321	12.0175	17.9825	7.56853	0.000755889	0.797547
Tspan4	0.999844	14.2517	15.7483	3.83702	0.000759528	0.797331
Atl2	3.36917	11.4829	18.5171	25.8154	0.000765084	0.797002
Prrg2	0.618505	1.06855	4.93145	3.47948	0.000772545	0.796564
Nos3	0.619869	0.129445	5.87055	4.13849	0.000776285	0.796346
Fam124b	0.194734	4.06871	1.93129	0.290356	0.0007811	0.796066
Foxs1	0.75164	0.72207	5.27793	1.02129	0.000782612	0.795978
Cbr1	0.924623	1.36855	4.63145	5.27012	0.000786262	0.795767
Mis12	0.292303	14.1823	15.8177	1.50992	0.000795553	0.795233
Sms	1.77168	15.0285	14.9715	15.0402	0.000796493	0.795179
Man1b1	0.273719	3.2383	2.7617	4.55284	0.000823296	0.793667
Aox1	1.02432	9.33836	20.6616	3.86799	0.000827916	0.793411
Zfp36l1	2.54578	5.3276	0.672397	9.47527	0.000829001	0.79335
Arhgap28	0.134358	21.2809	8.71906	0.313491	0.000832061	0.793181
Cbx8	0.153975	23.7341	6.26586	0.572779	0.000837197	0.792898
Wipf3	0.723815	10.5201	19.4799	3.3106	0.000840709	0.792705
Hbp1	0.978305	14.9164	15.0836	4.98627	0.000853036	0.792034
Tm9sf3	1.31731	14.5244	15.4756	10.7559	0.000862168	0.791541
Zbtb6	0.13288	9.52995	20.47	0.778772	0.000868303	0.791212
Zfp612	0.337275	11.0461	18.9539	1.09647	0.000871145	0.791061
Nipa2	0.421015	11.7224	18.2776	2.92104	0.000883349	0.790414
Gm37691	0.635589	0.727184	5.27282	2.21466	0.000889299	0.790101
Tecpr2	0.911338	7.25361	22.7464	3.07221	0.000893489	0.789882
Vtn	3.3631	22.9842	7.01584	10.2059	0.000897473	0.789674
Cdc123	0.804915	16.2026	13.7974	8.84409	0.000899336	0.789577
Ppp1r3a	12.0693	12.4734	17.5266	50.9858	0.000902002	0.789438
Chchd3	4.30792	18.9621	11.0379	76.3978	0.000903624	0.789354
Arxes2	0.0499751	10.4621	19.5379	0.0326983	0.000911971	0.788923
St3gal3	4.37748	0.548743	5.45126	27.5031	0.000916484	0.788692
Trim13	0.547515	18.5642	11.4358	4.07793	0.000917258	0.788652
Htatsf1	3.1273	14.8022	15.1978	28.1825	0.000918583	0.788584
Pdzd7	1.11958	23.1097	6.89029	4.5012	0.000920183	0.788502
Noxred1	0.247924	6.25292	23.7471	0.425221	0.000929548	0.788026
5830432E09Rik	0.0323721	22.5603	7.43969	0.0365068	0.000929862	0.78801
Ppp3cb	3.26721	14.4053	15.5947	34.0891	0.000946712	0.787162
Rbm38	15.4227	2.17575	3.82425	67.6071	0.000948384	0.787079
Gm10290	0.25106	4.60003	1.39997	0.734345	0.00096476	0.786267
Pnpla8	1.01226	12.7615	17.2385	10.1705	0.000964846	0.786263
0610009L18Rik	2.3199	0.047746	5.95225	13.3363	0.000970387	0.785991
Tle1	1.39794	3.3547	2.6453	5.8882	0.000973245	0.785851
2810030D12Rik	0.656419	1.36642	4.63358	2.06499	0.000975675	0.785732
Nr2f6	1.58616	1.88052	4.11948	7.06897	0.000976228	0.785705
Slc35c2	1.03095	0.103916	5.89608	4.94424	0.000983043	0.785374
Nepro	0.163812	9.58874	20.4113	0.61503	0.000990257	0.785025
Ell2	0.599313	8.64562	21.3544	2.74972	0.000993129	0.784886
Map3k6	0.82961	11.4579	18.5421	1.45561	0.000996036	0.784747
Mapk12	4.15645	22.1209	7.87908	42.2416	0.00100686	0.784229
Dok5	0.420139	23.3858	6.6142	1.38012	0.0010189	0.783658
Sipa1l2	0.25515	5.05238	0.947615	1.27461	0.00102032	0.783591
Svip	1.01385	13.8184	16.1816	10.3147	0.00102268	0.78348
Plekhf1	0.572583	1.308	4.692	2.10127	0.00102569	0.783339
Gm5527	2.79719	16.9396	13.0604	12.4996	0.0010271	0.783272
Vps37b	0.369359	3.48713	2.51287	1.70111	0.00102774	0.783242
Zfp503	3.73908	9.58706	20.4129	8.95303	0.00102874	0.783196
Shisa4	8.41177	22.8019	7.19808	66.1657	0.00102963	0.783154
Ccdc47	1.37109	12.848	17.152	14.8753	0.00104287	0.782538
Rpia	0.650376	19.735	10.265	3.32257	0.00104514	0.782432
Lmod2	9.73244	12.1203	17.8797	29.7082	0.00105391	0.782028
Mcam	1.14861	1.49492	4.50508	7.81958	0.00105951	0.781771
Itpr1	0.377131	17.0341	12.9659	2.15048	0.00106429	0.781553
Paics	2.40922	16.4403	13.5597	27.1371	0.0010856	0.780588
Tcp11l2	1.66135	15.8919	14.1081	8.70629	0.00109197	0.780303
Pik3ip1	2.5858	16.6213	13.3787	11.2086	0.00110019	0.779936
Snw1	0.548406	10.7247	19.2753	3.90145	0.0011061	0.779674
Ccdc186	0.816016	11.9139	18.0861	4.09748	0.00111664	0.779209
Klhl33	8.11708	13.1228	16.8772	37.8534	0.00112107	0.779015
Adm	0.57612	0.602417	5.39758	1.48352	0.00112129	0.779005
Erfe	0.155898	2.01723	3.98277	0.186804	0.00113196	0.77854
Tfcp2l1	0.536819	11.083	18.917	1.68814	0.00114033	0.778177
Tor1aip2	0.645157	14.2287	15.7713	6.69709	0.00114366	0.778033
E130102H24Rik	0.996423	15.0644	14.9356	2.28191	0.00114783	0.777854
Ky	14.6628	17.7192	12.2808	68.1088	0.00115039	0.777743
Ankrd9	12.6299	5.11708	0.882923	52.5955	0.00115322	0.777622
Sipa1	1.10476	0.7929	5.2071	5.12151	0.00115562	0.777519
Spib	0.0381725	2.01074	3.98926	0.030801	0.00115787	0.777423
Sphk2	2.04332	2.51419	3.48581	4.78701	0.0011583	0.777405
Zfp207	0.991621	11.2085	18.7915	7.32019	0.00116455	0.777139
Mthfr	0.423471	3.01677	2.98323	1.26584	0.00116759	0.777009
Snta1	16.771	1.70487	4.29513	102.301	0.00117168	0.776836
Polr2b	1.11221	11.3057	18.6943	9.84436	0.00117459	0.776713
Bcar1	0.720112	1.04437	4.95563	3.62797	0.00117926	0.776516
Zfp451	0.132177	11.6085	18.3915	0.631282	0.00119097	0.776025
Adam19	0.230802	2.76102	3.23898	0.677507	0.00119861	0.775706
Slc39a3	0.811676	1.76669	4.23331	8.0176	0.00120956	0.775252
Cpm	0.190455	9.32315	20.6769	1.11169	0.00121536	0.775013
Sepsecs	0.33436	10.2078	19.7922	1.65781	0.00122089	0.774786
Ccdc159	0.0707026	11.0293	18.9707	0.121324	0.00122283	0.774707
1700017B05Rik	0.381176	1.27651	4.72349	0.851585	0.00122501	0.774617
Gatad1	1.70775	21.817	8.18302	20.833	0.00122557	0.774595
Mrgprh	0.714833	2.70195	3.29805	2.51118	0.00123097	0.774374
Ptpa	2.35423	22.9459	7.05409	11.8164	0.00123886	0.774054
Gm15950	0.084577	7.03112	22.9689	0.0773274	0.00123986	0.774013
Ppp2r5d	0.763473	4.21846	1.78154	10.6658	0.00124428	0.773835
Neu2	1.25339	23.6893	6.31066	4.85315	0.00124703	0.773724
Tie1	1.96683	0.168936	5.83106	11.9559	0.00125373	0.773454
Gm9888	0.0662374	12.9694	17.0306	0.0481175	0.0012581	0.773279
Aph1b	0.219916	6.56323	23.4368	0.90147	0.00126124	0.773153
Dgkz	2.24469	23.0463	6.95368	21.7865	0.00126654	0.772942
Klhl7	1.37589	10.4523	19.5477	10.6101	0.00126818	0.772876
Ets1	0.73819	23.7135	6.28651	3.32082	0.00127734	0.772513
Klhl41	20.1045	16.2432	13.7568	221.663	0.00129337	0.771881
Zbtb17	1.10761	22.7736	7.22644	8.83987	0.00130331	0.771493
Eif3j1	2.61329	14.3253	15.6747	16.2654	0.00131497	0.77104
Tspan9	2.76507	23.0057	6.99428	10.7043	0.00131582	0.771008
Lonrf3	0.243695	7.13662	22.8634	0.439764	0.00131786	0.770928
Bcl7a	0.449473	9.24702	20.753	2.38466	0.00131956	0.770863
Sox9	0.316067	9.60085	20.3991	0.844589	0.00132734	0.770563
Kif26b	0.081275	17.5156	12.4844	0.203845	0.00132926	0.77049
Gm6793	2.00554	13.9235	16.0765	12.8865	0.0013339	0.770312
Amotl2	1.11578	6.5455	23.4545	3.47706	0.00133842	0.770139
Itpk1	0.595296	2.16391	3.83609	2.53013	0.00134425	0.769917
Tiparp	0.87117	15.9941	14.0059	3.23636	0.00134629	0.769839
Cavin4	7.78205	18.5768	11.4232	59.7993	0.00136997	0.768946
Zyx	0.645093	1.7664	4.2336	4.21405	0.00137479	0.768766
Serpine1	0.316866	14.4356	15.5644	0.552089	0.00137586	0.768726
Lsmem1	1.19263	18.0133	11.9867	6.58432	0.00137641	0.768705
Tmem30a	1.57138	13.6473	16.3527	17.2849	0.00138405	0.76842
Snx11	0.516842	2.73702	3.26298	3.16802	0.00138772	0.768284
Mybl2	0.0196617	10.2869	19.7131	0.0262926	0.00138811	0.768269
Zfp362	0.645825	23.7309	6.26907	4.48796	0.00139291	0.768092
Gm10010	0.0668683	7.88026	22.1197	0.0756593	0.00139332	0.768077
Pard6b	0.287966	5.95968	0.0403249	0.46268	0.00140049	0.767812
Cys1	0.559333	10.0986	19.9014	1.14501	0.00141015	0.767457
Nmb	1.0912	6.21858	23.7814	2.4961	0.00141466	0.767292
Ckb	0.900571	1.05058	4.94942	2.33207	0.00142469	0.766926
Fzd4	2.96086	13.2609	16.7391	9.50563	0.00144167	0.766312
Prr14l	0.172901	9.62997	20.37	0.705497	0.00145151	0.765958
Fam102b	0.566934	11.5127	18.4873	1.63462	0.00145247	0.765924
Fus	0.784305	14.3467	15.6533	7.32971	0.00145686	0.765767
Gimap6	0.533357	20.3966	9.60342	3.96286	0.00145806	0.765724
Pcnt	1.47799	9.87884	20.1212	8.35002	0.00146038	0.765641
Gramd4	0.889337	23.2988	6.70123	3.44614	0.00147097	0.765265
Tnfrsf1a	1.27381	23.7843	6.21571	8.32618	0.00147523	0.765114
Cul1	2.12438	12.0113	17.9887	20.9273	0.0014956	0.764397
Ccdc102a	0.80657	1.62689	4.37311	2.9121	0.00150985	0.7639
Slfn8	0.0611163	5.73597	0.26403	0.102132	0.00151096	0.763861
Clk1	0.960024	13.7977	16.2023	4.9616	0.00151425	0.763747
Ccdc77	0.193173	12.2946	17.7054	0.682522	0.00151744	0.763637
Kdr	2.15008	0.924285	5.07571	9.14856	0.00152047	0.763532
Fmo1	0.644455	9.45316	20.5468	3.55885	0.00153098	0.763169
Heg1	0.683712	9.41852	20.5815	2.68804	0.00153128	0.763159
Smad7	1.30823	6.09411	23.9059	4.10236	0.00153467	0.763043
Nucks1	1.40919	14.0144	15.9856	10.1609	0.00154211	0.762788
Sulf1	0.155312	8.52947	21.4705	0.625996	0.00155397	0.762384
Nucb1	0.887149	23.5745	6.4255	5.63187	0.00156063	0.762158
Adamtsl4	3.00853	9.88681	20.1132	7.89477	0.00156648	0.76196
Auts2	0.401857	0.490064	5.50994	1.07608	0.00157391	0.761709
Klhl6	0.265603	0.151924	5.84808	0.547148	0.00157858	0.761552
Mllt1	1.15151	0.681884	5.31812	10.37	0.00158164	0.76145
ENSMUSG00002075231	0.397838	12.7595	17.2405	0.345349	0.00158388	0.761375
Hsf1	0.833008	23.8155	6.18446	6.35963	0.00158739	0.761257
Ppp1r15b	0.624414	11.11	18.89	4.08037	0.00159176	0.761112
Zfp62	0.69643	11.8401	18.1599	3.12562	0.00159319	0.761064
Samd4b	0.677329	4.51283	1.48717	3.57731	0.00159911	0.760867
Qtrt2	0.446489	11.3178	18.6822	2.01887	0.0016009	0.760807
Tprn	0.243416	23.568	6.43202	0.98237	0.00160554	0.760654
Rbm14	0.479108	6.98925	23.0108	2.00795	0.00160849	0.760556
Nampt	4.2345	14.1451	15.8549	25.5456	0.00161554	0.760323
Ank1	4.19547	22.516	7.48399	29.307	0.00161562	0.76032
Smg9	0.547488	1.1125	4.8875	4.45964	0.00161626	0.760299
Slc52a2	0.253722	3.59324	2.40676	0.984643	0.0016209	0.760147
Larp4	0.566655	11.9767	18.0233	3.76827	0.00162629	0.75997
Clpx	1.97284	17.4972	12.5028	18.508	0.0016302	0.759842
Exoc5	0.201459	15.8335	14.1665	1.36966	0.00164226	0.759448
Ednrb	0.615708	17.5727	12.4273	1.87353	0.00165657	0.758984
4933407K13Rik	0.0600748	12.1436	17.8564	0.103948	0.00165789	0.758941
Slc17a5	0.203658	10.9907	19.0093	1.3827	0.00167728	0.758317
Ap1m1	0.648733	0.618885	5.38112	6.51314	0.00167853	0.758277
Ncl	1.18516	13.5636	16.4364	12.1233	0.00169255	0.75783
Neurl1a	4.18933	1.15543	4.84457	34.602	0.00169895	0.757627
Zfp442	0.0927177	11.2059	18.7941	0.175131	0.00170776	0.757348
Ubr1	0.954775	11.7986	18.2014	4.88396	0.00170873	0.757317
Ube2g1	2.49181	12.6829	17.3171	24.7764	0.00171288	0.757187
Adam15	0.632704	1.22287	4.77713	3.05126	0.00171617	0.757083
Gm6055	5.38203	13.1552	16.8448	21.8281	0.00172511	0.756802
Metap2	2.26788	15.09	14.91	20.8565	0.00172514	0.756801
Bcl9l	1.17517	6.96897	23.031	7.36361	0.00173556	0.756476
Tle3	0.179917	8.41511	21.5849	0.975569	0.00174594	0.756153
Slc30a1	0.557674	13.5274	16.4726	1.81399	0.00175377	0.75591
Fxr1	3.88845	14.1829	15.8171	41.3835	0.0017603	0.755709
Zfp639	0.535596	0.859479	5.14052	4.82023	0.00176078	0.755694
Qsox2	0.168631	7.25942	22.7406	1.2476	0.00176274	0.755633
Met	0.61989	12.3399	17.6601	2.26277	0.00176401	0.755594
Tnfsf13	0.188093	12.735	17.265	0.545215	0.00176808	0.755469
Ago3	0.183342	8.0501	21.9499	0.785968	0.00177146	0.755365
Mex3c	0.664378	5.34734	0.652657	3.6964	0.00177407	0.755285
Cldn5	7.40253	0.0721332	5.92787	13.4652	0.00178255	0.755026
Naa60	1.23685	5.83788	0.162119	8.80998	0.00178584	0.754925
Clip1	5.06061	10.3938	19.6062	30.2985	0.00179272	0.754716
Tbc1d7	0.352231	20.0889	9.91112	2.35079	0.00179551	0.754631
Dcaf4	1.06444	23.5688	6.43118	6.28885	0.00181361	0.754084
Swi5	1.04871	17.5983	12.4017	8.80338	0.00181568	0.754021
Kctd21	0.355902	5.9764	0.0235999	1.71807	0.0018223	0.753822
Zfp423	0.579011	23.7962	6.20378	2.84819	0.00182447	0.753757
Dcaf8	1.44333	14.7893	15.2107	22.5899	0.00182457	0.753754
Agt	2.85528	22.7903	7.20967	8.61489	0.0018305	0.753577
Rsad1	0.525859	13.697	16.303	2.42165	0.00184426	0.753166
Eif3a	2.03369	12.4145	17.5855	15.1905	0.00186053	0.752684
Cep120	0.509076	12.603	17.397	3.32507	0.0018672	0.752487
Hoxa9	0.376627	3.45077	2.54923	2.37631	0.00187501	0.752257
Lrrc58	0.557031	11.1659	18.8341	4.4026	0.00187544	0.752245
Rhbdl3	0.487689	6.56455	23.4355	2.79968	0.00187801	0.752169
Slc66a2	0.493825	0.428015	5.57199	1.89867	0.001879	0.75214
Mtbp	0.0711256	6.79915	23.2008	0.204581	0.00189723	0.751608
Gm4861	2.93385	7.26713	22.7329	5.6264	0.00189879	0.751563
Zcchc7	0.320611	15.0278	14.9722	2.53675	0.00190167	0.751479
Gm13522	0.138014	18.6642	11.3358	0.112131	0.00191038	0.751226
Gm10030	0.179368	18.2538	11.7462	0.751298	0.00191882	0.750983
Zbtb40	0.275575	2.13408	3.86592	1.18053	0.00194467	0.750241
Mpp3	1.03122	4.43362	1.56638	4.53099	0.00194684	0.750179
Aurka	2.16996	21.4607	8.53931	7.11457	0.00194925	0.75011
Gm17229	0.0214756	7.13617	22.8638	0.0138407	0.00195234	0.750022
Gm15910	0.0601112	11.8078	18.1922	0.0536967	0.00195765	0.749871
Sptan1	0.734398	7.55076	22.4492	5.79574	0.00196006	0.749803
Mir22hg	2.54252	13.0376	16.9624	10.9374	0.00196354	0.749704
Pwwp2b	0.155235	4.56131	1.43869	0.853291	0.00197211	0.749462
Mtg2	0.431951	22.5752	7.42484	2.5897	0.00198527	0.749091
Gpt2	8.6466	10.0919	19.9081	61.1924	0.00198785	0.749019
Gm43063	3.27537	0.816125	5.18387	12.4223	0.00199003	0.748958
Skil	0.613082	8.33834	21.6617	1.89723	0.00199009	0.748956
Apba3	4.06884	0.852114	5.14789	28.0579	0.00200202	0.748623
Gm32200	0.633327	3.6651	2.3349	2.58485	0.0020078	0.748461
Gm38043	0.0104707	6.79068	23.2093	0.010193	0.00201454	0.748274
Wbp1l	2.81717	5.18197	0.818034	20.5637	0.00201615	0.748229
Igf2bp2	0.102667	22.7556	7.24445	0.149907	0.00202392	0.748014
Babam1	3.17646	23.5598	6.44019	20.0272	0.00202478	0.74799
Dusp23	3.69253	23.3833	6.61672	26.781	0.00203775	0.747633
Hnrnpk	1.80337	12.5725	17.4275	18.1826	0.00205114	0.747265
P3h4	0.34666	4.14398	1.85602	1.88996	0.00205186	0.747245
Fnip1	2.59643	14.8765	15.1235	7.46081	0.0020589	0.747053
Kdm5a	0.249157	12.709	17.291	1.43445	0.00206565	0.746869
Gm13707	0.41509	8.47894	21.5211	0.91646	0.00207918	0.746501
Noct	0.752748	9.40499	20.595	2.58507	0.00208805	0.746261
Aup1	1.79279	23.7536	6.24642	11.1735	0.00209385	0.746105
Thrap3	1.48052	12.2424	17.7576	10.3272	0.00209675	0.746027
Atp13a2	0.947364	1.70498	4.29502	6.53328	0.00211108	0.745642
Naa40	0.480631	22.7303	7.26974	3.10005	0.00213123	0.745104
Calu	1.45331	15.459	14.541	21.0509	0.00213958	0.744883
Plcb4	0.652007	11.1967	18.8033	2.60322	0.00214514	0.744736
Rbm39	1.3955	13.7389	16.2611	11.0607	0.00215083	0.744585
Dusp13	7.11603	1.43025	4.56975	51.1405	0.00215396	0.744503
Tmem86a	0.8887	16.7233	13.2767	3.16157	0.00215961	0.744354
Cyth1	1.76814	17.3414	12.6586	14.4122	0.00216372	0.744246
Yars2	0.851462	2.5469	3.4531	5.50856	0.00216635	0.744177
Rfng	1.21165	1.59218	4.40782	9.00669	0.00216739	0.74415
Haus6	0.302641	13.0204	16.9796	1.18843	0.00216765	0.744143
Ldlrap1	0.350359	9.29426	20.7057	1.50932	0.00216921	0.744102
Fdxacb1	0.193861	22.7778	7.22224	0.784397	0.00217627	0.743917
Gm42970	0.26838	23.2224	6.77761	0.350621	0.00217709	0.743896
Pmel	0.0508914	9.42261	20.5774	0.118603	0.00218161	0.743778
Gm38245	0.0770369	11.9528	18.0472	0.158007	0.0021925	0.743494
Pcdh12	0.462086	0.155642	5.84436	2.10347	0.00220507	0.743168
Pdxk	0.466437	9.57583	20.4242	1.28898	0.00221096	0.743016
Ctnnbip1	1.00123	21.8983	8.1017	6.04221	0.00221828	0.742827
Ell	0.673434	23.502	6.49798	5.80019	0.00222332	0.742697
Selenof	0.929059	16.7661	13.2339	9.65198	0.002228	0.742577
Crim1	2.62241	14.098	15.902	8.90684	0.0022344	0.742413
Elovl3	0.211658	0.971747	5.02825	0.426603	0.00224167	0.742227
Nfe2l2	1.0252	12.7205	17.2795	7.14217	0.00224922	0.742034
Cog5	0.275054	11.0014	18.9986	1.54976	0.00225757	0.741821
Dusp6	0.818625	18.7521	11.2479	4.11647	0.00225803	0.74181
Lnpep	0.7068	12.7368	17.2632	4.37119	0.00227133	0.741473
Marchf3	0.143736	0.629097	5.3709	0.26044	0.00227673	0.741336
Mrtfa	1.94625	22.0754	7.92455	8.83913	0.00227808	0.741302
Dock10	0.0339193	8.8318	21.1682	0.164726	0.00227827	0.741297
Ssh1	0.193506	3.38146	2.61854	1.4636	0.00228375	0.741159
Furin	0.978422	1.69825	4.30175	7.8708	0.00228793	0.741054
Ptpn4	0.666886	22.2031	7.79686	2.42234	0.00228847	0.74104
Gm17971	0.689592	15.9691	14.0309	0.677419	0.0022901	0.740999
Dipk1a	0.660322	15.0019	14.9981	6.00362	0.0023046	0.740636
Gm21955	0.155754	7.67542	22.3246	0.274058	0.00230513	0.740622
Rab20	0.697789	22.2143	7.78571	1.32792	0.00230581	0.740606
Plpp7	9.08336	3.23226	2.76774	76.7368	0.00230901	0.740525
Gm44167	0.0181741	8.09499	21.905	0.0104896	0.00232637	0.740093
Smoc2	1.89528	3.74667	2.25333	7.56729	0.00233606	0.739853
Rasa4	1.28683	3.50188	2.49812	7.68769	0.00233611	0.739852
Hoxc11	1.69118	1.87121	4.12879	6.83435	0.00234918	0.739529
Kat5	0.428771	4.0999	1.9001	3.62853	0.0023652	0.739135
Paxip1	0.182573	10.2279	19.7721	1.24429	0.00237435	0.738912
Tmed10	1.20232	12.0905	17.9095	16.0059	0.00238662	0.738612
Cep128	0.032606	6.4872	23.5128	0.054641	0.00238798	0.738579
Cd99l2	0.948659	18.5752	11.4248	16.9595	0.00240606	0.738141
Api5	0.512547	8.86739	21.1326	6.07289	0.00241281	0.737978
Smad3	4.33624	3.34159	2.65841	22.5963	0.00241762	0.737862
Per1	5.40317	14.0011	15.9989	6.60605	0.00241991	0.737807
Smarca2	0.593629	8.65718	21.3428	4.58117	0.00242201	0.737756
Synj2	0.983426	14.5065	15.4935	3.5641	0.00242572	0.737667
Cdh19	0.118009	10.0659	19.9341	0.235195	0.00242603	0.737659
Rxrg	5.65273	23.7547	6.24526	26.1902	0.00244795	0.737134
Ap1b1	1.53869	22.7499	7.25011	12.3021	0.00245086	0.737065
1700071M16Rik	0.435879	3.81185	2.18815	0.412458	0.00245324	0.737008
Rnaseh2b	0.0985951	17.9828	12.0172	0.412986	0.00247009	0.736608
Recql	0.159395	8.24551	21.7545	0.627505	0.00247793	0.736422
Fhip2a	0.652469	9.88139	20.1186	3.76064	0.00247998	0.736374
Rab27a	0.199959	12.9541	17.0459	0.340833	0.00248092	0.736352
Gm32031	0.210531	21.9147	8.08528	0.255013	0.00248356	0.736289
Mif4gd	3.31001	0.510841	5.48916	15.0844	0.00248655	0.736219
Usp48	0.278644	9.93095	20.069	3.39739	0.00249859	0.735935
Mettl7a1	1.50077	10.9099	19.0901	9.98895	0.00250024	0.735897
Bhlhe40	6.7067	16.1093	13.8907	22.6055	0.00250033	0.735895
Rai2	1.12719	1.47186	4.52814	9.15198	0.00250308	0.73583
Orai1	3.23338	2.32859	3.67141	18.7449	0.00250446	0.735798
Ptbp2	0.207427	13.889	16.111	1.92464	0.00250882	0.735696
Dnah3	0.0175231	5.83465	0.16535	0.0255656	0.00251535	0.735543
ENSMUSG00000121020	0.576761	0.535955	5.46404	0.913346	0.00252838	0.735239
Noa1	0.666535	1.77597	4.22403	5.18745	0.00253137	0.735169
Lbx1	10.4859	0.633664	5.36634	64.1367	0.00254514	0.73485
Fubp1	0.34513	10.49	19.51	1.64091	0.00254713	0.734804
Abcb7	1.6879	12.9275	17.0725	12.9233	0.00255227	0.734685
Caskin2	0.915263	5.75482	0.245175	7.52731	0.00255613	0.734596
Picalm	0.857934	11.6478	18.3522	4.82199	0.00255985	0.73451
Ndp	0.0188113	13.061	16.939	0.0131	0.00256635	0.734361
Cdc14b	0.219841	12.7117	17.2883	1.1022	0.00258824	0.733859
Mknk2	13.0116	2.19861	3.80139	87.6451	0.00259363	0.733736
Rapsn	2.78708	22.1299	7.8701	16.8693	0.00260525	0.733471
Tubb2a	1.02358	3.85999	2.14001	4.34244	0.00262263	0.733077
Gm16089	1.94567	15.6809	14.3191	8.4234	0.00262899	0.732933
Ppp1r27	26.7926	0.76636	5.23364	59.4951	0.00263529	0.732791
Mtus1	2.26483	13.3456	16.6544	16.459	0.00263574	0.732781
St6galnac3	0.0730121	20.3944	9.60556	0.200532	0.00264197	0.732641
Mpzl1	0.491191	23.7104	6.28956	1.67028	0.00264213	0.732637
Adam22	0.0668081	10.7161	19.2839	0.269648	0.00265598	0.732326
Zfp703	4.12445	5.48949	0.510511	13.4689	0.00268015	0.731787
Edc4	0.649947	4.26042	1.73958	7.90932	0.00268729	0.731629
Dennd3	0.229756	3.71544	2.28456	1.08879	0.00273282	0.730624
Rad21	1.54856	15.4264	14.5736	14.2107	0.00273368	0.730606
Fam204a	0.37907	14.5183	15.4817	2.10441	0.00274908	0.730269
Efr3b	0.480115	0.214346	5.78565	1.43907	0.0027539	0.730164
Rn18s-rs5	862.627	2.49155	3.50845	943.145	0.00275631	0.730112
Kcnc1	4.95024	6.34777	23.6522	27.6177	0.00275715	0.730094
Ccdc134	0.34173	3.21258	2.78742	1.60903	0.00276066	0.730017
Dele1	2.42288	2.10246	3.89754	34.7718	0.00276528	0.729917
Serpinh1	3.15136	1.95743	4.04257	18.1079	0.00276566	0.729909
Arhgap1	0.313598	0.0236757	5.97632	2.00163	0.00276823	0.729853
Sorcs2	0.0888899	4.67843	1.32157	0.272279	0.00277102	0.729792
Cxcl14	8.31972	4.05683	1.94317	24.5599	0.00278646	0.729458
Rims4	0.295053	2.62574	3.37426	0.800344	0.00279949	0.729178
Sugt1	0.959894	14.4037	15.5963	10.3596	0.00281135	0.728923
Col15a1	1.08581	0.718122	5.28188	3.76376	0.00281779	0.728785
Ift88	0.181463	15.1894	14.8106	0.984075	0.00282911	0.728544
Cbfb	4.02563	15.0869	14.9131	28.343	0.00283035	0.728517
Cfp	0.626324	2.98551	3.01449	2.24567	0.0028325	0.728471
Gm43412	0.016507	18.6408	11.3592	0.012474	0.00284173	0.728275
Gm12319	3.17135	14.7912	15.2088	30.4943	0.00284442	0.728218
Kat8	0.596844	23.8437	6.15627	6.88595	0.00286181	0.727849
Copb2	0.891018	14.6301	15.3699	9.12291	0.00288654	0.727329
9430015G10Rik	0.322988	6.58168	23.4183	1.17732	0.00288973	0.727262
Rnpepl1	1.52021	2.76044	3.23956	10.1302	0.00290074	0.727031
Sorcs1	0.0680612	8.80696	21.193	0.146164	0.00290703	0.7269
Gm2176	0.134562	10.5039	19.4961	0.390838	0.00290808	0.726878
Maz	5.652	1.44181	4.55819	35.1421	0.00291917	0.726647
2510039O18Rik	1.33449	1.50544	4.49456	11.0201	0.00292574	0.72651
Pank3	0.553949	11.4904	18.5096	3.14058	0.00293646	0.726288
Eng	3.79578	3.92522	2.07478	17.408	0.00295003	0.726007
Unc93b1	0.679729	0.617488	5.38251	2.09404	0.00295574	0.725889
Ccdc74a	0.281991	9.27772	20.7223	0.529315	0.00295831	0.725837
Tmem135	0.317279	22.4104	7.58961	2.61739	0.00296839	0.725629
Rab1a	2.04404	13.4441	16.5559	23.7524	0.0029877	0.725233
Cited4	5.07956	21.9932	8.00676	14.8879	0.00299777	0.725028
Tmed2	3.49573	13.6152	16.3848	37.376	0.003008	0.72482
Gm19426	0.125466	5.18672	0.813284	0.122441	0.00301681	0.724641
Ocrl	0.261188	9.35199	20.648	2.36234	0.00302833	0.724408
Ube2d1	5.14889	18.2321	11.7679	32.7067	0.0030455	0.724061
5730455P16Rik	2.29705	12.1146	17.8854	15.4252	0.003049	0.723991
Kank4	0.125563	9.60886	20.3911	0.347635	0.003052	0.72393
Gm44627	0.0403342	8.57736	21.4226	0.0349296	0.0030752	0.723465
Tmbim1	0.262718	22.3506	7.64944	3.0121	0.00308461	0.723277
Srf	5.05384	23.7138	6.28621	37.1584	0.00308476	0.723274
Trpc3	0.272115	21.0353	8.96466	1.23416	0.0030944	0.723083
Ralgds	0.546523	1.27472	4.72528	2.72162	0.0030985	0.723001
Hspbp1	2.18485	23.8321	6.16792	14.1804	0.00309922	0.722987
Tax1bp1	0.619117	11.7372	18.2628	6.77366	0.00310686	0.722835
Snx21	0.979611	0.661967	5.33803	6.03078	0.00311978	0.722579
Sgcb	2.63201	14.1849	15.8151	26.919	0.00312049	0.722565
Arhgef37	0.178143	7.22759	22.7724	0.962206	0.00312166	0.722542
Aopep	0.48702	19.0707	10.9293	2.96137	0.00312504	0.722476
Ciart	2.03529	15.6748	14.3252	1.647	0.00312599	0.722457
Tlnrd1	0.598863	2.90638	3.09362	1.86167	0.00313147	0.722349
Strip1	0.565664	0.308449	5.69155	5.34179	0.00314268	0.722128
Ccnt1	0.274412	10.8666	19.1334	1.896	0.00314419	0.722099
Creb1	0.174364	10.2108	19.7892	1.26954	0.00315879	0.721812
Actb	18.6298	23.7721	6.22788	90.9641	0.0031589	0.72181
Abra	12.6446	7.33443	22.6656	44.8724	0.00316461	0.721698
Gm46430	0.14152	14.119	15.881	0.667242	0.00316767	0.721639
Gvin2	0.0530454	10.5508	19.4492	0.0842973	0.00317672	0.721462
Cadm1	0.116846	16.1359	13.8641	0.363956	0.00317834	0.721431
Gm21378	0.422729	11.8489	18.1511	1.64052	0.00318906	0.721222
Taf1	0.360171	9.90982	20.0902	1.74263	0.00319531	0.721101
Gm37313	0.382464	6.50957	23.4904	0.76377	0.00319743	0.72106
Stxbp3	0.690691	16.8193	13.1807	4.36004	0.00320045	0.721001
Cab39	1.84938	11.4604	18.5396	26.5918	0.00320921	0.720832
Atp13a1	0.404052	3.17664	2.82336	4.13153	0.00321816	0.720659
Zfp598	0.717886	2.92639	3.07361	8.92692	0.0032344	0.720346
Tmem102	0.158929	0.607338	5.39266	0.178209	0.00325417	0.719967
Tmsb15b2	0.110288	2.00995	3.99005	0.155703	0.00325592	0.719934
Cavin3	0.942063	3.07013	2.92987	4.54806	0.00325603	0.719932
Pcbp4	2.53399	1.3833	4.6167	16.1116	0.0032588	0.719879
Gm44706	0.341136	12.2325	17.7675	0.381573	0.00326278	0.719803
Dmtf1	0.131714	10.6655	19.3345	0.958913	0.00326464	0.719767
Ggnbp2	1.00362	13.643	16.357	7.71452	0.00326674	0.719727
Tfdp2	0.803708	10.9212	19.0788	4.73475	0.0032696	0.719673
Kdelr2	0.699714	22.9856	7.01438	8.35836	0.00327627	0.719546
9230112E08Rik	0.286792	15.2731	14.7269	2.31694	0.00327745	0.719523
Gpam	8.98125	14.1815	15.8185	44.7206	0.00328088	0.719458
Pcyt1a	2.80657	11.437	18.563	22.3689	0.00329971	0.719101
Gbp5	0.347069	9.802	20.198	0.853163	0.00330676	0.718968
Med26	0.648589	5.75591	0.244086	3.36755	0.00331439	0.718824
Cfl2	8.04512	16.048	13.952	93.2093	0.00331445	0.718823
Gtpbp6	0.281209	19.5948	10.4052	1.16688	0.00331736	0.718768
Stk35	0.57927	12.1892	17.8108	1.8589	0.0033223	0.718675
Myc	0.526709	10.6054	19.3946	1.1394	0.00332571	0.718611
Camta2	1.50108	1.81311	4.18689	16.3096	0.00333345	0.718465
Nr2c2	0.399382	11.5259	18.4741	1.15414	0.00334791	0.718194
Alg6	0.126455	12.2493	17.7507	0.676933	0.00334813	0.71819
Asxl2	0.274881	11.0474	18.9526	1.21794	0.00334872	0.718179
Gm6776	0.0741708	13.5756	16.4244	0.0573138	0.00335042	0.718147
Mast2	2.18468	9.08588	20.9141	19.0757	0.00336287	0.717915
Bcl6b	1.10718	20.6506	9.34945	2.92906	0.00337392	0.717709
Crybg1	0.11889	6.30904	23.691	0.493309	0.00337487	0.717692
Plcd3	0.585351	23.8344	6.16565	1.96728	0.00337627	0.717666
Pltp	1.35705	23.4184	6.58164	4.50293	0.00338132	0.717572
ENSMUSG00002076173	25.9997	2.3848	3.6152	32.2181	0.00338438	0.717515
Mapre2	0.428656	8.35532	21.6447	3.73185	0.00339656	0.717289
Sh3glb2	1.32005	23.6555	6.34446	6.87205	0.00339831	0.717257
Eif5	2.71176	11.2857	18.7143	28.0837	0.00340559	0.717123
Lats2	0.216384	9.63238	20.3676	1.99768	0.00340827	0.717073
Nmd3	0.12303	15.7668	14.2332	1.46997	0.00341358	0.716975
Sptbn2	0.130841	9.87016	20.1298	0.319054	0.00343682	0.716548
Rabgap1	0.399931	12.454	17.546	2.90252	0.00343871	0.716514
Prpf40a	0.433152	13.508	16.492	2.5326	0.00347349	0.715879
Acd	0.239333	1.3546	4.6454	1.41088	0.00350179	0.715366
Gm38340	0.0319805	7.50915	22.4908	0.0313661	0.00350196	0.715363
Acot11	0.469444	9.59672	20.4033	2.5924	0.00350885	0.715239
Zfp142	0.351683	5.44396	0.556043	1.21137	0.00351049	0.715209
Krtcap3	0.515003	3.70498	2.29502	1.80985	0.00351416	0.715143
Sh3bp1	0.116597	3.85523	2.14477	0.32324	0.00352873	0.714881
Gm13889	2.56229	0.895811	5.10419	4.67249	0.00353002	0.714858
Rpsa-ps2	0.901484	22.7539	7.24611	3.87538	0.00354316	0.714622
Tpm2	257.76	22.795	7.20501	2400.9	0.00354639	0.714564
Dnaja1	0.466671	10.004	19.996	3.79548	0.00354817	0.714533
Rhbdf2	0.96068	2.00118	3.99882	5.56531	0.00355379	0.714432
Setd1b	0.501694	7.39273	22.6073	1.91904	0.00356615	0.714212
Gm9869	2.84248	15.1821	14.8179	7.13085	0.00356862	0.714168
Kat2a	0.543911	0.131764	5.86824	6.23	0.00359113	0.713768
Prodh	0.563818	10.1987	19.8013	1.67429	0.0035923	0.713747
Irgm2	0.790483	9.64137	20.3586	5.02834	0.00360897	0.713453
Mto1	0.343147	23.1646	6.83544	5.48014	0.00361922	0.713272
Ebf3	0.22652	7.56835	22.4317	1.33326	0.00363204	0.713047
Lifr	0.809873	13.3798	16.6202	5.01798	0.00364517	0.712817
Stx17	1.02058	10.8502	19.1498	6.61043	0.00364601	0.712802
Adh1	3.48307	11.4829	18.5171	8.18036	0.00364957	0.71274
Gypc	2.64164	22.9392	7.0608	12.3285	0.00367889	0.712228
Rsrc2	0.596343	12.7784	17.2216	4.29142	0.00368155	0.712182
Esyt1	0.489969	5.52485	0.475147	6.13133	0.00368942	0.712045
Ccdc93	0.254986	9.46815	20.5319	1.56671	0.00370382	0.711796
Stk38l	0.360902	21.7051	8.29494	2.55268	0.00370591	0.71176
Tceal8	0.334538	15.5698	14.4302	1.64909	0.00372387	0.71145
Hsp90b1	0.978621	15.1972	14.8028	12.7664	0.00372998	0.711345
Pus7	0.323466	11.1323	18.8677	1.54078	0.00373208	0.711309
Rnf10	3.98409	0.387465	5.61254	50.4608	0.00373563	0.711248
Gcc2	0.292872	12.444	17.556	2.27979	0.00373593	0.711243
Ankrd12	0.211804	12.6233	17.3767	0.822069	0.00374195	0.711139
Otud1	1.50414	9.94647	20.0535	4.9128	0.00374946	0.711011
Fibp	0.580531	23.0147	6.98531	3.94251	0.00375104	0.710984
Fkrp	1.88308	2.20401	3.79599	16.3315	0.00375241	0.71096
Akap1	3.51836	20.1999	9.80014	24.9941	0.00376565	0.710734
Sorbs3	1.89087	8.83067	21.1693	19.3164	0.0037815	0.710464
Kpna2	1.02746	13.6972	16.3028	3.28595	0.00379341	0.710261
Klhl40	5.5172	1.64257	4.35743	41.1508	0.00381445	0.709905
Slc43a1	0.86184	18.632	11.368	3.32346	0.00382274	0.709765
Ireb2	0.441594	13.9773	16.0227	3.24355	0.00382558	0.709717
Mcm4	0.287481	10.9924	19.0076	1.07336	0.00382782	0.709679
Swap70	0.19556	19.9078	10.0922	0.966404	0.00383203	0.709608
Fkbp5	1.45056	5.58508	0.414924	4.02893	0.0038392	0.709488
Pkdcc	16.1693	0.0926658	5.90733	62.1692	0.00384385	0.709409
Tenm3	0.514869	14.1034	15.8966	2.2023	0.00384392	0.709408
Chd9	0.226236	10.2009	19.7991	0.896651	0.00384427	0.709402
Cdc40	0.247252	9.7852	20.2148	0.990887	0.00388138	0.708781
Pcdhb5	0.0676169	12.6181	17.3819	0.110063	0.00389793	0.708506
Slc25a25	1.4082	8.53852	21.4615	2.94573	0.00389879	0.708492
Pdlim1	0.530234	22.2364	7.76359	2.93015	0.00390523	0.708385
Rbck1	0.859028	0.418115	5.58188	8.89153	0.00391612	0.708204
Mier3	0.267465	9.79346	20.2065	1.29626	0.00392478	0.708061
Ankrd23	9.44649	1.70893	4.29107	55.2375	0.00394319	0.707757
Adnp2	0.198919	14.2286	15.7714	1.20754	0.00394374	0.707748
Pdcd11	0.237417	10.6697	19.3303	2.06053	0.00394677	0.707698
Kmt2e	1.18514	11.2934	18.7066	3.68408	0.00395226	0.707608
Mylip	1.15968	15.6382	14.3618	4.63165	0.00395501	0.707563
Pitpnb	0.604399	12.155	17.845	4.23854	0.00395871	0.707502
Gm29427	0.021539	22.2806	7.71943	0.0456598	0.00396204	0.707447
Rps6ka5	0.396126	7.35165	22.6484	2.17388	0.00396706	0.707365
Narf	2.86784	12.5316	17.4684	27.8342	0.00397586	0.707221
A830012C17Rik	0.0307672	7.33189	22.6681	0.023338	0.00397621	0.707215
Gm45819	0.869076	8.21131	21.7887	2.98804	0.00397982	0.707156
Cdc14a	0.566927	11.44	18.56	1.57565	0.00398522	0.707068
Rasl11a	0.622624	1.57313	4.42687	1.06132	0.00398788	0.707024
I830077J02Rik	0.0768782	15.7678	14.2322	0.150257	0.00399295	0.706942
Top1	0.543252	9.17845	20.8215	3.11595	0.00399341	0.706934
Lmnb2	0.37764	4.27079	1.72921	1.36686	0.0040007	0.706815
Kcnj12	3.15332	5.53209	0.467911	24.3075	0.00401028	0.706659
Lrrc20	5.65517	2.91039	3.08961	88.5572	0.0040349	0.70626
Enc1	0.166324	3.56524	2.43476	0.433241	0.00406026	0.705851
Kcna7	8.15566	4.49616	1.50384	93.6853	0.00406131	0.705834
9330179D12Rik	0.0226342	5.27025	0.729747	0.0159304	0.00406319	0.705804
Mecomos	0.0156531	10.4372	19.5628	0.0232783	0.00406758	0.705733
Trpm7	0.8623	12.7271	17.2729	3.67144	0.00407035	0.705689
Serpini1	0.112982	11.7409	18.2591	0.205563	0.00410323	0.705162
Chmp1b	0.641951	16.1115	13.8885	6.17694	0.00411564	0.704964
Arhgef40	0.227825	4.89304	1.10696	1.35132	0.00411591	0.70496
Tbx15	12.418	10.5911	19.4089	112.93	0.00411665	0.704948
Sgsm2	0.10518	3.61457	2.38543	0.801377	0.00412361	0.704837
Denn2b	0.2423	23.2077	6.79231	1.86319	0.00412689	0.704785
Mdh2	33.5728	0.151165	5.84883	265.669	0.00413186	0.704706
St3gal6	1.35871	17.1137	12.8863	20.8369	0.00414193	0.704546
Sun2	2.40201	22.7407	7.25934	36.6631	0.00414227	0.704541
Anp32e	1.98673	14.2579	15.7421	23.465	0.0041436	0.70452
Avil	0.688567	3.26829	2.73171	1.66758	0.00414625	0.704478
Zfp866	0.398493	11.0174	18.9826	2.46708	0.00415041	0.704412
AI480526	0.362555	6.4084	23.5916	1.74459	0.00415166	0.704392
Gga1	2.65637	0.0804419	5.91956	18.2683	0.00416234	0.704223
Zfp597	0.281294	9.87827	20.1217	1.2434	0.0041647	0.704186
Slu7	0.858335	13.4622	16.5378	7.14566	0.00416708	0.704149
Arfip1	0.177443	18.1706	11.8294	0.624493	0.00417568	0.704013
Trim23	0.703674	13.1892	16.8108	5.76198	0.00418557	0.703857
Hspa1b	0.393178	7.02244	22.9776	0.650956	0.0041888	0.703806
Rbm5	0.397497	11.2712	18.7288	3.1965	0.00419581	0.703696
Kctd17	0.609693	22.3064	7.6936	3.74421	0.00421307	0.703426
Orai3	0.965314	21.9269	8.07314	5.44338	0.0042483	0.702877
Echdc2	0.831294	0.030948	5.96905	4.91419	0.00424918	0.702863
Mecp2	0.545617	10.6606	19.3394	3.02637	0.00426285	0.702651
Mxd1	0.148129	10.6631	19.3369	0.798697	0.00426746	0.702579
Gm12966	1.30369	17.1753	12.8247	3.39498	0.00427099	0.702525
Rab3gap1	0.356982	12.0295	17.9705	3.11677	0.00427479	0.702466
Tbcel	0.504157	16.8686	13.1314	2.84575	0.00429363	0.702175
2900052L18Rik	0.453567	0.234857	5.76514	1.83171	0.00432809	0.701646
Tsn	0.321341	15.2626	14.7374	4.55365	0.00435481	0.701237
Gbp11	0.0159913	22.542	7.45798	0.0106345	0.00436429	0.701093
Zdhhc14	0.442872	2.54759	3.45241	1.79933	0.00437994	0.700855
Car7	0.248311	3.33239	2.66761	0.737897	0.00438761	0.700739
Igf1r	0.282573	13.4841	16.5159	1.2826	0.0043894	0.700711
Tom1	1.22856	3.04028	2.95972	10.779	0.0044017	0.700525
AI987944	0.19898	11.705	18.295	1.74892	0.00441582	0.700312
Net1	1.15423	12.3827	17.6173	6.44804	0.00441669	0.700299
Rnd2	0.273178	0.844772	5.15523	1.0266	0.00441699	0.700294
Sox17	0.490831	4.58685	1.41315	3.06207	0.00443073	0.700088
Sypl	1.62963	16.7322	13.2678	22.5987	0.0044402	0.699945
Gm21769	1.20723	15.9959	14.0041	1.56163	0.00445041	0.699792
Sox13	0.626285	7.37532	22.6247	3.66411	0.00445122	0.69978
Asb15	2.93392	11.4796	18.5204	15.1855	0.00445153	0.699775
Zfyve21	0.725192	8.91454	21.0855	5.5702	0.00446919	0.699511
Glis2	0.19403	6.66524	23.3348	1.04788	0.00447218	0.699466
Gnb1	0.695824	20.35	9.65003	9.91334	0.00447548	0.699417
Grtp1	0.286271	1.03528	4.96472	1.65501	0.00448458	0.699281
Gm10243	1.33424	14.123	15.877	3.03621	0.00448686	0.699247
Rcl1	0.845848	16.2897	13.7103	3.33975	0.00449447	0.699134
Dmtn	0.0423335	6.55207	23.4479	0.109995	0.0045075	0.69894
Rb1	0.403172	11.8905	18.1095	2.73422	0.00451947	0.698763
Slc2a8	0.614488	3.07725	2.92275	4.54606	0.00453378	0.698551
Vps4b	0.194974	14.0431	15.9569	1.92953	0.00453583	0.698521
Ubn2	0.24763	10.8021	19.1979	1.50058	0.00453621	0.698515
Synj2bp	0.552944	14.5443	15.4557	7.8004	0.00454566	0.698376
Odf3l2	2.70877	5.99269	0.00730641	4.98654	0.004549	0.698327
Tmem25	1.0366	22.7407	7.25927	5.5728	0.00455346	0.698261
Pank2	0.440103	11.2257	18.7743	4.23595	0.00457661	0.697921
Six1	2.58284	2.61113	3.38887	23.1911	0.00457982	0.697874
Tcf3	0.917914	0.155341	5.84466	5.56532	0.00460951	0.69744
Fbxo36	0.235699	20.7086	9.29136	0.613643	0.00461376	0.697378
5730596B20Rik	0.164379	11.4366	18.5634	0.291664	0.00461934	0.697296
Msi2	3.09162	13.7835	16.2165	17.91	0.00462178	0.697261
Rabep2	2.66579	21.6043	8.39565	9.77502	0.00462535	0.697209
B4galt1	0.87275	23.0698	6.93023	7.65731	0.00462713	0.697183
Tacc1	0.324302	13.4114	16.5886	2.17841	0.004635	0.697069
Fam189a2	1.57566	22.6529	7.34706	11.0588	0.00463749	0.697032
Sirt1	0.321148	10.9704	19.0296	1.71406	0.00464107	0.69698
Mcf2l	0.758774	11.1076	18.8924	2.05336	0.00466305	0.696662
Nsa2	0.657548	17.8668	12.1332	5.71716	0.00467491	0.696491
Ank3	0.663134	10.2048	19.7952	2.94675	0.00467741	0.696455
Ubxn2b	0.075714	8.09849	21.9015	0.217604	0.00470525	0.696054
Sc5d	0.948591	14.7845	15.2155	6.0984	0.00471452	0.695921
Zfand5	2.50243	13.8221	16.1779	28.0207	0.00472016	0.69584
Zfp366	0.431416	8.16787	21.8321	2.16143	0.00472745	0.695736
Slc18b1	0.360493	0.0558829	5.94412	1.22427	0.0047351	0.695627
Zranb1	2.3276	16.0123	13.9877	18.5862	0.00473944	0.695565
Itm2c	0.869488	22.6897	7.3103	9.97881	0.00474116	0.69554
Cep97	0.155797	11.4011	18.5989	0.74316	0.00474631	0.695467
Twf2	10.9452	20.1324	9.8676	57.2485	0.00475323	0.695368
Scnn1b	0.054188	19.1553	10.8447	0.0666948	0.00475763	0.695305
Gm19531	0.126999	2.86186	3.13814	0.146927	0.00477072	0.695119
Tmem39b	0.381857	0.431231	5.56877	1.47838	0.00477173	0.695105
Laptm5	0.431311	2.71683	3.28317	1.23691	0.00478622	0.6949
Hmgcr	0.154737	5.38764	0.61236	0.687188	0.00481427	0.694503
Srxn1	1.33107	6.6055	23.3945	8.39328	0.00482868	0.6943
Pdia3	0.984132	20.0816	9.91845	9.62435	0.00484134	0.694122
Cnnm4	0.67963	23.3193	6.68066	3.47808	0.00484253	0.694106
Barx2	0.970165	5.17553	0.824473	3.15505	0.0048737	0.693669
Mafa	8.53888	1.71532	4.28468	45.7078	0.00487889	0.693597
Sms-ps	2.84944	14.35	15.65	18.4245	0.00491274	0.693125
Pde4b	1.78449	5.39501	0.604993	6.21724	0.00491992	0.693026
Med25	1.57559	2.70698	3.29302	12.0134	0.00493965	0.692753
Adora2a	0.373683	1.51984	4.48016	1.19015	0.00494953	0.692616
Zfp428	0.531748	22.3506	7.64939	1.72163	0.00495131	0.692592
Ap1ar	0.268165	18.8055	11.1945	3.6853	0.00495134	0.692591
Mid1ip1	6.89364	9.96105	20.039	17.9302	0.00495477	0.692544
Prss23	1.04973	17.1931	12.8069	9.21961	0.00495765	0.692504
Esrrg	0.848022	10.715	19.285	4.10765	0.00496513	0.692401
3110083C13Rik	0.104532	22.2842	7.71579	0.111032	0.0049718	0.692309
Fam78a	1.03067	3.50785	2.49215	7.98727	0.00497612	0.69225
Ybx1	11.7318	23.4434	6.55655	237.48	0.00497866	0.692215
Gm4929	0.134991	23.7906	6.20938	0.138719	0.00497927	0.692207
Cxxc5	2.05252	2.2042	3.7958	12.2988	0.00498349	0.692149
Fitm1	23.5063	23.7681	6.23195	163.017	0.00500503	0.691854
Rhoj	0.367493	1.59611	4.40389	1.61832	0.00500592	0.691842
Laptm4a	7.44925	17.9276	12.0724	149.332	0.0050202	0.691646
Gm5874	1.00535	13.6634	16.3366	2.47633	0.00502856	0.691532
E330037G11Rik	0.326284	9.58158	20.4184	0.466226	0.0050524	0.691208
Sh3pxd2b	0.166538	3.30525	2.69475	0.448075	0.00507017	0.690967
Hnrnpf	0.828728	14.8521	15.1479	8.35147	0.00508227	0.690803
Pcyt2	0.773006	23.077	6.92297	6.59112	0.0050843	0.690776
Cdc42ep1	1.54142	2.09399	3.90601	7.4489	0.00508981	0.690701
D430041D05Rik	0.145992	16.764	13.236	0.559468	0.0050944	0.690639
Osgin1	2.1669	7.62604	22.374	5.56709	0.00509552	0.690624
Gsta3	0.0685098	7.79763	22.2024	0.0736066	0.00509855	0.690583
Glns-ps1	0.0896094	8.55028	21.4497	0.0733971	0.00510857	0.690448
Ghitm	8.17831	12.9066	17.0934	123.153	0.00511372	0.690379
Tmem52	12.7687	2.7332	3.2668	62.011	0.00513004	0.69016
Mphosph8	0.506659	11.1913	18.8087	2.93617	0.00513315	0.690118
Micu1	0.760207	22.3979	7.6021	6.24852	0.00514553	0.689952
Xaf1	0.17926	11.9851	18.0149	0.824614	0.00514669	0.689937
Gm5518	6.48336	14.6509	15.3491	26.5991	0.00515456	0.689831
Anks1	0.362155	23.8083	6.19171	2.30852	0.0051732	0.689582
Baz1b	0.687909	8.43392	21.5661	5.53214	0.00517346	0.689579
G0s2	18.026	5.45429	0.545711	28.2373	0.00519516	0.68929
Glyr1	0.301992	10.7477	19.2523	5.49745	0.00520507	0.689158
Fabp4	4.48945	20.4008	9.59919	23.6089	0.0052069	0.689134
mt-Ts2	19.5923	14.3342	15.6658	32.2996	0.00520869	0.68911
Chp1	0.830791	20.4728	9.52719	24.4859	0.00522558	0.688887
Slc25a5-ps	0.0189176	4.65719	1.34281	0.0180138	0.00523872	0.688713
Spsb4	0.0482983	1.96098	4.03902	0.111913	0.00525344	0.688519
Vwa3a	0.0759705	0.699728	5.30027	0.198579	0.00527224	0.688271
Spin1	0.438656	11.3489	18.6511	4.88111	0.00527315	0.688259
Slc27a3	0.421538	1.08684	4.91316	0.947904	0.00528108	0.688155
Cmip	0.281101	4.66448	1.33552	1.38173	0.0052872	0.688075
Bach1	1.06001	10.5393	19.4607	4.78742	0.00529527	0.687969
Zfp367	0.479807	15.0809	14.9191	4.81619	0.00529592	0.687961
Phkb	7.18536	11.4288	18.5712	61.0717	0.00529877	0.687923
Smarcb1	0.368558	0.132176	5.86782	2.01716	0.0053233	0.687603
Rbbp6	0.425687	10.0924	19.9076	2.86478	0.00533132	0.687498
Mindy1	0.939192	22.573	7.42702	4.68141	0.00534329	0.687343
Ppp1cb	3.40014	14.1012	15.8988	38.3733	0.00534469	0.687324
Prxl2a	0.544618	16.651	13.349	6.06889	0.00535091	0.687244
Gm20627	0.187997	1.66848	4.33152	0.316517	0.00538217	0.686838
Nkd2	0.109297	19.2142	10.7858	0.37438	0.00538535	0.686797
Gde1	3.16046	1.27108	4.72892	31.871	0.00538975	0.686741
Parvb	1.84536	20.9791	9.02094	17.985	0.00541557	0.686408
Brpf3	0.353879	7.8197	22.1803	2.07739	0.00542999	0.686222
Gm26724	0.294461	10.911	19.089	0.571083	0.00544265	0.68606
Hdac2	0.729446	13.873	16.127	9.67165	0.00544638	0.686012
Crlf1	0.660789	2.90564	3.09436	2.02553	0.00544702	0.686004
Gpr165	0.0112045	10.2107	19.7893	0.00966187	0.005454	0.685915
Tbcd	0.275777	18.0107	11.9893	2.5407	0.00545573	0.685892
Gm45221	0.445151	13.6279	16.3721	0.925514	0.00545635	0.685884
Cd24a	10.5296	19.1765	10.8235	100.343	0.00547479	0.685649
Abcc3	0.036043	1.43466	4.56534	0.0431277	0.00549147	0.685436
Nol8	0.180376	13.1852	16.8148	1.06317	0.00551039	0.685196
Polr3b	0.30732	12.6892	17.3108	2.64422	0.00551699	0.685112
Shld2	0.327098	11.7034	18.2966	1.55921	0.00551727	0.685108
Gm10032	0.262242	7.2074	22.7926	0.417489	0.0055203	0.68507
Rpl26-ps6	0.219012	10.76	19.24	0.175973	0.00553082	0.684937
Ranbp2	0.728392	12.41	17.59	4.42245	0.00553093	0.684935
Scarb2	1.69968	14.6882	15.3118	16.5022	0.00557162	0.684422
Sfpq	1.15542	2.33688	3.66312	9.95418	0.00557227	0.684414
Hnrnph2	0.917911	13.4454	16.5546	7.71225	0.00558548	0.684248
Gm14421	0.0820047	8.69045	21.3096	0.164111	0.0056053	0.683999
Spopl	0.280844	13.0234	16.9766	1.76468	0.00560712	0.683976
Pals1	0.895772	12.0605	17.9395	4.87463	0.00564299	0.683528
Rgmb	0.8801	23.9875	6.01249	7.03168	0.00565815	0.683339
Cpsf1	0.408407	0.653059	5.34694	7.28943	0.0056657	0.683245
Fgd4	0.165345	17.9591	12.0409	0.644603	0.00566816	0.683215
Gm18194	0.160704	22.0347	7.9653	0.411394	0.00567171	0.683171
Hmga1	2.51808	0.195444	5.80456	17.6791	0.00568101	0.683055
Fzd1	0.182852	5.02804	0.971958	0.822295	0.00568817	0.682967
Ints6	0.100511	11.0482	18.9518	0.534938	0.00569766	0.682849
Zmym5	0.611026	12.4247	17.5753	3.70799	0.00571548	0.682629
Cul5	1.23659	14.3127	15.6873	12.1214	0.00571566	0.682627
Hs3st5	0.476884	18.3369	11.6631	1.5892	0.00573892	0.68234
Des	106.586	0.13789	5.86211	854.871	0.00574094	0.682315
Fzd9	1.46263	23.4183	6.58175	9.34489	0.0057575	0.682112
Sec14l5	3.19023	0.169953	5.83005	13.9212	0.00576314	0.682043
Gas1	1.62119	3.87199	2.12801	5.28918	0.00579629	0.681637
Slc4a8	0.258312	12.4976	17.5024	0.423264	0.00580232	0.681564
Sema6c	10.4258	23.2928	6.70722	49.4359	0.00580333	0.681551
Marcksl1	0.22504	0.317295	5.6827	0.451591	0.00580865	0.681487
Cox18	0.573654	0.812592	5.18741	3.20504	0.00580921	0.68148
Mturn	0.456815	9.20883	20.7912	1.83154	0.00581229	0.681442
Ccdc9b	1.50688	10.0104	19.9896	8.20499	0.00582893	0.68124
Gm15868	0.0901904	13.332	16.668	0.0596351	0.00583164	0.681207
Klhdc1	0.959241	15.2648	14.7352	8.20408	0.00583723	0.681139
Nol7	2.04965	15.4966	14.5034	18.3686	0.00583826	0.681126
Sbk1	0.992879	0.00925464	5.99075	8.79086	0.00584353	0.681063
Gm15567	0.0236821	14.7333	15.2667	0.0324949	0.00584545	0.681039
Zfp689	0.175885	6.32983	23.6702	0.539982	0.00585854	0.680881
Eri2	0.039886	7.0859	22.9141	0.14015	0.00585969	0.680867
Ube2o	0.803303	5.97679	0.0232104	10.135	0.00586859	0.680759
Chst1	0.170256	3.15119	2.84881	0.594538	0.00587776	0.680648
2810013P06Rik	0.427232	7.79289	22.2071	3.11631	0.00588071	0.680613
D030062O11Rik	0.0297918	5.63996	0.360044	0.0334535	0.00588401	0.680573
Vasn	0.371968	7.399	22.601	1.94555	0.00588689	0.680538
Cdh22	0.120199	1.29034	4.70966	0.219903	0.00588725	0.680534
Pid1	0.0945764	6.7984	23.2016	0.392304	0.00589208	0.680475
Nufip2	0.616746	10.5745	19.4255	4.50451	0.00590068	0.680372
0610040B10Rik	0.0672788	19.9223	10.0777	0.230883	0.00590578	0.680311
Ptpn1	0.57103	5.34687	0.653127	4.54871	0.00592117	0.680126
Ifrd2	2.06475	3.0211	2.9789	18.1862	0.005924	0.680092
Gm26944	0.356065	8.55069	21.4493	0.650612	0.00593104	0.680007
Gpcpd1	7.19768	12.1444	17.8556	42.0317	0.00593446	0.679966
Txlng	0.278357	10.8286	19.1714	1.41283	0.00593879	0.679914
Rab5a	0.730845	11.8802	18.1198	7.67081	0.00595799	0.679685
Gm15634	0.105948	12.081	17.919	0.0798722	0.00596454	0.679606
Slc20a1	0.449137	4.78814	1.21186	2.84812	0.00597731	0.679454
Gm42463	0.0113898	10.6666	19.3334	0.0101349	0.00599207	0.679278
Cwc25	0.235392	6.11187	23.8881	2.15711	0.00599495	0.679244
Xlr4b	0.0289394	17.7828	12.2172	0.0348164	0.00599884	0.679198
Rab11fip2	0.377484	9.42259	20.5774	2.07269	0.00600163	0.679165
Pde12	0.141104	6.87496	23.125	1.27753	0.0060519	0.678569
Zfp386	0.355615	15.0556	14.9444	1.73287	0.00606515	0.678413
Gm7902	0.21079	5.13302	0.866981	0.351843	0.0060728	0.678323
Srebf1	3.13409	22.6787	7.32128	12.9371	0.00607388	0.67831
Ube2z	0.732795	23.4695	6.53046	8.89319	0.0060994	0.678011
Bmx	0.0920857	12.6812	17.3188	0.182441	0.00610003	0.678003
Gm19040	0.022112	23.066	6.93397	0.0195562	0.0061118	0.677865
Gpc1	5.45012	2.18027	3.81973	81.3477	0.00611233	0.677859
Gm12345	0.227962	23.6868	6.31317	0.243946	0.00612618	0.677697
1700010B13Rik	0.0355003	4.72699	1.27301	0.0248322	0.00612818	0.677674
Pih1d1	1.91763	22.8338	7.16623	12.223	0.00616095	0.677291
Naa80	0.959816	1.78872	4.21128	4.13945	0.00617166	0.677167
Trp53i13	0.55082	21.8354	8.16464	2.81188	0.00617844	0.677088
Zc3h6	0.362187	12.6657	17.3343	1.18487	0.00618232	0.677043
Gm44573	0.0187325	16.4277	13.5723	0.0126481	0.00619751	0.676867
Hsd17b7	0.22532	16.8884	13.1116	1.18698	0.00620058	0.676831
Adra1a	0.172294	4.59974	1.40026	0.284948	0.00620927	0.676731
Stt3a	0.25156	10.2895	19.7105	2.12898	0.00622248	0.676578
Pwwp3a	0.30152	20.8622	9.13778	2.36056	0.00622424	0.676558
Marf1	0.617815	11.4281	18.5719	4.14072	0.00622978	0.676494
Fjx1	0.153957	1.34479	4.65521	0.372236	0.00623006	0.67649
Bpnt2	2.43746	13.3058	16.6942	19.0283	0.0062335	0.676451
Atp13a5	0.674127	11.0339	18.9661	3.2542	0.00627083	0.676021
N6amt1	0.241357	12.3011	17.6989	1.51021	0.00630477	0.675632
Prr13	2.81222	23.143	6.85695	13.4793	0.00631931	0.675466
Ppard	0.533692	4.9513	1.0487	4.8403	0.00632547	0.675396
Ttc4	1.81853	23.308	6.69196	10.0534	0.00632912	0.675354
Pcmtd2	1.9065	14.4636	15.5364	13.7668	0.00634284	0.675198
Plekho2	0.2849	0.586388	5.41361	1.06973	0.00634855	0.675133
Pear1	0.249213	23.691	6.30903	3.13725	0.00636047	0.674998
Azi2	0.711806	11.8521	18.1479	7.075	0.00636239	0.674976
Eri3	3.83246	23.8675	6.13255	31.3828	0.00637431	0.674841
Scamp2	1.90418	23.295	6.70498	14.011	0.00637583	0.674823
Bzw1	1.18148	14.3267	15.6733	13.438	0.00638359	0.674735
Serinc3	7.89792	10.3959	19.6041	57.0383	0.00640143	0.674534
Xrn1	0.186552	12.9085	17.0915	1.00201	0.00640611	0.674481
Ubtf	1.07703	3.98182	2.01818	10.0901	0.00640781	0.674462
Zfp397	0.488193	10.011	19.989	2.43394	0.00642832	0.67423
Htra3	2.21529	4.23791	1.76209	5.56281	0.00646101	0.673863
Phldb2	0.217346	12.8083	17.1917	1.30927	0.0064766	0.673688
Mark4	0.803368	3.62693	2.37307	6.46639	0.00647822	0.67367
ENSMUSG00000120685	0.0885668	12.7377	17.2623	0.0586943	0.00648089	0.67364
Srek1	0.434405	11.2971	18.7029	3.22313	0.00649142	0.673523
Tns3	0.231235	9.6361	20.3639	1.05987	0.00650024	0.673424
Gm32687	0.235884	10.9548	19.0452	0.569444	0.00650226	0.673401
Jun	6.49266	5.70211	0.297886	29.6941	0.00652237	0.673177
Zfp445	1.35018	11.3441	18.6559	6.19155	0.00654431	0.672933
Secisbp2l	0.574245	10.8906	19.1094	3.17245	0.00654497	0.672926
A530001N23Rik	0.216206	3.47202	2.52798	0.389847	0.00654971	0.672873
Usp10	0.536192	1.69558	4.30442	5.35047	0.00655563	0.672808
Crispld2	1.53023	5.18036	0.819641	4.05596	0.0065689	0.672661
Gm28876	0.448737	4.38737	1.61263	1.78282	0.00657493	0.672594
Lonrf1	0.774749	2.993	3.007	3.97503	0.00658638	0.672467
Uvssa	0.216632	12.7403	17.2597	0.858558	0.00659584	0.672363
Puf60	1.10288	22.5652	7.43479	10.3628	0.00661536	0.672147
Bnip2	1.81785	15.9089	14.0911	21.7614	0.00661695	0.67213
Cth	0.246354	8.80591	21.1941	0.687749	0.00661725	0.672127
Nudcd1	0.0874587	15.5557	14.4443	0.551731	0.00662625	0.672028
Dvl3	0.794108	6.24965	23.7504	6.89033	0.00662781	0.67201
Chd1	0.430305	9.8293	20.1707	1.82421	0.0066407	0.671869
Itgb1	3.4448	13.8471	16.1529	39.9964	0.00664141	0.671861
Arhgdia	4.49388	23.3821	6.61794	34.2361	0.00664414	0.671831
Ube3b	3.4849	2.81691	3.18309	57.0981	0.00665048	0.671761
Pip5k1a	1.17368	19.4644	10.5356	9.12293	0.00665302	0.671734
Gm16268	0.13336	13.8828	16.1172	0.220962	0.00665643	0.671696
Mir365-2	1.16167	13.0738	16.9262	1.41681	0.00667254	0.67152
Commd4	0.767405	22.6315	7.36852	4.91802	0.00668625	0.67137
Lgals3bp	0.791302	23.0929	6.90714	5.23185	0.00669692	0.671254
Hnrnpul2	1.37564	11.9169	18.0831	12.4578	0.00670887	0.671123
Tbc1d31	0.106811	4.79207	1.20793	0.393289	0.00672523	0.670945
Parp9	0.161393	12.0476	17.9524	1.44576	0.00673336	0.670857
Leo1	0.75695	21.3124	8.68763	3.88895	0.00673404	0.670849
Akap8l	0.632397	17.1792	12.8208	7.93954	0.00673774	0.670809
Mmp17	0.0446244	7.0075	22.9925	0.0888129	0.00675259	0.670648
Phtf2	3.18328	12.5863	17.4137	26.652	0.00679205	0.670221
Cdk20	0.145095	0.516961	5.48304	0.543496	0.00680667	0.670064
Hdac7	0.844081	2.88032	3.11968	6.13735	0.00680922	0.670036
Zfp280c	0.210892	8.57779	21.4222	1.12612	0.00681441	0.66998
Ammecr1l	0.279588	11.1882	18.8118	0.981323	0.0068181	0.669941
Nt5c3	0.975897	20.1073	9.89271	7.59624	0.00681909	0.66993
Rpl23	4.33231	14.9087	15.0913	30.4812	0.00682493	0.669867
Ret	0.132235	5.38046	0.619542	0.522522	0.00683479	0.669761
Gm48086	0.037966	15.298	14.702	0.0240531	0.00684852	0.669614
Pdcd10	0.535462	14.6982	15.3018	2.17253	0.00687812	0.669297
Tm4sf1	0.575822	22.1185	7.88154	4.5724	0.00688168	0.669259
Med24	0.858763	1.67642	4.32358	10.8367	0.00689959	0.669068
ENSMUSG00000121124	0.132373	12.0379	17.9621	0.100495	0.00691582	0.668895
Sfxn3	1.2057	22.0315	7.96852	7.43259	0.00693331	0.668709
Plcg2	0.0788531	2.12177	3.87823	0.283527	0.00693508	0.668691
Rbm12	0.0899013	2.98062	3.01938	0.533987	0.00693608	0.66868
Aktip	0.617631	17.1039	12.8961	8.41466	0.00694226	0.668615
Wee1	0.636269	9.18162	20.8184	2.12662	0.00694349	0.668601
9130230L23Rik	0.0117982	4.21692	1.78308	0.01275	0.0069444	0.668592
Slc12a4	0.494407	10.124	19.876	3.6921	0.00695074	0.668525
Rbfaos	0.0456657	2.49408	3.50592	0.0772356	0.00695383	0.668492
Wnt4	1.35616	22.5191	7.4809	7.5286	0.0069748	0.66827
Ddx21	1.06147	11.9955	18.0045	8.95958	0.00698063	0.668208
Gm4793	0.0621643	5.83009	0.169905	0.0711093	0.00698099	0.668204
Fam234a	2.23591	23.6558	6.34421	15.1859	0.00698406	0.668172
Cobl	0.515674	19.2178	10.7822	6.95195	0.00699231	0.668085
Ccdc137	0.362667	4.6692	1.3308	1.88072	0.00699266	0.668081
Man2a1	0.296176	9.17486	20.8251	1.59246	0.00700397	0.667962
Klf12	0.442087	8.92075	21.0792	1.33155	0.00701161	0.667882
Tonsl	0.0646632	1.91149	4.08851	0.141396	0.00701416	0.667855
Gm6997	0.0844719	17.7755	12.2245	0.121858	0.00701576	0.667838
Tmem214	0.405287	2.56196	3.43804	3.73073	0.00704545	0.667526
Tomm70a	0.637656	10.3211	19.6789	7.75609	0.00704825	0.667497
Gsdme	0.318943	19.8713	10.1287	1.351	0.00705935	0.667381
Cacybp	1.37931	13.8046	16.1954	14.4981	0.00709355	0.667023
Osbpl9	1.39173	16.8844	13.1156	11.8381	0.00709474	0.667011
Gm50047	0.216597	14.8399	15.1601	0.166029	0.00709833	0.666973
Pdlim7	9.50108	0.491385	5.50861	66.255	0.00711139	0.666837
Dnajb4	1.19401	9.0768	20.9232	6.25316	0.00712753	0.666669
Ppdpf	4.47931	0.282664	5.71734	18.5356	0.00714266	0.666512
ENSMUSG00000120528	1.96735	0.866681	5.13332	9.48818	0.00715153	0.66642
Otub2	1.57518	23.5038	6.49623	4.92532	0.00716319	0.666299
Gm28729	0.0226913	19.3378	10.6622	0.0174405	0.00716436	0.666287
Fas	0.526935	13.0771	16.9229	1.17905	0.00717516	0.666176
Gm45338	0.0994595	23.4809	6.51909	0.259887	0.00719597	0.665961
Marchf7	0.42153	12.8728	17.1272	2.99617	0.00720632	0.665854
Ces1d	3.76378	4.58928	1.41072	16.7687	0.00721993	0.665714
Tut4	0.445537	11.2723	18.7277	2.42736	0.00722047	0.665708
Thap7	0.891643	2.54759	3.45241	5.3437	0.00722597	0.665652
Ccdc60	0.0424237	11.4269	18.5731	0.0693662	0.00722828	0.665628
Tmem200b	0.530846	6.71227	23.2877	1.67654	0.00724756	0.66543
Dnajc14	0.32315	15.0095	14.9905	4.20101	0.00724809	0.665425
Chrna10	0.387284	18.0852	11.9148	1.34354	0.00725542	0.665349
Renbp	0.263309	0.313897	5.6861	0.620379	0.00726224	0.665279
Lsm11	0.115224	1.98286	4.01714	0.606184	0.00726696	0.665231
Smagp	0.534094	23.8056	6.19445	1.62876	0.00727365	0.665163
Ebag9	0.651453	16.237	13.763	6.93411	0.00727909	0.665107
Olfml3	0.216317	5.79023	0.209773	0.819611	0.00731415	0.664749
Gm19326	0.148965	3.30958	2.69042	0.0846039	0.00731473	0.664743
Gm10557	0.699232	10.389	19.611	2.49121	0.00731912	0.664699
Gm7645	0.11564	6.30167	23.6983	0.152317	0.0073245	0.664644
Tlcd3b	4.757	1.39031	4.60969	28.1991	0.007343	0.664456
Dalrd3	0.562266	1.96798	4.03202	4.51447	0.00734976	0.664387
Mamld1	0.14912	0.303254	5.69675	0.724481	0.00735501	0.664334
Col6a2	1.18287	2.79491	3.20509	4.9987	0.00735575	0.664326
Elmod2	0.142559	10.7971	19.2029	0.771955	0.00736751	0.664207
Aplp2	2.04019	17.6587	12.3413	30.3607	0.00738975	0.663982
Mcc	0.13758	6.93215	23.0679	0.598879	0.00740004	0.663878
En1	0.327951	2.44332	3.55668	0.476487	0.00740025	0.663876
Ncln	2.17342	2.55432	3.44568	17.8057	0.00740414	0.663837
Pitx3	1.90008	1.15993	4.84007	6.8157	0.00741586	0.663719
Gm38251	0.0323433	7.52014	22.4799	0.0350899	0.00741938	0.663683
Tnnc2	0.302619	19.054	10.946	1.05689	0.00742736	0.663603
Acap2	0.424296	9.83397	20.166	2.26787	0.00743915	0.663484
Zyg11b	3.23003	12.2885	17.7115	15.7235	0.00745871	0.663288
Uba5	0.355349	16.2112	13.7888	3.31902	0.00747106	0.663164
Carm1	2.25014	9.151	20.849	15.237	0.00747446	0.66313
Zrsr1	0.490014	9.6549	20.3451	3.02565	0.00748197	0.663055
Ranbp10	0.850142	0.408343	5.59166	7.98155	0.00750071	0.662868
Cbx7	0.506629	19.7368	10.2632	5.4951	0.00750364	0.662838
Prcp	0.244239	21.8896	8.11043	0.974346	0.00750374	0.662837
Rps15a-ps7	0.806949	22.3457	7.65432	1.65021	0.00751819	0.662693
Mybph	12.2351	3.63416	2.36584	16.6259	0.00751899	0.662685
Ppp1ca	3.06278	20.5634	9.4366	50.8188	0.00753102	0.662565
Gm36723	0.0102242	3.20703	2.79297	0.00638548	0.00755601	0.662317
Wapl	0.909486	13.3849	16.6151	6.79542	0.00755786	0.662298
Otog	0.155047	4.57411	1.42589	0.393836	0.00757033	0.662175
Gse1	1.0447	7.8592	22.1408	3.21113	0.00758119	0.662067
Zfp276	0.286907	7.17818	22.8218	1.56108	0.00758458	0.662033
Itga3	0.4001	2.44208	3.55792	1.69497	0.00758497	0.66203
Eif4a-ps4	1.66844	13.1291	16.8709	9.94344	0.00760771	0.661805
ENSMUSG00000120877	0.193514	7.1	22.9	0.330543	0.00760797	0.661802
Dync1li2	1.10704	14.2447	15.7553	14.9695	0.00762019	0.661681
Gm4799	0.0706994	18.3961	11.6039	0.075059	0.00764842	0.661403
Gm5487	0.0297302	4.1869	1.8131	0.0196294	0.00765656	0.661323
Moxd1	0.0959199	6.47147	23.5285	0.230288	0.00765979	0.661292
Luc7l2	1.74089	11.7193	18.2807	13.146	0.0076766	0.661127
Nfkbib	1.30445	23.6294	6.37058	11.5648	0.00768787	0.661016
Slc38a4	3.9397	22.3989	7.60108	20.3288	0.00773991	0.660507
Kri1	0.15446	11.1265	18.8735	0.947653	0.00775366	0.660374
Ccdc59	0.44823	15.6531	14.3469	2.05156	0.00777006	0.660214
Clmn	0.0857621	8.82669	21.1733	0.373933	0.00777106	0.660204
Man1a2	0.273172	8.95566	21.0443	2.11705	0.00777614	0.660155
Myh6	0.200704	13.6537	16.3463	1.15165	0.00778908	0.660029
Odf2	0.172982	11.7458	18.2542	1.08267	0.00779699	0.659953
Tmed7	0.364443	11.4369	18.5631	3.85081	0.00780055	0.659918
Larp1b	0.828476	13.4799	16.5201	6.974	0.00783017	0.659632
Phc2	0.624367	3.27225	2.72775	3.35272	0.00784633	0.659476
Robo2	0.0267057	15.8342	14.1658	0.0261527	0.00789617	0.658996
Cdk12	0.286262	9.27999	20.72	1.02598	0.00790353	0.658926
Slc35f3	0.0489692	15.8734	14.1266	0.0559177	0.00791116	0.658852
5430431A17Rik	3.48861	18.2862	11.7138	23.6065	0.00791866	0.658781
Fam174a	1.25478	0.475461	5.52454	14.0128	0.00792114	0.658757
Filip1l	1.8316	8.87884	21.1212	7.4956	0.00792722	0.658699
Cdk16	3.07868	0.412645	5.58736	45.5684	0.00793	0.658672
Gm17745	0.166205	22.3725	7.62754	0.321201	0.00793363	0.658637
Ipp	0.879759	11.6507	18.3493	5.672	0.00794661	0.658513
Podn	1.07294	6.58416	23.4158	2.80539	0.00796717	0.658317
Osmr	0.123333	7.2942	22.7058	0.682202	0.00797389	0.658253
Stard7	3.53521	17.4611	12.5389	35.6821	0.00798498	0.658148
Etv3	0.209458	9.4234	20.5766	1.54322	0.00800304	0.657976
Prickle3	0.569352	9.0402	20.9598	4.56803	0.00800716	0.657937
Arid2	0.364797	9.86183	20.1382	1.79978	0.00801364	0.657875
Abhd6	0.557793	8.1086	21.8914	2.78201	0.00802869	0.657733
Prune1	3.30853	19.7361	10.2639	26.1581	0.00803059	0.657715
Ghdc	0.637133	1.24069	4.75931	2.82295	0.00804407	0.657587
Epb41l3	0.0368797	8.41803	21.582	0.075572	0.00805494	0.657484
Swt1	0.053676	12.5545	17.4455	0.308985	0.00805753	0.65746
Tgfb1	0.271379	1.12134	4.87866	1.71144	0.00806215	0.657416
Mettl25	0.223936	19.5264	10.4736	0.793829	0.00806409	0.657398
Npff	0.44628	21.4687	8.53131	1.33038	0.00806754	0.657365
Ankzf1	0.308759	13.3991	16.6009	1.65407	0.00808443	0.657206
Ptges2	1.75559	23.8655	6.13453	10.3848	0.00808926	0.657161
Sdc4	2.15841	0.858587	5.14141	7.56932	0.00814459	0.656641
Tmem88	1.29862	0.859934	5.14007	5.00894	0.00817195	0.656385
Ncor2	3.72743	5.73703	0.262965	19.5714	0.00817404	0.656365
Art1	9.03202	17.5146	12.4854	124.623	0.00818088	0.656301
Gm5802	0.0563257	4.42362	1.57638	0.0464317	0.00818273	0.656284
Thpo	0.814365	23.5698	6.43016	3.10001	0.00820886	0.65604
D030055H07Rik	0.00824216	11.5456	18.4544	0.00472498	0.00821184	0.656013
Klhl36	0.191268	0.0990938	5.90091	0.74166	0.0082181	0.655955
Pitpnm1	0.10302	0.494523	5.50548	0.941462	0.00822368	0.655903
Gm34474	0.239015	22.4838	7.51618	0.158518	0.0082289	0.655854
Dgkd	0.659539	17.4331	12.5669	7.04057	0.00823038	0.65584
Ppp1r37	3.08505	23.7617	6.23829	20.4111	0.00825424	0.655619
Card6	0.119269	12.6012	17.3988	0.401147	0.00826792	0.655492
Gpr137c	0.128429	12.4173	17.5827	0.514494	0.00827043	0.655469
Slc16a10	1.30257	20.4336	9.56638	8.99424	0.00827904	0.655389
Fgfrl1	1.05581	5.79435	0.205645	7.58212	0.00828402	0.655343
Zfp654	0.767901	12.7745	17.2255	3.63355	0.00829149	0.655274
Rab1b	7.68352	0.244741	5.75526	59.0497	0.00829523	0.65524
ENSMUSG00000120912	0.204916	23.8819	6.1181	0.291998	0.00830866	0.655116
Mboat1	0.279121	1.09526	4.90474	0.740279	0.00836033	0.65464
Zfp655	0.262352	10.2668	19.7332	1.91339	0.00836171	0.654627
Fnbp4	0.555998	6.57483	23.4252	4.91123	0.00836394	0.654607
Bpnt1	1.00582	22.671	7.32899	6.26747	0.00836569	0.654591
Epn1	11.0713	0.757801	5.2422	85.0529	0.00836861	0.654564
Gm9903	0.14502	9.95485	20.0451	0.332294	0.00837202	0.654533
Rcc2	0.499816	1.94283	4.05717	5.30156	0.00838029	0.654457
Ngly1	0.600842	17.664	12.336	5.65059	0.00840464	0.654234
Mxra8	1.52421	2.06495	3.93505	6.97888	0.00840521	0.654229
Klf3	0.256909	9.30545	20.6945	1.36557	0.0084094	0.654191
Zdhhc20	0.171528	16.3999	13.6001	0.839292	0.00841144	0.654172
Fahd2a	1.50187	23.9656	6.03444	11.7192	0.00841764	0.654115
Gm29770	0.201531	5.39211	0.607888	0.337537	0.00841889	0.654104
1700101I11Rik	0.0644911	23.4231	6.57686	0.0696288	0.00842633	0.654036
Mlst8	0.338021	6.66128	23.3387	2.772	0.00844282	0.653886
Hjv	45.6023	23.7724	6.22765	406.026	0.00844669	0.65385
Rras2	0.717732	22.1971	7.80286	4.02234	0.00846072	0.653723
Bmp8a	0.16813	6.94818	23.0518	0.180123	0.00847879	0.653559
Scaf1	1.06475	1.47769	4.52231	14.8764	0.00850547	0.653317
Pcdhb3	0.0468615	14.16	15.84	0.0402628	0.00851736	0.653209
Gm37074	0.0784958	4.89309	1.10691	0.0774659	0.00851739	0.653209
Zfp568	0.325652	5.84315	0.156846	1.84617	0.00852775	0.653115
Ltn1	0.66584	11.4811	18.5189	4.7495	0.00852893	0.653104
Brwd3	0.0369199	14.0139	15.9861	0.200671	0.00854018	0.653003
Cachd1	0.217583	8.90876	21.0912	0.821322	0.00855355	0.652882
Ppm1m	0.257983	22.9467	7.05326	1.60417	0.00855427	0.652876
Slc31a1	0.387792	10.475	19.525	4.10267	0.00855597	0.65286
Mrpl4	3.80286	23.9764	6.02359	20.7126	0.00856159	0.65281
Cdca8	0.0269578	8.25906	21.7409	0.0457874	0.0085661	0.652769
Sh3bgrl2	0.0823382	16.5455	13.4545	0.21167	0.00856954	0.652738
Epm2aip1	0.745029	10.7939	19.2061	4.20158	0.00857738	0.652667
Gak	0.303796	8.11487	21.8851	2.59368	0.008588	0.652572
Hspa1l	0.372324	16.9313	13.0687	1.72665	0.00859014	0.652553
Plekhh3	3.72456	4.4647	1.5353	15.4958	0.00865285	0.651991
Spout1	0.268179	23.3005	6.69945	1.81462	0.00865786	0.651946
Tmem143	1.21954	1.46997	4.53003	12.295	0.00867171	0.651822
Ppp1r9b	0.749588	1.7566	4.2434	7.61684	0.00869791	0.651589
Dusp16	0.542406	9.65653	20.3435	3.31446	0.00872835	0.651318
Slc25a30	0.831959	9.51264	20.4874	2.17595	0.00875571	0.651076
Amd-ps4	2.54859	13.3204	16.6796	9.27963	0.00876264	0.651014
N4bp2l2	0.150529	10.916	19.084	0.70573	0.00877057	0.650944
Fam126b	0.126751	11.464	18.536	0.461285	0.00878297	0.650834
H4c12	0.305934	3.1673	2.8327	0.30335	0.00880197	0.650667
Ksr1	4.22949	0.261531	5.73847	36.0926	0.00880553	0.650635
Gm49284	0.372647	3.54426	2.45574	2.95765	0.00881338	0.650566
Tcte2	0.0777129	5.7317	0.268302	0.126545	0.00881808	0.650525
Creb3l1	0.6154	1.81974	4.18026	1.68763	0.0088318	0.650404
Phf14	0.167226	15.5306	14.4694	1.36562	0.00885978	0.650158
Tbc1d23	0.11606	10.2449	19.7551	1.30459	0.00886199	0.650139
Gm47467	0.182164	19.5223	10.4777	0.486512	0.0088766	0.650011
Mdm4	0.371834	10.1398	19.8602	3.23288	0.00887723	0.650005
Rcn2	0.596195	21.9452	8.05482	6.22094	0.00887734	0.650004
Dgcr6	1.8126	23.1212	6.87877	9.12881	0.00891365	0.649687
Mia2	0.524291	12.8029	17.1971	5.01916	0.00895486	0.649327
Gm9625	4.39908	20.6227	9.37728	28.4693	0.00896143	0.64927
Apoe	5.69647	1.48104	4.51896	28.4369	0.00896358	0.649251
Tpp2	0.644665	12.5592	17.4408	4.54247	0.0089718	0.64918
Pcm1	0.972363	11.3788	18.6212	5.28224	0.00898978	0.649024
0610030E20Rik	0.540489	8.74295	21.2571	2.89393	0.0089915	0.649009
Extl1	1.4857	4.30523	1.69477	18.2871	0.00902167	0.648748
Stx7	0.472356	18.1902	11.8098	5.08026	0.00904227	0.64857
Ssr4	1.07164	20.437	9.56303	10.9683	0.00906756	0.648351
Cltc	3.25428	12.1648	17.8352	17.1519	0.009071	0.648322
Hilpda	0.770915	0.468704	5.5313	2.36103	0.00907674	0.648272
Anapc15-ps	0.252323	17.7742	12.2258	0.33984	0.00909331	0.64813
Bnip3l	1.27696	16.2755	13.7245	13.3643	0.00910081	0.648065
Rsph3b	0.945036	1.59248	4.40752	5.65443	0.00914813	0.647659
Bcl2l2	0.525956	17.0541	12.9459	8.39009	0.00916918	0.647479
Canx	1.45733	14.9858	15.0142	14.5331	0.00918551	0.64734
Cbl	0.217163	8.6712	21.3288	1.19238	0.0092039	0.647183
Pdcd7	1.98487	23.0589	6.94111	9.97574	0.00920598	0.647165
Arrdc2	6.59766	12.6335	17.3665	9.18287	0.00920728	0.647154
Rhbdd3	1.76225	22.2272	7.77282	9.19862	0.00920862	0.647143
Abcg2	0.429435	14.7916	15.2084	2.44397	0.00921512	0.647088
Rnf145	0.22226	9.81106	20.1889	1.23457	0.00922175	0.647031
Matn3	0.0149764	16.4993	13.5007	0.00857289	0.00923005	0.646961
Cdc42ep2	2.66957	1.91715	4.08285	8.64506	0.00923277	0.646937
Pfkfb4	2.72272	10.1819	19.8181	14.6006	0.00923807	0.646892
Arhgap6	0.0570016	14.0072	15.9928	0.447421	0.00924306	0.64685
Bckdk	6.03911	23.9313	6.06869	56.1671	0.00925926	0.646713
Yy1	0.65067	5.25816	0.741836	9.41112	0.00926408	0.646672
Pink1	32.2912	23.5095	6.49052	393.847	0.00929457	0.646414
Slc2a1	0.502528	9.52482	20.4752	2.81692	0.00931057	0.646279
Zbtb43	0.495558	13.5143	16.4857	2.99641	0.00932559	0.646152
Samd9l	0.153459	11.5263	18.4737	0.884714	0.00935785	0.64588
C1qa	2.17503	2.70682	3.29318	5.07889	0.00936508	0.645819
Kit	0.126126	17.7353	12.2647	0.324088	0.0093836	0.645664
Eif2s3x	1.50532	11.9336	18.0664	12.5577	0.00938715	0.645634
Gm13387	0.0724483	12.1683	17.8317	0.17586	0.00940438	0.64549
Gm7265	0.427258	14.0948	15.9052	0.808489	0.00941754	0.645379
Adnp	0.173262	8.56124	21.4388	0.398107	0.00942668	0.645303
Trib1	0.740231	10.3514	19.6486	2.77221	0.00946441	0.644988
Tbk1	0.645228	12.1833	17.8167	3.41536	0.0094686	0.644953
Zbtb46	0.206074	5.26184	0.73816	1.10323	0.00947018	0.64494
Wnk2	3.93641	7.85532	22.1447	24.308	0.00948388	0.644826
Trub2	0.475313	21.2058	8.79425	5.37339	0.00949567	0.644728
Gm7895	0.232884	17.0167	12.9833	0.475285	0.00949786	0.64471
Vapb	1.82523	17.0359	12.9641	31.8875	0.00950822	0.644623
Lmbr1	0.590881	15.1778	14.8222	3.3103	0.00951193	0.644593
Cep170	0.135888	9.83857	20.1614	0.629635	0.00952768	0.644462
Faap100	1.02858	3.97823	2.02177	5.74091	0.00953626	0.644391
Gsk3b	1.21912	13.8492	16.1508	7.65854	0.00953763	0.64438
Asb5	7.83923	17.7766	12.2234	63.7226	0.00955682	0.644221
Klhl28	0.213078	11.8819	18.1181	1.25458	0.00956933	0.644117
Sned1	0.484331	9.90732	20.0927	1.2435	0.00959279	0.643923
Npepl1	4.7558	23.3975	6.60246	42.8581	0.0096431	0.643509
Gm45822	0.245863	9.74198	20.258	0.165966	0.00966643	0.643318
Ogt	3.17199	10.7871	19.2129	20.7961	0.00966998	0.643289
Nmnat1	0.609215	23.8487	6.15128	6.84819	0.00970238	0.643023
Slc2a10	0.172908	0.875233	5.12477	0.435669	0.00971376	0.642931
Zfp870	0.149025	11.0704	18.9296	1.54688	0.00972151	0.642867
Dhtkd1	0.172872	13.1688	16.8312	0.720965	0.00972843	0.642811
Eloc	1.21895	15.7135	14.2865	16.2074	0.00975801	0.64257
Pgp	7.02254	1.30699	4.69301	56.1123	0.00975854	0.642565
Dis3	0.194294	15.218	14.782	1.62245	0.00977138	0.642461
Zfp638	0.313489	10.3317	19.6683	1.88933	0.00978505	0.64235
Cdk19	1.04394	13.8583	16.1417	6.46963	0.00979987	0.642229
Ktn1	1.62954	13.8066	16.1934	16.0637	0.00980454	0.642192
Metrn	2.95089	23.588	6.41205	11.9091	0.00983458	0.641948
Erbin	0.894582	11.6114	18.3886	5.56386	0.00985563	0.641778
Thap6	0.17663	20.9142	9.08583	0.879702	0.00987618	0.641612
Aim2	0.069503	15.5175	14.4825	0.197775	0.00987788	0.641599
ENSMUSG00000120173	0.46904	10.2372	19.7628	1.55763	0.0099456	0.641054
Myh10	0.36328	4.30906	1.69094	1.98358	0.00996111	0.64093

## Sheet: WT Control REG pathways
DAVID: GO BP Clusters
Annotation Cluster 1	Enrichment Score: 9.525273640492271
Category	Term	Count	%	PValue	Genes	List Total	Pop Hits	Pop Total	Fold Enrichment	Bonferroni	Benjamini	FDR
GOTERM_BP_DIRECT	GO:0048511~rhythmic process	36	2.8103	1.81334e-13	KDM5A, GSK3B, HDAC2, DDX5, HLF, BHLHE41, RORA, NPAS2, CIART, PPP1CB, DBP, NFIL3, NOCT, NAMPT, NRIP1, CAVIN3, USP2, NR1D2, NR1D1, SIRT1, PPP1CA, PER1, SFPQ, PER3, CREB1, TEF, THRAP3, KLF9, CRY2, BHLHE40, HNRNPD, CRY1, TOP1, PPARA, OGT, SPSB4	1087	154	20399	4.38693	8.55552e-10	4.27858e-10	4.2405e-10
GOTERM_BP_DIRECT	GO:0032922~circadian regulation of gene expression	24	1.87354	3.3523e-12	KDM5A, HDAC2, CAVIN3, USP2, BHLHE41, RORA, NR1D1, SIRT1, NPAS2, PPP1CA, CIART, PER2, PPP1CB, PER1, PER3, NOCT, NRIP1, NAMPT, CRY2, BHLHE40, CRY1, TOP1, PPARA, OGT	1087	75	20399	6.00523	1.58196e-08	5.27317e-09	5.22624e-09
GOTERM_BP_DIRECT	GO:0042752~regulation of circadian rhythm	18	1.40515	8.43669e-08	GSK3B, NR1D2, RORA, NR1D1, NPAS2, PPP1CA, PER2, PPP1CB, PER1, SFPQ, CREB1, NOCT, CRY2, BHLHE40, HNRNPD, CRY1, PPARA, SPSB4	1087	69	20399	4.89556	0.000398048	4.97659e-05	4.9323e-05
GOTERM_BP_DIRECT	GO:0007623~circadian rhythm	22	1.71741	1.54494e-07	SREBF1, GSK3B, DDX5, JUN, BHLHE41, NR1D1, SIRT1, NPAS2, PER2, PER1, PER3, CREB1, DBP, NFIL3, THRAP3, NOCT, NAMPT, KLF9, CRY2, BHLHE40, CRY1, FAS	1087	106	20399	3.8949	0.00072879	8.10062e-05	8.02852e-05
Annotation Cluster 2	Enrichment Score: 2.8573721727083923
Category	Term	Count	%	PValue	Genes	List Total	Pop Hits	Pop Total	Fold Enrichment	Bonferroni	Benjamini	FDR
GOTERM_BP_DIRECT	GO:0035066~positive regulation of histone acetylation	9	0.702576	9.89827e-05	KAT2A, TGFB1, PAXIP1, RPS6KA5, DDX21, DEK, BAZ1B, SF3B1, GLYR1	1087	29	20399	5.82403	0.373197	0.0212318	0.0210428
GOTERM_BP_DIRECT	GO:0045943~positive regulation of transcription from RNA polymerase I promoter	7	0.546448	0.00165977	CARM1, RASL11A, UBTF, DDX21, DEK, BAZ1B, SF3B1	1087	25	20399	5.25457	0.999606	0.156649	0.155254
GOTERM_BP_DIRECT	GO:0045945~positive regulation of transcription from RNA polymerase III promoter	5	0.39032	0.0163034	ELL, DDX21, DEK, BAZ1B, SF3B1	1087	19	20399	4.93851	1	0.569893	0.564821
Annotation Cluster 3	Enrichment Score: 1.5866295351680013
Category	Term	Count	%	PValue	Genes	List Total	Pop Hits	Pop Total	Fold Enrichment	Bonferroni	Benjamini	FDR
GOTERM_BP_DIRECT	GO:0005977~glycogen metabolic process	7	0.546448	0.0204773	PPP1CB, GSK3B, PPP1R3C, PPP1R3A, PHKB, PCDH12, PPP1CA	1087	41	20399	3.20401	1	0.65292	0.647109
GOTERM_BP_DIRECT	GO:0005979~regulation of glycogen biosynthetic process	4	0.312256	0.0230628	PPP1CB, PPP1R3C, PPP1R3A, PPP1CA	1087	12	20399	6.25544	1	0.704631	0.69836
GOTERM_BP_DIRECT	GO:0005981~regulation of glycogen catabolic process	3	0.234192	0.0368067	PPP1CB, PPP1R3C, PPP1CA	1087	6	20399	9.38316	1	0.88168	0.873833
Annotation Cluster 4	Enrichment Score: 1.4788663196039953
Category	Term	Count	%	PValue	Genes	List Total	Pop Hits	Pop Total	Fold Enrichment	Bonferroni	Benjamini	FDR
GOTERM_BP_DIRECT	GO:0006879~cellular iron ion homeostasis	9	0.702576	0.0102223	HJV, ABCB7, MYC, IREB2, ATP13A2, ERFE, FXN, BMP6, PICALM	1087	57	20399	2.9631	1	0.459421	0.455332
GOTERM_BP_DIRECT	GO:0055072~iron ion homeostasis	6	0.468384	0.0405994	HJV, ABCB7, IREB2, ANK1, FXN, PICALM	1087	36	20399	3.12772	1	0.921464	0.913263
GOTERM_BP_DIRECT	GO:0060586~multicellular organismal iron ion homeostasis	5	0.39032	0.0881722	HJV, IREB2, ANK1, BMP6, PICALM	1087	32	20399	2.93224	1	1	0.99131
Annotation Cluster 5	Enrichment Score: 1.046470851100908
Category	Term	Count	%	PValue	Genes	List Total	Pop Hits	Pop Total	Fold Enrichment	Bonferroni	Benjamini	FDR
GOTERM_BP_DIRECT	GO:0045663~positive regulation of myoblast differentiation	9	0.702576	0.00587539	NEU2, SMARCB1, KAT5, MYOD1, PIK3R1, ARID2, NR2C2, SMARCA2, ACTB	1087	52	20399	3.24802	1	0.350962	0.347838
GOTERM_BP_DIRECT	GO:0045597~positive regulation of cell differentiation	9	0.702576	0.039779	GSK3B, SMARCB1, SOX17, SRF, JAK2, ARID2, SMARCA2, JUNB, ACTB	1087	73	20399	2.31366	1	0.921464	0.913263
GOTERM_BP_DIRECT	GO:0070316~regulation of G0 to G1 transition	5	0.39032	0.0413931	SMARCB1, BCL7A, ARID2, SMARCA2, ACTB	1087	25	20399	3.75327	1	0.921464	0.913263
GOTERM_BP_DIRECT	GO:2000819~regulation of nucleotide-excision repair	5	0.39032	0.0591688	SMARCB1, BCL7A, ARID2, SMARCA2, ACTB	1087	28	20399	3.35113	1	1	0.99131
GOTERM_BP_DIRECT	GO:2000781~positive regulation of double-strand break repair	6	0.468384	0.0708356	SMARCB1, BCL7A, ARID2, SMARCA2, SIRT1, ACTB	1087	42	20399	2.6809	1	1	0.99131
GOTERM_BP_DIRECT	GO:1902459~positive regulation of stem cell population maintenance	6	0.468384	0.110575	HDAC2, SMARCB1, BCL7A, SMARCA2, OGT, ACTB	1087	48	20399	2.34579	1	1	0.99131
GOTERM_BP_DIRECT	GO:0030071~regulation of mitotic metaphase/anaphase transition	5	0.39032	0.113621	SMARCB1, BCL7A, ARID2, SMARCA2, ACTB	1087	35	20399	2.6809	1	1	0.99131
GOTERM_BP_DIRECT	GO:2000045~regulation of G1/S transition of mitotic cell cycle	6	0.468384	0.195044	SMARCB1, BCL7A, TCF3, ARID2, SMARCA2, ACTB	1087	58	20399	1.94134	1	1	0.99131
GOTERM_BP_DIRECT	GO:0045582~positive regulation of T cell differentiation	4	0.312256	0.44631	SMARCB1, ARID2, SMARCA2, ACTB	1087	46	20399	1.63185	1	1	0.99131
GOTERM_BP_DIRECT	GO:0045596~negative regulation of cell differentiation	7	0.546448	0.773477	ITGB1, BCL7A, RARA, SKIL, SMARCA2, ACTB, WNT4	1087	142	20399	0.925101	1	1	0.99131
Annotation Cluster 6	Enrichment Score: 0.9991726231582828
Category	Term	Count	%	PValue	Genes	List Total	Pop Hits	Pop Total	Fold Enrichment	Bonferroni	Benjamini	FDR
GOTERM_BP_DIRECT	GO:0070837~dehydroascorbic acid transport	3	0.234192	0.0497374	SLC2A10, SLC2A1, SLC2A8	1087	7	20399	8.04271	1	0.994277	0.985428
GOTERM_BP_DIRECT	GO:1904659~glucose transmembrane transport	4	0.312256	0.0501458	SLC2A10, SLC2A1, MET, SLC2A8	1087	16	20399	4.69158	1	0.994277	0.985428
GOTERM_BP_DIRECT	GO:0008643~carbohydrate transport	4	0.312256	0.403241	SLC2A10, SLC2A1, SLC35A5, SLC2A8	1087	43	20399	1.74571	1	1	0.99131
Annotation Cluster 7	Enrichment Score: 0.9778365605328821
Category	Term	Count	%	PValue	Genes	List Total	Pop Hits	Pop Total	Fold Enrichment	Bonferroni	Benjamini	FDR
GOTERM_BP_DIRECT	GO:0048268~clathrin coat assembly	4	0.312256	0.0771985	GAK, CLTC, AP1B1, PICALM	1087	19	20399	3.95081	1	1	0.99131
GOTERM_BP_DIRECT	GO:0006898~receptor-mediated endocytosis	8	0.624512	0.0879727	SCARB2, GAK, CLN3, RABGEF1, CLTC, APOE, LDLRAP1, PICALM	1087	72	20399	2.08515	1	1	0.99131
GOTERM_BP_DIRECT	GO:0072583~clathrin-dependent endocytosis	4	0.312256	0.171606	GAK, CLTC, CANX, PICALM	1087	27	20399	2.7802	1	1	0.99131
Annotation Cluster 8	Enrichment Score: 0.9253523853142709
Category	Term	Count	%	PValue	Genes	List Total	Pop Hits	Pop Total	Fold Enrichment	Bonferroni	Benjamini	FDR
GOTERM_BP_DIRECT	GO:0007043~cell-cell junction assembly	8	0.624512	0.00351735	CLDN5, PARD6B, HEG1, CDH22, FSCN1, CDH15, HDAC7, CDH19	1087	38	20399	3.95081	1	0.267716	0.265333
GOTERM_BP_DIRECT	GO:0016339~calcium-dependent cell-cell adhesion via plasma membrane cell adhesion molecules	5	0.39032	0.141892	CDH22, PCDH12, CDH15, PCDH18, CDH19	1087	38	20399	2.46925	1	1	0.99131
GOTERM_BP_DIRECT	GO:0034332~adherens junction organization	4	0.312256	0.285251	CDC42, CDH22, CDH15, CDH19	1087	35	20399	2.14472	1	1	0.99131
GOTERM_BP_DIRECT	GO:0098742~cell-cell adhesion via plasma-membrane adhesion molecules	4	0.312256	0.359258	CDH22, CDH15, FGFRL1, CDH19	1087	40	20399	1.87663	1	1	0.99131
GOTERM_BP_DIRECT	GO:0044331~cell-cell adhesion mediated by cadherin	3	0.234192	0.461776	CDH22, CDH15, CDH19	1087	29	20399	1.94134	1	1	0.99131
Annotation Cluster 9	Enrichment Score: 0.5928104332120784
Category	Term	Count	%	PValue	Genes	List Total	Pop Hits	Pop Total	Fold Enrichment	Bonferroni	Benjamini	FDR
GOTERM_BP_DIRECT	GO:0098719~sodium ion import across plasma membrane	4	0.312256	0.109281	SLC12A2, SLC9A2, SCNN1B, SLC8A1	1087	22	20399	3.41206	1	1	0.99131
GOTERM_BP_DIRECT	GO:0006883~cellular sodium ion homeostasis	4	0.312256	0.171606	SLC12A2, SCNN1B, AGT, SLC8A1	1087	27	20399	2.7802	1	1	0.99131
GOTERM_BP_DIRECT	GO:0035725~sodium ion transmembrane transport	7	0.546448	0.394384	SLC12A2, SLC9A2, SLC4A8, SLC6A9, SCNN1B, CHP1, SLC8A1	1087	95	20399	1.38278	1	1	0.99131
GOTERM_BP_DIRECT	GO:0006814~sodium ion transport	8	0.624512	0.575121	SLC12A2, SLC9A2, SLC4A8, SLC20A1, SCNN1B, SLC38A2, SLC8A1, SLC38A4	1087	134	20399	1.12038	1	1	0.99131
Annotation Cluster 10	Enrichment Score: 0.5391443811198284
Category	Term	Count	%	PValue	Genes	List Total	Pop Hits	Pop Total	Fold Enrichment	Bonferroni	Benjamini	FDR
GOTERM_BP_DIRECT	GO:0009451~RNA modification	3	0.234192	0.149936	TRUB2, PUS10, PUS7	1087	13	20399	4.33069	1	1	0.99131
GOTERM_BP_DIRECT	GO:0001522~pseudouridine synthesis	3	0.234192	0.208308	TRUB2, PUS10, PUS7	1087	16	20399	3.51869	1	1	0.99131
GOTERM_BP_DIRECT	GO:0008033~tRNA processing	5	0.39032	0.772597	TRUB2, QTRT2, PUS10, PUS7, MTO1	1087	98	20399	0.957466	1	1	0.99131
Annotation Cluster 11	Enrichment Score: 0.49302929765143166
Category	Term	Count	%	PValue	Genes	List Total	Pop Hits	Pop Total	Fold Enrichment	Bonferroni	Benjamini	FDR
GOTERM_BP_DIRECT	GO:0042307~positive regulation of protein import into nucleus	6	0.468384	0.176603	TGFB1, JUP, PRKCQ, PIK3R1, JAK2, TNFRSF1A	1087	56	20399	2.01068	1	1	0.99131
GOTERM_BP_DIRECT	GO:0022408~negative regulation of cell-cell adhesion	3	0.234192	0.288624	TGFB1, PIK3R1, JAK2	1087	20	20399	2.81495	1	1	0.99131
GOTERM_BP_DIRECT	GO:0032760~positive regulation of tumor necrosis factor production	8	0.624512	0.651004	HDAC2, TGFB1, SPHK2, NCL, PLCG2, PIK3R1, JAK2, TNFRSF1A	1087	144	20399	1.04257	1	1	0.99131
Annotation Cluster 12	Enrichment Score: 0.39961241234227635
Category	Term	Count	%	PValue	Genes	List Total	Pop Hits	Pop Total	Fold Enrichment	Bonferroni	Benjamini	FDR
GOTERM_BP_DIRECT	GO:0050673~epithelial cell proliferation	8	0.624512	0.195379	RB1, B4GALT1, TGFB1, HSF1, KIT, KDR, SOX9, PPARD	1087	89	20399	1.68686	1	1	0.99131
GOTERM_BP_DIRECT	GO:0050679~positive regulation of epithelial cell proliferation	7	0.546448	0.394384	TGFB1, MYC, KDR, GAS1, SOX9, GLUL, BMP6	1087	95	20399	1.38278	1	1	0.99131
GOTERM_BP_DIRECT	GO:2000648~positive regulation of stem cell proliferation	4	0.312256	0.474323	TIAL1, TGFB1, KDR, SOX9	1087	48	20399	1.56386	1	1	0.99131
GOTERM_BP_DIRECT	GO:0072089~stem cell proliferation	4	0.312256	0.689732	TIAL1, TGFB1, KDR, SOX9	1087	66	20399	1.13735	1	1	0.99131

## Sheet: WT KPC
Gene Name	Amplitude	Phase	Peak time	Basal	P-value	R2
Nr1d1	28.1697	20.8028	9.19717	36.6262	2.21397e-07	0.966799
Per2	2.5187	13.2844	16.7156	2.984	2.66133e-07	0.965413
Usp2	15.1053	13.3818	16.6182	40.8473	3.43106e-07	0.963404
Hk2	15.0594	12.3688	17.6312	86.3453	1.36093e-06	0.950294
Abtb2	1.30794	1.77173	4.22827	4.30295	1.99981e-06	0.945856
Kpna2	0.988438	13.9956	16.0044	3.34544	2.19608e-06	0.944717
Miga2	2.5275	2.19381	3.80619	5.702	2.493e-06	0.943137
Lingo3	2.06461	0.132922	5.86708	4.74917	5.50487e-06	0.932193
Tef	9.58658	15.1787	14.8213	44.5382	5.82393e-06	0.931338
Ppm1b	5.21357	15.7038	14.2962	32.5312	7.85624e-06	0.926616
Slc38a4	5.37137	22.4291	7.57089	18.9472	8.47097e-06	0.925377
Dbp	19.119	15.8149	14.1851	21.6364	1.01151e-05	0.922377
Gm25999	1.19199	7.70863	22.2914	1.21926	1.02372e-05	0.922169
Norad	8.63097	14.8953	15.1047	60.8405	1.04518e-05	0.92181
Arntl	1.6756	1.84554	4.15446	2.40259	1.19739e-05	0.919411
mt-Th	15.8126	15.3811	14.6189	20.3708	1.22072e-05	0.919065
Acvr1b	7.62976	10.6292	19.3708	25.2741	1.26259e-05	0.918456
Cry2	2.19228	13.7768	16.2232	7.58399	1.26355e-05	0.918442
Scamp2	2.89508	0.651962	5.34804	13.5175	1.28856e-05	0.918086
Auts2	0.638775	0.286243	5.71376	1.0733	1.42067e-05	0.91629
Gm26885	0.121763	22.8427	7.15734	0.161052	1.51605e-05	0.915073
Slc38a2	3.89413	5.84061	0.159392	15.0494	1.52476e-05	0.914965
Tle4	1.03237	10.1186	19.8814	4.04177	1.71505e-05	0.912713
Golga4	7.18568	15.6151	14.3849	53.702	1.83869e-05	0.911352
Col5a3	2.16591	0.704243	5.29576	3.50663	1.93082e-05	0.910384
Ccn1	5.35774	8.12679	21.8732	16.8504	2.04991e-05	0.909184
Hhipl1	0.265088	11.725	18.275	0.51279	2.18309e-05	0.907905
Ahdc1	2.63105	3.19414	2.80586	6.60666	2.36635e-05	0.90624
Nars	2.80349	14.8991	15.1009	23.1501	2.47713e-05	0.905282
Fam76a	2.06478	13.274	16.726	11.7537	2.5078e-05	0.905022
Dyrk2	3.73113	1.04624	4.95376	13.4273	2.68148e-05	0.903599
Zhx2	2.74927	1.83785	4.16215	9.22278	3.12855e-05	0.900238
Atl2	3.33565	12.4809	17.5191	25.5061	3.17924e-05	0.899881
Pcmt1	1.96461	15.1296	14.8704	25.616	3.29414e-05	0.899088
Sh3bp5	3.01902	22.1231	7.87688	9.4122	3.44949e-05	0.898049
Eif4ebp2	6.50138	16.7291	13.2709	69.0342	3.53496e-05	0.897493
Strap	2.62233	14.7613	15.2387	29.7999	3.61514e-05	0.896981
Ube2g1	3.02059	14.3093	15.6907	24.1615	3.9868e-05	0.894716
Tm9sf3	1.07056	16.4488	13.5512	10.3149	4.11939e-05	0.893948
Zfp703	3.91218	6.28894	23.7111	13.1524	4.15889e-05	0.893723
Relt	3.36262	23.9436	6.05642	6.71144	4.18319e-05	0.893585
Lsm14a	1.35194	14.6318	15.3682	12.5526	4.52361e-05	0.891719
Fam110b	0.268734	0.460503	5.5395	0.445631	4.56622e-05	0.891493
Ggnbp2	1.52026	13.1268	16.8732	8.22693	5.28606e-05	0.887905
Jak2	2.33131	11.0996	18.9004	12.0998	5.29414e-05	0.887867
Efr3b	0.543155	23.2355	6.76451	1.36738	5.36142e-05	0.887552
Tbcel	0.451678	17.9882	12.0118	2.85172	5.38114e-05	0.88746
Gtf2ird1	0.623886	1.34781	4.65219	1.7289	5.69103e-05	0.886051
Naa50	9.98799	14.9095	15.0905	65.694	5.76234e-05	0.885736
Nfe2l2	1.47835	12.9839	17.0161	7.54969	5.76954e-05	0.885704
Stard7	2.65619	17.303	12.697	36.5053	5.84696e-05	0.885365
Asb2	85.3608	1.97452	4.02548	294.049	5.87604e-05	0.885238
Ccdc134	0.334357	4.38049	1.61951	1.36718	5.98931e-05	0.88475
Maco1	1.36573	12.0182	17.9818	5.6301	6.04009e-05	0.884534
Kcmf1	4.66244	14.3957	15.6043	44.9146	6.18071e-05	0.883942
Dnaja2	6.15861	12.8811	17.1189	68.1597	6.18999e-05	0.883903
Kank1	0.748185	22.1973	7.80268	4.48336	6.22331e-05	0.883765
Cyb5r2	0.752171	0.660285	5.33971	2.49761	6.30688e-05	0.88342
Olfm1	0.557084	2.29076	3.70924	1.42861	6.34963e-05	0.883244
Fam20c	0.991217	23.5812	6.41877	3.33405	6.35906e-05	0.883206
Cry1	1.36217	5.86655	0.133449	5.89368	6.41892e-05	0.882963
Myrip	0.160983	8.60292	21.3971	0.385516	6.72268e-05	0.881754
Rab11fip3	3.52697	22.9299	7.07012	22.5857	6.7282e-05	0.881732
Rnf122	0.338225	2.94796	3.05204	1.0058	6.82973e-05	0.881338
Epm2a	5.34923	15.2501	14.7499	42.5803	6.99041e-05	0.880723
Mylk4	102.649	11.6847	18.3153	282.426	7.10249e-05	0.880301
Rab29	0.567128	7.34395	22.656	2.25133	7.16487e-05	0.880068
Aurka	2.31248	22.0897	7.91026	7.01956	7.19302e-05	0.879963
Kctd9	1.74397	16.8596	13.1404	13.1638	7.30778e-05	0.87954
Leo1	1.08216	23.0922	6.90783	3.67866	7.95541e-05	0.877246
Sdc4	2.11888	1.86817	4.13183	7.04195	8.11118e-05	0.876716
Slc9a2	1.02188	23.261	6.73904	5.65935	8.38248e-05	0.875811
Ncl	1.60091	13.2546	16.7454	12.1356	8.4519e-05	0.875583
Csde1	10.341	15.6856	14.3144	86.5405	9.27109e-05	0.872999
Wsb1	1.75547	2.76852	3.23148	3.74315	9.41889e-05	0.872552
Hba-a1	18.157	3.87466	2.12534	75.0992	9.51374e-05	0.872268
Ube2d3	1.27899	14.8695	15.1305	11.1079	9.72442e-05	0.871645
Tma7-ps	9.92936	14.927	15.073	29.5898	0.000106095	0.869136
Prkar2a	4.17486	16.2445	13.7555	50.9535	0.000114133	0.866995
Col4a2	6.52186	23.6952	6.30481	16.8632	0.000114425	0.866919
Col4a1	6.80674	0.273848	5.72615	17.4614	0.000116398	0.866412
Fmo2	2.86431	10.9474	19.0526	6.09765	0.000118993	0.865756
Pdp2	0.393351	13.7925	16.2075	0.862287	0.000120955	0.865268
Eif2a	0.58281	12.6953	17.3047	6.0975	0.000126565	0.863903
Pik3cd	0.859993	19.3817	10.6183	4.5679	0.000127514	0.863677
Pdxk	0.286653	10.2475	19.7525	1.29739	0.000128167	0.863522
Cd99l2	1.70058	14.6056	15.3944	17.7922	0.000130317	0.863017
Ythdf2	0.650048	12.9519	17.0481	3.96904	0.00013281	0.862439
Nr1d2	6.6623	14.9112	15.0888	21.6463	0.000134358	0.862084
Dip2c	0.290276	21.3706	8.6294	2.7241	0.000135026	0.861932
Bace1	0.986781	22.0519	7.9481	5.24603	0.000136199	0.861666
Clip1	4.60907	12.7387	17.2613	32.1576	0.000136504	0.861598
Hbb-bs	24.2656	5.12716	0.872836	82.3862	0.000136948	0.861498
Wdr43	0.697135	13.4148	16.5852	5.6002	0.000137485	0.861377
Npas2	0.230106	1.68395	4.31605	0.230262	0.000138222	0.861212
Tead4	1.54069	1.43147	4.56853	3.0594	0.000140074	0.860801
Per1	5.54477	13.7924	16.2076	9.01416	0.000141493	0.860489
Slf1	0.482087	12.3173	17.6827	2.11573	0.000155956	0.857439
Nek9	7.24948	16.2115	13.7885	57.161	0.000156495	0.85733
Stard8	0.864624	2.33688	3.66312	5.75601	0.000158384	0.856949
Fam124a	0.212871	8.68914	21.3109	0.535422	0.000158934	0.856839
Myo10	2.34271	0.380913	5.61909	10.186	0.000159302	0.856765
Rubcn	0.968493	23.1874	6.81262	6.81872	0.000162506	0.85613
Ckb	0.898263	2.10914	3.89086	2.18926	0.000164297	0.855779
Soga1	0.413036	2.28698	3.71302	0.975443	0.000166966	0.855261
Slc16a9	1.10177	3.53433	2.46567	1.81175	0.000168634	0.854941
Ttc33	1.61377	13.7735	16.2265	13.4495	0.000171156	0.854462
Per3	2.04766	14.9048	15.0952	4.56099	0.000172967	0.854121
Plekhf1	0.816277	2.44289	3.55711	2.2023	0.000178583	0.853082
Slc22a23	1.15536	23.8939	6.10609	5.0819	0.000180496	0.852734
Thrap3	0.991159	15.2989	14.7011	10.5039	0.000181151	0.852615
Rara	1.29276	1.75721	4.24279	4.40229	0.000182243	0.852418
Ptafr	0.218141	5.49991	0.500088	0.357914	0.00018356	0.852182
Tle1	1.12661	5.23892	0.761079	5.82171	0.000186662	0.85163
Srsf7	1.22493	13.6535	16.3465	7.40218	0.000187231	0.85153
Srebf2	0.780491	0.732641	5.26736	2.99277	0.000187674	0.851452
Ddx42	1.31367	13.4878	16.5122	8.7597	0.000189294	0.851168
Nrip1	1.35172	12.0519	17.9481	2.91146	0.000191042	0.850863
Anp32e	3.25357	15.6266	14.3734	23.0022	0.000200409	0.849269
1110002E22Rik	6.6659	23.834	6.166	24.5098	0.000202222	0.848967
Pitpnm3	0.384583	1.76678	4.23322	1.14122	0.000202986	0.84884
Gprc5c	3.56121	23.5824	6.41756	12.7362	0.000203386	0.848774
Slc41a3	8.09321	22.4933	7.50673	33.7262	0.000205086	0.848494
Adh1	4.11873	11.2289	18.7711	8.62229	0.000213248	0.847174
Xdh	2.50229	9.82194	20.1781	7.09287	0.000219008	0.846266
Ppp3cb	4.53694	15.0771	14.9229	34.2996	0.000219676	0.846162
Gas1	2.40742	3.01194	2.98806	4.66909	0.000221085	0.845944
Igdcc4	1.1888	23.1823	6.81771	5.96898	0.000221958	0.845809
Mindy1	0.96695	22.8582	7.14184	4.72944	0.000228236	0.84485
Plxnd1	2.7431	0.258509	5.74149	10.9445	0.000232384	0.844228
Pik3c3	0.542606	14.3784	15.6216	4.31547	0.000241759	0.842853
Htatsf1	3.61164	14.5804	15.4196	28.7352	0.000247634	0.842012
Gm15510	1.03577	20.7808	9.2192	5.24883	0.000252301	0.841355
Tbxas1	0.0466876	3.86197	2.13803	0.0901414	0.000256785	0.840733
Pgap4	1.4489	3.41765	2.58235	7.94964	0.000266616	0.839397
Ntn4	0.509543	2.35792	3.64208	1.64233	0.000270494	0.838881
Arhgef10l	3.9175	23.7785	6.22153	20.09	0.00027356	0.838477
Gpc4	2.1516	22.0355	7.96449	9.93268	0.000279176	0.837746
Pla2g7	2.59194	21.0619	8.93806	16.7691	0.000281442	0.837454
Morf4l2	1.87207	15.7766	14.2234	24.0654	0.000281777	0.837411
Prex1	0.298834	2.05567	3.94433	1.31588	0.000284088	0.837116
Cys1	0.471627	10.6119	19.3881	0.892573	0.000303095	0.834755
Rflnb	2.02693	1.5904	4.4096	5.1957	0.000304425	0.834594
Ascc1	0.492834	12.8799	17.1201	5.0387	0.000305113	0.834511
Sec14l5	4.11412	23.7151	6.28492	14.4872	0.000305483	0.834466
Sfr1	3.04538	11.7306	18.2694	25.2674	0.00030773	0.834197
Mmp15	1.60734	1.08652	4.91348	6.65226	0.000312657	0.83361
Cd53	0.258861	4.15293	1.84707	0.561008	0.000313296	0.833535
Six1	2.54376	1.13355	4.86645	22.3265	0.000314443	0.8334
Ppp3r1	3.9386	14.5594	15.4406	39.814	0.000316018	0.833215
Kdr	2.64052	23.7367	6.26327	7.69669	0.000322168	0.832499
Creb3l1	0.989726	2.38763	3.61237	1.46708	0.000324481	0.832232
Gm49472	0.0648422	12.4356	17.5644	0.0522551	0.000339635	0.830522
Gm35576	0.0965002	2.40196	3.59804	0.277257	0.000348191	0.829582
Pnpla3	3.55879	4.55347	1.44653	4.87668	0.00034858	0.82954
Vamp4	0.433654	14.1178	15.8822	2.65623	0.000348699	0.829527
C1qb	3.78507	4.93858	1.06142	5.97581	0.000349103	0.829483
Txnrd1	1.94182	13.064	16.936	14.3444	0.000349112	0.829482
Slc10a6	0.711567	10.9262	19.0738	1.08291	0.000352681	0.829096
Kctd1	0.0984439	3.34773	2.65227	0.247541	0.000374342	0.826817
Coq10b	1.00745	16.0337	13.9663	2.1192	0.000377912	0.826452
ENSMUSG00000120233	0.0371742	22.6842	7.31577	0.0544308	0.000381638	0.826073
Tbc1d13	0.418569	20.7162	9.28379	3.42393	0.000395565	0.824682
Ltc4s	0.163603	7.3032	22.6968	0.184452	0.000403111	0.823944
Cnnm4	0.927608	23.6654	6.33458	3.31051	0.000407924	0.823479
Trim35	9.2505	0.838012	5.16199	44.0371	0.000409893	0.82329
Klhl33	8.74249	12.8457	17.1543	36.7422	0.000419969	0.822334
Ankrd33b	1.87854	23.8424	6.15764	10.0699	0.00042885	0.821506
Sar1a	3.8134	13.9711	16.0289	39.7512	0.000431923	0.821223
Hif1an	5.40139	17.0371	12.9629	46.4777	0.000440956	0.820398
Ddx21	0.875147	13.3268	16.6732	9.36628	0.000449669	0.819616
Fam83d	0.223317	22.186	7.81396	0.496642	0.000453071	0.819313
Plxnc1	0.0716996	2.85951	3.14049	0.084528	0.000453553	0.819271
Gm19221	0.26637	18.2923	11.7077	0.57049	0.000467382	0.81806
Mzt1	1.50361	14.7813	15.2187	18.6644	0.000471055	0.817744
Jup	2.46497	2.80761	3.19239	16.7047	0.000473456	0.817538
Arrdc3	2.9728	8.06964	21.9304	7.52017	0.00047589	0.81733
Grip2	0.441751	1.65627	4.34373	1.26724	0.000482863	0.816738
Thra	2.62065	20.8257	9.17428	17.9216	0.000485734	0.816497
Gm11585	0.934542	18.3044	11.6956	1.54684	0.00049183	0.815987
Casz1	0.889119	23.4839	6.51606	6.10181	0.000496192	0.815626
Larp4b	0.798254	18.8043	11.1957	11.401	0.000504336	0.814958
Itgam	0.0641978	5.77431	0.225686	0.121122	0.000508718	0.814602
Aqp7	1.38942	1.12419	4.87581	4.42535	0.000508755	0.814599
Cd14	0.479171	4.32427	1.67573	0.813865	0.000523692	0.813402
Foxred1	0.481873	9.77036	20.2296	4.59427	0.000525247	0.81328
Mical2	2.02111	2.66178	3.33822	8.49847	0.000526243	0.813201
Gm42690	0.0617322	0.728152	5.27185	0.0804445	0.000529288	0.812961
Arsi	0.263923	3.09134	2.90866	0.347952	0.000529801	0.812921
Bbs12	0.128753	4.53555	1.46445	0.26262	0.000531207	0.812811
Sec23a	2.05149	15.3141	14.6859	24.8074	0.000532889	0.812679
4930562C15Rik	0.0344141	19.03	10.97	0.0273279	0.000533907	0.8126
Il1rl1	0.073119	3.8069	2.1931	0.0831836	0.000538198	0.812266
Cpeb1	4.82439	22.8301	7.16987	17.9475	0.000541258	0.812029
Klhl22	0.584004	16.1583	13.8417	5.89643	0.000541997	0.811972
Metap2	2.40063	14.8379	15.1621	20.4583	0.000542743	0.811915
Crim1	2.83603	16.1251	13.8749	10.6581	0.000542906	0.811902
Tmem86a	1.29624	16.1878	13.8122	3.40102	0.000543022	0.811893
Gm6316	0.230116	13.2946	16.7054	0.315462	0.000543261	0.811875
Lars2	2.67359	1.88095	4.11905	5.89084	0.000545446	0.811707
Lmod2	10.9314	13.2472	16.7528	31.4664	0.000552916	0.811137
Chchd3	8.64314	14.5796	15.4204	79.1143	0.000564188	0.810288
Klhl8	1.60382	19.8229	10.1771	9.62485	0.000564232	0.810285
Pfkfb1	2.06682	12.0417	17.9583	12.3916	0.000565428	0.810196
Slc44a2	1.86626	0.504756	5.49524	28.6273	0.000566166	0.810141
Gramd4	1.03499	0.301533	5.69847	3.66431	0.00056961	0.809885
Ppp2r2d	0.512313	11.3787	18.6213	6.61607	0.000571313	0.809758
Unc5b	0.577767	0.737797	5.2622	1.58441	0.000578057	0.809262
Ube2c	0.366804	1.41163	4.58837	1.30481	0.00057868	0.809216
Ndufa4l2	2.32362	1.58304	4.41696	6.76339	0.000579599	0.809149
Psmd2	4.28549	15.1898	14.8102	63.1666	0.000580685	0.809069
Zfp462	0.698721	0.186786	5.81321	2.27782	0.00058567	0.808706
Mapk6	0.724162	21.0538	8.94623	4.46538	0.000615005	0.806617
Cep85l	3.53988	12.6683	17.3317	6.69307	0.000616067	0.806543
Mif4gd	2.87438	1.28787	4.71213	14.8727	0.00062762	0.805743
Synm	21.89	15.681	14.319	148.653	0.000629328	0.805626
Ube2b	14.9843	13.1781	16.8219	163.878	0.000635889	0.805177
Tmf1	0.655017	17.9905	12.0095	4.89807	0.000638237	0.805017
Gm7644	0.0718523	2.36171	3.63829	0.0695324	0.00064982	0.804236
Fbxo3	1.54245	12.2323	17.7677	13.0934	0.000650664	0.80418
Cdkn1b	1.14788	16.0013	13.9987	9.23975	0.000652797	0.804038
Exoc2	0.3141	16.6612	13.3388	3.03256	0.000656934	0.803762
Tle2	0.297914	0.383587	5.61641	1.83305	0.000674212	0.802627
Mospd1	5.3782	15.1335	14.8665	34.4177	0.000684768	0.801944
Gm15816	1.31694	2.75745	3.24255	3.65665	0.000688304	0.801717
Cavin4	7.18525	21.675	8.32496	56.298	0.000691381	0.801521
Ciart	2.15027	15.9789	14.0211	1.86281	0.000699398	0.801012
D930015M05Rik	0.259855	19.2491	10.7509	0.373176	0.000699419	0.80101
Ppp2ca	1.13486	13.6723	16.3277	14.3059	0.000703601	0.800747
Tcf3	0.729748	23.9051	6.09492	5.45296	0.0007092	0.800395
Agap2	0.439815	9.76192	20.2381	1.27753	0.00071082	0.800294
Cdc42	4.50189	16.425	13.575	44.5836	0.000713914	0.800101
Bpnt2	2.85736	16.4093	13.5907	18.8029	0.000715502	0.800002
Angptl2	2.58614	1.54667	4.45333	10.3269	0.000729132	0.799162
Psma3	1.80271	14.1911	15.8089	14.1622	0.00073005	0.799106
Rab12	9.43346	14.0526	15.9474	74.599	0.000731296	0.79903
Lgmn	2.1874	3.38392	2.61608	11.2819	0.000740239	0.798486
Srpk2	0.401089	14.6075	15.3925	2.20783	0.000747573	0.798044
Pml	0.146579	0.983695	5.01631	1.33157	0.000748043	0.798016
Hspg2	4.35088	0.549177	5.45082	17.7791	0.000752392	0.797756
Slc25a36	1.35863	2.42191	3.57809	4.68821	0.000755368	0.797578
Smtn	3.0968	0.56312	5.43688	19.8434	0.000764567	0.797033
Wdr6	0.8201	0.793959	5.20604	2.78307	0.000766992	0.79689
Hspb3	3.03868	21.4254	8.5746	14.2246	0.000771863	0.796604
Rhoj	0.448463	3.7287	2.2713	1.59507	0.000773899	0.796485
Srebf1	3.28071	1.87765	4.12235	12.685	0.000779868	0.796137
Tspan8	5.54905	12.977	17.023	26.1653	0.000784484	0.79587
Sfpq	1.38338	1.71882	4.28118	9.57835	0.000792342	0.795417
Ubfd1	0.408149	16.0371	13.9629	2.97535	0.000803428	0.794784
Dnajc14	0.603356	15.2081	14.7919	4.09702	0.000807581	0.794549
Gm12059	0.299758	14.1458	15.8542	0.62009	0.000807657	0.794545
Mpzl1	0.432261	1.28709	4.71291	1.59789	0.000808157	0.794517
Gfpt1	0.559358	16.0355	13.9645	4.94493	0.000808341	0.794506
Gypc	2.03226	1.28503	4.71497	11.2279	0.000814089	0.794182
Tnfaip2	7.36377	0.866707	5.13329	19.2157	0.000814119	0.794181
Setd3	2.54118	15.0799	14.9201	22.7271	0.000820956	0.793798
Pard6b	0.235041	8.17229	21.8277	0.501809	0.000827901	0.793411
Mthfd1l	0.128677	12.6701	17.3299	0.171307	0.000841082	0.792685
Slc9a1	0.545328	1.30871	4.69129	3.79598	0.000842341	0.792616
Mthfr	0.338634	3.25471	2.74529	1.16418	0.000842416	0.792612
Gm2999	1.97892	13.3283	16.6717	4.02817	0.000842459	0.79261
Arl1	3.23894	14.6344	15.3656	33.237	0.00084314	0.792572
Mxra8	1.99465	3.99778	2.00222	6.46422	0.000843528	0.792551
Fads6	0.760692	0.213399	5.7866	3.60037	0.000843604	0.792547
Ncor2	2.44793	4.17357	1.82643	21.2233	0.000856671	0.791837
Gsta3	0.0926694	8.13134	21.8687	0.102278	0.000859434	0.791688
Gm12338	18.0691	13.4731	16.5269	49.3137	0.000861897	0.791556
Sphk2	1.28027	3.36688	2.63312	4.75738	0.000867344	0.791264
Spsb1	0.276064	10.5584	19.4416	1.27149	0.000869101	0.79117
Adcy7	0.277485	4.04544	1.95456	0.651375	0.000880326	0.790573
Zfp142	0.35819	4.2756	1.7244	1.18223	0.000880556	0.790561
Slc30a1	0.487978	14.1301	15.8699	1.86791	0.000884388	0.790359
Cldn12	0.801523	12.8542	17.1458	4.03767	0.000900803	0.789501
Pxdn	0.398586	0.376505	5.6235	2.70647	0.00090992	0.789029
Klf9	7.0914	12.8727	17.1273	42.1743	0.00091073	0.788987
Phlda1	0.63127	6.26315	23.7368	1.00947	0.0009245	0.788282
Plxna1	0.478188	1.74132	4.25868	2.75021	0.00093292	0.787855
Pcmtd1	2.92426	15.1395	14.8605	15.8835	0.000934549	0.787773
Tor1a	0.334023	2.1027	3.8973	1.7286	0.000947928	0.787102
Mgl2	0.7253	3.75873	2.24127	1.35812	0.00095062	0.786967
Nucks1	1.41071	15.3832	14.6168	9.84198	0.000977242	0.785656
Amigo1	1.13471	21.7181	8.28186	8.83812	0.000985149	0.785272
Kif3c	1.15067	15.6696	14.3304	8.39738	0.000996269	0.784735
Calm1	11.8435	20.5267	9.47327	104.04	0.000998581	0.784624
Dcaf8	1.919	15.488	14.512	23.3825	0.00101049	0.784056
Dnajb6	0.834889	13.2643	16.7357	11.9947	0.00102184	0.78352
Hnrnpc	1.05229	14.4851	15.5149	12.0311	0.00102218	0.783504
Fermt2	3.59583	15.5566	14.4434	37.9914	0.00102965	0.783153
Zranb1	2.75672	16.3598	13.6402	19.1788	0.00103214	0.783037
Kdm4a	0.625752	2.45061	3.54939	6.04299	0.0010334	0.782978
Pnpla8	1.45378	14.0252	15.9748	10.1025	0.00103687	0.782816
Septin7	0.420994	14.9783	15.0217	4.33026	0.0010375	0.782787
Mtcl1	0.156369	0.686894	5.31311	0.88768	0.00103812	0.782758
Mrtfa	3.48354	23.4343	6.56572	8.85449	0.00103835	0.782747
Stxbp4	0.726172	6.19848	23.8015	2.91022	0.00104886	0.782261
Pcmtd2	2.28368	15.3253	14.6747	14.4001	0.00105261	0.782088
Hoxc8	0.152591	3.33533	2.66467	0.38145	0.00105526	0.781966
Cbarp	0.1119	22.6351	7.36486	0.268765	0.00106861	0.781356
Ranbp10	1.48397	23.626	6.37404	8.3562	0.00107634	0.781005
Tspan2	0.233851	22.0098	7.9902	1.65277	0.00108358	0.780679
Vapb	4.10714	14.7936	15.2064	31.575	0.00108406	0.780657
Cfp	1.16222	4.02992	1.97008	2.56511	0.00108747	0.780504
Plcd3	0.524754	0.518689	5.48131	2.10767	0.00109748	0.780057
Dgat2	3.00333	9.68703	20.313	11.7468	0.00110481	0.779731
Amd-ps3	1.03438	14.103	15.897	3.7015	0.0011105	0.77948
Ociad2	2.06402	14.9493	15.0507	12.9679	0.00112881	0.778677
Dysf	1.68461	21.2277	8.77232	19.5173	0.00114059	0.778166
C1qc	1.96229	3.72525	2.27475	3.00028	0.00115209	0.77767
Armc7	0.213364	1.28212	4.71788	0.57647	0.0011553	0.777533
Zfp120	0.349212	16.5605	13.4395	1.93461	0.00115927	0.777364
Nfix	5.83836	23.5396	6.46036	55.3403	0.00116318	0.777197
Thbs3	0.292126	4.40076	1.59924	0.57282	0.00116826	0.776981
Rnf6	1.00276	14.1434	15.8566	10.9692	0.00117589	0.776658
Oxct1	10.9625	15.3981	14.6019	107.118	0.00117593	0.776656
Usp38	0.479751	15.9845	14.0155	4.85321	0.00118129	0.776431
2310022B05Rik	0.974176	0.988049	5.01195	5.81394	0.00119083	0.776031
Slc11a1	0.277048	4.63731	1.36269	0.325137	0.00119895	0.775692
Ttc4	1.4291	23.2168	6.7832	9.65779	0.00120294	0.775526
Zfp612	0.317945	12.7802	17.2198	1.1539	0.0012077	0.775329
Pik3r1	1.76925	8.26805	21.7319	3.97207	0.00120818	0.775309
Ell2	0.36023	8.91502	21.085	2.74506	0.00121088	0.775198
Gm7609	0.02386	21.0115	8.9885	0.0161177	0.00122151	0.774761
Rps6ka5	0.502587	6.93794	23.0621	2.15957	0.00123027	0.774403
Tmed2	4.8024	15.0188	14.9812	37.8436	0.00123677	0.774139
Ppat	1.33277	16.9855	13.0145	6.23179	0.00123825	0.774079
Zfp652	2.16963	15.8381	14.1619	14.9511	0.00123835	0.774075
Insig1	0.76234	22.1883	7.81169	4.10602	0.00124	0.774008
Sdha	27.3191	14.8273	15.1727	253.821	0.00124891	0.773648
Gfra2	0.237202	3.47275	2.52725	0.639521	0.00125624	0.773353
Tnfaip8l2	0.324241	5.1044	0.895601	0.496363	0.00126656	0.772941
Dapk1	0.200123	3.05742	2.94258	0.313785	0.00127803	0.772485
mt-Atp8	23.8788	16.309	13.691	36.53	0.00128603	0.77217
Hp1bp3	0.616421	13.5394	16.4606	9.01913	0.0012912	0.771966
Atxn7l2	0.521604	0.782737	5.21726	2.72053	0.00129326	0.771886
Dcaf5	1.06433	19.3224	10.6776	10.822	0.0013134	0.771101
Gyg	15.0765	14.4926	15.5074	130.991	0.00133041	0.770446
Slc8a1	0.551478	18.2131	11.7869	1.37025	0.00133474	0.77028
Mast3	0.18868	5.53113	0.468869	0.866734	0.00134586	0.769856
Tspan18	0.172003	1.99998	4.00002	0.339791	0.00134868	0.769749
Hoxa10	1.01179	0.986996	5.013	6.17819	0.00135127	0.769651
Tor1aip2	0.765774	14.4865	15.5135	6.58476	0.00136326	0.769198
Rab1a	1.6441	14.5848	15.4152	23.8164	0.00137961	0.768586
Nsun2	0.471234	15.2318	14.7682	6.96462	0.00138983	0.768206
Gm23205	1.26094	12.3696	17.6304	1.28444	0.00139239	0.768111
Pdgfb	1.77322	0.301221	5.69878	9.44694	0.0013941	0.768048
1700022N22Rik	0.244198	21.7463	8.25373	0.367706	0.00139573	0.767987
Disp1	0.192405	2.36088	3.63912	0.684922	0.00139716	0.767935
Nucb1	0.566889	1.12525	4.87475	5.41294	0.00140596	0.767611
Mmp11	0.306403	2.48221	3.51779	1.00057	0.001408	0.767536
Gm13889	2.35537	0.984606	5.01539	4.35084	0.00141312	0.767348
Sugt1	1.20781	13.2815	16.7185	10.6486	0.00142212	0.76702
Fcer1g	0.996077	5.00633	0.99367	2.12527	0.00143342	0.76661
Kbtbd13	2.15086	1.4814	4.5186	11.7236	0.00144654	0.766137
Myh11	0.534039	12.6938	17.3062	4.53946	0.00144803	0.766083
Dpt	2.57329	4.16343	1.83657	5.89728	0.0014492	0.766041
4732490B19Rik	0.110647	11.6644	18.3356	0.114166	0.0014555	0.765816
Mmp28	0.310619	8.09632	21.9037	0.998716	0.00145603	0.765797
Cldn5	4.91274	1.55951	4.44049	12.4382	0.00146097	0.76562
Chac1	16.3021	14.64	15.36	24.2857	0.00146383	0.765518
Gm44982	0.195686	11.1513	18.8487	0.180363	0.0014703	0.765288
Lyz2	9.06704	4.15108	1.84892	17.8385	0.00149111	0.764554
Pdzrn3	3.63192	16.9529	13.0471	20.8503	0.00149525	0.764409
Lamp1	7.43988	14.3589	15.6411	152.372	0.00149569	0.764394
Slc43a3	2.74355	10.0654	19.9346	7.40691	0.00150746	0.763983
Sdc2	0.513437	1.47337	4.52663	1.77118	0.00150997	0.763895
Sox4	0.75067	0.260857	5.73914	1.63466	0.00151326	0.763782
Dusp7	6.46166	10.542	19.458	12.5627	0.00151632	0.763675
Lrrc75a	0.626287	7.11264	22.8874	2.02744	0.00151678	0.763659
Odf3l2	3.0294	7.79849	22.2015	4.66213	0.00152177	0.763487
Stat5a	0.510076	1.12599	4.87401	2.21188	0.0015225	0.763461
Mafb	3.57009	8.90686	21.0931	9.65853	0.00152418	0.763404
Dars	1.3058	14.1075	15.8925	13.2214	0.00154012	0.762856
Cenpn	0.119829	3.70431	2.29569	0.179151	0.00154346	0.762742
Procr	0.364676	4.66445	1.33555	1.70531	0.00155075	0.762493
1810013L24Rik	2.38394	15.2617	14.7383	9.88256	0.00155627	0.762306
Denr	0.990112	15.2923	14.7077	5.34502	0.00155696	0.762282
Zfp91	2.7009	15.3082	14.6918	22.7416	0.00156001	0.762179
Rmnd5a	4.74305	15.1741	14.8259	38.7042	0.0015724	0.761761
Tbx6	0.227997	21.3481	8.65187	0.574244	0.00157311	0.761737
Ino80	0.689032	14.794	15.206	4.37068	0.00157617	0.761634
Spns2	3.17269	10.481	19.519	18.1659	0.00158182	0.761444
N4bp2os	0.197071	3.91369	2.08631	0.52668	0.00158694	0.761273
Hmg20a	0.260019	1.15858	4.84142	2.42804	0.00159547	0.760988
Fgd2	0.296632	3.82577	2.17423	0.453498	0.00160135	0.760792
Selenot	4.26861	13.9074	16.0926	48.0426	0.00160961	0.760519
Hnrnpd	0.664307	16.5967	13.4033	5.99899	0.00161521	0.760334
Cyth4	0.260947	3.27339	2.72661	0.51772	0.00161697	0.760276
Tmem184b	1.08361	0.877575	5.12243	8.15161	0.00162314	0.760073
Slc9a8	0.5334	1.66879	4.33121	5.46813	0.00164317	0.759418
Dab2ip	1.88313	0.563215	5.43679	14.9994	0.00164862	0.759241
Klhl30	13.325	23.3798	6.62016	37.8995	0.0016498	0.759203
Tenm3	0.4462	16.7911	13.2089	2.54372	0.00165048	0.759181
Ttc26	0.0656369	1.66009	4.33991	0.185077	0.00166749	0.758631
Vdac1	38.4052	13.95	16.05	573.14	0.00168376	0.75811
Notch3	0.943748	2.12417	3.87583	5.7658	0.00168665	0.758018
Scd2	1.29529	0.823328	5.17667	4.5711	0.00168673	0.758015
Septin4	0.650121	0.541229	5.45877	2.32893	0.00168909	0.75794
Hmcn2	1.72814	3.60296	2.39704	3.5881	0.00170002	0.757593
Serinc3	9.67942	10.6546	19.3454	58.5576	0.00170942	0.757296
Rhobtb1	0.530795	13.1094	16.8906	2.81529	0.00170965	0.757288
Hbp1	1.05674	16.2522	13.7478	5.5054	0.00171473	0.757129
Bnip2	1.9267	15.4147	14.5853	20.9489	0.00172351	0.756853
Ecm1	2.14748	4.32999	1.67001	5.46705	0.00172623	0.756767
Mmgt1	0.922398	13.7145	16.2855	11.1531	0.00172722	0.756736
Tmem229b	0.232329	4.19674	1.80326	0.912289	0.00172906	0.756679
Hsp90ab1	34.0536	14.6602	15.3398	322.11	0.00173333	0.756545
9330159F19Rik	1.71285	19.6331	10.3669	5.36496	0.0017341	0.756521
Cxcr4	0.424451	1.38395	4.61605	1.4171	0.00173608	0.75646
Asrgl1	1.91658	15.0388	14.9612	17.3489	0.0017401	0.756334
Cul2	0.904639	12.5139	17.4861	13.3374	0.00174121	0.7563
Acadl	21.508	12.5194	17.4806	114.248	0.00176302	0.755625
Ypel2	1.54312	2.84679	3.15321	3.60854	0.00176403	0.755594
Rb1cc1	0.789079	14.0586	15.9414	4.4172	0.00176461	0.755576
Gna13	0.702964	3.35514	2.64486	4.59941	0.00176603	0.755532
Eif1ax	1.5156	14.4302	15.5698	19.7169	0.0017664	0.755521
1700071M16Rik	0.36253	3.25391	2.74609	0.46024	0.00176661	0.755514
Gm6245	0.0617921	12.8241	17.1759	0.0592545	0.00177333	0.755308
Serpine1	0.278286	15.2222	14.7778	0.615352	0.00178982	0.754804
Ccne2	0.454328	14.437	15.563	1.41095	0.00179226	0.75473
Cops5	1.9486	13.7124	16.2876	21.6896	0.00179635	0.754606
Pdzd7	0.990052	23.1949	6.80511	4.85205	0.00180739	0.754271
Tmem87a	0.757938	19.1395	10.8605	4.70053	0.00181105	0.754161
Prss51	0.170473	0.0229833	5.97702	0.398497	0.00181518	0.754036
Lrrc30	23.24	3.67122	2.32878	89.1519	0.00181773	0.753959
Hnrnph2	0.807858	14.3949	15.6051	7.87362	0.00183035	0.753581
Kdelr3	0.444129	23.518	6.48197	0.923512	0.00183446	0.753458
Pdxp	0.473593	0.94035	5.05965	1.44554	0.00183524	0.753435
Picalm	1.06004	11.5546	18.4454	5.12554	0.00183587	0.753416
Emc10	2.63162	0.526365	5.47364	19.839	0.00186347	0.752597
Fam53b	1.63325	1.93531	4.06469	7.16374	0.00187322	0.75231
Ulk2	1.83933	17.4296	12.5704	28.7725	0.0018819	0.752055
Entpd2	0.821131	3.69572	2.30428	1.46923	0.001883	0.752023
Doc2b	0.13256	9.82954	20.1705	0.161501	0.00188882	0.751853
Tor4a	0.188149	1.32758	4.67242	0.894955	0.00191029	0.751229
Mctp2	0.00790852	6.67017	23.3298	0.00689433	0.0019176	0.751018
St13	0.889329	16.1459	13.8541	6.39409	0.00193323	0.750568
Nav2	0.204374	23.8457	6.15435	0.849037	0.00193602	0.750488
Hgsnat	0.790111	15.3305	14.6695	9.41809	0.00194537	0.750221
H2-Q4	2.38834	17.9841	12.0159	9.40809	0.001947	0.750174
Akap8l	0.779495	18.5513	11.4487	8.4291	0.00194824	0.750139
Nrn1	0.0752049	5.36523	0.634773	0.061363	0.00195003	0.750088
Sfrp1	0.21692	4.81552	1.18448	0.238975	0.0019518	0.750038
Nub1	0.730665	13.5205	16.4795	6.09152	0.00195343	0.749991
Abcb10	0.812239	0.324287	5.67571	8.8035	0.0019583	0.749853
St6galnac4	0.554824	22.5791	7.42094	2.35703	0.00196326	0.749712
Tifab	0.136821	4.56033	1.43967	0.197492	0.00197316	0.749432
Nfx1	0.303262	10.331	19.669	4.44411	0.00200071	0.748659
Cnbp	11.1911	13.0558	16.9442	162.347	0.0020067	0.748492
Hnrnpdl	1.78217	14.4703	15.5297	17.6553	0.00200756	0.748468
Rev1	0.475277	9.31182	20.6882	3.20416	0.00201052	0.748386
Gm17749	0.0194377	12.0539	17.9461	0.0112212	0.00202249	0.748054
Adgrl2	0.197131	23.3994	6.60064	1.04947	0.00202833	0.747892
Ddx50	0.384895	14.5622	15.4378	3.61372	0.00204868	0.747332
Sipa1	0.949328	0.747475	5.25252	4.59097	0.00205436	0.747177
Ust	0.0967373	3.23021	2.76979	0.185972	0.00206742	0.746821
Chpf	0.35154	1.6325	4.3675	1.05856	0.00207211	0.746693
Amd-ps4	2.22912	14.3394	15.6606	8.66778	0.00208211	0.746422
Celf1	1.06758	21.6103	8.38969	10.8908	0.00208216	0.746421
Gm28439	81.6499	16.2648	13.7352	217.247	0.00208238	0.746414
Clec12a	0.0837426	3.54569	2.45431	0.120557	0.00209813	0.74599
4930432B10Rik	0.0306684	11.3804	18.6196	0.0312879	0.00212507	0.745268
Dlg5	0.233359	0.745185	5.25482	0.94394	0.00213687	0.744955
Cd207	0.0192539	3.97879	2.02121	0.0111161	0.00215002	0.744607
Epha10	0.00406781	3.97879	2.02121	0.00234851	0.00215002	0.744607
Gm6793	2.46212	12.8101	17.1899	12.955	0.002165	0.744212
Fam107a	0.352962	10.8916	19.1084	0.479608	0.00217665	0.743907
Htra3	3.6144	3.84496	2.15504	5.55823	0.00218024	0.743813
Adamts15	0.128286	3.58847	2.41153	0.287425	0.00219469	0.743437
Crlf1	0.678822	2.32019	3.67981	1.54155	0.00219856	0.743337
Slc16a10	1.43774	21.503	8.49696	9.0166	0.00220111	0.74327
Cdc14a	0.68391	10.9162	19.0838	1.41529	0.00220652	0.74313
Tspyl1	3.48481	15.2495	14.7505	25.9192	0.0022196	0.742793
Col6a1	3.28347	2.38156	3.61844	7.29151	0.00222416	0.742675
Cbfb	5.57684	14.5026	15.4974	29.1149	0.0022438	0.742172
Snrk	1.56248	10.9943	19.0057	9.73938	0.00224746	0.742079
Adam9	1.50121	15.8793	14.1207	20.9856	0.00225271	0.741945
Pkd2l2	0.160264	0.836251	5.16375	0.866814	0.00225495	0.741888
Tgfbi	1.41066	3.96406	2.03594	2.85046	0.00225858	0.741796
Pja1	0.761644	23.5624	6.43757	3.81636	0.00226159	0.741719
Pcnx4	0.166611	12.1449	17.8551	1.48791	0.00227439	0.741395
Rhbdl3	0.571203	5.61793	0.382066	2.74906	0.00230829	0.740544
Xylt1	0.321708	21.8344	8.16559	0.946742	0.00231712	0.740323
Zbtb44	0.619528	15.404	14.596	6.42893	0.00232159	0.740212
Dnajc15	0.706701	13.9752	16.0248	5.71911	0.0023218	0.740207
Bbs1	0.123198	8.07	21.93	0.448037	0.00232517	0.740123
Ipo7	1.67021	14.9119	15.0881	9.78672	0.00234371	0.739664
Sdad1	0.485572	13.7012	16.2988	3.26263	0.00235939	0.739278
Aldh9a1	0.32128	14.6934	15.3066	1.76474	0.00236126	0.739232
Larp1	2.01014	17.6579	12.3421	30.762	0.00237239	0.73896
Ramac	1.38119	13.9497	16.0503	8.80488	0.00237495	0.738897
Stat5b	6.91972	20.6241	9.37588	60.1575	0.00238877	0.73856
Tppp3	1.59682	2.44495	3.55505	8.61311	0.0023897	0.738537
Calr3	0.441521	10.5417	19.4583	2.03863	0.00240685	0.738121
Spopl	0.237751	15.3842	14.6158	1.66889	0.00240705	0.738117
Mast4	0.502605	23.5862	6.41383	2.22124	0.00241592	0.737902
Ice1	0.884403	0.5157	5.4843	6.28363	0.0024307	0.737547
Otub2	1.87855	1.23925	4.76075	6.07582	0.00244587	0.737184
Hic1	1.07241	1.8757	4.1243	2.92365	0.00245063	0.73707
Kank2	0.707982	4.92008	1.07992	7.30336	0.00245129	0.737055
Tbx1	8.47726	1.64643	4.35357	41.9251	0.00246122	0.736818
Ptpa	1.27472	23.2834	6.71663	11.294	0.00246748	0.73667
Ehd3	0.179114	7.09447	22.9055	1.19215	0.00247651	0.736456
Hivep2	1.13235	9.50736	20.4926	7.28068	0.00248145	0.736339
Ralbp1	0.794327	17.7025	12.2975	9.18584	0.00248187	0.736329
Sub1	1.08664	14.1072	15.8928	8.51782	0.00248248	0.736315
Rn18s-rs5	553.996	2.21502	3.78498	681.992	0.0025035	0.73582
2700038G22Rik	0.0820608	5.16443	0.835569	0.153973	0.00250597	0.735762
Ksr1	5.88863	22.5659	7.4341	38.7383	0.00250878	0.735697
Plxdc1	0.463963	1.56515	4.43485	1.48734	0.0025099	0.73567
Pdcd7	1.49946	23.362	6.63804	9.21062	0.00253672	0.735045
Prpf18	0.79333	14.6593	15.3407	7.86679	0.00253932	0.734985
Sult1a1	2.64588	10.3714	19.6286	10.1907	0.00254224	0.734917
Top2a	0.0311495	5.32615	0.673849	0.0533317	0.00254467	0.734861
Psme4	4.34235	14.9578	15.0422	31.4562	0.00254505	0.734852
Ybx3	41.4215	9.60625	20.3937	379.835	0.00256598	0.734369
Slc2a4rg-ps	0.38578	0.25915	5.74085	1.67721	0.00257891	0.734072
Amotl1	7.42371	22.146	7.85399	48.5906	0.00259319	0.733746
Gm45605	0.0944671	7.24209	22.7579	0.431823	0.00259433	0.73372
Sgcg	3.56045	18.695	11.305	40.0213	0.00260203	0.733544
Lrrc38	6.73164	2.50251	3.49749	24.9941	0.00260255	0.733533
Noct	0.776916	9.46637	20.5336	2.4396	0.0026094	0.733377
Ahnak	2.8039	12.6993	17.3007	16.1712	0.00261786	0.733185
Uts2	0.23761	15.7362	14.2638	0.287272	0.00261937	0.733151
Itm2b	5.98027	6.96958	23.0304	62.8744	0.00264088	0.732665
Ssh1	0.217398	2.61817	3.38183	1.51061	0.00264683	0.732532
Selenon	0.404205	5.02413	0.975873	1.55378	0.00266078	0.732219
Prkcd	0.425666	2.97321	3.02679	1.54594	0.0026801	0.731788
Arhgef17	1.8239	23.8347	6.16533	12.074	0.00268604	0.731656
Kcnj11	5.23153	1.52641	4.47359	42.2505	0.0026878	0.731617
Slc4a8	0.180136	11.5714	18.4286	0.507273	0.002691	0.731546
Cdadc1	0.623512	13.9006	16.0994	5.25225	0.00269697	0.731414
Eef1a1	12.9536	5.96122	0.0387826	96.9724	0.0026982	0.731387
Atp5mpl	13.1363	14.166	15.834	64.3209	0.00271623	0.730989
Gm29017	0.0672112	12.1871	17.8129	0.0976534	0.00271976	0.730911
A530001N23Rik	0.179918	3.39721	2.60279	0.325802	0.0027248	0.7308
Ipo5	3.03936	13.01	16.99	32.7802	0.00272756	0.73074
Csnk2a1-ps3	1.60078	18.1583	11.8417	7.72738	0.0027291	0.730706
Psmd1	1.00996	14.4097	15.5903	17.6335	0.00274646	0.730326
Slc7a2	4.67248	11.3704	18.6296	11.8923	0.00275199	0.730206
Nek7	2.8746	14.8099	15.1901	23.4629	0.00275359	0.730171
Clmp	0.319931	0.831758	5.16824	0.497086	0.00275412	0.730159
Sgms1	0.409502	11.9621	18.0379	5.00468	0.00275695	0.730098
Fah	0.274294	5.04411	0.955888	0.675523	0.00276515	0.72992
Gm13034	0.0721452	19.3071	10.6929	0.105474	0.00277496	0.729707
Ghr	2.1198	14.1554	15.8446	18.5404	0.00277634	0.729677
Psmc1	6.78707	14.1737	15.8263	49.708	0.00277953	0.729608
Zmym5	0.574382	12.213	17.787	3.80918	0.00279429	0.72929
Il6ra	0.338999	8.95125	21.0487	0.755581	0.00280097	0.729146
Dgkz	3.02417	22.9904	7.00958	22.6255	0.00280207	0.729122
Pfkfb3	24.1463	19.5966	10.4034	26.913	0.00280581	0.729042
Sap18	0.929193	14.2379	15.7621	6.84102	0.00281397	0.728867
Tmem117	0.461029	19.2466	10.7534	2.812	0.00284786	0.728145
Mcl1	5.62455	12.6009	17.3991	44.6474	0.00285039	0.728091
Txndc16	0.461991	11.7076	18.2924	2.29792	0.00285617	0.727969
Cir1	0.345237	13.8559	16.1441	1.39227	0.00286503	0.727781
F630028O10Rik	0.122904	3.57428	2.42572	0.143767	0.00287995	0.727467
Kremen1	1.95696	0.641187	5.35881	15.0865	0.00289851	0.727078
Dpep1	2.43268	3.72381	2.27619	3.9001	0.00292607	0.726503
Trp53	0.616873	22.93	7.07	3.41135	0.00292689	0.726486
Pard3	0.369928	19.3461	10.6539	2.54188	0.00294308	0.726151
Gm13339	5.6801	14.392	15.608	8.60023	0.00294571	0.726096
Eprs	1.42143	14.2116	15.7884	14.0537	0.00295716	0.72586
E130308A19Rik	0.104836	20.2861	9.71388	0.664529	0.00296334	0.725733
Cerk	0.37139	4.08475	1.91525	1.86866	0.00296742	0.725649
Gm3248	0.0650756	19.4573	10.5427	0.0631493	0.00302497	0.724476
Mmp14	1.10428	2.47671	3.52329	2.09696	0.00304372	0.724097
Rad23b	1.21089	15.8043	14.1957	18.9678	0.00313479	0.722283
Tax1bp1	0.509352	11.9253	18.0747	6.99345	0.00314349	0.722112
Ccdc88c	0.766301	21.7237	8.27632	6.33974	0.00315922	0.721804
Gm5884	1.21778	4.55951	1.44049	13.7307	0.00316136	0.721762
Naaa	0.474704	4.38258	1.61742	1.83566	0.00316256	0.721739
Sel1l3	1.07048	7.86924	22.1308	8.84036	0.00316564	0.721678
Dnm1	0.574063	3.30794	2.69206	1.14229	0.00317207	0.721553
Ints6	0.0831182	11.9531	18.0469	0.568762	0.00317903	0.721417
Rreb1	0.843957	2.25271	3.74729	3.79662	0.00318905	0.721222
St8sia5	1.33116	23.8496	6.15044	7.28971	0.0031925	0.721155
Slc25a20	2.08054	14.2704	15.7296	14.4904	0.00319869	0.721035
Drosha	0.746907	15.2619	14.7381	10.4808	0.00320813	0.720852
Gpcpd1	8.26204	13.6196	16.3804	43.5926	0.00322116	0.720601
Ankrd39	0.449465	0.42202	5.57798	1.84711	0.003224	0.720546
Gm43582	0.189076	23.7702	6.22975	0.249646	0.00323572	0.720321
St3gal1	0.747082	1.83813	4.16187	3.39148	0.00324092	0.720221
Mcpt4	1.08677	4.50111	1.49889	1.78267	0.00327537	0.719563
Rai2	1.45902	0.967212	5.03279	9.40361	0.00327968	0.719481
Sipa1l2	0.265111	1.29596	4.70404	1.20552	0.00328139	0.719448
Rhebl1	0.114117	18.9593	11.0407	0.444844	0.00329704	0.719151
Ints3	0.447234	2.84833	3.15167	4.63115	0.00330097	0.719077
Sbk1	1.07903	0.226771	5.77323	7.93997	0.00331477	0.718817
Cnr1	0.0152161	6.43807	23.5619	0.0162357	0.00331737	0.718768
Gm22571	1.03413	7.8483	22.1517	0.936703	0.00332032	0.718712
Spata2	1.02193	1.18522	4.81478	7.14631	0.00332983	0.718533
Elovl3	0.195529	5.82542	0.17458	0.398273	0.00334558	0.718238
Brip1os	0.123105	5.35949	0.640512	0.5484	0.00335947	0.717978
Siglec1	0.180943	4.86844	1.13156	0.163848	0.00336656	0.717846
Npy1r	0.460045	9.46842	20.5316	1.14749	0.00337119	0.71776
Hdac7	0.828169	2.35738	3.64262	6.05106	0.0033808	0.717582
Dnajc21	2.20691	13.9365	16.0635	16.1494	0.00338745	0.717458
Psmd11	0.956513	14.6375	15.3625	13.0207	0.0033901	0.717409
Josd1	0.715286	22.5662	7.43376	7.55305	0.0034039	0.717154
Zfp110	0.527726	13.721	16.279	3.28699	0.00340782	0.717081
L2hgdh	1.7998	14.116	15.884	18.5437	0.00341224	0.717
Arrdc1	0.303155	22.6835	7.31645	1.74773	0.00342856	0.7167
Gm47445	0.0563503	23.1669	6.83306	0.0581977	0.00343362	0.716607
Shbg	0.052652	22.6888	7.31124	0.0560618	0.00345228	0.716265
Lilrb4b	0.177126	4.28852	1.71148	0.275253	0.00345472	0.716221
Esd	0.980051	13.3691	16.6309	8.82825	0.00346005	0.716123
Rab18	0.684069	13.362	16.638	10.7239	0.00346145	0.716098
Podn	1.22332	4.82555	1.17445	2.34215	0.00348474	0.715675
Clec3b	7.59619	3.97123	2.02877	15.6397	0.00348692	0.715635
Aff1	0.610137	9.82643	20.1736	7.34502	0.0034913	0.715556
Boc	0.261918	3.10125	2.89875	0.854306	0.0034946	0.715496
Tiparp	0.798383	16.9215	13.0785	3.64398	0.00350381	0.71533
Hnrnpa1	2.75683	13.5763	16.4237	27.6564	0.00350808	0.715252
Golim4	0.131197	0.66747	5.33253	0.63084	0.00351162	0.715189
Fpgs	0.406645	2.4743	3.5257	2.22771	0.00352166	0.715008
Eif4g1	8.9762	15.1053	14.8947	115.77	0.00352217	0.714999
Dclre1b	0.0865747	11.1695	18.8305	0.418803	0.00352808	0.714893
Baz1b	0.523182	9.52965	20.4704	5.77902	0.00353504	0.714768
Plpp3	3.06404	2.61638	3.38362	20.9854	0.00354736	0.714547
Pde4a	2.02195	22.0585	7.94151	13.3394	0.00355176	0.714468
Pip5k1a	1.22636	18.4897	11.5103	9.1787	0.00355879	0.714343
Fbln2	1.79878	4.6192	1.3808	8.50914	0.00356123	0.714299
Cdc123	0.928334	13.3358	16.6642	9.12827	0.00356976	0.714147
Efhd1	0.333552	2.94845	3.05155	0.786123	0.00357428	0.714067
Tspan15	0.339921	19.9009	10.0991	1.56309	0.00358213	0.713928
Nudt18	1.07818	10.2272	19.7728	2.55885	0.00360347	0.71355
Mafa	10.0261	2.04739	3.95261	41.7475	0.00360485	0.713525
mt-Tl2	68.3025	15.8576	14.1424	71.9685	0.00362392	0.713189
Alkbh5	3.37482	16.3327	13.6673	39.8784	0.0036289	0.713102
Rabgef1	1.93685	20.7954	9.20462	18.3522	0.00363985	0.71291
Vtn	2.57113	1.28205	4.71795	8.79846	0.0036457	0.712807
Mn1	4.64152	11.3364	18.6636	17.7091	0.00366015	0.712555
Cxxc5	2.39705	1.4014	4.5986	12.1676	0.00366644	0.712445
Plk4	0.0450658	13.7652	16.2348	0.104617	0.00369359	0.711973
Fads2	0.325399	2.14359	3.85641	0.791096	0.00369463	0.711955
Snw1	0.447878	10.1972	19.8028	4.18092	0.00369787	0.711899
Osbpl2	0.785552	14.0373	15.9627	6.12665	0.00371873	0.711539
Loxl1	1.32166	1.11824	4.88176	3.09226	0.00374824	0.711032
Myo18a	2.43031	22.8399	7.16007	21.802	0.0037641	0.71076
Tbc1d20	0.891273	0.742443	5.25756	8.16461	0.00377793	0.710524
Cct4	1.62147	13.8354	16.1646	16.8572	0.0037906	0.710309
Sms	2.24059	15.6159	14.3841	14.7991	0.00380523	0.710061
Cecr2	0.279583	18.0467	11.9533	1.14463	0.00381093	0.709964
Snx27	0.630309	20.004	9.99597	7.73087	0.00383729	0.70952
Fmo1	0.692342	11.0971	18.9029	3.53483	0.00385999	0.709139
Lrrn3	0.0491735	16.8905	13.1095	0.0642384	0.00386061	0.709128
Mier3	0.156615	8.87888	21.1211	1.30251	0.00387776	0.708842
Has2	0.0281089	23.2663	6.73374	0.0422021	0.00388581	0.708708
Ap1b1	1.53519	0.332257	5.66774	12.1834	0.00390639	0.708365
Ddi2	1.24987	17.4295	12.5705	7.29864	0.00391238	0.708266
Elk4	0.581442	16.6363	13.3637	5.74753	0.0039489	0.707663
Dmrt2	0.365061	6.20292	23.7971	1.56301	0.00395153	0.70762
Pop4	0.294514	3.78051	2.21949	2.87862	0.00395361	0.707586
Ralgds	0.370189	2.55302	3.44698	2.64961	0.00395583	0.707549
Itgb2	0.311166	4.59416	1.40584	0.720495	0.00396529	0.707394
Serping1	8.64519	4.23961	1.76039	16.8532	0.00396815	0.707347
Ppp1r2	1.64726	16.7984	13.2016	30.8382	0.00397775	0.70719
Tgfbrap1	0.202267	2.04813	3.95187	2.44208	0.00397892	0.707171
Loxl2	0.326349	2.13499	3.86501	0.607439	0.00400151	0.706802
2700054A10Rik	0.0403179	12.791	17.209	0.119869	0.00400966	0.706669
Hlf	0.784523	14.8565	15.1435	2.7568	0.00402722	0.706385
Golgb1	0.599168	13.5301	16.4699	3.5821	0.00403125	0.706319
Gm7967	0.0683288	18.3089	11.6911	0.170058	0.00403296	0.706292
Ddx27	0.330769	15.5498	14.4502	2.47268	0.00403399	0.706275
Gpatch8	1.28038	2.69459	3.30541	8.34296	0.00406992	0.705696
Ifi30	1.47715	3.45231	2.54769	3.55734	0.00408589	0.705439
Ttc17	0.35681	2.47573	3.52427	3.05833	0.00411071	0.705043
Abhd4	0.749261	20.3965	9.60355	6.08209	0.00412266	0.704852
Satb1	0.570477	15.1335	14.8665	6.17437	0.00414665	0.704471
Eno1	2.59044	3.94126	2.05874	15.5217	0.00416597	0.704166
Pik3r2	0.644175	2.57561	3.42439	5.65899	0.00416638	0.70416
Cmklr1	0.561396	4.20428	1.79572	0.987128	0.00419658	0.703684
Sf3b6	0.512504	13.4382	16.5618	2.68416	0.00420216	0.703597
Tmem88	0.693531	4.68982	1.31018	4.67296	0.00420358	0.703575
Anxa1	0.642741	5.9093	0.090701	2.06394	0.00420901	0.70349
Tnrc18	1.1295	22.1262	7.87381	5.87163	0.00421417	0.703409
4732416N19Rik	0.0278653	3.37831	2.62169	0.0352494	0.00421953	0.703325
Ctif	0.336784	1.10068	4.89932	2.11744	0.00422042	0.703311
Arhgap20	0.970839	0.60042	5.39958	3.70865	0.00422222	0.703283
Rabggta	0.460608	2.9242	3.0758	4.27654	0.00422494	0.703241
Cyba	0.890925	4.13945	1.86055	3.68379	0.00422626	0.70322
Ace	2.54786	5.42165	0.578346	8.40927	0.00423737	0.703047
Mpdz	0.831402	14.3879	15.6121	8.81858	0.00423966	0.703011
Prkcg	0.268393	17.3351	12.6649	0.819277	0.00424171	0.702979
Sema4a	0.280339	4.19685	1.80315	0.452576	0.00430016	0.702074
Gm15427	4.78242	4.77129	1.22871	35.1033	0.00430123	0.702058
Ush1c	0.241667	3.61177	2.38823	0.85391	0.00431673	0.70182
Cited2	4.95764	20.2936	9.70635	18.9566	0.0043318	0.701589
Grn	1.76147	3.75914	2.24086	5.97598	0.00433633	0.701519
Adam19	0.240062	1.85512	4.14488	0.586386	0.00433969	0.701468
Nfil3	7.59497	6.09858	23.9014	14.8345	0.00434091	0.701449
Ddit4	4.85776	10.9415	19.0585	7.62894	0.00434511	0.701385
Fkbp3	1.16093	13.9493	16.0507	8.32448	0.0043461	0.70137
Rasa4	1.03258	5.04591	0.954089	8.62707	0.00434955	0.701317
Ccl9	0.49802	6.37481	23.6252	0.790838	0.0043585	0.701181
Zyx	0.910095	2.88863	3.11137	4.29361	0.004364	0.701097
Cpa3	0.540348	3.70637	2.29363	0.582169	0.00436856	0.701028
Timp3	1.72025	11.6279	18.3721	7.83567	0.00438723	0.700744
Ccdc96	0.0285523	12.4622	17.5378	0.0200567	0.00442048	0.700242
Lyl1	0.709617	2.21825	3.78175	1.72566	0.0044252	0.700171
Gart	0.61781	15.1185	14.8815	9.45713	0.00443085	0.700086
Pgm2l1	0.700412	13.0127	16.9873	2.91809	0.00443521	0.70002
Unc93b1	0.949786	3.20939	2.79061	2.67214	0.00443852	0.69997
Aebp2	0.3622	16.0469	13.9531	4.27958	0.00445374	0.699742
Cacul1	0.626257	18.3166	11.6834	6.48851	0.00446906	0.699513
Pcolce2	0.27391	4.88295	1.11705	0.485317	0.00447224	0.699465
Maf	4.39207	23.0044	6.99562	33.3579	0.00448495	0.699276
Gm8849	0.10223	18.8438	11.1562	0.0670432	0.0044945	0.699134
Sanbr	0.324764	14.6147	15.3853	3.60395	0.00454045	0.698453
Ptprc	0.0620631	3.50919	2.49081	0.153389	0.00454411	0.698399
Csnk2a1	1.31393	13.3306	16.6694	14.1307	0.00455376	0.698257
Wwtr1	0.980652	0.0398509	5.96015	6.78949	0.00455732	0.698204
Cdin1	0.34487	17.8719	12.1281	1.59073	0.00455953	0.698172
Smo	0.26829	2.45574	3.54426	0.912051	0.00458764	0.697759
Clec2d	4.18049	13.9869	16.0131	16.1076	0.00459017	0.697722
Fbn1	0.71237	1.71116	4.28884	1.45704	0.00460826	0.697458
Myod1	12.4791	6.40385	23.5962	26.4661	0.00460911	0.697445
Snx20	0.035192	1.73404	4.26596	0.10083	0.00461622	0.697342
Lims2	1.2983	6.52541	23.4746	10.5825	0.0046378	0.697028
Magt1	0.591049	16.6845	13.3155	6.84408	0.00465267	0.696812
Gab3	0.0290717	9.79378	20.2062	0.0826761	0.00467946	0.696425
Srsf5	3.41544	13.7548	16.2452	27.9468	0.00468636	0.696326
Lap3	1.65865	15.3542	14.6458	13.449	0.00468743	0.69631
Ccdc47	1.08893	13.2193	16.7807	15.2153	0.00468914	0.696286
Cep43	0.467481	17.2578	12.7422	6.23622	0.00470541	0.696052
Fasn	0.751917	5.06541	0.934595	1.85399	0.00474364	0.695505
Camta1	0.241821	12.7534	17.2466	1.57229	0.00477026	0.695126
Mrpl50	1.64094	14.4875	15.5125	16.9128	0.00477159	0.695107
Hexa	1.27176	12.1834	17.8166	18.403	0.0047761	0.695043
Nsg1	0.135501	7.21643	22.7836	0.224358	0.00477923	0.694999
Zfp677	0.0832223	21.3229	8.67713	0.373953	0.00478098	0.694974
Rpl7a-ps3	0.117317	7.7404	22.2596	0.284235	0.00479247	0.694811
Plk2	0.438442	22.3019	7.69812	2.12696	0.00482432	0.694362
Pih1d2	0.0475805	12.6723	17.3277	0.0611596	0.00482475	0.694356
Gm11282	0.0277079	7.8012	22.1988	0.0159755	0.0048346	0.694217
Ctsh	0.404644	5.39225	0.607753	1.04321	0.00483899	0.694155
1700017B05Rik	0.347115	4.16623	1.83377	0.826423	0.00484737	0.694038
Trak1	4.06196	0.338715	5.66128	36.8168	0.00485866	0.693879
A4galt	0.187924	5.18606	0.81394	0.610042	0.00487073	0.693711
Dhx58os	0.0455609	4.53632	1.46368	0.0360337	0.00490888	0.693179
Iqsec1	0.519655	0.158796	5.8412	6.02171	0.00491162	0.693141
Dis3l	0.39968	17.144	12.856	7.73319	0.00491417	0.693106
Tbc1d1	5.67611	7.33467	22.6653	23.3562	0.00491565	0.693085
Slc9a9	0.0981426	4.10788	1.89212	0.165262	0.00491849	0.693046
Slamf9	0.195851	2.03086	3.96914	0.412933	0.00492324	0.69298
Atp6v1a	0.298256	18.4232	11.5768	2.86493	0.00493135	0.692867
1810055G02Rik	0.488722	1.93914	4.06086	2.02992	0.00493191	0.69286
Zfand5	3.81239	14.2819	15.7181	29.2831	0.00494595	0.692666
Abcc3	0.071601	3.99221	2.00779	0.0677128	0.00495939	0.69248
Itsn1	0.527436	20.0501	9.94993	5.78713	0.00496697	0.692376
Gm45819	0.735131	8.53018	21.4698	3.03592	0.00496744	0.692369
4930506C21Rik	0.331861	15.0483	14.9517	0.793776	0.00498757	0.692093
Sh3pxd2b	0.205848	3.95497	2.04503	0.470909	0.00499976	0.691926
Gm5527	2.53929	15.7627	14.2373	11.3278	0.00500661	0.691832
Ppp1cb	3.52776	14.0085	15.9915	37.57	0.00501317	0.691742
Gm43081	0.0773766	6.59148	23.4085	0.0802961	0.00502829	0.691536
Cotl1	0.948056	3.34917	2.65083	2.23012	0.0050345	0.691451
Bcar1	0.583128	0.19432	5.80568	3.4929	0.00505596	0.69116
Npm1	3.56927	13.4366	16.5634	15.639	0.00507267	0.690933
Ky	15.7129	18.2883	11.7117	63.3094	0.00507319	0.690926
Isy1	0.36189	16.8961	13.1039	3.01205	0.00508097	0.690821
Prrc1	0.398375	19.0811	10.9189	3.58743	0.00508786	0.690728
Vbp1	1.22001	12.9638	17.0362	12.6879	0.00509416	0.690643
Rps6kb1	0.476551	14.6741	15.3259	4.25714	0.00509575	0.690621
Kcnj8	1.34711	0.993977	5.00602	8.59929	0.00510001	0.690564
Mid1ip1	8.76459	11.4139	18.5861	17.9241	0.00511653	0.690341
Rwdd1	2.25593	12.7808	17.2192	30.1194	0.00512087	0.690283
Ptpn4	0.660221	22.2976	7.70241	2.34711	0.00513563	0.690085
Tarbp1	0.293914	1.99485	4.00515	2.58454	0.00513666	0.690071
Pdlim4	0.326432	5.59727	0.402733	1.15024	0.00514808	0.689918
Msi2	1.35849	16.2131	13.7869	17.4859	0.00515133	0.689874
Gm44623	0.623696	11.2181	18.7819	0.961405	0.00516488	0.689693
Atoh8	1.82205	8.76739	21.2326	3.72574	0.00517071	0.689615
Gnl3	0.336042	11.116	18.884	2.76459	0.00517248	0.689592
Tln2	0.680458	16.4259	13.5741	9.10331	0.00519196	0.689332
Neurl1a	2.27233	1.75378	4.24622	34.1064	0.00520323	0.689183
Rps15-ps3	0.150518	2.05899	3.94101	0.291106	0.00521776	0.68899
Zc3h15	2.16733	15.0445	14.9555	16.8437	0.00522223	0.688931
Ddx6	1.62396	14.2953	15.7047	15.0689	0.00523057	0.688821
Ube2d1	2.89361	16.2881	13.7119	31.3957	0.00523117	0.688813
Ly6e	2.52566	4.55254	1.44746	16.4405	0.00523608	0.688748
Klhl40	7.01714	0.608288	5.39171	40.345	0.00524401	0.688643
Selenos	1.41754	17.4204	12.5796	9.93769	0.00525828	0.688455
Hhatl	9.02075	0.654756	5.34524	68.5275	0.00526914	0.688312
C130040N14Rik	0.0832087	21.9887	8.01132	0.0907372	0.00527468	0.688239
Stard3	0.599443	17.2684	12.7316	3.86777	0.00528182	0.688146
Gm44624	0.0219322	9.03731	20.9627	0.014454	0.00529519	0.68797
Gm28438	73.8553	15.2965	14.7035	192.536	0.00530221	0.687878
Asb8	4.50602	14.4416	15.5584	42.6292	0.00530886	0.687792
Rbmx2	0.205178	18.4657	11.5343	0.705237	0.00532466	0.687585
Col6a3	1.30282	2.6761	3.3239	2.46543	0.00532506	0.68758
Antxr2	0.446589	4.10418	1.89582	1.18946	0.00532599	0.687568
Ccdc69	0.716977	3.31504	2.68496	2.14024	0.00532783	0.687544
Cap2	6.36196	16.5526	13.4474	63.9867	0.00532845	0.687536
Zfp641	0.677868	14.55	15.45	4.03357	0.00533492	0.687452
Il10ra	0.239668	2.86144	3.13856	0.37438	0.00533609	0.687436
Lrrc58	0.653932	10.8956	19.1044	4.11754	0.0053391	0.687397
Spi1	0.358887	4.28111	1.71889	0.549268	0.00534362	0.687338
Stab1	0.52184	1.7733	4.2267	2.92984	0.00536838	0.687017
Cavin2	1.77935	21.2702	8.72983	16.4668	0.00539909	0.68662
Grk2	1.20597	0.477435	5.52256	19.0772	0.00540035	0.686604
Fam120a	2.21992	16.1427	13.8573	31.1565	0.00540165	0.686587
Cox4i2	0.736891	2.11984	3.88016	2.05812	0.00541946	0.686358
Zfp869	0.244371	14.9231	15.0769	2.47027	0.0054429	0.686057
Uqcrb	15.7256	14.023	15.977	104.365	0.00544433	0.686038
Scarf2	0.909999	3.74338	2.25662	2.49287	0.00548669	0.685497
Timd4	0.108947	5.60885	0.391145	0.113348	0.005488	0.685481
Adam33	0.335489	3.06716	2.93284	0.670633	0.00549441	0.685399
Klf3	0.265226	10.5369	19.4631	1.31434	0.0054999	0.685329
Gna12	1.24009	1.38005	4.61995	8.98481	0.00553275	0.684912
Pla2g4e	0.670316	3.82532	2.17468	5.38321	0.00554691	0.684733
Rab3il1	0.249699	4.59155	1.40845	0.681946	0.00554754	0.684725
Dnajb9	1.91963	13.74	16.26	11.8714	0.00555127	0.684678
Lsp1	0.621863	4.93116	1.06884	2.96328	0.00555869	0.684585
Afmid	0.193398	0.865829	5.13417	0.431839	0.00555916	0.684579
Gm49769	0.104367	0.228666	5.77133	0.0601483	0.00556013	0.684566
Canx	1.40091	15.787	14.213	14.2481	0.00556015	0.684566
Vasp	3.07741	22.5377	7.46231	8.37152	0.00556792	0.684468
Gm4798	0.0829497	8.25753	21.7425	0.0701573	0.00557445	0.684386
Gm14567	0.930027	23.5414	6.4586	2.69465	0.0055792	0.684326
Slc52a2	0.244903	22.6244	7.3756	0.966699	0.00560675	0.683981
Pm20d1	0.0602346	23.9007	6.09926	0.137254	0.00564458	0.683508
Alox5	0.114642	3.79267	2.20733	0.181031	0.0056468	0.68348
Trim30c	0.0292869	9.11491	20.8851	0.0194965	0.00564725	0.683475
Slc25a30	0.628645	9.58023	20.4198	1.93394	0.00565068	0.683432
Gm42892	0.0322644	18.7198	11.2802	0.0632161	0.00566208	0.68329
Vgll3	0.105949	1.60118	4.39882	0.508715	0.00567413	0.683141
Mcur1	0.63525	4.34393	1.65607	5.19026	0.00569951	0.682826
Slc22a17	0.158961	1.05591	4.94409	0.726056	0.00570078	0.682811
Coro2b	0.289293	4.53315	1.46685	1.06607	0.00570691	0.682735
Zbed3	0.274924	0.268336	5.73166	2.15128	0.00572516	0.68251
Tmem42	0.355825	19.1338	10.8662	1.96335	0.00572722	0.682484
Slc28a2	0.99713	21.8517	8.14831	5.91456	0.00573996	0.682327
Parp11	0.104963	21.9743	8.02567	0.493429	0.00574109	0.682314
Aox1	0.960067	11.6546	18.3454	4.28988	0.00575235	0.682175
Zmym3	0.206589	19.2332	10.7668	2.23862	0.00576962	0.681963
Ampd2	0.21751	22.4335	7.5665	1.15996	0.00579848	0.68161
Kpna3	4.13383	15.7512	14.2488	37.8375	0.00580194	0.681568
Arrdc2	13.1279	11.4126	18.5874	16.4408	0.00580315	0.681554
Dpf1	0.162257	1.94353	4.05647	0.340513	0.00580867	0.681486
Clock	0.526334	23.9525	6.04754	1.76763	0.00581197	0.681446
Fzd4	2.22963	13.4691	16.5309	9.75563	0.00582578	0.681278
Fcrls	0.507024	3.82602	2.17398	0.752411	0.00582874	0.681242
Mip	0.0427493	20.6683	9.33173	0.0518767	0.00583168	0.681206
Pitpnm2	0.415773	2.92129	3.07871	5.75796	0.00585849	0.680881
Ebf3	0.0971679	2.32685	3.67315	1.25531	0.0058871	0.680536
Nr2f6	1.02156	1.31648	4.68352	6.93587	0.00589325	0.680461
C3	5.20971	4.75978	1.24022	8.27689	0.00589444	0.680447
Acadsb	2.20199	13.5431	16.4569	15.7559	0.00589599	0.680428
Arsb	0.21501	5.01963	0.980369	0.63383	0.00590744	0.680291
Ank2	0.359852	17.1779	12.8221	1.97369	0.00591754	0.680169
Fam13a	0.256902	21.6634	8.33659	1.34046	0.00593508	0.679959
Vps72	1.19513	18.8316	11.1684	9.80671	0.00595455	0.679726
Agap1	0.180118	22.5592	7.4408	1.24742	0.00595818	0.679682
Gab1	0.734752	11.8572	18.1428	5.59173	0.00595894	0.679673
Dio3os	0.18555	5.98198	0.0180193	0.324166	0.00598727	0.679336
Camk2a	4.41752	21.5711	8.42888	65.9221	0.00600291	0.67915
Zfp646	0.20613	4.12837	1.87163	1.83291	0.00600512	0.679123
Nck2	0.743014	23.688	6.31201	3.44928	0.00602616	0.678874
Gm3200	0.246368	3.83344	2.16656	0.863639	0.0060329	0.678794
Lmtk2	0.78932	17.2672	12.7328	7.53967	0.00604396	0.678663
Bmp1	0.559703	2.70543	3.29457	2.01395	0.00605056	0.678585
B3gnt9	0.22312	1.76745	4.23255	0.404891	0.00605091	0.678581
Nampt	3.44383	14.3386	15.6614	25.7927	0.00605355	0.67855
Uchl5	0.603789	12.7942	17.2058	4.66364	0.00605398	0.678545
Triobp	0.584278	0.456149	5.54385	3.24494	0.00605559	0.678526
Socs7	1.37122	19.6623	10.3377	16.4708	0.00605596	0.678522
H1f11-ps	0.155761	0.269517	5.73048	0.101576	0.00605699	0.67851
Cd74	13.1104	3.84783	2.15217	30.293	0.00605995	0.678475
Psmf1	0.246348	3.6769	2.3231	2.389	0.00606957	0.678361
Clec14a	0.153385	11.607	18.393	1.34135	0.00608193	0.678216
Rasl12	0.168397	1.92366	4.07634	1.04019	0.00608519	0.678177
S100a11	2.39678	6.48569	23.5143	11.1601	0.00608548	0.678174
Gm6030	0.196097	8.56455	21.4355	0.147056	0.00609948	0.67801
Sytl2	0.098716	23.7228	6.27718	0.161191	0.00610893	0.677899
Rgs2	0.626811	3.12724	2.87276	1.1062	0.00612288	0.677736
Fut11	0.31246	3.83021	2.16979	1.36002	0.00612487	0.677712
Pramel12	0.240439	1.4633	4.5367	2.00667	0.00613003	0.677652
Gm29609	0.0340434	21.1978	8.80221	0.0592417	0.00613045	0.677647
Smad7	1.14612	6.93394	23.0661	4.20516	0.00613396	0.677606
Mfsd1	0.64002	14.4602	15.5398	6.51688	0.00614032	0.677532
Pts	0.206424	3.25105	2.74895	1.34185	0.0061542	0.67737
Slc20a1	0.47968	3.3272	2.6728	2.87574	0.00616557	0.677238
Sema5a	0.0695178	0.676677	5.32332	0.140799	0.00617628	0.677113
Tyw1	0.253485	15.3311	14.6689	1.85231	0.00621366	0.67668
Marcks	1.99738	2.32466	3.67534	7.61034	0.00622371	0.676564
Csf2ra	0.495286	3.02067	2.97933	1.07375	0.0062241	0.676559
Abcb4	2.71047	12.0432	17.9568	28.7624	0.00622924	0.6765
Trim7	0.804206	5.55754	0.442463	6.38525	0.00624645	0.676302
Pik3c2b	0.702316	1.11502	4.88498	5.33116	0.00624818	0.676281
Arfgap1	0.464485	16.7087	13.2913	6.53034	0.00625536	0.676199
2310022A10Rik	1.52758	1.31974	4.68026	17.0076	0.00625641	0.676187
mt-Ts2	21.0412	15.8427	14.1573	27.8518	0.00625839	0.676164
Oat	11.8665	13.0333	16.9667	89.7864	0.0062594	0.676152
Dll1	0.381043	3.69306	2.30694	1.63297	0.00627278	0.675999
Il12rb2	0.066323	17.3297	12.6703	0.1841	0.00629096	0.67579
Tomm6os	0.0592657	13.5057	16.4943	0.107191	0.00631954	0.675464
Tmem25	1.17307	0.432818	5.56718	5.28053	0.00634044	0.675225
Kbtbd12	1.41596	16.426	13.574	25.9386	0.00639581	0.674597
Plcd4	1.716	18.7593	11.2407	12.378	0.00641647	0.674364
Trp53i11	1.59892	22.7881	7.21189	4.47194	0.00643966	0.674103
Fbxo45	0.760791	17.2792	12.7208	7.49925	0.00644738	0.674016
Ttc1	1.95852	15.1867	14.8133	17.9369	0.00646625	0.673804
Gm15964	0.0465274	19.9871	10.0129	0.0852625	0.00650446	0.673377
Ank1	3.48233	23.0414	6.95858	26.4121	0.00650464	0.673375
Tfam	0.994641	15.6452	14.3548	9.44392	0.0065144	0.673266
Prm1	0.193478	18.5806	11.4194	0.162459	0.00651591	0.673249
Col5a2	0.542763	2.58654	3.41346	1.13396	0.00656728	0.672678
Efcab12	0.0821534	19.3838	10.6162	0.176248	0.00657923	0.672546
Psca	0.0555691	8.57353	21.4265	0.0673123	0.00659926	0.672325
Rnf144a	0.246002	2.14681	3.85319	1.17944	0.00660173	0.672298
Zfp62	0.479318	13.9139	16.0861	3.14963	0.00660314	0.672282
Exo5	0.18859	22.6858	7.31419	0.41444	0.00665896	0.671669
Gm2606	1.25096	13.5208	16.4792	3.83942	0.00666862	0.671563
Naa40	0.585965	23.4782	6.52177	3.16998	0.00667967	0.671442
Tsnax	2.70427	15.0896	14.9104	27.8862	0.00670677	0.671146
Sh3glb2	0.780378	23.2133	6.7867	6.34808	0.00671909	0.671012
Gsn	43.0582	3.50269	2.49731	79.1344	0.00672887	0.670906
Jpt1	1.58537	0.470247	5.52975	8.1985	0.00674064	0.670778
Gm16353	0.0297183	3.56877	2.43123	0.0170487	0.00674083	0.670776
Amer1	0.733411	23.3963	6.60371	2.42413	0.00676144	0.670552
H2-Q7	0.403201	17.3105	12.6895	0.873356	0.0067724	0.670434
Rnf150	0.83928	16.7567	13.2433	4.5892	0.00679741	0.670164
Stk35	0.496391	12.7937	17.2063	1.85342	0.00680078	0.670127
Igfbp4	2.46626	5.18004	0.81996	8.08016	0.00680331	0.6701
Slc52a3	0.193282	7.71805	22.2819	0.529521	0.00682552	0.669861
4930513N20Rik	0.0367603	19.6666	10.3334	0.0211427	0.00684738	0.669626
Agpat3	1.50955	20.4575	9.54245	16.6636	0.00685136	0.669584
Mdga1	1.0915	1.58575	4.41425	5.89965	0.00685563	0.669538
Pim1	2.33825	1.69436	4.30564	5.28448	0.00686117	0.669479
Lin52	0.841084	15.3129	14.6871	3.09307	0.00687051	0.669379
Cdk19	1.0122	13.9852	16.0148	6.20977	0.00688596	0.669214
Efcab14	0.88811	18.6055	11.3945	7.64805	0.00688695	0.669203
Slit3	0.603169	4.39788	1.60212	1.1726	0.00690793	0.668979
Slc25a33	1.77251	15.2814	14.7186	6.57325	0.00693543	0.668687
Cdc42ep2	2.32246	3.35984	2.64016	8.03409	0.00694315	0.668605
AY036118	3.00762	1.51416	4.48584	11.7165	0.00695824	0.668445
Rtn4	7.22285	13.8488	16.1512	89.4324	0.00698038	0.668211
Csf1r	1.08716	4.11714	1.88286	1.49007	0.00698266	0.668187
Gm31166	2.338	15.8934	14.1066	11.8236	0.00699463	0.668061
Cbfa2t3	0.99243	3.06324	2.93676	4.54483	0.00702602	0.66773
Psmb2	3.22566	13.924	16.076	34.6937	0.00702749	0.667715
Akap8	0.516863	15.8038	14.1962	7.00299	0.0070356	0.66763
Map3k4	0.495923	20.5281	9.47188	5.85861	0.00707123	0.667256
Gpsm3	0.352862	7.22808	22.7719	0.831161	0.00709953	0.666961
Mat2b	1.06665	12.8197	17.1803	12.3426	0.00711461	0.666804
Man1c1	0.278599	3.97134	2.02866	0.868222	0.00711731	0.666776
Crtc1	0.288905	23.9087	6.09131	1.91883	0.00719716	0.665948
Rnf180	0.0255769	2.4701	3.5299	0.0184933	0.00720488	0.665869
Gm5711	0.193906	6.88068	23.1193	0.156224	0.00720726	0.665844
Tex2	1.75848	17.5335	12.4665	22.0178	0.0072174	0.66574
Ctbp2	0.367665	2.44644	3.55356	2.2671	0.00722055	0.665707
Rsrc2	0.435228	10.3285	19.6715	4.34443	0.00722284	0.665684
Plekhg6	0.0846833	13.6218	16.3782	0.092157	0.00722762	0.665635
Srp72	0.746926	12.7131	17.2869	7.70343	0.00724086	0.665499
Amigo2	0.299432	8.9234	21.0766	0.921648	0.00725112	0.665393
Lamb2	3.22822	1.19131	4.80869	36.4914	0.00725515	0.665352
Gm37422	0.322206	11.7883	18.2117	1.16339	0.00731627	0.664728
Camsap1	0.412682	17.7362	12.2638	6.0323	0.00731769	0.664713
Stx2	0.307136	8.67081	21.3292	1.83326	0.0073234	0.664655
Prxl2a	1.20148	14.554	15.446	6.85326	0.00734708	0.664414
Hck	0.105378	3.98718	2.01282	0.148215	0.00735651	0.664319
Med9os	0.265497	23.5055	6.49452	0.238267	0.00737015	0.664181
Gm44008	0.123356	9.06179	20.9382	0.0822426	0.00738567	0.664024
Rheb	0.642036	13.8685	16.1315	7.82537	0.00740297	0.663849
Igf2bp2	0.0991521	23.3096	6.69037	0.142795	0.00743205	0.663556
Adamts4	0.0873759	2.39101	3.60899	0.116032	0.0074452	0.663424
Thg1l	0.212713	14.5496	15.4504	0.798305	0.00747386	0.663136
Tnfrsf13b	0.131004	5.23881	0.761193	0.165085	0.00751186	0.662756
Gpr34	0.151581	4.04611	1.95389	0.13231	0.00753387	0.662537
Mapt	1.1796	19.9783	10.0217	9.09083	0.00753595	0.662516
Max	0.882315	8.71122	21.2888	5.33682	0.00753882	0.662488
L3mbtl3	0.150086	12.3312	17.6688	1.11667	0.00754339	0.662442
Zbtb4	0.509768	22.476	7.52397	6.6117	0.00756481	0.662229
Dnttip2	0.66906	14.0687	15.9313	5.91618	0.00756581	0.662219
Mapre2	0.365443	9.35563	20.6444	3.55241	0.00757163	0.662162
Tspan9	2.6612	23.1586	6.8414	10.0104	0.00758673	0.662012
Tpsb2	0.997438	2.9618	3.0382	1.31286	0.00759445	0.661936
Gm10288	0.549244	11.4035	18.5965	1.63862	0.00759527	0.661928
Tspan11	0.071895	2.48947	3.51053	0.100785	0.00759759	0.661905
Dipk1a	1.4613	11.7242	18.2758	6.05681	0.00760387	0.661843
Arhgef4	0.0158277	0.552036	5.44796	0.0467142	0.00760664	0.661815
Fmnl1	0.394559	3.90565	2.09435	1.98028	0.00762135	0.66167
Spsb2	0.575347	0.813482	5.18652	2.38431	0.0076265	0.661619
Crtc3	0.325826	0.719422	5.28058	2.63325	0.0076358	0.661528
Cited4	6.99006	0.066622	5.93338	14.8935	0.00766098	0.66128
Lag3	0.0565063	9.30614	20.6939	0.152038	0.00766985	0.661193
Ear2	0.228466	3.71677	2.28323	0.333882	0.0076839	0.661055
Adra1a	0.141419	3.85098	2.14902	0.305651	0.00768625	0.661032
Denn2b	0.343976	1.77516	4.22484	1.4725	0.0076891	0.661004
Gm49694	0.208944	21.1252	8.87478	0.233867	0.00771787	0.660723
Cggbp1	0.449475	7.99221	22.0078	4.452	0.00772447	0.660658
Clec4a1	0.312412	4.35086	1.64914	0.456933	0.0077344	0.660561
Ppp1r27	17.9277	1.02299	4.97701	54.5369	0.00774017	0.660505
Tmem159	0.636421	10.2133	19.7867	4.31238	0.00775308	0.660379
Vwa3a	0.0810118	1.5624	4.4376	0.154988	0.00776066	0.660305
Fosl1	0.0258385	21.6845	8.31548	0.0173586	0.0077802	0.660116
Cfap20	0.210185	1.85231	4.14769	1.26313	0.00778643	0.660055
Stbd1	4.31522	0.284714	5.71529	21.6177	0.00780013	0.659922
Amot	2.46215	1.84437	4.15563	14.0416	0.00780521	0.659873
Slc6a2	0.0348322	2.81758	3.18242	0.0445241	0.00783677	0.659568
Ccdc127	0.396897	16.0601	13.9399	4.2382	0.00785433	0.659399
Cd209a	0.246829	4.01711	1.98289	0.348406	0.00785765	0.659367
Zfp385a	0.716463	2.89291	3.10709	2.07402	0.00786589	0.659287
Clec4b1	0.12085	7.07021	22.9298	0.169351	0.0078689	0.659258
Lvrn	0.3249	5.36559	0.634406	0.535718	0.00787232	0.659225
Blzf1	0.457395	15.6864	14.3136	3.39865	0.00789799	0.658979
Tbx15	9.69644	9.35809	20.6419	105.643	0.00791474	0.658818
Hint3	0.693195	14.3547	15.6453	4.2012	0.00791673	0.658799
Glb1l	0.0513596	2.95615	3.04385	0.175259	0.00792602	0.65871
Rbm38	9.1001	4.24439	1.75561	64.497	0.00793533	0.658621
1700003F12Rik	0.0596992	3.91557	2.08443	0.0566267	0.00799967	0.658008
Noa1	0.528422	2.52162	3.47838	5.03203	0.00802993	0.657721
Inka1	0.659429	0.466303	5.5337	1.39106	0.00803762	0.657648
Serpinb6a	2.76031	13.9811	16.0189	30.5975	0.00803809	0.657644
Blvrb	0.185774	8.3873	21.6127	0.827747	0.00804707	0.657559
Gm10240	0.266783	6.3703	23.6297	0.29956	0.00804737	0.657556
Tbc1d5	0.13077	23.8572	6.14281	0.984311	0.00805328	0.6575
Gm32856	0.0664213	22.4116	7.58844	0.114886	0.00805824	0.657453
Daam2	0.182061	1.609	4.391	0.662063	0.00806029	0.657434
Fzd8	0.169329	3.06938	2.93062	1.24404	0.00809473	0.657109
Mrgprb2	0.0650111	5.2124	0.7876	0.0614277	0.00812376	0.656836
Aasdhppt	0.59954	13.9746	16.0254	5.22885	0.00813059	0.656772
F3	0.507871	4.25473	1.74527	0.694944	0.00816253	0.656473
Larp1b	0.607057	13.0173	16.9827	6.87548	0.00818736	0.656241
Ntn5	0.101539	15.8282	14.1718	0.361262	0.00818865	0.656229
Arap2	0.0575883	5.65355	0.346445	0.162883	0.00820361	0.656089
Ltbp4	3.51612	4.04537	1.95463	17.9525	0.00822722	0.65587
Tmem94	3.50927	0.306926	5.69307	26.7787	0.00823255	0.65582
Fam83g	0.100348	18.4687	11.5313	0.391139	0.00825634	0.655599
Gm4045	1.30889	18.9064	11.0936	2.21456	0.00827542	0.655423
Atp13a2	0.764961	3.31222	2.68778	6.84622	0.00829364	0.655254
Col6a2	1.92798	2.35109	3.64891	3.79284	0.00829661	0.655227
Stard13	0.158999	0.653815	5.34619	0.7186	0.00832273	0.654986
Unc13d	0.0495632	6.23765	23.7623	0.0868332	0.00832696	0.654947
BC064078	0.039346	20.1808	9.81923	0.0454123	0.00832806	0.654937
Adh5	0.750849	13.982	16.018	8.39735	0.00834891	0.654745
Greb1l	0.0121589	1.8364	4.1636	0.0214538	0.00834954	0.654739
Decr1	3.03729	13.9482	16.0518	23.818	0.0083514	0.654722
Yme1l1	0.699816	14.1079	15.8921	6.51068	0.00836754	0.654574
Usp7	0.692669	14.4338	15.5662	10.6984	0.00836848	0.654565
Gm15401	0.0781175	10.3761	19.6239	0.0586448	0.00836956	0.654555
Sidt1	0.0238855	16.2493	13.7507	0.0371094	0.00839692	0.654305
Gabarap	3.54854	14.9196	15.0804	42.747	0.00839729	0.654301
Atg16l1	0.219466	22.1772	7.82275	2.75124	0.00840933	0.654191
Pdha1	9.60536	14.2699	15.7301	133.734	0.00842648	0.654035
Otud6b	1.85091	14.9538	15.0462	19.7739	0.00843261	0.653979
Arfgef1	1.51438	16.2755	13.7245	12.0569	0.00843949	0.653916
Coro7	0.227564	1.68361	4.31639	2.51011	0.00844439	0.653871
Adi1	3.12072	14.6491	15.3509	30.3068	0.00845147	0.653807
Baiap2l2	0.449832	22.9901	7.0099	1.63858	0.00848094	0.653539
Irf2bp2	2.13619	4.89705	1.10295	6.40823	0.00849434	0.653418
Bckdhb	2.01186	14.6277	15.3723	15.5213	0.00850062	0.653361
Hoxd3os1	0.0698086	16.2207	13.7793	0.124043	0.00850084	0.653359
Hr	2.5844	7.56955	22.4305	11.1708	0.0085142	0.653238
Gm15104	0.111714	15.5403	14.4597	0.0985679	0.00851713	0.653211
Glis2	0.181044	5.45461	0.545386	0.936527	0.00852089	0.653177
Csmd1	0.0102899	8.59182	21.4082	0.0136697	0.00858323	0.652615
Irs1	1.26067	1.34674	4.65326	5.1587	0.00860497	0.65242
Cars	0.85624	13.9994	16.0006	6.41783	0.00862388	0.65225
Mir100hg	0.133927	2.76691	3.23309	0.379345	0.008646	0.652052
Tfcp2l1	0.469699	11.7766	18.2234	1.9334	0.0086558	0.651964
Ms4a4b	0.0166845	5.99373	0.0062666	0.0138613	0.00867259	0.651814
Sap30bpos	0.0543269	19.4736	10.5264	0.051418	0.00868146	0.651735
Tmco4	0.488435	19.2249	10.7751	4.09568	0.00869342	0.651629
Zdhhc4	1.11515	4.81412	1.18588	8.61638	0.00869501	0.651615
Styx-ps	0.37488	19.5507	10.4493	1.59788	0.00871173	0.651466
Mrc1	0.641057	4.79071	1.20929	0.949665	0.00871806	0.651409
Rasgrp4	0.0775086	5.02604	0.973959	0.213545	0.00873257	0.651281
Syt13	0.0335251	1.53342	4.46658	0.0286367	0.00874959	0.65113
Galnt2	1.84909	18.7581	11.2419	22.5421	0.00875314	0.651098
Adprhl1	1.49969	0.975729	5.02427	9.58842	0.00876711	0.650975
Gm13833	0.113174	12.364	17.636	0.101099	0.00877898	0.65087
Retnla	5.23977	3.58165	2.41835	12.3608	0.0087839	0.650826
Mus81	0.496868	2.29273	3.70727	5.84533	0.0087861	0.650807
Gm40841	0.0656522	0.722823	5.27718	0.0831392	0.00878987	0.650773
Srl	29.0272	15.0338	14.9662	339.046	0.00880742	0.650619
Tyrobp	0.979117	5.36272	0.637282	1.76757	0.00884545	0.650284
Tfdp2	0.783064	10.2859	19.7141	5.04308	0.00884899	0.650253
Gm6055	7.48686	13.4298	16.5702	23.7676	0.00885	0.650244
Mras	0.321018	1.8668	4.1332	1.71177	0.00886472	0.650115
Wwox	0.161563	18.0437	11.9563	1.1411	0.00889704	0.649832
Fndc9	0.0302482	17.4615	12.5385	0.0227219	0.00893056	0.649539
Cyren	0.111759	23.7272	6.27283	0.687505	0.00894132	0.649445
Gm26532	0.615613	19.8139	10.1861	2.38495	0.00894742	0.649392
Dnah8	0.00334846	23.8259	6.17412	0.00295355	0.00895683	0.64931
mt-Tp	168.899	15.9928	14.0072	1146.59	0.00896033	0.64928
Bnip3l	1.34822	15.0216	14.9784	14.0264	0.00896174	0.649267
Gm24430	0.563154	20.8099	9.19008	0.317856	0.00897277	0.649172
Flt3l	0.15733	3.76482	2.23518	0.87702	0.00897716	0.649133
Mapk8ip1	0.173935	0.459764	5.54024	1.01193	0.00898842	0.649036
Gm5637	0.163786	6.51592	23.4841	0.259927	0.00899555	0.648974
Gm15601	0.0248339	5.01688	0.98312	0.0323253	0.00899942	0.64894
Slc36a1	0.263407	21.3444	8.65558	2.05794	0.00901916	0.648769
Nid2	0.505679	3.5963	2.4037	1.38917	0.00902216	0.648743
Obscn	17.6031	16.1461	13.8539	149.103	0.00904037	0.648586
Chmp1b	0.818769	13.627	16.373	5.78779	0.00904915	0.64851
Osgin1	1.91819	9.10877	20.8912	5.23548	0.00906988	0.648331
Txlnb	16.0104	14.0624	15.9376	128.198	0.00907189	0.648314
Adamtsl4	2.75222	10.8028	19.1972	8.14572	0.0090726	0.648308
Cend1	0.112022	1.63062	4.36938	0.242118	0.00907731	0.648267
Gm16310	0.163725	5.21932	0.780685	0.138443	0.00909011	0.648157
Mrc2	0.407804	3.89192	2.10808	1.081	0.00909718	0.648096
Tnfsf13b	0.0465387	4.17574	1.82426	0.0697368	0.00909726	0.648096
Cblb	0.224293	8.81577	21.1842	1.59678	0.00911018	0.647985
Anxa5	1.98654	1.21033	4.78967	8.17099	0.00915212	0.647625
Tgfbr2	0.553135	4.98655	1.01345	3.95615	0.00917831	0.647401
Ttll11	0.338481	2.01277	3.98723	1.03079	0.00927863	0.646549
Pf4	1.6644	3.9412	2.0588	2.40438	0.00928168	0.646523
Ets1	0.54611	23.672	6.32798	2.72915	0.00928762	0.646472
Ttll3	0.131012	5.29174	0.708255	0.494481	0.00931118	0.646273
Zfp408	0.256611	1.5518	4.4482	1.2201	0.00931306	0.646258
Gm12356	0.139093	8.36842	21.6316	0.109045	0.00935578	0.645898
Trim23	0.80857	15.014	14.986	5.697	0.00935964	0.645865
Ptpn1	0.614963	6.25546	23.7445	4.89306	0.00936021	0.64586
Tnpo2	0.529086	18.8563	11.1437	5.70818	0.0093606	0.645857
Hcfc1r1	5.80167	1.64085	4.35915	43.5224	0.00937236	0.645758
Cx3cl1	0.202279	23.886	6.11395	0.445714	0.00938219	0.645676
Nt5dc1	0.214919	11.3827	18.6173	1.35222	0.00939284	0.645586
Rgmb	1.00211	23.9077	6.09234	7.06665	0.0093948	0.64557
Chst15	0.231635	3.19461	2.80539	1.25246	0.0094142	0.645407
Kpna4	2.48082	15.5039	14.4961	20.4128	0.00944697	0.645134
Mkks	0.351788	22.3057	7.69425	2.03165	0.00944814	0.645124
Mical3	0.425673	0.0665141	5.93349	3.825	0.00944973	0.64511
Cd63	1.71327	14.6897	15.3103	14.6069	0.00945105	0.645099
Pigs	0.948247	2.90471	3.09529	7.4441	0.00945209	0.645091
Vps37b	0.378339	1.72064	4.27936	1.71551	0.00946553	0.644979
Irs3	0.109347	2.97107	3.02893	0.219585	0.00946835	0.644955
Aldh3b1	0.217284	1.71069	4.28931	0.745009	0.00949249	0.644754
C1qa	3.77023	4.3497	1.6503	6.26967	0.00950844	0.644622
Unc119b	0.662992	1.07852	4.92148	4.91341	0.00951265	0.644587
Thumpd1	0.918043	14.9293	15.0707	7.91691	0.0095362	0.644391
Ppp1r2-ps1	0.0740925	15.6255	14.3745	0.0601802	0.00954113	0.644351
Selenok	3.20989	15.0748	14.9252	25.0898	0.00954486	0.64432
Cdkn2aip	0.271599	10.0412	19.9588	1.36704	0.00955639	0.644224
Atp10a	0.115098	3.71571	2.28429	0.352653	0.00956911	0.644119
Gm18564	0.054481	11.4387	18.5613	0.0657027	0.00957244	0.644091
Fgf11	0.271122	1.32249	4.67751	1.91665	0.00966366	0.643341
Swi5	1.28805	14.2923	15.7077	8.76406	0.00966696	0.643314
Igf1	0.190224	4.36693	1.63307	0.42938	0.00968043	0.643203
Eif4b	8.40037	14.2198	15.7802	60.6984	0.00970426	0.643008
4933406I18Rik	0.0163056	8.24772	21.7523	0.00939426	0.00972054	0.642875
Gm24045	0.607926	6.45007	23.5499	0.65736	0.00976809	0.642488
Hmgxb3	0.237783	6.31174	23.6883	2.35985	0.00976994	0.642473
C1ra	0.919385	4.63316	1.36684	2.24976	0.00977068	0.642467
Vwa5a	0.642233	10.7655	19.2345	4.42234	0.00977426	0.642437
Mrpl23	1.07283	13.9739	16.0261	8.82268	0.00981389	0.642116
Strip1	0.593007	0.930722	5.06928	5.42273	0.00985311	0.641798
Slc7a8	1.11343	9.50007	20.4999	3.75889	0.0098863	0.641531
Adamts14	0.0588747	0.772693	5.22731	0.275302	0.00990267	0.641399
Angpt1	0.521402	19.3009	10.6991	2.57099	0.00993957	0.641102
Ctc1	0.228604	4.52891	1.47109	2.52391	0.00995174	0.641005
Nfe2l1	15.3766	17.3158	12.6842	169.328	0.00997245	0.640839
Cdon	0.308068	0.976496	5.0235	1.79554	0.00998132	0.640768
Nup210l	0.0190157	22.7027	7.29731	0.0347196	0.00999884	0.640628

## Sheet: WT KPC REG pathways
DAVID: GO BP Clusters
Annotation Cluster 1	Enrichment Score: 6.526381806362813
Category	Term	Count	%	PValue	Genes	List Total	Pop Hits	Pop Total	Fold Enrichment	Bonferroni	Benjamini	FDR
GOTERM_BP_DIRECT	GO:0048511~rhythmic process	30	2.68336	1.66622e-10	TOP2A, HLF, CRTC1, NPAS2, CIART, PPP1CB, DBP, NFIL3, NOCT, NAMPT, NRIP1, PRKCG, USP7, CSNK2A1, USP2, GFPT1, NR1D2, NR1D1, PML, PER1, SFPQ, PER3, TEF, THRAP3, TRP53, KLF9, CRY2, HNRNPD, CRY1, CLOCK	968	154	20399	4.1052	7.2414e-07	7.2414e-07	7.21308e-07
GOTERM_BP_DIRECT	GO:0042752~regulation of circadian rhythm	16	1.43113	6.30796e-07	PRKCG, TOP2A, USP7, NR1D2, NR1D1, PML, NPAS2, PER2, PPP1CB, PER1, SFPQ, NOCT, CRY2, HNRNPD, CRY1, CLOCK	968	69	20399	4.88657	0.00273769	0.000456907	0.00045512
GOTERM_BP_DIRECT	GO:0032922~circadian regulation of gene expression	16	1.43113	1.94429e-06	USP2, GFPT1, NR1D1, PML, NPAS2, CIART, PER2, PPP1CB, PER1, PER3, NOCT, NRIP1, NAMPT, CRY2, CRY1, CLOCK	968	75	20399	4.49565	0.00841429	0.00120713	0.0012024
GOTERM_BP_DIRECT	GO:0007623~circadian rhythm	17	1.52057	3.83787e-05	SREBF1, IGF1, NR1D1, NPAS2, PER2, PER1, PER3, DBP, NFIL3, THRAP3, NOCT, TRP53, NAMPT, KLF9, CRY2, CRY1, CLOCK	968	106	20399	3.37969	0.153628	0.0185326	0.0184601
Annotation Cluster 2	Enrichment Score: 2.681428900242766
Category	Term	Count	%	PValue	Genes	List Total	Pop Hits	Pop Total	Fold Enrichment	Bonferroni	Benjamini	FDR
GOTERM_BP_DIRECT	GO:0016310~phosphorylation	48	4.29338	0.00125841	PFKFB1, CSF1R, PDXK, DYRK2, SGMS1, CERK, MAST4, EPHA10, MAST3, CAMK2A, PIK3CD, ACVR1B, HK2, AURKA, GRK2, RPS6KA5, STK35, PIM1, KDR, PIP5K1A, CKB, JAK2, MAPK6, MAP3K4, PRKCG, PLK4, SRPK2, NEK9, CDK19, KSR1, CSNK2A1, DAPK1, SPHK2, PLK2, PRKCD, NEK7, LMTK2, BAZ1B, DGKZ, TGFBR2, HCK, SNRK, OBSCN, SBK1, RPS6KB1, ULK2, FAM20C, PIK3C3	968	625	20399	1.61843	0.995799	0.211763	0.210934
GOTERM_BP_DIRECT	GO:0018105~peptidyl-serine phosphorylation	19	1.69946	0.00260293	PRKCG, SRPK2, DYRK2, CSNK2A1, MAST4, MAST3, PLK2, PRKCD, CAMK2A, NEK7, PDGFB, LMTK2, AURKA, TGFBR2, SBK1, GRK2, RPS6KA5, RPS6KB1, ULK2	968	182	20399	2.19996	0.999988	0.282808	0.281702
GOTERM_BP_DIRECT	GO:0006468~protein phosphorylation	48	4.29338	0.00275695	CSF1R, DYRK2, MAST4, EPHA10, MAST3, CAMK2A, PDGFB, PIK3R1, ACVR1B, AURKA, CDC42, RABGEF1, PPP3CB, GRK2, RPS6KA5, STK35, RB1CC1, PIM1, KDR, JAK2, MAPK6, ST3GAL1, MAP3K4, EIF2A, CDON, PRKCG, PLK4, SRPK2, NEK9, CDK19, KSR1, CSNK2A1, DAPK1, PLK2, PRKCD, NEK7, LMTK2, TGFBR2, HCK, SNRK, OBSCN, SBK1, RPS6KB1, RARA, ULK2, FLT3L, FAM20C, PIK3C3	968	650	20399	1.55619	0.999994	0.292236	0.291093
Annotation Cluster 3	Enrichment Score: 2.0098024896589255
Category	Term	Count	%	PValue	Genes	List Total	Pop Hits	Pop Total	Fold Enrichment	Bonferroni	Benjamini	FDR
GOTERM_BP_DIRECT	GO:0030098~lymphocyte differentiation	6	0.536673	0.000477659	STAT5A, STAT5B, SPI1, CBFB, FLT3L, TCF3	968	15	20399	8.42934	0.874619	0.138394	0.137852
GOTERM_BP_DIRECT	GO:0045579~positive regulation of B cell differentiation	4	0.357782	0.0439392	STAT5A, STAT5B, MMP14, SPI1	968	17	20399	4.95843	1	1	0.996318
GOTERM_BP_DIRECT	GO:0030218~erythrocyte differentiation	8	0.715564	0.0445269	STAT5A, STAT5B, SPI1, THRA, CDIN1, TCF3, JAK2, NFE2L1	968	69	20399	2.44329	1	1	0.996318
Annotation Cluster 4	Enrichment Score: 1.715650413305259
Category	Term	Count	%	PValue	Genes	List Total	Pop Hits	Pop Total	Fold Enrichment	Bonferroni	Benjamini	FDR
GOTERM_BP_DIRECT	GO:0030098~lymphocyte differentiation	6	0.536673	0.000477659	STAT5A, STAT5B, SPI1, CBFB, FLT3L, TCF3	968	15	20399	8.42934	0.874619	0.138394	0.137852
GOTERM_BP_DIRECT	GO:0001779~natural killer cell differentiation	6	0.536673	0.00800904	STAT5A, STAT5B, PTPRC, NFIL3, FLT3L, TCF3	968	27	20399	4.68297	1	0.497247	0.495302
GOTERM_BP_DIRECT	GO:0048541~Peyer's patch development	3	0.268336	0.0784673	STAT5A, STAT5B, TCF3	968	10	20399	6.322	1	1	0.996318
GOTERM_BP_DIRECT	GO:0033077~T cell differentiation in thymus	6	0.536673	0.0813177	STAT5A, STAT5B, MAFB, TRP53, FZD8, TCF3	968	49	20399	2.58041	1	1	0.996318
GOTERM_BP_DIRECT	GO:0032825~positive regulation of natural killer cell differentiation	3	0.268336	0.108187	STAT5A, STAT5B, FLT3L	968	12	20399	5.26834	1	1	0.996318
Annotation Cluster 5	Enrichment Score: 1.3830844867005172
Category	Term	Count	%	PValue	Genes	List Total	Pop Hits	Pop Total	Fold Enrichment	Bonferroni	Benjamini	FDR
GOTERM_BP_DIRECT	GO:0040018~positive regulation of multicellular organism growth	7	0.626118	0.0136218	STAT5A, GHR, STAT5B, MKKS, SMO, CELF1, SH3PXD2B	968	42	20399	3.51222	1	0.616672	0.61426
GOTERM_BP_DIRECT	GO:0019530~taurine metabolic process	3	0.268336	0.0402168	STAT5A, GHR, STAT5B	968	7	20399	9.03143	1	0.994918	0.991026
GOTERM_BP_DIRECT	GO:0007259~JAK-STAT cascade	6	0.536673	0.051528	STAT5A, GHR, STAT5B, AGAP2, JAK2, CSF2RA	968	43	20399	2.94047	1	1	0.996318
GOTERM_BP_DIRECT	GO:0040014~regulation of multicellular organism growth	5	0.447227	0.103986	STAT5A, GHR, STAT5B, NPY1R, IGF1	968	38	20399	2.77281	1	1	0.996318
Annotation Cluster 6	Enrichment Score: 1.2261299443337668
Category	Term	Count	%	PValue	Genes	List Total	Pop Hits	Pop Total	Fold Enrichment	Bonferroni	Benjamini	FDR
GOTERM_BP_DIRECT	GO:0001779~natural killer cell differentiation	6	0.536673	0.00800904	STAT5A, STAT5B, PTPRC, NFIL3, FLT3L, TCF3	968	27	20399	4.68297	1	0.497247	0.495302
GOTERM_BP_DIRECT	GO:0045588~positive regulation of gamma-delta T cell differentiation	4	0.357782	0.0169408	STAT5A, STAT5B, PTPRC, SOX4	968	12	20399	7.02445	1	0.681709	0.679043
GOTERM_BP_DIRECT	GO:0042492~gamma-delta T cell differentiation	3	0.268336	0.0647576	STAT5A, STAT5B, PTPRC	968	9	20399	7.02445	1	1	0.996318
GOTERM_BP_DIRECT	GO:0030183~B cell differentiation	8	0.715564	0.273883	STAT5A, STAT5B, LYL1, PTPRC, DNAJB9, PIK3R1, TNFSF13B, HDAC7	968	111	20399	1.5188	1	1	0.996318
GOTERM_BP_DIRECT	GO:0032743~positive regulation of interleukin-2 production	4	0.357782	0.307596	STAT5A, STAT5B, PTPRC, ANXA1	968	41	20399	2.05594	1	1	0.996318
Annotation Cluster 7	Enrichment Score: 1.1957151151223033
Category	Term	Count	%	PValue	Genes	List Total	Pop Hits	Pop Total	Fold Enrichment	Bonferroni	Benjamini	FDR
GOTERM_BP_DIRECT	GO:0071526~semaphorin-plexin signaling pathway	6	0.536673	0.0325297	SEMA5A, SEMA4A, PLXND1, KDR, PLXNA1, PLXNC1	968	38	20399	3.32737	1	0.924295	0.92068
GOTERM_BP_DIRECT	GO:0050772~positive regulation of axonogenesis	6	0.536673	0.0473054	PLXND1, AMIGO1, PLXNA1, PLXNC1, TRAK1, PICALM	968	42	20399	3.01048	1	1	0.996318
GOTERM_BP_DIRECT	GO:0007162~negative regulation of cell adhesion	7	0.626118	0.0559542	SEMA5A, ANGPT1, PLXND1, PLXNA1, PIK3R1, PLXNC1, HSPG2	968	58	20399	2.54333	1	1	0.996318
GOTERM_BP_DIRECT	GO:1902287~semaphorin-plexin signaling pathway involved in axon guidance	3	0.268336	0.191477	PLXND1, PLXNA1, PLXNC1	968	17	20399	3.71883	1	1	0.996318
Annotation Cluster 8	Enrichment Score: 1.035178516677249
Category	Term	Count	%	PValue	Genes	List Total	Pop Hits	Pop Total	Fold Enrichment	Bonferroni	Benjamini	FDR
GOTERM_BP_DIRECT	GO:0032933~SREBP signaling pathway	5	0.447227	0.00126687	SREBF1, INSIG1, ARHGEF10L, SREBF2, EIF2A	968	11	20399	9.57879	0.995951	0.211763	0.210934
GOTERM_BP_DIRECT	GO:0008202~steroid metabolic process	7	0.626118	0.663636	SULT1A1, CYB5R2, SREBF1, STARD3, INSIG1, SREBF2, NFE2L1	968	141	20399	1.04619	1	1	0.996318
GOTERM_BP_DIRECT	GO:0008203~cholesterol metabolic process	4	0.357782	0.932828	SREBF1, INSIG1, SREBF2, NFE2L1	968	122	20399	0.690929	1	1	0.996318
Annotation Cluster 9	Enrichment Score: 0.9861899000226715
Category	Term	Count	%	PValue	Genes	List Total	Pop Hits	Pop Total	Fold Enrichment	Bonferroni	Benjamini	FDR
GOTERM_BP_DIRECT	GO:0032623~interleukin-2 production	5	0.447227	0.015752	STAT5A, STAT5B, LAG3, FCER1G, SLC11A1	968	21	20399	5.01746	1	0.67116	0.668534
GOTERM_BP_DIRECT	GO:0045954~positive regulation of natural killer cell mediated cytotoxicity	6	0.536673	0.154467	STAT5A, STAT5B, LAG3, LAMP1, H2-Q7, H2-Q4	968	60	20399	2.10733	1	1	0.996318
GOTERM_BP_DIRECT	GO:0042267~natural killer cell mediated cytotoxicity	3	0.268336	0.452124	STAT5A, STAT5B, LAG3	968	32	20399	1.97563	1	1	0.996318
Annotation Cluster 10	Enrichment Score: 0.9469550601044281
Category	Term	Count	%	PValue	Genes	List Total	Pop Hits	Pop Total	Fold Enrichment	Bonferroni	Benjamini	FDR
GOTERM_BP_DIRECT	GO:0048701~embryonic cranial skeleton morphogenesis	6	0.536673	0.0432955	TBX1, TBX15, MMP14, GAS1, SIX1, TGFBR2	968	41	20399	3.0839	1	1	0.996318
GOTERM_BP_DIRECT	GO:0003151~outflow tract morphogenesis	6	0.536673	0.14693	TBX1, PLXND1, CITED2, NPY1R, SIX1, TGFBR2	968	59	20399	2.14305	1	1	0.996318
GOTERM_BP_DIRECT	GO:0035909~aorta morphogenesis	3	0.268336	0.226768	TBX1, SIX1, TGFBR2	968	19	20399	3.32737	1	1	0.996318
Annotation Cluster 11	Enrichment Score: 0.8618008062962338
Category	Term	Count	%	PValue	Genes	List Total	Pop Hits	Pop Total	Fold Enrichment	Bonferroni	Benjamini	FDR
GOTERM_BP_DIRECT	GO:0051453~regulation of intracellular pH	6	0.536673	0.0125791	SLC9A2, SLC4A8, SLC9A8, TRP53, SLC9A9, SLC9A1	968	30	20399	4.21467	1	0.609719	0.607334
GOTERM_BP_DIRECT	GO:0006812~cation transport	8	0.715564	0.0645267	SLC9A2, MMGT1, SLC9A8, SLC41A3, SLC9A9, ATP13A2, SLC30A1, SLC9A1	968	75	20399	2.24782	1	1	0.996318
GOTERM_BP_DIRECT	GO:0098719~sodium ion import across plasma membrane	4	0.357782	0.083707	SLC9A2, SLC9A9, SLC8A1, SLC9A1	968	22	20399	3.83152	1	1	0.996318
GOTERM_BP_DIRECT	GO:0006885~regulation of pH	4	0.357782	0.145185	SLC9A2, SLC9A8, SLC9A9, SLC9A1	968	28	20399	3.01048	1	1	0.996318
GOTERM_BP_DIRECT	GO:1902600~hydrogen ion transmembrane transport	7	0.626118	0.215349	SLC36A1, SLC9A2, ATP6V1A, SLC9A8, SLC9A9, MT-ATP8, SLC9A1	968	85	20399	1.73545	1	1	0.996318
GOTERM_BP_DIRECT	GO:0006814~sodium ion transport	9	0.805009	0.303094	SLC9A2, SLC4A8, SLC10A6, SLC20A1, SLC9A9, SLC38A2, SLC8A1, SLC9A1, SLC38A4	968	134	20399	1.41537	1	1	0.996318
GOTERM_BP_DIRECT	GO:0071805~potassium ion transmembrane transport	8	0.715564	0.420458	SLC9A2, KCNJ11, KCNJ8, SLC9A8, LRRC38, SLC9A9, CALM1, SLC9A1	968	130	20399	1.29682	1	1	0.996318
GOTERM_BP_DIRECT	GO:0035725~sodium ion transmembrane transport	6	0.536673	0.471062	SLC9A2, SLC4A8, SLC9A8, SLC9A9, SLC6A2, SLC8A1	968	95	20399	1.33095	1	1	0.996318
Annotation Cluster 12	Enrichment Score: 0.8528824641992412
Category	Term	Count	%	PValue	Genes	List Total	Pop Hits	Pop Total	Fold Enrichment	Bonferroni	Benjamini	FDR
GOTERM_BP_DIRECT	GO:0002053~positive regulation of mesenchymal cell proliferation	6	0.536673	0.021036	TBX1, SMO, IRS1, KDR, GAS1, TGFBR2	968	34	20399	3.71883	1	0.743273	0.740365
GOTERM_BP_DIRECT	GO:0050679~positive regulation of epithelial cell proliferation	8	0.715564	0.164192	TBX1, GRN, SFRP1, SMO, DAB2IP, KDR, GAS1, IGF1	968	95	20399	1.7746	1	1	0.996318
GOTERM_BP_DIRECT	GO:0050673~epithelial cell proliferation	4	0.357782	0.7999	TBX1, GRN, SMO, KDR	968	89	20399	0.947117	1	1	0.996318
Annotation Cluster 13	Enrichment Score: 0.8383416276541226
Category	Term	Count	%	PValue	Genes	List Total	Pop Hits	Pop Total	Fold Enrichment	Bonferroni	Benjamini	FDR
GOTERM_BP_DIRECT	GO:0015804~neutral amino acid transport	4	0.357782	0.066383	SLC36A1, SLC7A8, SLC38A2, SLC38A4	968	20	20399	4.21467	1	1	0.996318
GOTERM_BP_DIRECT	GO:0003333~amino acid transmembrane transport	4	0.357782	0.145185	SLC36A1, SLC7A8, SLC38A2, SLC38A4	968	28	20399	3.01048	1	1	0.996318
GOTERM_BP_DIRECT	GO:0006865~amino acid transport	5	0.447227	0.316954	SLC36A1, SLC7A8, SLC38A2, SLC7A2, SLC38A4	968	60	20399	1.75611	1	1	0.996318
Annotation Cluster 14	Enrichment Score: 0.782678494248635
Category	Term	Count	%	PValue	Genes	List Total	Pop Hits	Pop Total	Fold Enrichment	Bonferroni	Benjamini	FDR
GOTERM_BP_DIRECT	GO:0016485~protein processing	9	0.805009	0.0813755	ADAM19, BACE1, MAFB, BMP1, DDI2, ADAM9, PIK3C3, F3, METAP2	968	95	20399	1.99642	1	1	0.996318
GOTERM_BP_DIRECT	GO:0042987~amyloid precursor protein catabolic process	3	0.268336	0.157038	ADAM19, BACE1, ADAM9	968	15	20399	4.21467	1	1	0.996318
GOTERM_BP_DIRECT	GO:0006509~membrane protein ectodomain proteolysis	3	0.268336	0.351128	ADAM19, BACE1, ADAM9	968	26	20399	2.43154	1	1	0.996318
Annotation Cluster 15	Enrichment Score: 0.4952694161315367
Category	Term	Count	%	PValue	Genes	List Total	Pop Hits	Pop Total	Fold Enrichment	Bonferroni	Benjamini	FDR
GOTERM_BP_DIRECT	GO:0008380~RNA splicing	18	1.61002	0.212224	SRPK2, ISY1, RBM38, CELF1, SF3B6, ARMC7, SFPQ, SNW1, PRPF18, THRAP3, RBMX2, STRAP, SAP18, CIR1, SRSF5, HNRNPC, HNRNPA1, SRSF7	968	289	20399	1.31253	1	1	0.996318
GOTERM_BP_DIRECT	GO:0006397~mRNA processing	22	1.9678	0.249102	SRPK2, ISY1, RBM38, RAMAC, CELF1, SF3B6, AKAP8L, ARMC7, ALKBH5, CPEB1, SFPQ, SNW1, PRPF18, THRAP3, RBMX2, STRAP, SAP18, CIR1, SRSF5, HNRNPC, HNRNPA1, SRSF7	968	376	20399	1.23301	1	1	0.996318
GOTERM_BP_DIRECT	GO:0000398~mRNA splicing, via spliceosome	9	0.805009	0.618046	ISY1, SNW1, RBMX2, SF3B6, SRSF5, HNRNPC, HNRNPA1, HTATSF1, SRSF7	968	179	20399	1.05955	1	1	0.996318

## Sheet: FoxP1SkmKO Control
Gene Name	Amplitude	Phase	Peak time	Basal	P-value	R2
Arntl	1.82011	2.34835	3.65165	2.44163	1.03041e-08	0.983208
Tef	10.5576	14.0511	15.9489	45.9182	1.06847e-08	0.983072
Nr1d1	25.5115	20.375	9.62501	32.0221	4.27494e-08	0.976963
Relt	2.3793	0.583436	5.41656	7.1383	6.2977e-08	0.974892
Slc16a9	1.03526	3.40781	2.59219	1.75294	1.8935e-07	0.967933
Kcnc1	5.36178	6.66315	23.3368	28.225	2.20447e-07	0.966831
Nr1d2	7.27356	14.8067	15.1933	21.0694	3.35979e-07	0.963575
Fam20c	1.03759	23.6701	6.32992	3.17495	6.17993e-07	0.958292
Arrdc3	4.5607	8.77416	21.2258	8.37927	6.2844e-07	0.958136
Ahdc1	2.88905	3.99352	2.00648	6.81353	7.96978e-07	0.955867
Lyl1	0.552616	23.7153	6.28466	1.51041	8.06301e-07	0.955753
Klhl30	9.63017	1.1959	4.8041	38.5473	8.29672e-07	0.955471
Pnpla3	4.02947	4.68519	1.31481	5.32424	1.22066e-06	0.951481
Arhgap20	1.16199	2.58534	3.41466	3.40508	1.34389e-06	0.950433
Dhx32	1.10811	1.58857	4.41143	11.1902	1.82918e-06	0.946918
Per3	1.98881	14.4252	15.5748	4.6572	2.57268e-06	0.942738
Asb2	95.8264	2.77385	3.22615	291.779	3.31173e-06	0.939433
Rara	1.1028	1.12117	4.87883	4.46578	4.48271e-06	0.935218
Sh3glb2	1.16423	0.933741	5.06626	7.0106	4.95861e-06	0.933749
Per2	2.89731	13.4595	16.5405	3.06303	5.51131e-06	0.932175
Dbp	20.8855	16.1635	13.8365	21.4709	8.73129e-06	0.924873
Jup	3.31873	5.01824	0.981762	18.7118	9.36781e-06	0.923689
Unc119b	0.914612	1.68789	4.31211	4.91582	9.37997e-06	0.923667
Cdc42	6.03346	14.9601	15.0399	46.0215	1.11416e-05	0.920691
Zfp703	4.30329	6.36213	23.6379	14.4037	1.11496e-05	0.920679
Miga2	2.33008	2.50897	3.49103	6.1345	1.15543e-05	0.920048
Auts2	0.516494	1.80296	4.19704	1.15084	1.25362e-05	0.918585
Fam110b	0.349519	0.0441915	5.95581	0.488416	1.53906e-05	0.914788
Cdc14b	0.258315	13.3104	16.6896	1.13384	1.54424e-05	0.914724
Myod1	14.0571	5.42066	0.579339	29.3429	1.54902e-05	0.914666
Rasa4	1.98802	4.73284	1.26716	8.52138	1.64604e-05	0.913506
Tnfaip2	7.52915	0.442633	5.55737	20.3719	1.74819e-05	0.912341
Nfil3	6.3905	5.32174	0.67826	12.7711	1.7501e-05	0.91232
Ube2h	2.39736	21.0939	8.90615	18.7145	1.82028e-05	0.91155
Ppid	0.898453	13.4024	16.5976	6.97608	2.01533e-05	0.909527
Ppm1b	3.55817	14.4667	15.5333	31.7802	2.05322e-05	0.909151
Myot	51.6567	6.56483	23.4352	422.696	2.12813e-05	0.908425
Ypel2	1.81589	3.91565	2.08435	3.51193	2.2823e-05	0.90699
Tbc1d1	9.92097	7.65254	22.3475	25.499	2.51467e-05	0.904965
Dlg5	0.221646	3.37459	2.62541	0.941753	2.60198e-05	0.904241
Usp2	13.4445	13.9743	16.0257	41.1843	2.6277e-05	0.904032
Bcorl1	0.209778	4.63357	1.36643	1.43054	2.82254e-05	0.902494
Ranbp10	1.39258	1.32031	4.67969	8.92333	3.17322e-05	0.899923
Cry2	2.15648	14.5542	15.4458	7.10413	3.29375e-05	0.899091
Slc38a2	4.98089	6.08359	23.9164	15.1858	3.49788e-05	0.897733
Dyrk2	3.65924	2.71938	3.28062	13.8814	3.61446e-05	0.896985
Zfp142	0.347251	6.02984	23.9702	1.33529	3.97132e-05	0.894807
Glul	24.967	10.7519	19.2481	55.8748	4.29336e-05	0.892969
Tmx1	0.711545	17.4592	12.5408	3.78347	4.53801e-05	0.891642
Ube2g1	2.61108	12.109	17.891	23.3916	4.53988e-05	0.891633
Mylk4	101.874	11.16	18.84	278.03	4.70554e-05	0.890766
Slc8a1	0.544798	20.023	9.97703	1.06471	5.41413e-05	0.887307
Prima1	2.83434	7.7782	22.2218	4.88296	5.62947e-05	0.886326
C130074G19Rik	0.936449	19.5322	10.4678	5.99205	6.27238e-05	0.883562
Leo1	0.830304	22.8243	7.17567	3.64494	6.34842e-05	0.883249
Myh9	1.08357	20.7351	9.26488	7.95678	6.38186e-05	0.883113
Dusp8	2.57189	3.99056	2.00944	12.9164	6.48345e-05	0.882702
Gpam	8.85493	13.803	16.197	48.155	6.67967e-05	0.881922
Axin2	0.351913	13.678	16.322	1.75855	6.83062e-05	0.881335
Cbfa2t3	1.1992	3.50581	2.49419	4.61941	7.30589e-05	0.879547
Gm40841	0.0597424	1.6581	4.3419	0.0710081	7.59953e-05	0.878488
Ank3	0.516052	10.3968	19.6032	3.24317	7.80696e-05	0.877759
Thra	3.06319	20.2344	9.76564	17.4668	8.33846e-05	0.875956
Ptpa	1.54476	22.66	7.33996	11.5876	8.59142e-05	0.87513
Gramd4	1.06936	23.7592	6.24081	3.49621	8.64476e-05	0.874958
Plekhf1	0.704245	3.66473	2.33527	2.3005	8.67316e-05	0.874867
Ccdc9b	1.26546	12.0376	17.9624	8.49491	8.69904e-05	0.874784
Peli1	0.367679	8.02598	21.974	1.7591	8.72933e-05	0.874687
Chd7	0.741166	4.91531	1.08469	3.47769	8.97434e-05	0.873914
Ttc4	1.0863	2.06801	3.93199	9.21866	9.19459e-05	0.873233
Ppp1r27	19.66	1.19188	4.80812	49.9695	9.22355e-05	0.873144
Atoh8	1.30893	9.12969	20.8703	3.47028	9.34129e-05	0.872786
Gm15867	0.131646	12.4514	17.5486	0.102188	9.38309e-05	0.87266
Asb8	4.25525	14.7517	15.2483	42.3583	9.42173e-05	0.872543
Cyth1	2.38349	18.2303	11.7697	14.8087	9.82319e-05	0.871356
Slc25a30	1.05922	10.076	19.924	2.15162	9.89278e-05	0.871154
Triobp	0.790554	23.3627	6.63729	3.17466	0.000102586	0.87011
Sphk2	1.2046	2.86075	3.13925	4.64059	0.000104925	0.869458
Wdr6	0.717607	0.962568	5.03743	2.79954	0.000108549	0.868469
Slc41a3	7.24557	21.2241	8.7759	32.0678	0.000108708	0.868426
Kbtbd13	2.49888	23.5561	6.44388	11.1286	0.000109538	0.868204
Slc25a36	1.43305	3.1498	2.8502	4.28062	0.000111686	0.867634
Mcam	1.58018	23.916	6.08405	8.13338	0.000112626	0.867387
Rph3al	0.490475	22.1478	7.85222	2.83715	0.000113597	0.867134
Ksr1	5.74738	23.0726	6.92741	37.0962	0.000114037	0.867019
Gpr146	1.45328	21.7216	8.2784	6.36982	0.00011647	0.866394
Mthfr	0.434264	4.17836	1.82164	1.31428	0.000116994	0.866261
Ppargc1a	0.705135	7.47653	22.5235	5.85017	0.000118932	0.865772
Rsrc2	0.491125	12.4074	17.5926	4.30467	0.000122188	0.864964
Coq10b	0.980601	16.3061	13.6939	2.43682	0.000124279	0.864454
Gstt2	0.555004	17.0352	12.9648	1.21831	0.000125673	0.864117
Tns2	3.00576	17.7223	12.2777	11.7043	0.000125965	0.864047
Efr3b	0.545868	0.390194	5.60981	1.424	0.000128261	0.8635
Popdc2	2.33802	0.613496	5.3865	22.42	0.000135826	0.861751
Pdzd7	1.59586	23.8283	6.17172	4.91741	0.000137962	0.861271
Ctdsp1	4.07042	20.0516	9.9484	38.1866	0.000140172	0.86078
Khdrbs1	0.533882	14.6524	15.3476	5.4042	0.000143187	0.86012
Hivep2	1.55956	9.42121	20.5788	7.1878	0.000145923	0.85953
Pitx3	1.64516	2.89084	3.10916	6.71813	0.000149465	0.85878
Fubp1	0.315751	9.05561	20.9444	1.58153	0.00015055	0.858552
Ppp1r15a	0.915011	0.0331274	5.96687	6.30497	0.00015107	0.858444
Slc9a2	0.955894	22.5099	7.49011	5.46626	0.000151725	0.858308
Aurka	1.5139	23.6148	6.38517	7.21227	0.000158542	0.856917
Rps6ka5	0.517267	6.76513	23.2349	2.14147	0.000159123	0.856801
Tnrc18	1.04972	21.9158	8.08416	5.89312	0.000160185	0.856589
Adamtsl4	2.90751	11.6168	18.3832	8.26518	0.000162581	0.856115
Tnk2	2.87083	3.78924	2.21076	21.1559	0.000162598	0.856112
Adprhl1	1.43019	2.14147	3.85853	9.55664	0.000163727	0.85589
Trappc14	0.292046	2.7303	3.2697	1.35171	0.00016748	0.855163
Tead4	1.4816	2.87407	3.12593	3.42647	0.000172816	0.85415
Arhgef10l	3.04115	23.65	6.34996	20.0208	0.000174397	0.853854
Tbcel	0.374768	16.7972	13.2028	3.16748	0.000174406	0.853852
Ndp	0.0339404	15.0208	14.9792	0.0262589	0.000176242	0.853512
Gse1	0.723015	6.71712	23.2829	3.5134	0.000178874	0.853029
Fnbp4	0.725614	7.51182	22.4882	5.0926	0.000179753	0.852868
Arhgef15	0.722104	21.1992	8.80079	5.43347	0.000182629	0.852349
Fmo2	2.2525	11.0552	18.9448	5.38425	0.000193484	0.850442
Col4a2	7.70076	22.8142	7.18582	19.4228	0.000195233	0.850143
Rel	0.424971	5.22582	0.774177	1.13412	0.000197285	0.849794
Psmd11	0.917997	12.5822	17.4178	12.6705	0.000211286	0.847488
Fam76a	1.74344	13.7691	16.2309	10.7522	0.000212848	0.847238
Tpd52l1	1.82182	16.2676	13.7324	14.0686	0.000218878	0.846287
Erfe	0.214498	3.516	2.484	0.252525	0.000224599	0.845403
Ahnak	3.02381	11.1183	18.8817	16.6463	0.000224727	0.845383
Hbp1	0.839325	16.7308	13.2692	5.01107	0.000228902	0.844749
Six1	2.65945	2.72677	3.27323	23.1191	0.000229637	0.844639
Car3	364.485	6.52742	23.4726	1136.01	0.000232581	0.844198
Rnf122	0.37287	4.11835	1.88165	1.10263	0.000234157	0.843964
Cxcl12	2.14481	20.6524	9.3476	11.9562	0.000235168	0.843815
Elp5	0.621751	4.25868	1.74132	8.84841	0.000237147	0.843524
Rc3h1	0.583693	7.34664	22.6534	2.65187	0.000237387	0.843489
Pcmtd2	2.30953	14.0227	15.9773	14.2592	0.000240765	0.842996
Slc30a1	0.642586	15.4114	14.5886	1.86555	0.000242356	0.842766
Hnrnpk	2.05829	13.5086	16.4914	17.9959	0.000254264	0.841082
Mn1	4.70955	13.1261	16.8739	17.3	0.000267507	0.839278
Stab1	0.512058	23.7056	6.29438	2.66593	0.000267852	0.839232
Spen	0.417734	7.37485	22.6252	3.72733	0.00026817	0.83919
Ddx42	1.11582	14.5999	15.4001	8.62355	0.000271319	0.838772
Ccz1	0.547779	16.8364	13.1636	6.72428	0.000275353	0.838243
Gm10222	70.7084	15.5694	14.4306	208.236	0.000278096	0.837886
Ap1b1	2.04509	22.873	7.12696	12.1213	0.000283093	0.837243
Tnfrsf21	1.85753	13.0736	16.9264	10.1481	0.000287857	0.836638
Abtb2	0.943198	2.45961	3.54039	4.58667	0.000290669	0.836285
Cep85l	3.38987	12.7673	17.2327	6.09569	0.000296448	0.835567
Dmpk	11.2594	4.63406	1.36594	144.991	0.000304263	0.834614
Polr2b	0.748362	10.5707	19.4293	10.0072	0.000305242	0.834496
Srf	4.3766	22.2784	7.72156	34.7907	0.000305886	0.834418
Gabrb2	0.0218178	9.2064	20.7936	0.0169482	0.000307168	0.834264
Nucb1	0.624523	0.709681	5.29032	5.42567	0.000312995	0.83357
Nrip1	1.41234	12.2644	17.7356	2.76032	0.000315528	0.833272
Banp	0.445566	7.08144	22.9186	0.961382	0.000316756	0.833128
Zbtb40	0.247959	3.12953	2.87047	1.20204	0.000319509	0.832807
Scamp2	2.5218	0.705441	5.29456	13.4909	0.000321349	0.832593
Lonrf1	1.3769	6.41919	23.5808	4.74757	0.000322647	0.832443
Plcl2	1.12728	15.1536	14.8464	12.2184	0.000327746	0.831859
Lrrc30	26.3072	3.02216	2.97784	90.0737	0.000332119	0.831362
Dnajb9	1.88108	12.9862	17.0138	12.0101	0.000332228	0.83135
Ext2	0.78537	21.0273	8.97271	5.24142	0.000334425	0.831103
Ube2d1	4.84076	17.9108	12.0892	33.016	0.000335172	0.831019
Ube2j1	0.866212	9.67603	20.324	9.05234	0.000335175	0.831019
Thrap3	1.02984	14.3958	15.6042	10.2879	0.000347683	0.829637
Lgals9	0.81156	0.0445967	5.9554	2.92413	0.000348309	0.829569
Mir22hg	2.73621	12.402	17.598	11.4057	0.000349226	0.82947
Sirt1	0.468219	11.9558	18.0442	1.73721	0.00035316	0.829045
Fcgr3	0.588424	2.66771	3.33229	0.828528	0.000358346	0.82849
Wipi2	0.380393	16.466	13.534	4.39461	0.000359372	0.828381
A530001N23Rik	0.133696	6.25276	23.7472	0.335792	0.000359541	0.828363
2310022A10Rik	1.79492	0.598298	5.4017	16.6832	0.000360234	0.82829
Gigyf1	1.15393	19.2934	10.7066	10.8044	0.000374707	0.82678
Timp3	2.70332	13.076	16.924	8.81118	0.000382269	0.826009
Kank2	0.656396	5.84956	0.150438	7.54394	0.000386571	0.825576
Nos3	0.754087	21.1259	8.87413	4.14772	0.000390446	0.825189
Tlr5	0.0492738	3.40853	2.59147	0.111844	0.000396336	0.824606
Nav2	0.216247	23.7453	6.25469	0.865576	0.000403874	0.82387
Sel1l3	1.47169	6.94148	23.0585	9.34227	0.00040999	0.823281
Mindy1	0.655705	0.603705	5.3963	4.93324	0.000411081	0.823177
Trp53i11	2.50814	22.8495	7.1505	4.62571	0.000416858	0.822628
Sirpa	0.549932	3.31779	2.68221	1.32875	0.000442596	0.82025
Mras	0.479936	2.74244	3.25756	1.60386	0.000448586	0.819712
Sspn	2.06688	15.8885	14.1115	20.6283	0.000450487	0.819543
Fzd7	4.23492	17.6307	12.3693	13.456	0.000453866	0.819243
Ip6k1	0.666473	18.0804	11.9196	5.46769	0.000453985	0.819233
Acss1	0.911536	17.7581	12.2419	4.84033	0.000454639	0.819175
Prepl	0.681337	10.7396	19.2604	3.2276	0.000458656	0.818821
Ctdsp2	3.14831	21.9469	8.05308	34.2939	0.000458803	0.818808
Crk	1.85324	16.3604	13.6396	13.0979	0.000465194	0.81825
Ccdc134	0.483251	4.79392	1.20608	1.55332	0.000467428	0.818057
Itga6	0.879049	20.2833	9.71672	4.27208	0.0004679	0.818016
Zhx2	2.72944	2.17373	3.82627	9.07865	0.000475521	0.817361
Fkbp5	2.0161	6.52147	23.4785	4.2268	0.000482232	0.816791
Zmynd11	0.490945	12.6987	17.3013	9.46256	0.000487708	0.816331
Cldn5	5.65532	23.7225	6.27749	11.7637	0.000488907	0.816231
Ets2	1.73505	21.7804	8.21961	14.1722	0.000492545	0.815928
Knstrn	0.0387495	23.8039	6.19608	0.0534595	0.000495377	0.815693
Pip4p1	0.320283	14.4206	15.5794	2.49898	0.000495619	0.815673
Rbm20	2.47466	8.50423	21.4958	16.8952	0.000499321	0.815368
Arhgap24	0.399568	23.5052	6.49481	1.31194	0.00050221	0.815131
Clip1	4.74433	9.74734	20.2527	31.1084	0.000502891	0.815076
Zyg11b	2.47269	11.4056	18.5944	16.1024	0.000505576	0.814857
Rbbp7	2.29853	12.3656	17.6344	25.663	0.000506181	0.814807
Entr1	0.476218	4.41272	1.58728	4.13697	0.000526251	0.8132
Dynll2	19.9233	16.486	13.514	137.57	0.000529285	0.812962
Acvr1b	6.62158	11.1104	18.8896	24.7372	0.000537021	0.812357
Trnt1	0.475001	12.2759	17.7241	4.05234	0.000543668	0.811844
Clock	0.452612	2.70863	3.29137	1.80766	0.000544507	0.811779
Plxdc1	0.464728	0.105162	5.89484	1.66954	0.000549092	0.811428
Per1	6.45248	14.8257	15.1743	9.91149	0.000549447	0.811401
Sema5b	0.0315623	4.57603	1.42397	0.0508625	0.000566876	0.810088
C130083M11Rik	0.53055	8.67481	21.3252	2.09007	0.000571558	0.80974
Trim7	0.908918	8.07263	21.9274	7.01009	0.000576791	0.809355
Sh3pxd2a	0.781902	21.3751	8.62488	7.14674	0.00058463	0.808782
Mpz	2.40208	18.6431	11.3569	11.1135	0.000588318	0.808514
Actg1	8.83197	23.1714	6.8286	49.6986	0.000592241	0.808231
Zfp236	0.307578	6.75108	23.2489	2.16022	0.000594979	0.808035
Tmem94	3.27009	0.651874	5.34813	27.229	0.000598061	0.807814
Cldn12	0.929649	13.7743	16.2257	3.83063	0.000598965	0.80775
Pim1	3.20167	4.29722	1.70278	6.29728	0.00060367	0.807415
Gm26885	0.0453457	5.74431	0.255694	0.16392	0.000604067	0.807387
Ubc	7.95024	4.67624	1.32376	20.9909	0.000605375	0.807294
Hnrnpdl	1.91959	12.0684	17.9316	18.029	0.000610397	0.80694
Eng	3.01802	3.14822	2.85178	17.5992	0.000616864	0.806488
Psma3	1.68185	15.2142	14.7858	13.0446	0.000617713	0.806428
Eif4a2	3.87019	11.8642	18.1358	49.8523	0.000628691	0.805669
Mid1ip1	8.04577	12.081	17.919	15.984	0.000634186	0.805293
Tmem100	1.81719	6.40466	23.5953	3.72642	0.000637029	0.805099
Cntfr	3.72728	7.54427	22.4557	9.8041	0.000640992	0.804831
Rai2	1.68693	1.17266	4.82734	9.50882	0.000646339	0.80447
Gm32200	0.71618	0.610702	5.3893	2.5825	0.000646816	0.804438
Amot	3.03167	2.20219	3.79781	13.4408	0.000648445	0.804329
Slc19a2	0.555356	17.0469	12.9531	2.97748	0.000649022	0.80429
A930016O22Rik	1.99926	18.256	11.744	13.6917	0.000664043	0.803292
Sfxn3	1.39792	21.9023	8.09774	6.90603	0.000664374	0.80327
Bmp8a	0.220372	6.03018	23.9698	0.241802	0.000664678	0.803251
Cant1	0.380668	18.5064	11.4936	4.37626	0.000668726	0.802985
Dnajb4	1.05344	9.56225	20.4377	5.93589	0.000669429	0.802939
Rnf44	0.573955	20.736	9.26403	7.68437	0.000672196	0.802758
Mphosph8	0.515494	11.768	18.232	3.11539	0.000675806	0.802523
Adrb2	1.34754	14.9133	15.0867	6.09741	0.00068571	0.801884
Parn	0.167062	17.594	12.406	1.2069	0.000686399	0.80184
Ppp1r3c	53.5524	4.42983	1.57017	110.31	0.000687174	0.80179
Klf13	1.0491	9.4854	20.5146	6.53343	0.000688414	0.80171
Tcf7l1	0.35439	1.20962	4.79038	1.69347	0.000691773	0.801496
Dab2ip	2.2516	1.11654	4.88346	15.2084	0.000694929	0.801295
Eif3j1	1.9612	13.3588	16.6412	16.0106	0.000711184	0.800271
Dcaf8	1.50588	14.3345	15.6655	23.2724	0.000718883	0.799793
Gm19531	0.121554	9.46575	20.5342	0.126513	0.000727131	0.799285
Hlf	0.91182	14.3248	15.6752	2.78471	0.000737885	0.798629
Clic1	0.838181	0.54252	5.45748	3.83226	0.000739249	0.798546
Phaf1	0.852918	23.469	6.53104	4.77275	0.000740051	0.798498
Itpr1	0.360886	20.1873	9.81274	1.81238	0.000775081	0.796416
Col4a1	7.81114	23.3579	6.64209	20.5091	0.000777813	0.796257
Jarid2	0.531207	15.6023	14.3977	2.6148	0.00077873	0.796203
ENSMUSG00000121096	3.26196	20.0795	9.92045	11.8319	0.00078347	0.795928
Piezo1	0.407926	22.6492	7.35082	2.05158	0.000792453	0.795411
Arhgap19	0.526557	17.824	12.176	4.41816	0.000794649	0.795285
Slc66a2	0.366952	3.02551	2.97449	1.92146	0.000804878	0.794702
Gm5091	0.421317	16.7355	13.2645	0.969706	0.000807033	0.79458
Frzb	1.28602	5.89054	0.109461	4.89248	0.00081658	0.794043
Pkdcc	8.80274	0.509922	5.49008	58.102	0.000820164	0.793842
Ccp110	0.152635	8.5768	21.4232	0.674865	0.000821364	0.793775
Rgs2	1.37801	6.04482	23.9552	1.76994	0.000821718	0.793755
Lysmd4	0.308118	20.7778	9.22223	2.33131	0.000826926	0.793466
Dhrs1	1.15372	4.04643	1.95357	10.0412	0.000832206	0.793173
Eif3d	0.344735	18.2406	11.7594	5.12025	0.000834127	0.793067
Tle4	1.17816	9.54086	20.4591	4.1714	0.000839901	0.79275
Mafk	0.949021	18.0793	11.9207	5.83898	0.000852878	0.792042
Eif2a	0.78941	11.0768	18.9232	6.22763	0.000856878	0.791826
Abra	9.2099	7.0788	22.9212	44.6082	0.000860496	0.791631
Rbm38	9.77607	3.47493	2.52507	62.842	0.000864964	0.791391
Dcakd	0.879866	22.9597	7.04034	4.63679	0.000879304	0.790627
Ankrd9	10.9912	5.79781	0.202193	51.3718	0.000885609	0.790295
Fgf2	0.211373	6.11203	23.888	1.37212	0.000892602	0.789928
Snw1	0.487199	10.9084	19.0916	3.79881	0.000893088	0.789902
Adprm	0.553991	11.339	18.661	2.7736	0.000896007	0.78975
Srebf1	3.92534	0.294805	5.7052	12.7516	0.000921828	0.788418
P2ry1	0.476981	10.1757	19.8243	2.21599	0.000936405	0.787679
Siglecg	0.0348224	1.81967	4.18033	0.0300477	0.000939961	0.787501
Sdc4	2.33402	3.43157	2.56843	7.89968	0.000941967	0.7874
Wsb1	1.86886	3.80225	2.19775	4.26094	0.000948662	0.787065
Slc12a6	0.337901	18.6122	11.3878	2.22859	0.00095069	0.786964
Slc38a3	5.4671	7.53407	22.4659	26.3672	0.000958767	0.786563
Ky	20.7523	18.829	11.171	61.532	0.000961417	0.786432
Anp32e	2.23686	13.7678	16.2322	22.5066	0.000967078	0.786153
Rrnad1	0.307683	13.9939	16.0061	1.78595	0.000971457	0.785939
Kcnq1ot1	0.00868438	12.7424	17.2576	0.0310969	0.000977139	0.785661
Dido1	0.360949	7.37121	22.6288	2.76248	0.000988867	0.785092
Tmtc1	2.35263	13.0071	16.9929	17.8273	0.00099203	0.784939
Zfp568	0.439689	7.57246	22.4275	1.83383	0.000993865	0.784851
Pfkfb3	24.3799	18.7826	11.2174	25.7138	0.000998949	0.784607
Ankrd33b	1.64988	1.07199	4.92801	9.95394	0.00100171	0.784475
Gga3	0.26247	0.806315	5.19369	3.5317	0.00102803	0.783229
St6galnac3	0.0594132	22.4871	7.5129	0.206428	0.00103064	0.783107
Zscan12	0.213114	15.3546	14.6454	1.3445	0.00103125	0.783078
Gm13889	2.69614	3.59223	2.40777	5.36379	0.00104353	0.782507
Sfpq	1.85116	3.77441	2.22559	9.73402	0.00104997	0.78221
Rtl9	0.0608686	2.96872	3.03128	0.0880826	0.00105207	0.782113
Lhx2	0.0458837	3.44768	2.55232	0.0466268	0.00105212	0.78211
Serbp1	0.887679	15.1014	14.8986	12.3224	0.00106296	0.781614
Syap1	1.24245	14.2343	15.7657	11.6745	0.0010699	0.781297
Fv1	0.719187	9.39219	20.6078	2.74407	0.00107572	0.781033
Gm45777	7.39515	5.85239	0.147607	11.7301	0.00107664	0.780992
Fxr1	4.09743	11.2371	18.7629	39.8537	0.00108385	0.780667
Daam2	0.235079	1.70597	4.29403	0.778756	0.0010931	0.780252
Sox18	2.76971	3.80376	2.19624	12.1373	0.00109638	0.780106
Vbp1	1.42128	13.2014	16.7986	12.5853	0.00110627	0.779667
Bcap29	0.467388	10.9114	19.0886	3.80544	0.00111666	0.779209
Tmem86a	1.24105	17.0992	12.9008	3.20077	0.00112696	0.778757
Slc43a1	0.709213	17.7092	12.2908	3.26992	0.00113522	0.778398
Baz1a	0.149191	8.10733	21.8927	0.452896	0.00113904	0.778233
Tnfrsf22	0.181511	2.40878	3.59122	0.696738	0.00115649	0.777482
Cxxc5	2.94859	4.45686	1.54314	12.9143	0.00115671	0.777473
Slc46a3	0.84229	8.07997	21.92	5.13714	0.00115778	0.777427
Mprip	0.627072	22.6352	7.36478	9.59142	0.00115792	0.777421
Raf1	0.910426	0.981597	5.0184	10.4257	0.0011614	0.777273
E2f4	1.83253	23.5001	6.49987	13.7215	0.00116194	0.777249
Myo10	1.76347	1.01106	4.98894	10.1423	0.00116202	0.777246
Zfp512b	0.488997	23.6476	6.35237	4.21037	0.00117177	0.776832
Pibf1	0.129995	11.2717	18.7283	0.571827	0.00118371	0.776329
Gm29107	0.652729	16.5622	13.4378	0.922037	0.00118588	0.776238
Vwa1	1.16096	23.1782	6.8218	4.69988	0.00118625	0.776222
Wnt5b	0.346919	19.2079	10.7921	1.07243	0.00119531	0.775844
Myh7b	0.357577	15.2376	14.7624	1.45742	0.00120109	0.775603
Nck2	0.967884	22.769	7.23097	3.41992	0.00121837	0.77489
Gm45819	1.03098	8.12936	21.8706	2.97663	0.00121984	0.774829
Slc38a4	6.01025	22.8131	7.18691	16.9399	0.00122037	0.774808
Ctif	0.378475	2.59698	3.40302	2.16656	0.00122573	0.774588
Otub2	3.48304	4.85876	1.14124	7.92959	0.00123598	0.774171
Msx1	0.230892	0.972993	5.02701	0.821923	0.00123932	0.774035
Zfp263	0.427166	13.4176	16.5824	2.16078	0.00125225	0.773513
Acat2	0.580915	11.8982	18.1018	1.23966	0.00125504	0.773401
Bach1	1.00889	11.2461	18.7539	5.22516	0.00125899	0.773243
Tmem184b	0.749549	1.49245	4.50755	8.12608	0.00125932	0.77323
Tbc1d20	0.661295	3.78539	2.21461	8.75448	0.00126065	0.773177
Itpa	1.33428	20.6389	9.36112	8.26572	0.00126676	0.772933
Tars	0.745316	10.6813	19.3187	6.99339	0.00126711	0.772919
Klhl33	10.4337	14.2893	15.7107	39.1504	0.00127355	0.772663
Slc45a4	1.2846	20.4076	9.59236	6.28072	0.00127945	0.77243
Osbpl7	0.255916	0.500873	5.49913	1.01871	0.00129115	0.771969
Cttn	0.306144	17.874	12.126	5.68975	0.00129306	0.771894
Tmem182	6.62409	11.821	18.179	105.039	0.00129338	0.771881
Trp53i13	0.428473	23.2158	6.78416	2.83173	0.001295	0.771817
Klf9	7.47256	14.6495	15.3505	39.3567	0.00130177	0.771553
1700071M16Rik	0.590743	4.77015	1.22985	0.585668	0.00131455	0.771057
Adamts4	0.165558	0.112037	5.88796	0.190142	0.00131932	0.770872
Aup1	1.05501	0.662769	5.33723	10.6609	0.0013405	0.77006
Llgl1	0.521771	0.85956	5.14044	4.51112	0.00136179	0.769253
Zcwpw2	0.0457259	5.68463	0.315371	0.0817067	0.00136914	0.768977
Dnaja2	6.03382	13.9397	16.0603	64.43	0.00137981	0.768578
Sar1a	2.42395	15.7266	14.2734	37.8235	0.00138325	0.76845
Myb	0.00468607	22.4565	7.5435	0.00360748	0.00138594	0.76835
Gm23966	0.561323	20.7524	9.24758	0.400822	0.00138616	0.768342
Gm42498	0.0274895	14.9418	15.0582	0.0186835	0.00139204	0.768124
Fabp4	4.14758	18.5861	11.4139	22.026	0.00140125	0.767784
Gm15609	0.106911	16.5545	13.4455	0.223769	0.00140552	0.767627
Ccdc183	0.0149853	10.9395	19.0605	0.0130266	0.00140717	0.767566
Rb1cc1	0.676384	12.5424	17.4576	4.20717	0.00141823	0.767162
Hk2	13.4493	13.1306	16.8694	83.0215	0.0014242	0.766944
Tubg1	1.23902	2.04553	3.95447	12.8953	0.00142508	0.766912
Rbm24	7.75282	9.43966	20.5603	60.974	0.00143978	0.76638
Slc7a8	0.937498	8.58932	21.4107	3.6939	0.00144333	0.766252
Sec14l5	3.55524	1.52119	4.47881	15.1331	0.00144555	0.766172
Bcar1	0.663467	22.9042	7.09581	3.5518	0.00145584	0.765803
Ints14	0.577892	3.91301	2.08699	5.74612	0.00145832	0.765715
Gypc	1.96923	23.6995	6.30052	10.412	0.00145987	0.765659
Rtca	1.5497	16.6457	13.3543	13.0621	0.00147582	0.765093
Clk1	0.727822	12.8122	17.1878	5.0245	0.00148012	0.764941
Fam102b	0.507367	12.371	17.629	1.71862	0.00149361	0.764467
Nampt	3.17296	12.3494	17.6506	25.748	0.00149562	0.764396
Pcyt1a	1.3529	11.9583	18.0417	22.4385	0.00150029	0.764233
Pwwp3a	0.317985	20.2779	9.72213	2.24782	0.00150997	0.763896
Klhl8	1.84131	20.7544	9.24562	8.57789	0.00151115	0.763855
1700017B05Rik	0.228204	2.30904	3.69096	0.822862	0.00153778	0.762936
Fads3	0.220479	22.8368	7.16317	1.18482	0.00153961	0.762874
Psmc6	2.45523	11.4715	18.5285	18.2998	0.00154318	0.762751
Stard7	3.68926	18.0729	11.9271	36.6267	0.00155234	0.762439
2810030D12Rik	0.476482	2.53788	3.46212	1.82923	0.00155408	0.76238
Cdc42ep2	2.48216	4.43265	1.56735	8.55586	0.00155539	0.762335
Clptm1	1.07175	22.3266	7.67336	11.5254	0.00157133	0.761796
Zmat2	1.50565	14.0502	15.9498	12.7985	0.00157908	0.761536
A4gnt	0.0833931	7.67538	22.3246	0.05775	0.00158113	0.761467
Tmem185b	0.399087	19.1153	10.8847	1.68235	0.00159491	0.761007
Cyb561d2	0.17758	0.522333	5.47767	1.11071	0.00159816	0.760898
Lingo3	1.53911	23.0238	6.9762	4.30844	0.00161789	0.760246
Pik3ip1	3.61102	17.0986	12.9014	9.68897	0.00162052	0.760159
Ccn1	4.91589	8.22879	21.7712	16.7224	0.00163065	0.759827
Cfp	0.697667	2.72642	3.27358	2.46598	0.0016606	0.758854
Wee1	0.74489	9.60561	20.3944	2.12854	0.00167667	0.758337
Tra2a	0.326992	11.0185	18.9815	2.93354	0.00168405	0.758101
Srrt	0.679389	21.5164	8.48359	6.91869	0.00168974	0.757919
Mark2	0.534921	23.7151	6.28491	7.34388	0.00169648	0.757705
Rnf144a	0.364383	2.0612	3.9388	1.29919	0.001701	0.757562
Lrrc75a	0.408761	4.84192	1.15808	2.22464	0.00174446	0.756199
Clk4	0.708254	12.7847	17.2153	5.40676	0.00174522	0.756175
Nav1	0.198675	23.3727	6.6273	1.26321	0.00174928	0.756049
Picalm	0.619544	11.6631	18.3369	4.8315	0.00175421	0.755897
Igf1r	0.254591	15.1736	14.8264	1.46557	0.00175545	0.755858
Ptpn6	0.161966	2.71119	3.28881	0.294018	0.00176953	0.755425
Naa50	7.56402	13.5621	16.4379	64.0222	0.00177998	0.755104
Snrk	2.16739	13.1613	16.8387	10.1186	0.00179617	0.754611
Slc39a3	1.19253	22.9152	7.08481	8.17826	0.00180316	0.754399
Galnt17	0.353008	20.5317	9.46833	1.02902	0.00180523	0.754336
Kpna2	0.78226	13.2802	16.7198	3.43147	0.00182672	0.75369
Trip13	0.0469507	4.92686	1.07314	0.0333933	0.00183517	0.753437
Gadd45a	1.92076	12.5876	17.4124	8.38828	0.00183575	0.753419
Edc4	0.53506	2.34273	3.65727	7.78373	0.00184912	0.753022
Zc3h13	0.238707	18.2624	11.7376	3.66199	0.00185269	0.752916
Nfe2l2	1.21562	13.6008	16.3992	7.7919	0.00185431	0.752868
Tsc22d3	7.89295	8.42349	21.5765	44.9059	0.00185677	0.752795
Cdc42ep1	0.98734	23.9113	6.08875	6.87921	0.0018662	0.752516
Ctdsp2-ps	1.57276	18.4471	11.5529	10.1556	0.00186767	0.752473
Gm46415	0.373129	15.5721	14.4279	0.380517	0.00187119	0.75237
Metap2	1.54698	11.8088	18.1912	20.1408	0.0018731	0.752314
Sgsm3	0.477494	2.97077	3.02923	4.35358	0.00187972	0.752119
Npc1	1.05508	18.962	11.038	5.17081	0.00188784	0.751882
Rbm6	0.160367	9.7967	20.2033	1.54517	0.00188918	0.751843
Ralgds	0.523693	0.186388	5.81361	2.48025	0.00188928	0.75184
Grk3	0.46903	6.68904	23.311	2.29519	0.00188988	0.751822
Rack1	4.74869	1.01362	4.98638	44.9245	0.00189498	0.751673
Irf2bp2	1.53846	4.30374	1.69626	6.05437	0.00190537	0.751371
Dnajc4	1.55488	0.177334	5.82267	12.9285	0.00191014	0.751233
Rhbdf2	0.676956	3.29966	2.70034	5.31573	0.00191691	0.751038
Eloc	1.46205	13.4057	16.5943	15.2097	0.00192155	0.750904
Gm2011	0.149127	7.22011	22.7799	0.505609	0.00195712	0.749887
Gm15787	0.135638	9.31464	20.6854	1.01557	0.0019662	0.749629
Mettl7a1	1.44025	12.8776	17.1224	10.3741	0.00196958	0.749533
Esr1	0.25067	9.85413	20.1459	1.9511	0.00197108	0.749491
Dtx4	0.303229	3.99884	2.00116	1.03363	0.00198283	0.74916
4933401D09Rik	0.432391	18.6314	11.3686	1.07512	0.00198439	0.749116
Rab11fip3	4.0247	23.0242	6.97583	21.0101	0.0019997	0.748687
Gzf1	0.676417	12.0682	17.9318	6.3162	0.00200019	0.748674
Card6	0.0969899	13.5144	16.4856	0.493108	0.00200159	0.748634
1700016P03Rik	0.0385558	19.9239	10.0761	0.0222558	0.00200539	0.748529
Cct8	2.43245	12.5929	17.4071	27.3029	0.00200561	0.748523
Plcb4	0.477914	11.2084	18.7916	2.95001	0.00200808	0.748454
Zfp36l1	2.39865	5.5207	0.479298	9.67805	0.00200834	0.748446
Atp6ap2	0.611639	8.99989	21.0001	3.98649	0.00201066	0.748382
Tns1	3.18236	6.75389	23.2461	42.4995	0.00201406	0.748287
Chd1	0.326369	9.35926	20.6407	1.93732	0.00201559	0.748245
Gm6560	2.26644	1.36171	4.63829	19.2732	0.00202006	0.748121
Zfp326	0.288612	14.1456	15.8544	1.38264	0.00202617	0.747952
Rpl9-ps6	3.6696	13.6263	16.3737	12.5032	0.00202933	0.747865
Gemin8	0.0837976	8.31103	21.689	0.314832	0.00203377	0.747742
Rad18	0.0545454	10.9739	19.0261	0.224971	0.0020352	0.747703
Pdxk	0.397772	11.9127	18.0873	1.3072	0.00205561	0.747143
Mamstr	2.15766	5.34262	0.65738	8.19078	0.0020566	0.747116
Elk3	0.480061	0.205752	5.79425	3.79502	0.0020868	0.746295
Jmjd1c	0.355617	6.98893	23.0111	1.4316	0.00209126	0.746175
Card10	0.753874	0.124847	5.87515	4.7881	0.00209999	0.745939
Gm2389	0.187485	12.1554	17.8446	0.108155	0.0021146	0.745548
Dgkz	2.25846	0.655662	5.34434	23.3413	0.00212272	0.745331
Mbd1	0.396641	14.4406	15.5594	4.28843	0.00214984	0.744612
Ppme1	0.831682	4.05296	1.94704	8.57386	0.00216185	0.744295
Serpini1	0.128671	11.694	18.306	0.203816	0.00216293	0.744267
Cadm1	0.107418	19.8514	10.1486	0.322561	0.00217081	0.74406
1700025G04Rik	1.09181	9.12395	20.876	9.42512	0.00217664	0.743908
B3gnt3	0.750021	22.0487	7.9513	2.69089	0.00218223	0.743761
Stk40	3.71591	1.36003	4.63997	40.5283	0.00219255	0.743493
Pear1	0.434331	21.3106	8.68936	3.00632	0.00219427	0.743448
Adam15	0.529404	0.905095	5.09491	2.8799	0.00220103	0.743272
Farsb	1.27917	13.3604	16.6396	19.5743	0.00220282	0.743226
Ccrl2	0.638755	19.8875	10.1125	3.09198	0.00221031	0.743032
Wdr73	0.223489	0.111554	5.88845	1.18419	0.00221385	0.742941
Fzd4	3.54142	14.3426	15.6574	10.1698	0.00221427	0.74293
Rcl1	1.00077	16.5924	13.4076	3.30573	0.00221529	0.742904
Cav3	5.06784	0.808428	5.19157	31.3149	0.00222098	0.742757
Txnrd1	1.8147	10.1565	19.8435	14.5988	0.00223797	0.742321
Lrrtm3	0.061209	5.91943	0.0805738	0.06895	0.00224005	0.742268
Gstk1	1.58088	18.1711	11.8289	17.6888	0.00225516	0.741883
Gm12200	0.0974673	4.42755	1.57245	0.0938923	0.00226042	0.741749
Pou2f2	0.0455187	2.18496	3.81504	0.0598869	0.00226406	0.741657
2410002F23Rik	0.361038	14.8811	15.1189	1.37504	0.00227595	0.741356
Mllt6	1.53398	17.6791	12.3209	20.7501	0.00228404	0.741152
Tent4a	0.133471	9.9645	20.0355	1.13001	0.00228546	0.741116
Maco1	1.1818	12.5023	17.4977	5.52759	0.00228977	0.741007
Spata13	0.214701	0.882259	5.11774	0.801474	0.00229159	0.740962
Ednrb	0.914012	18.6434	11.3566	2.12707	0.00229378	0.740907
Mia2	0.452486	12.9329	17.0671	4.8119	0.00229795	0.740802
Slc12a4	0.800103	12.1342	17.8658	4.22184	0.00229886	0.74078
Baz1b	0.719862	9.21324	20.7868	5.80185	0.00231691	0.740329
Tecpr2	0.653718	6.3265	23.6735	3.48909	0.00232109	0.740224
Fbxo3	1.55035	13.3286	16.6714	12.8834	0.00232924	0.740022
Taf15	1.02225	15.5361	14.4639	6.21568	0.00233778	0.739811
Zfp318	0.146595	7.22628	22.7737	1.09402	0.00233854	0.739792
Tsga10	0.108943	10.4566	19.5434	0.493589	0.00233888	0.739783
Clpx	1.32752	18.2718	11.7282	18.5305	0.00234282	0.739686
Gm39213	0.0506411	15.4498	14.5502	0.0446111	0.00234894	0.739535
Ciart	2.62196	16.6629	13.3371	2.03188	0.00234959	0.739519
Cdkn1b	1.11058	15.2184	14.7816	9.04993	0.0023546	0.739396
Ptma	3.31439	18.5715	11.4285	22.4661	0.0023573	0.739329
Sf3b1	0.9949	11.0445	18.9555	8.34524	0.00236892	0.739044
Chd4	1.62208	8.96612	21.0339	17.4297	0.00238542	0.738642
Marchf4	0.1362	1.78021	4.21979	0.329074	0.00238591	0.73863
Rab27a	0.187734	12.9241	17.0759	0.463431	0.00238961	0.73854
Dusp13	5.0141	3.5701	2.4299	50.8305	0.00240143	0.738253
Zdhhc8	1.08632	2.14342	3.85658	9.3174	0.00241541	0.737915
Ell2	0.407504	9.08611	20.9139	2.6831	0.00242327	0.737725
Tiparp	0.489376	17.5965	12.4035	3.22671	0.00242579	0.737665
Spc25	0.0659167	7.73639	22.2636	0.0603164	0.00243414	0.737465
Foxs1	0.515158	3.13286	2.86714	0.949388	0.00243715	0.737392
Eif4g3	1.47157	18.5586	11.4414	18.3779	0.00244774	0.737139
Noct	0.720376	9.92026	20.0797	2.67245	0.00246422	0.736747
Cd33	0.0938614	1.2739	4.7261	0.122497	0.00246791	0.73666
Szrd1	3.40555	20.16	9.84002	36.6289	0.00246915	0.73663
Slc16a11	0.154196	20.007	9.993	0.285247	0.00247201	0.736562
Tbl1xr1	0.732829	7.79772	22.2023	3.52901	0.00247508	0.73649
Gabarapl1	2.68332	16.2792	13.7208	15.1945	0.0024756	0.736477
Il1rl1	0.0538624	3.13605	2.86395	0.0734989	0.00248718	0.736204
Nup62	1.05201	1.90067	4.09933	8.64031	0.00248805	0.736184
Fem1c	0.455207	9.01793	20.9821	3.85483	0.00250129	0.735872
Hnrnph1	1.11141	13.8175	16.1825	17.6611	0.00251092	0.735647
Asb18	1.6769	19.2624	10.7376	10.1333	0.00251459	0.735561
Cpeb1	3.29544	0.437529	5.56247	16.6379	0.00253455	0.735096
Hjv	36.6555	22.3908	7.6092	392.29	0.0025358	0.735067
Sobp	1.09773	20.2187	9.78131	10.9636	0.00253606	0.735061
Phf3	0.217109	9.78808	20.2119	2.11295	0.00255449	0.734634
Carnmt1	6.25046	10.9188	19.0812	55.623	0.00256678	0.734351
Arglu1	1.03942	14.828	15.172	10.7303	0.00257292	0.73421
Parp1	1.01352	17.2371	12.7629	16.169	0.00258107	0.734023
Zbtb22	0.710287	18.1609	11.8391	6.58612	0.0025832	0.733974
Mbnl2	2.32029	7.06451	22.9355	15.0814	0.00258963	0.733827
Myl12b	0.180484	5.24439	0.755611	0.556686	0.00259877	0.733619
Plcd4	1.63362	18.7469	11.2531	13.0394	0.00259923	0.733608
Gnl3	0.330152	13.5147	16.4853	2.62041	0.00260219	0.733541
AW011738	0.181649	6.98075	23.0192	1.47799	0.00260888	0.733389
Klhl7	1.17955	11.3453	18.6547	10.3036	0.00262727	0.732972
Grk5	0.162681	23.4665	6.53346	0.807627	0.00263713	0.73275
Swi5	1.31738	16.761	13.239	8.32488	0.00265264	0.732401
Vps35	0.804849	10.7389	19.2611	7.99184	0.00266327	0.732163
Mafg	1.66866	10.3403	19.6597	17.1192	0.00266672	0.732086
Gm15361	0.820057	23.5956	6.40444	1.29026	0.00266682	0.732084
Ccne2	0.367285	11.9041	18.0959	1.36738	0.00267197	0.731969
Tmem175	0.27033	7.19484	22.8052	1.36747	0.00269103	0.731545
Stat5b	6.5046	20.6472	9.35279	56.54	0.00270992	0.731128
Gm16437	1.56561	16.4344	13.5656	6.76303	0.00271195	0.731083
Asb15	5.55198	9.46919	20.5308	20.3889	0.00272201	0.730862
Tgfa	0.0332782	18.3275	11.6725	0.0741354	0.00272897	0.730709
D930015M05Rik	0.256096	17.5488	12.4512	0.372526	0.00273295	0.730622
Enpp5	0.273779	16.3885	13.6115	3.1747	0.00273343	0.730611
Mapkap1	1.2301	21.5039	8.49611	10.8277	0.00274716	0.730311
Cbx7	0.781239	19.415	10.585	5.52666	0.00275014	0.730246
Vasp	1.79919	21.058	8.942	9.92921	0.00275241	0.730197
Mtss1	0.252696	21.9209	8.07906	1.89165	0.00276953	0.729825
Hoxb3	0.0903407	18.0972	11.9028	0.140063	0.00277594	0.729686
Ip6k3	7.23822	8.68969	21.3103	22.1327	0.00278493	0.729492
Slc16a10	1.12844	23.3697	6.63031	8.25271	0.00278676	0.729452
Ppt2	0.800991	1.21889	4.78111	5.21012	0.002789	0.729404
Prkcd	0.404003	3.1331	2.8669	1.44765	0.00282508	0.72863
Acap2	0.346921	9.12662	20.8734	2.38592	0.0028297	0.728531
Oxsm	0.425615	16.7168	13.2832	4.43446	0.00283043	0.728516
Hdac7	0.737425	0.972351	5.02765	6.32863	0.00283992	0.728313
Gtf2ird1	0.401229	2.07093	3.92907	1.65357	0.00284131	0.728284
Hspa1a	0.400459	7.00931	22.9907	0.931883	0.0028543	0.728008
Map4	6.2586	11.4561	18.5439	56.3939	0.00285757	0.727939
Gstm2	4.1749	20.4048	9.59521	26.7611	0.00286148	0.727856
Tspan9	2.42423	0.452286	5.54771	10.0498	0.00286635	0.727754
4933406C10Rik	0.121657	7.04901	22.951	0.288553	0.00287246	0.727625
Rubcn	1.05764	2.21664	3.78336	6.69745	0.00287672	0.727535
Zfp62	0.492484	11.679	18.321	3.17239	0.00290862	0.726866
Synpo2l	5.49052	6.60014	23.3999	60.1519	0.00290971	0.726844
Bhlhe40	6.53043	18.2396	11.7604	22.7532	0.00291758	0.72668
Zfp592	0.388048	6.28066	23.7193	3.93055	0.00292043	0.72662
Prpf4b	0.558037	9.5747	20.4253	4.89808	0.00293426	0.726333
Vps9d1	0.634476	4.59895	1.40105	5.56403	0.0029372	0.726272
Dnaja1	0.811157	9.40997	20.59	3.85946	0.00294161	0.726181
Mmp15	1.47193	0.748089	5.25191	7.35468	0.00294262	0.72616
2310002L09Rik	5.34001	12.0428	17.9572	52.7	0.0029447	0.726117
Slfn10-ps	0.00908456	2.96364	3.03636	0.00634409	0.00295407	0.725924
Ppm1h	0.0547331	22.1969	7.80309	0.240242	0.00295802	0.725842
Zswim3	0.2825	4.54881	1.45119	0.797804	0.00297103	0.725575
Gm49759	0.627141	8.2928	21.7072	5.72687	0.00297246	0.725546
Mir6392	2.28644	5.49286	0.507142	2.5341	0.00300603	0.72486
Slc8a3	3.92607	13.1614	16.8386	26.1488	0.00300631	0.724854
Ngf	0.112022	3.57188	2.42812	0.166014	0.00300748	0.72483
2700049A03Rik	0.141053	7.47538	22.5246	0.888967	0.00301772	0.724622
Cys1	0.658778	10.3264	19.6736	1.16923	0.00302452	0.724485
Top1	0.445308	10.4698	19.5302	2.87262	0.00302699	0.724435
Ckap2	0.0484826	5.11333	0.886674	0.0389235	0.00304599	0.724051
Btrc	0.151432	15.3533	14.6467	1.35699	0.00307005	0.723568
Atp2c1	0.294756	19.7365	10.2635	2.44422	0.00309028	0.723165
Zfp367	0.598092	9.58111	20.4189	5.01559	0.00310297	0.722912
Alpl	0.918805	3.82606	2.17394	4.95731	0.00310661	0.72284
Stxbp5	0.131663	7.05339	22.9466	1.05247	0.00311818	0.722611
Selenof	0.715538	17.2819	12.7181	8.82744	0.00311826	0.72261
Plxna1	0.420698	3.50697	2.49303	2.83875	0.00312231	0.722529
Skil	0.491037	7.81263	22.1874	2.09493	0.00314217	0.722138
Smarca2	0.474282	8.12908	21.8709	4.6925	0.00314518	0.722079
Bdp1	0.338209	9.27842	20.7216	1.22516	0.00315421	0.721902
Piwil4	0.0133408	23.1227	6.87733	0.00930564	0.00316757	0.721641
Hhatl	6.51511	0.555082	5.44492	70.7734	0.00317646	0.721467
Fam107a	0.288117	12.9293	17.0707	0.440842	0.00317974	0.721403
Cdh15	1.20204	0.112873	5.88713	6.41847	0.00318033	0.721392
Cdh5	3.75469	22.7161	7.2839	28.0397	0.00321384	0.720742
Polr3b	0.233275	12.729	17.271	2.88255	0.00322792	0.720471
Esyt1	0.6724	5.90166	0.0983353	6.31269	0.00323969	0.720245
3425401B19Rik	13.8888	13.7406	16.2594	93.4815	0.00325325	0.719985
Serpine1	0.381116	13.474	16.526	0.827959	0.00326502	0.71976
Txlng	0.172237	11.6898	18.3102	1.3042	0.00327122	0.719642
Tm4sf1	0.622545	20.6551	9.34486	4.56113	0.00327901	0.719494
Bhlhe41	2.26987	17.5203	12.4797	12.3917	0.00329123	0.719262
Pdcd4	0.924869	16.5056	13.4944	3.91282	0.00329883	0.719118
Ddx46	0.701209	11.3173	18.6827	7.03946	0.00330321	0.719035
Wbp4	0.377844	16.2211	13.7789	3.90262	0.00331281	0.718854
Mab21l3	0.0193063	6.58922	23.4108	0.0126127	0.00331353	0.71884
Aox1	1.19299	9.60285	20.3972	4.3321	0.00331428	0.718826
Smtn	2.40767	23.7956	6.20443	20.9667	0.00331806	0.718755
Ndst1	0.926696	18.8339	11.1661	12.6763	0.00334386	0.71827
Tcf3	0.785649	22.6577	7.34232	5.50791	0.00334419	0.718264
Csf1	0.408634	22.9379	7.06214	1.87599	0.00334439	0.71826
Zbtb7b	0.951054	1.5491	4.4509	6.97047	0.00334624	0.718226
Ppp2r3a	1.93492	11.5156	18.4844	24.2045	0.00335509	0.71806
Tax1bp1	0.462024	12.1064	17.8936	6.95831	0.00335855	0.717996
Ano1	0.299466	22.1289	7.87115	1.68665	0.00336175	0.717936
Myo1d	0.248616	22.3119	7.68813	1.42104	0.00336578	0.717861
Iffo2	0.203784	4.66165	1.33835	0.647931	0.00336674	0.717843
Tarsl2	1.04885	12.7753	17.2247	14.6121	0.00338273	0.717546
Bcdin3d	0.213345	9.27577	20.7242	1.13344	0.00338458	0.717511
Rps27rt	37.0363	17.9466	12.0534	67.4779	0.00338554	0.717494
Gm44625	0.0988723	6.9376	23.0624	0.100607	0.00341006	0.71704
Ppif	2.25183	5.56262	0.437381	10.5601	0.00342861	0.716699
Gnb1	0.860399	22.649	7.35096	9.76849	0.00342923	0.716687
Prdm2	0.833826	3.35065	2.64935	7.33216	0.00342992	0.716675
Gm21955	0.114088	7.32212	22.6779	0.282297	0.0034315	0.716646
Tnfaip3	0.344758	3.04136	2.95864	1.152	0.00343178	0.716641
ENSMUSG00000119959	0.699243	0.826524	5.17348	3.29571	0.00346492	0.716035
Akr1b3	1.43701	22.4323	7.56768	16.7605	0.00346614	0.716013
Amer1	0.589438	2.64182	3.35818	2.73422	0.00348586	0.715654
Madd	0.0772863	5.88842	0.111582	0.698507	0.00348814	0.715613
Gnai2	1.81613	23.732	6.26798	21.6988	0.00349124	0.715557
Rnf138	0.0999138	19.4481	10.5519	0.532636	0.0034952	0.715485
Sys1	0.391942	23.4656	6.53437	3.22472	0.00349606	0.71547
Fam124b	0.149776	4.5342	1.4658	0.282841	0.00349708	0.715451
Map3k1	0.439289	4.38195	1.61805	2.25765	0.00350937	0.715229
Fam43a	1.05874	20.9321	9.06795	4.76753	0.00351142	0.715192
Tox3	0.0219925	8.25164	21.7484	0.0126698	0.00351934	0.71505
Lnpep	0.671372	11.2407	18.7593	4.28834	0.00354811	0.714534
Fmnl3	0.357325	22.9332	7.06682	4.05642	0.00354985	0.714503
Tmem131l	0.230226	6.14072	23.8593	0.927626	0.00355082	0.714485
Irf2bpl	2.33474	5.8354	0.164602	15.0607	0.00355352	0.714437
Tada2a	0.48563	13.6476	16.3524	4.73863	0.00355361	0.714435
Gm25047	1.87732	9.17811	20.8219	2.02761	0.00356158	0.714293
Stx11	0.0653216	3.1039	2.8961	0.1143	0.00357214	0.714105
Rbm12b2	0.190129	9.82334	20.1767	0.932619	0.00358568	0.713865
Tlnrd1	0.399535	2.4738	3.5262	2.06036	0.00358736	0.713835
Rnf167	0.60573	20.9495	9.05051	8.6065	0.00359866	0.713635
Crim1	3.82078	16.134	13.866	11.2643	0.00362901	0.7131
Eapp	0.182087	18.1153	11.8847	2.85779	0.00363354	0.71302
Preb	0.63307	5.75397	0.24603	7.19776	0.00364445	0.712829
Fscn1	1.50041	21.1843	8.81567	6.48379	0.0036463	0.712797
Slc7a2	3.19385	12.4599	17.5401	11.4367	0.00365602	0.712627
Rpl37rt	0.977237	14.9893	15.0107	5.24779	0.0036564	0.71262
Sart1	0.650682	16.8481	13.1519	5.28681	0.00367162	0.712355
Gas1	1.77938	2.53388	3.46612	4.88723	0.00371022	0.711685
Mmrn2	1.07246	19.9385	10.0615	6.10363	0.00371834	0.711545
Ankrd39	0.427462	5.06757	0.932428	2.03691	0.00373463	0.711265
Ramac	0.90673	14.5327	15.4673	8.20596	0.00374145	0.711148
Golgb1	0.364195	11.6984	18.3016	3.61025	0.00374588	0.711072
Api5	0.705879	8.64369	21.3563	6.21992	0.00375664	0.710888
Dusp11	0.553024	8.47764	21.5224	6.15444	0.00376551	0.710736
Trim28	0.939305	6.21959	23.7804	12.8031	0.00376828	0.710689
Rab5c	1.00179	21.1654	8.83463	15.2383	0.0037932	0.710265
Edrf1	0.132582	7.83538	22.1646	1.86253	0.00379884	0.710169
Comt	1.11122	23.4442	6.5558	12.4323	0.00380089	0.710134
Herc1	0.354976	8.4924	21.5076	3.60471	0.00380958	0.709987
Epp13	0.0339897	9.25088	20.7491	0.0240059	0.00381357	0.70992
Ndufa4l2	1.83276	23.6405	6.35953	7.64563	0.00382527	0.709722
Odc1	3.75614	16.5664	13.4336	19.9054	0.00383193	0.70961
Kitl	1.06825	11.9494	18.0506	5.19134	0.00383487	0.709561
Mical2	3.16742	5.70879	0.291211	11.2032	0.00384217	0.709438
Nipsnap2	20.1043	14.4902	15.5098	228.686	0.00384476	0.709394
Sin3a	0.336386	19.2695	10.7305	3.53553	0.00384552	0.709381
Vtn	2.28239	23.9349	6.06505	8.89418	0.00387492	0.708889
Gm6104	0.312455	12.4912	17.5088	0.316877	0.00387867	0.708827
Edn3	0.0786135	18.3434	11.6566	0.192696	0.00392292	0.708092
Cavin4	6.28442	21.6078	8.39216	55.5588	0.00394758	0.707685
Hnrnpu	0.860344	8.09722	21.9028	11.8096	0.00395439	0.707573
Neurl1b	0.241757	22.0274	7.97259	1.21325	0.00395523	0.707559
Cyth4	0.28914	3.51809	2.48191	0.418824	0.00396676	0.70737
Tie1	1.81462	21.6014	8.39864	12.5449	0.00396922	0.70733
Klf14	0.0230017	14.509	15.491	0.0201284	0.00397574	0.707223
Kdr	2.16907	23.3726	6.62743	8.78386	0.00397582	0.707221
Klhl3	0.153929	21.3776	8.62235	0.489021	0.00400221	0.706791
Vgll2	13.8456	5.42872	0.571284	50.7767	0.00400792	0.706698
Cct6a	2.14848	13.2197	16.7803	28.0067	0.00400926	0.706676
Twf2	10.2202	17.5111	12.4889	59.4895	0.00401858	0.706525
Tenm3	0.494113	18.0789	11.9211	2.22657	0.00402758	0.706379
Aip	3.89173	20.7095	9.29046	27.9064	0.00403052	0.706331
Gm49417	0.453048	12.7903	17.2097	1.98979	0.00403085	0.706326
Gm13567	0.257901	16.1387	13.8613	0.167675	0.00403371	0.706279
Srsf1	1.17166	12.9685	17.0315	11.0163	0.00404709	0.706063
Nfx1	0.438028	9.34953	20.6505	4.22923	0.00406747	0.705735
Tm9sf3	0.910345	13.9903	16.0097	10.4449	0.00406848	0.705719
Hlcs	0.335238	17.9572	12.0428	2.24536	0.0040699	0.705696
Wdr82	0.640833	6.97232	23.0277	5.11492	0.00413386	0.704674
Sema4d	1.78102	4.70834	1.29166	18.257	0.00414685	0.704468
Tmem214	0.36096	5.44601	0.553993	3.77671	0.00418474	0.70387
Eif3a	1.76816	10.3674	19.6326	16.023	0.00419358	0.703731
Col5a3	2.02215	0.709838	5.29016	4.23074	0.00422681	0.703211
Parp16	0.296881	8.21941	21.7806	1.9193	0.00422704	0.703208
Olfm1	0.416583	2.81502	3.18498	1.33884	0.00423742	0.703046
Mboat1	0.299075	0.885726	5.11427	0.712875	0.00425229	0.702815
Slc31a1	0.389589	8.85021	21.1498	4.08475	0.00434663	0.701362
Sntb1	0.456233	6.36194	23.6381	1.38924	0.00434823	0.701338
Hint3	0.52657	14.9685	15.0315	3.99261	0.0043559	0.701221
Mipepos	0.097062	16.3684	13.6316	0.153745	0.00435822	0.701185
Dars	0.695059	13.5912	16.4088	13.1755	0.00435871	0.701178
Gm15387	0.975302	15.0897	14.9103	3.62315	0.00438846	0.700726
Dpf3	0.374469	1.04646	4.95354	3.20361	0.00439302	0.700657
Pole	0.0325896	8.65038	21.3496	0.133336	0.00440573	0.700464
Pik3c3	0.426901	16.7164	13.2836	4.0288	0.00440968	0.700405
Arl1	2.63946	13.9535	16.0465	31.5177	0.00442703	0.700143
Chpt1	1.96746	12.1409	17.8591	16.9658	0.00443394	0.700039
Togaram1	0.177869	15.2368	14.7632	0.989302	0.0044355	0.700016
Gm6257	0.0510418	4.10765	1.89235	0.0398814	0.00444977	0.699802
Arhgef10	0.168929	2.77371	3.22629	0.920589	0.00447378	0.699442
Tiam2	0.068914	4.83587	1.16413	0.462069	0.00447731	0.69939
Tmco6	0.556131	16.9304	13.0696	2.80379	0.00448484	0.699277
Ube2t	0.0904553	12.8208	17.1792	0.48476	0.00449423	0.699138
Prss55	0.304881	19.3915	10.6085	0.513603	0.00451234	0.698869
Gm43339	0.0208402	7.21363	22.7864	0.0206825	0.00451266	0.698864
Arfgap1	0.62987	16.6574	13.3426	6.382	0.0045155	0.698822
Hsf1	0.754713	1.06868	4.93132	5.99932	0.00451777	0.698788
Tek	0.542438	2.2366	3.7634	5.14794	0.00451998	0.698756
Eme2	0.206406	4.96861	1.03139	0.697943	0.00453629	0.698514
Pcdhga9	0.027321	17.1209	12.8791	0.0288127	0.00454724	0.698353
Phip	0.05777	10.085	19.915	0.427146	0.00456225	0.698132
Bcl3	0.31764	1.71162	4.28838	0.782915	0.00457633	0.697925
Tmem123	1.18683	19.9802	10.0198	9.09802	0.00457892	0.697887
Myf6	8.09241	7.81587	22.1841	51.6409	0.00458773	0.697758
Phospho1	1.99003	16.5173	13.4827	5.82916	0.004595	0.697652
Acer3	0.0363402	8.55286	21.4471	0.227598	0.00461026	0.697429
Idh1	0.959983	15.8933	14.1067	6.04564	0.0046156	0.697351
Srebf2	0.645272	2.59798	3.40202	3.25604	0.00461991	0.697288
Zfp335	0.274303	5.07906	0.920936	3.1012	0.00462245	0.697251
Caskin2	0.678371	1.72908	4.27092	7.99011	0.00462769	0.697175
Gm10073	2.71475	2.54572	3.45428	5.23035	0.00464257	0.696959
Tep1	0.229641	7.39342	22.6066	2.19907	0.00464729	0.69689
Cers1	0.863838	23.1977	6.8023	5.05311	0.00465103	0.696836
Avil	0.602966	4.98986	1.01014	2.48576	0.00466408	0.696647
Gimap6	0.803692	18.714	11.286	3.99276	0.00466644	0.696613
Fgf6	0.554817	4.62279	1.37721	2.34556	0.00467596	0.696476
1700003E16Rik	0.0616692	4.4293	1.5707	0.0648826	0.00467802	0.696446
Kctd1	0.113767	5.35971	0.640293	0.268981	0.00469435	0.696211
Ppp1r35	1.23328	22.2374	7.7626	4.35615	0.00470909	0.695999
Srsf7	0.75543	11.8422	18.1578	7.36008	0.00472761	0.695734
Gm13886	0.0405202	23.084	6.91595	0.0270664	0.00473407	0.695641
Mir6931	0.647776	23.084	6.91595	0.432697	0.00473407	0.695641
Zbtb16	5.48022	7.71001	22.29	14.7441	0.00473465	0.695633
Agap1	0.177701	20.0723	9.92766	1.34365	0.00476666	0.695177
Ddx10	0.309806	15.5479	14.4521	2.48185	0.00478519	0.694914
Thap2	0.268361	6.18129	23.8187	1.99843	0.00480123	0.694687
Ccnyl1	0.594233	23.9545	6.04553	4.78949	0.00480551	0.694627
Lamp2	0.798305	8.7871	21.2129	6.53395	0.00480925	0.694574
Abcg2	0.341562	13.1623	16.8377	2.27087	0.00483962	0.694146
Emc7	0.662279	17.4922	12.5078	5.87119	0.00485567	0.693921
Dhrs3	1.4961	0.648244	5.35176	6.2736	0.00485783	0.693891
Plet1os	0.994454	16.1246	13.8754	3.19768	0.00486475	0.693794
Zdbf2	0.0572273	3.47505	2.52495	0.102773	0.00487116	0.693705
ENSMUSG00000120381	0.0591702	11.8423	18.1577	0.0341328	0.00488633	0.693493
Cdr2	0.130139	21.0231	8.97692	0.421595	0.0048929	0.693401
Enox2	0.2174	21.4134	8.58659	1.2131	0.00490742	0.693199
Zfp385a	0.467895	0.661869	5.33813	2.47309	0.00492631	0.692937
Gm13577	3.07005	15.0182	14.9818	7.71746	0.00494018	0.692745
Pik3r1	0.994179	8.19586	21.8041	3.72997	0.00496375	0.69242
Plin4	6.59682	10.1406	19.8594	38.0537	0.00496677	0.692379
Zfp383	0.374451	13.206	16.794	2.59701	0.00497898	0.692211
Ctsl	1.19534	13.7119	16.2881	11.197	0.00498878	0.692076
Ifit1bl2	0.0261467	0.935945	5.06406	0.0190867	0.00500047	0.691916
Cryzl2	0.121595	20.3491	9.65087	0.272501	0.00501942	0.691657
Katna1	0.545429	11.0667	18.9333	4.33816	0.0050326	0.691477
Rps6ka1	0.308342	21.9241	8.07589	2.68484	0.00503362	0.691463
Mta3	0.189563	1.33287	4.66713	1.79739	0.00506834	0.690992
Gna13	0.88185	5.29937	0.700633	4.66972	0.00509177	0.690675
Rps21	9.61125	15.5111	14.4889	41.948	0.00510105	0.69055
Csnk1g1	0.112403	8.79436	21.2056	0.583459	0.00510572	0.690487
Tex30	0.137571	14.9502	15.0498	0.720818	0.00514272	0.68999
Tirap	0.883759	6.91243	23.0876	3.68203	0.00514902	0.689905
Dchs1	0.208421	22.6053	7.3947	0.780641	0.00515243	0.68986
Il31ra	0.0113223	6.15388	23.8461	0.00719954	0.00518685	0.6894
Dek	0.804835	15.4522	14.5478	7.12092	0.00519025	0.689355
Fyco1	2.9939	9.68335	20.3166	40.9123	0.00519333	0.689314
1810013L24Rik	2.20276	15.5875	14.4125	9.9283	0.00520645	0.68914
Bcas2	0.694737	15.9857	14.0143	7.16022	0.00520904	0.689106
B230312C02Rik	7.66594	6.21083	23.7892	18.7703	0.00521088	0.689081
Yae1d1	0.150476	7.16723	22.8328	0.964599	0.00522098	0.688947
Usp18	0.265213	5.39379	0.606211	0.663324	0.0052264	0.688876
Nek9	5.40016	17.4216	12.5784	54.5972	0.00523051	0.688821
Rxrg	4.73221	23.6679	6.33211	21.7578	0.00523064	0.68882
Slc27a3	0.377944	2.66177	3.33823	0.906921	0.00523531	0.688758
Slc6a17	0.0555079	19.9833	10.0167	0.208139	0.00524457	0.688636
Txlnb	9.90738	14.8682	15.1318	119.951	0.00524863	0.688582
Palm	0.504834	5.3106	0.689398	2.34663	0.00526228	0.688402
Malt1	0.0684557	13.6055	16.3945	0.362668	0.00527468	0.688239
Mcpt4	0.675751	2.53741	3.46259	1.13013	0.00528422	0.688114
Neu1	0.393191	22.3692	7.63077	4.35974	0.00536463	0.687066
Zfp523	0.178593	3.82378	2.17622	2.45606	0.00537849	0.686886
Hoxc11	1.01499	3.3558	2.6442	6.10564	0.00539923	0.686618
Gm10752	0.101234	7.58274	22.4173	0.081784	0.00540849	0.686499
Arhgef6	0.699859	6.39341	23.6066	7.02445	0.00542946	0.686229
Plscr4	0.311639	9.57412	20.4259	1.75595	0.00543442	0.686166
Cdc26	0.2219	16.9641	13.0359	2.31816	0.00544397	0.686043
Cebpg	1.14879	7.8611	22.1389	9.76094	0.00544455	0.686036
Brd1	0.294929	9.23922	20.7608	5.05514	0.00545918	0.685848
Hbegf	0.757604	8.25641	21.7436	2.76493	0.00548082	0.685572
Crtc3	0.337521	23.3394	6.66058	2.635	0.00548382	0.685534
Nup160	0.126804	7.30002	22.7	0.911456	0.00549878	0.685343
Rrm2b	0.382569	14.6332	15.3668	2.98303	0.00550522	0.685261
Cped1	0.54209	10.3459	19.6541	3.7838	0.00553429	0.684893
Gm15283	0.0441185	8.58473	21.4153	0.0682756	0.00553497	0.684884
Adra1a	0.114245	4.16611	1.83389	0.271888	0.00556072	0.684559
Gm10146	1.50437	15.9144	14.0856	4.37296	0.00558755	0.684222
Ssb	0.812636	12.3616	17.6384	10.7224	0.00559387	0.684142
Kmt5a	1.92885	11.1149	18.8851	27.6588	0.00561701	0.683852
Ppp1r15b	0.525693	11.9437	18.0563	4.39296	0.00563854	0.683583
Rnf150	0.819365	17.4674	12.5326	4.01708	0.00564056	0.683558
Pals1	0.672707	11.2137	18.7863	4.58691	0.00565008	0.68344
2610021A01Rik	0.317901	12.0592	17.9408	1.28648	0.00565585	0.683368
Map3k4	0.546839	22.8136	7.18645	5.57996	0.0056599	0.683317
Homer2	0.308806	8.92179	21.0782	2.1267	0.00566441	0.683261
Grb7	0.0376078	3.49097	2.50903	0.0387812	0.00567151	0.683173
5730455P16Rik	1.63092	12.1518	17.8482	15.6163	0.00568218	0.683041
Fam221a	0.0575807	1.12898	4.87102	0.0855293	0.00568269	0.683035
Gm41662	0.102831	0.774988	5.22501	0.0703565	0.00568357	0.683024
Pck2	0.12449	20.2304	9.76963	0.779892	0.00568982	0.682946
Spryd3	0.380442	20.4867	9.51325	2.5304	0.00571104	0.682684
Sesn1	0.619983	14.9351	15.0649	4.52073	0.00572559	0.682504
Mrtfa	2.42561	0.34902	5.65098	9.07729	0.00573407	0.6824
ENSMUSG00000120378	0.168333	3.50258	2.49742	0.149721	0.00573431	0.682397
Gm3248	0.0786504	18.261	11.739	0.088331	0.00574107	0.682314
Mcf2l	0.974522	13.628	16.372	2.40774	0.00574299	0.68229
Xbp1	1.51515	6.61502	23.385	15.2356	0.00575875	0.682097
Myo18a	1.76704	1.67155	4.32845	21.985	0.00576064	0.682073
Gm19774	0.443075	20.5412	9.45876	0.288363	0.00578295	0.6818
Rreb1	0.536413	1.41035	4.58965	3.7389	0.00579132	0.681698
Hexa	1.079	23.1202	6.87981	16.7245	0.00579338	0.681673
Fcrls	0.214534	3.97927	2.02073	0.526013	0.0058033	0.681552
Srsf5	3.81753	15.0281	14.9719	26.2614	0.00580883	0.681484
Krt19	0.13882	22.1047	7.89531	0.211405	0.00581188	0.681447
Thoc6	0.510168	6.67233	23.3277	2.66961	0.00581876	0.681363
Msi2	1.92356	13.8327	16.1673	17.9604	0.00584195	0.681082
Tmod3	0.252209	18.1678	11.8322	1.83837	0.0058886	0.680517
Zbtb17	1.41509	21.466	8.534	8.76096	0.00589288	0.680466
Zfp207	0.83017	10.3981	19.6019	7.17016	0.00589902	0.680392
Polr1a	0.629338	7.64397	22.356	5.52967	0.00592543	0.680074
Traf3ip1	0.285587	13.9886	16.0114	1.66305	0.00592695	0.680056
Shld3	0.143219	19.5192	10.4808	0.390247	0.00594276	0.679867
Zfp36l2	0.822802	0.774306	5.22569	4.9766	0.00595764	0.679689
Igfbp3	0.800682	22.747	7.25296	5.00393	0.00596227	0.679634
Ggnbp2	0.862991	12.4875	17.5125	7.93485	0.00596853	0.679559
Git1	1.83549	0.00678216	5.99322	15.1797	0.00600672	0.679104
Gm7367	4.11907	16.3857	13.6143	10.8999	0.00604871	0.678607
6430562O15Rik	0.0423715	20.1738	9.82616	0.072837	0.00604891	0.678605
Gm4924	0.0333866	9.09904	20.901	0.0471159	0.00606493	0.678416
Actb	16.7159	0.185855	5.81414	92.4978	0.00610635	0.677929
Cracd	0.140864	20.6653	9.3347	0.564268	0.00610998	0.677887
Dusp16	0.47466	7.43766	22.5623	3.27149	0.00611524	0.677825
Cygb	1.20212	18.5957	11.4043	6.1582	0.00611599	0.677816
Sting1	0.52167	23.2431	6.75685	1.27631	0.00614042	0.677531
Ly6e	3.69112	1.252	4.748	14.3738	0.00614267	0.677504
Id4	0.0456041	8.07631	21.9237	0.140442	0.00614459	0.677482
Fbn1	0.602473	0.495027	5.50497	1.62024	0.00617314	0.67715
Rev1	0.529682	11.0373	18.9627	3.18937	0.00618301	0.677035
Adcy4	0.391098	19.0251	10.9749	3.67539	0.00618717	0.676987
Akt2	4.51057	18.6692	11.3308	45.8587	0.0061925	0.676925
Grip2	0.356897	2.56001	3.43999	1.2464	0.00620262	0.676808
Cntnap1	0.190279	6.19413	23.8059	0.551792	0.00620806	0.676745
Gm5425	1.29975	18.1545	11.8455	5.45962	0.00622154	0.676589
Rabgef1	1.45432	22.8784	7.12162	17.9383	0.00622559	0.676542
Zfp563	0.132182	13.6786	16.3214	0.52759	0.00623101	0.676479
Rnps1-ps	0.181189	5.46221	0.537787	0.251411	0.00623245	0.676463
Prodh	0.478468	10.3274	19.6726	1.81029	0.00623683	0.676412
Gstt3	0.106109	19.6764	10.3236	0.435489	0.00624165	0.676357
Snta1	12.2488	2.1332	3.8668	98.2879	0.00624466	0.676322
G3bp1	1.14012	20.5242	9.47584	18.6619	0.0062472	0.676293
Sdf2l1	0.624485	23.0309	6.96908	1.918	0.00626596	0.676077
Spice1	0.244521	14.6705	15.3295	0.974695	0.00627665	0.675954
Zfand2b	0.6119	1.49371	4.50629	4.34056	0.00627907	0.675927
Trib3	0.241414	19.0218	10.9782	0.608322	0.00631147	0.675556
Slc20a1	0.917972	5.11243	0.887568	3.59651	0.00634577	0.675165
Mfhas1	1.149	6.91201	23.088	3.01693	0.00634603	0.675162
Cep170	0.143548	5.99163	0.00837383	0.613692	0.0063472	0.675148
Fam53b	1.47593	0.283891	5.71611	6.76769	0.00634866	0.675132
Polr2k	2.46274	14.9036	15.0964	8.47032	0.0063664	0.67493
Zfp105	0.139109	6.78234	23.2177	0.281691	0.00637003	0.674889
Cited2	5.01017	18.7656	11.2344	17.2789	0.00638256	0.674747
Zbtb37	0.0582501	8.47671	21.5233	0.297445	0.00638337	0.674738
Ddx3y	1.33943	10.6147	19.3853	12.5478	0.00640477	0.674496
Egln2	3.9526	22.5066	7.49335	39.2753	0.00641413	0.67439
Agbl2	0.0352303	12.0212	17.9788	0.0564064	0.00641859	0.67434
Gm572	1.07926	15.3635	14.6365	7.16173	0.00642912	0.674221
Ube2i	0.609852	15.5833	14.4167	5.86039	0.00643439	0.674162
Kcnk3	0.0522392	22.3959	7.60415	0.101259	0.00646727	0.673793
1700124L16Rik	0.0754971	15.644	14.356	0.0548365	0.00646809	0.673784
Ucn	3.87387	9.34722	20.6528	12.6363	0.00646959	0.673767
Vps72	0.912941	21.4886	8.51138	9.11528	0.00647783	0.673674
ENSMUSG00000120883	0.0691721	6.52295	23.477	0.11688	0.00648028	0.673647
Ror2	0.0565618	18.9443	11.0557	0.123931	0.00648793	0.673562
Ccng2	0.396795	16.7852	13.2148	3.25119	0.00649108	0.673526
Rab37	0.0508227	23.8525	6.14751	0.0806113	0.00649486	0.673484
Prkcg	0.235242	17.605	12.395	1.01798	0.00650421	0.67338
Vezt	0.0962828	21.1756	8.82444	1.64353	0.00652385	0.673161
Grwd1	0.567654	10.3711	19.6289	7.07897	0.00653873	0.672995
A330102I10Rik	0.0532784	4.81208	1.18792	0.0684553	0.0065391	0.672991
Trp53	0.521944	1.21447	4.78553	3.54834	0.00656052	0.672753
Xkr6	0.0549144	11.2923	18.7077	0.107454	0.0065638	0.672717
Zfc3h1	0.612255	6.18485	23.8152	2.19438	0.00662788	0.67201
Hspbp1	1.43556	22.6619	7.33813	13.2098	0.00662846	0.672003
Zcchc24	1.43054	16.1514	13.8486	18.2306	0.0066361	0.671919
Rrp7a	0.559604	19.1114	10.8886	4.24586	0.00664302	0.671843
Camkmt	0.0795177	7.53564	22.4644	0.153946	0.00664917	0.671776
Npm1	1.92734	12.8431	17.1569	14.7484	0.00665022	0.671764
Gm15169	0.00907109	8.71689	21.2831	0.00862057	0.00666577	0.671594
Tsga8	0.136292	8.09466	21.9053	0.0979113	0.00667402	0.671504
Plekhg1	0.214601	1.31475	4.68525	0.745369	0.00668181	0.671419
Atp2b2	0.0271477	10.2027	19.7973	0.0427289	0.00669697	0.671253
Gm8494	0.564908	21.6173	8.38272	1.89436	0.00673248	0.670866
Bace1	0.908392	21.9614	8.03858	5.3017	0.00676036	0.670564
Trim35	4.73327	0.40512	5.59488	44.921	0.00676123	0.670555
Chd9	0.142234	7.39995	22.6001	0.891877	0.00676572	0.670506
Epha7	0.0746694	19.2181	10.7819	0.299147	0.00678975	0.670246
ENSMUSG00000120529	0.0746317	9.57836	20.4216	0.0458975	0.0068167	0.669956
Bnip2	1.7692	13.5992	16.4008	20.9257	0.00682708	0.669844
Klf3	0.178679	9.18927	20.8107	1.31105	0.00683204	0.669791
Hhipl1	0.23342	12.6731	17.3269	0.498954	0.00683685	0.669739
Nfxl1	0.125969	7.46547	22.5345	0.556431	0.00684757	0.669624
Atcay	0.873711	15.4296	14.5704	4.88714	0.00685469	0.669548
Eny2	0.445383	12.4611	17.5389	3.27832	0.00689667	0.669099
Cdk8	0.161942	10.969	19.031	1.56582	0.00689977	0.669066
Timm17b	0.867502	16.0089	13.9911	7.55431	0.006947	0.668564
Clec2d	3.01783	14.532	15.468	14.0969	0.00695013	0.668531
Ccnt2	0.500618	12.3229	17.6771	3.41703	0.00695172	0.668514
Def6	0.18023	22.6003	7.39968	0.456129	0.00697443	0.668274
Tmem132a	0.270653	2.83428	3.16572	1.13627	0.00697657	0.668251
Prpf18	0.739199	14.9582	15.0418	7.99341	0.0069795	0.66822
Cct2	2.24686	13.0279	16.9721	29.2763	0.00699262	0.668082
Cacna1h	0.159959	23.3805	6.61947	0.7258	0.0070061	0.66794
Gdf11	0.542233	19.4371	10.5629	1.85482	0.00700818	0.667918
Pold3	0.255694	9.58527	20.4147	1.28584	0.00701415	0.667855
Srsf2	2.89113	12.5798	17.4202	23.5548	0.00702628	0.667727
Prpf38a	0.158207	15.2601	14.7399	1.26015	0.00704438	0.667537
Dhx40	0.441924	13.975	16.025	3.75223	0.00705682	0.667407
Kmt2e	0.47875	11.216	18.784	3.82137	0.00706258	0.667347
Prkcq	1.15282	18.0978	11.9022	11.6352	0.00706587	0.667312
Mturn	0.409472	10.3412	19.6588	2.0009	0.00706751	0.667295
Nfu1	0.564598	12.2186	17.7814	5.6074	0.00706877	0.667282
Inf2	0.545175	16.0962	13.9038	5.00451	0.00708842	0.667077
Trp63	0.140554	0.516195	5.4838	0.678916	0.00712186	0.666728
Khdc4	0.538441	5.17307	0.826929	5.91173	0.00713995	0.66654
Adgra2	0.25473	3.54374	2.45626	1.88086	0.00717531	0.666174
Ripor2	0.0988248	22.5703	7.42969	0.213193	0.00718122	0.666113
Ank1	3.86026	22.4534	7.54662	26.2142	0.00718424	0.666082
Ccl6	0.625024	3.68482	2.31518	1.2841	0.00719537	0.665967
Galnt2	2.85103	19.9296	10.0704	20.6537	0.00720273	0.665891
Traf6	0.268409	6.97901	23.021	2.84618	0.00722019	0.665711
Akap1	3.4546	20.0827	9.9173	24.5341	0.00724117	0.665496
Lamtor1	2.34036	22.7096	7.29041	24.9138	0.00724245	0.665482
Map3k6	0.893387	13.3127	16.6873	1.88918	0.00725041	0.665401
Amigo1	0.847592	23.3201	6.67991	8.96597	0.00730075	0.664886
Gm26249	0.756196	14.7846	15.2154	0.563036	0.00730846	0.664807
B430119L08Rik	0.0357665	3.82253	2.17747	0.0253098	0.00733134	0.664574
Grin3b	0.164641	5.91828	0.0817164	0.555718	0.00735411	0.664343
Mettl3	0.206784	8.49357	21.5064	1.62232	0.00737828	0.664098
Flt4	0.205273	20.6036	9.39642	1.28829	0.0073834	0.664047
Nbea	0.0244801	10.2517	19.7483	0.0997586	0.00738875	0.663992
Ercc6	0.108202	8.02376	21.9762	0.895731	0.0074315	0.663561
Bcas1	0.078282	16.2444	13.7556	0.118878	0.0074391	0.663485
Snrpd3	1.7925	15.2556	14.7444	13.1441	0.00745075	0.663368
Gfod1	0.188153	23.3518	6.64824	0.992353	0.00746025	0.663273
5031425E22Rik	0.269857	9.61458	20.3854	1.38919	0.00746673	0.663208
Slc20a2	1.92719	17.2909	12.7091	15.4688	0.00749279	0.662947
Nrde2	0.396897	16.3849	13.6151	3.37144	0.00749982	0.662876
Pbld1	0.127331	7.0541	22.9459	0.278218	0.00750289	0.662846
Tcirg1	0.485661	0.464985	5.53501	2.19913	0.00751839	0.662691
Vma21	0.455912	10.5231	19.4769	3.97167	0.00751851	0.66269
Brd3	0.312933	2.73001	3.26999	6.15581	0.00754024	0.662474
Pbx1	0.202382	22.0936	7.90636	1.85695	0.00755158	0.662361
Cmtm4	0.369261	2.9101	3.0899	2.46702	0.00755858	0.662291
Msrb2	1.2213	18.7846	11.2154	10.4993	0.00756199	0.662257
Asb12	2.1434	23.8239	6.17607	18.7253	0.00759661	0.661914
Prag1	0.194777	0.161961	5.83804	0.827104	0.00761154	0.661767
Dpysl3	0.15427	20.3215	9.67854	0.906996	0.00761814	0.661702
Arpin	0.38173	2.86434	3.13566	2.0255	0.00762016	0.661682
Tm2d1	2.82473	16.3068	13.6932	16.0388	0.00762879	0.661597
Chmp7	0.671614	18.2814	11.7186	8.62145	0.00763959	0.66149
Nln	0.136123	10.2006	19.7994	1.00684	0.00764092	0.661477
Bahcc1	0.261337	2.86987	3.13013	1.4498	0.00764501	0.661437
Mipep	0.958837	16.1428	13.8572	10.6887	0.00764673	0.66142
Pisd-ps2	0.0934696	7.19036	22.8096	0.240432	0.00764984	0.661389
Qtrt2	0.49968	12.6271	17.3729	1.99725	0.00765357	0.661353
Vps26a	1.31766	12.4621	17.5379	12.9704	0.00765923	0.661297
Gm47175	0.0430365	1.93155	4.06845	0.0527464	0.00767925	0.661101
Tet2	0.211306	5.49195	0.508053	1.20745	0.00769058	0.660989
Fkbp3	1.23403	13.914	16.086	8.14429	0.00770582	0.66084
Smad7	0.785033	7.46733	22.5327	4.32371	0.00771295	0.660771
Alad	0.95034	22.4618	7.53815	10.3782	0.00772624	0.660641
Gm6793	2.25383	14.1426	15.8574	12.779	0.00772778	0.660626
Pf4	1.12909	0.595904	5.4041	1.81092	0.00772942	0.66061
Nisch	0.48873	2.77721	3.22279	8.46819	0.00773978	0.660509
Rflnb	2.46864	2.3896	3.6104	6.46589	0.00774997	0.660409
Xdh	2.39719	10.3978	19.6022	6.91359	0.00775566	0.660354
Lpcat3	0.654393	22.335	7.66498	3.97426	0.00778727	0.660047
Fgf9	0.158586	20.5912	9.40882	0.47104	0.00782357	0.659695
Serinc2	3.6806	4.39691	1.60309	29.2461	0.0078329	0.659605
Mir1898	0.71898	13.5424	16.4576	1.13299	0.00783294	0.659605
E130309D02Rik	0.393939	3.61745	2.38255	2.51173	0.00786103	0.659334
Tubg2	0.311158	6.2377	23.7623	1.03273	0.00787055	0.659242
Nt5c	0.516357	12.2569	17.7431	2.06097	0.00787597	0.65919
Cd300lg	2.07459	19.5659	10.4341	13.9334	0.00788934	0.659062
Cers4	0.0938272	18.5145	11.4855	0.587835	0.00790916	0.658872
Stk35	0.468945	12.1487	17.8513	1.91309	0.00791346	0.65883
Ckb	0.66309	1.34382	4.65618	2.28759	0.00792696	0.658701
Chst12	0.490918	0.471835	5.52816	1.65492	0.00792811	0.65869
Gm45838	0.0444465	13.2113	16.7887	0.0805165	0.00797337	0.658258
Lias	0.666631	13.2928	16.7072	8.24664	0.0079743	0.658249
Dnaaf3	0.0995056	3.85827	2.14173	0.0803318	0.00797504	0.658242
Dis3	0.204398	10.1891	19.8109	1.58893	0.00799351	0.658066
Foxd3	0.333998	22.7071	7.29291	0.861734	0.00802223	0.657794
Odf2l	0.120329	7.91849	22.0815	0.576157	0.00802959	0.657724
S1pr3	0.543815	23.7009	6.29912	2.28222	0.0080312	0.657709
Mast4	0.400685	0.00586391	5.99414	2.20338	0.00803431	0.657679
Sardh	0.0730904	0.648891	5.35111	0.218559	0.00805323	0.6575
Tcp1	1.39448	11.596	18.404	23.1065	0.00805362	0.657497
Tmed2	3.77468	13.8402	16.1598	37.9543	0.00806196	0.657418
Tpbg	0.0509842	3.23772	2.76228	0.0799557	0.00807855	0.657261
Rasip1	0.943999	20.7978	9.20223	4.36068	0.00810288	0.657032
Arid5b	0.528065	5.88679	0.11321	1.92213	0.00811912	0.65688
Tspan4	1.17173	14.4819	15.5181	4.12125	0.00813666	0.656715
Ighmbp2	0.130031	13.8469	16.1531	1.10768	0.00814646	0.656623
Gm42979	0.25711	9.30038	20.6996	0.888249	0.00814948	0.656595
Mnt	0.467691	17.6993	12.3007	3.17771	0.00819145	0.656203
Gtpbp10	0.350292	14.4247	15.5753	1.33879	0.00820298	0.656095
Pip5k1c	0.726269	21.1438	8.85619	8.39418	0.00820368	0.656089
Map3k3	0.962292	20.6637	9.33631	10.1013	0.00824643	0.655691
Arl2	1.23782	22.7391	7.26093	10.2127	0.00824943	0.655663
Sar1b	26.6458	14.7418	15.2582	314.069	0.00825374	0.655624
Gm10327	0.237706	12.9855	17.0145	0.676893	0.00825845	0.65558
Gm35315	0.068272	8.32387	21.6761	0.104882	0.0082751	0.655426
9230116N13Rik	0.0614212	7.97727	22.0227	0.091575	0.00827535	0.655423
Cnot8	1.25442	14.1643	15.8357	13.1689	0.00829263	0.655264
Synj1	0.26461	6.00472	23.9953	1.65499	0.00830292	0.655169
Akr1e1	0.43393	20.5853	9.41469	2.7924	0.008322	0.654993
Ezh1	0.454044	14.4118	15.5882	5.69418	0.00833108	0.654909
Mgarp	0.0723432	4.73343	1.26657	0.0509263	0.00833866	0.654839
2810402E24Rik	0.536632	10.4616	19.5384	1.7659	0.00833941	0.654832
Ccn5	0.128511	23.195	6.80496	0.371387	0.00836123	0.654632
Rras2	0.63682	4.53296	1.46704	4.17165	0.00837756	0.654482
Hnrnpul2	1.02323	14.4772	15.5228	12.381	0.00838169	0.654444
Tor3a	0.390329	6.57974	23.4203	2.20974	0.0083854	0.65441
Pim3	3.24455	17.5961	12.4039	15.9353	0.00839547	0.654318
Kif26a	0.39891	23.2515	6.74847	2.07619	0.00841684	0.654123
Gm5977	0.126845	17.2704	12.7296	0.13588	0.00841735	0.654118
Adam33	0.228779	22.5619	7.43811	0.717128	0.00841827	0.65411
Gm37607	0.152569	8.21251	21.7875	0.340833	0.00842257	0.65407
Tom1	1.2047	3.94748	2.05252	10.6024	0.00844304	0.653884
Dagla	0.416682	3.26919	2.73081	2.62915	0.00846251	0.653707
Pdcd2l	1.47454	20.9115	9.08851	8.98714	0.00849824	0.653382
Zfp608	0.158051	3.24476	2.75524	0.580346	0.00850399	0.65333
Atf1	0.924153	20.5862	9.41384	12.9964	0.00850846	0.65329
Gm14130	0.0599673	14.5949	15.4051	0.0465436	0.00851237	0.653254
Gpatch3	0.290797	19.936	10.064	1.37146	0.0085304	0.653091
Gm13871	0.127901	9.11139	20.8886	0.11842	0.00853262	0.653071
Hip1r	0.250288	20.7805	9.21953	1.64213	0.00854584	0.652952
Dld	5.58105	12.4726	17.5274	71.013	0.00856893	0.652744
Hmga1	1.97169	22.9197	7.0803	17.6076	0.00857631	0.652677
Ndufs6	17.9987	15.9434	14.0566	77.6556	0.008584	0.652608
Sox9	0.325047	9.2767	20.7233	0.920446	0.00859084	0.652546
Gm14319	1.35328	7.12403	22.876	3.53272	0.00859172	0.652539
Pcdh12	0.385461	0.321535	5.67847	2.13774	0.00859426	0.652516
Zfp955a	0.265656	14.2278	15.7722	1.32073	0.00860301	0.652437
Tmem259	2.65684	2.34893	3.65107	25.4507	0.00860849	0.652388
Mir6999	6.23089	21.808	8.19204	12.8962	0.00861606	0.65232
Zdhhc18	0.944556	2.53725	3.46275	9.17322	0.00862745	0.652218
Bin1	11.0426	23.8494	6.15056	163.602	0.00868925	0.651666
Ift88	0.151352	8.37636	21.6236	0.940669	0.00871339	0.651451
Ptpn4	0.595494	0.60214	5.39786	2.25942	0.00874703	0.651152
Ndufa1	29.0236	15.8795	14.1205	94.8248	0.0087612	0.651027
Cox10	1.2348	0.749432	5.25057	20.5137	0.00876637	0.650981
Ift46	0.207127	21.789	8.21099	1.40942	0.00876897	0.650958
Zfp810	0.0560753	22.3646	7.6354	0.133649	0.00877257	0.650926
Crebrf	0.393057	16.0341	13.9659	1.99422	0.00880126	0.650673
Atp1b2	14.2448	6.41683	23.5832	76.2204	0.00880466	0.650643
Samm50	2.17378	17.6781	12.3219	28.3426	0.00884343	0.650302
Rcor1	0.441411	7.94398	22.056	2.81953	0.00888832	0.649908
Hspa1b	0.252636	6.95711	23.0429	0.775744	0.00888856	0.649906
Srrm4	0.0362708	2.29273	3.70727	0.0878372	0.00889204	0.649876
Ehd2	2.36383	2.24731	3.75269	18.3292	0.00890165	0.649791
Gpr19	0.1096	8.05633	21.9437	0.373463	0.0089163	0.649663
1110038B12Rik	0.248069	14.1707	15.8293	1.02473	0.00893653	0.649487
Zfp647	0.118554	22.1598	7.84022	0.360089	0.00893784	0.649476
Oaf	0.625171	2.45271	3.54729	1.81231	0.00895701	0.649309
Osbp	1.62861	13.3769	16.6231	24.8754	0.00896815	0.649212
9330162G02Rik	0.0110684	6.8911	23.1089	0.0372073	0.00900131	0.648924
Gm46355	0.0238275	4.4847	1.5153	0.0136462	0.00901051	0.648844
Dlat	4.08407	13.3935	16.6065	62.862	0.00902053	0.648757
Ldb3	20.8111	2.68537	3.31463	303.272	0.00904018	0.648588
Fus	0.8375	15.8532	14.1468	7.5781	0.00906501	0.648373
Itga1	0.144942	4.99962	1.00038	1.41709	0.00907157	0.648317
Tmem25	0.884074	1.39016	4.60984	5.46085	0.00908119	0.648234
Cry1	1.1442	5.11428	0.885716	5.79145	0.00911648	0.647931
Mpp3	1.96438	6.45492	23.5451	5.7753	0.00911864	0.647912
Lypla2	1.45812	0.836227	5.16377	14.5925	0.00914856	0.647656
Btbd11	0.0502282	3.61693	2.38307	0.156228	0.00915685	0.647585
Srp72	0.615713	12.7022	17.2978	7.43776	0.00918064	0.647382
Rbm15	0.311527	13.1323	16.8677	2.04272	0.00918905	0.64731
0610043K17Rik	0.336359	10.1273	19.8727	0.749225	0.00920307	0.64719
Syne1	0.221968	0.50801	5.49199	1.62871	0.00921676	0.647074
Itga11	0.144205	2.89558	3.10442	0.422679	0.00922201	0.647029
Sntb2	0.171673	11.0469	18.9531	1.07519	0.00922507	0.647003
Arhgap21	0.336158	9.0463	20.9537	2.81955	0.00925082	0.646784
Gm5518	5.94494	14.8082	15.1918	27.6197	0.00925765	0.646726
Cacng7	2.29759	19.9511	10.0489	7.51053	0.00926956	0.646625
Dnah8	0.00550147	9.42484	20.5752	0.00542328	0.00927641	0.646567
Gm43063	3.24543	3.22098	2.77902	13.2145	0.00929684	0.646395
Atp11a	0.451559	6.92996	23.07	6.50466	0.00932912	0.646122
Tial1	0.4011	14.6375	15.3625	5.96055	0.00932976	0.646117
Snrpf	2.57451	16.1369	13.8631	6.71276	0.00934164	0.646017
Vps37b	0.363915	1.13729	4.86271	1.68186	0.00935608	0.645895
Fnip1	2.04523	15.5229	14.4771	7.29365	0.00935841	0.645875
Pcolce	1.12476	0.52723	5.47277	5.14869	0.00937457	0.64574
BC004004	0.215023	21.1008	8.89915	3.63897	0.00939009	0.645609
Psmd12	2.1014	12.8311	17.1689	28.1547	0.00939802	0.645543
St6gal1	0.14187	21.8586	8.14142	0.839206	0.00940167	0.645512
Myom2	20.7987	6.90672	23.0933	205.64	0.00940234	0.645507
1700001L05Rik	0.0471172	6.74266	23.2573	0.111343	0.00940734	0.645465
Lincmd1	0.0770112	7.64237	22.3576	0.0774696	0.009432	0.645259
Asap3	0.259737	3.62717	2.37283	0.85233	0.0094365	0.645221
Pde4b	1.69684	5.04474	0.955261	5.72507	0.00946087	0.645018
Epm2aip1	0.678693	9.3813	20.6187	4.2444	0.00947878	0.644868
Tmem35b	0.16283	18.8445	11.1555	0.323802	0.00948606	0.644808
Gpalpp1	0.300198	11.6709	18.3291	2.43703	0.009503	0.644667
Elf2	0.361139	13.8444	16.1556	4.31279	0.00951326	0.644582
Gm48548	0.102625	23.647	6.35301	0.0589974	0.00953244	0.644423
Foxj2	0.472283	22.2473	7.75274	9.02682	0.0095504	0.644274
Gm37553	0.0338936	15.888	14.112	0.0195601	0.00955914	0.644201
9430062P05Rik	0.0395107	13.6432	16.3568	0.0535073	0.00956413	0.64416
Ublcp1	0.706441	8.28694	21.7131	6.71296	0.00957687	0.644055
Tanc2	0.110936	0.58482	5.41518	0.560152	0.00958051	0.644025
Ddx5	5.90049	13.6494	16.3506	73.2247	0.00959044	0.643943
Afdn	1.24128	23.9425	6.05746	8.88971	0.00959455	0.643909
Slc25a44	1.01454	22.2846	7.71537	9.56814	0.00961939	0.643704
Tmem161b	0.185124	12.4942	17.5058	1.47038	0.00963131	0.643606
Gm26684	0.0401361	17.1286	12.8714	0.126268	0.00963977	0.643537
Naa80	0.6301	3.2104	2.7896	4.16263	0.00967501	0.643248
Hk1	0.203212	23.5857	6.41431	1.22046	0.00967914	0.643214
Gm38411	0.131416	15.5723	14.4277	0.114932	0.00968033	0.643204
Mttp	0.126068	1.75404	4.24596	0.531518	0.00973997	0.642717
Ubn1	0.290365	23.6156	6.38444	6.66739	0.00977402	0.642439
Rab8b	0.306369	7.28269	22.7173	1.81293	0.00978711	0.642333
ENSMUSG00000120554	0.125411	10.6205	19.3795	0.166121	0.00978742	0.642331
Tpp2	0.454983	10.9654	19.0346	4.56083	0.00981253	0.642127
Rpsa	9.35066	2.0112	3.9888	94.7787	0.00981389	0.642116
Mthfd1l	0.115533	13.0322	16.9678	0.177002	0.00985374	0.641793
Pdp1	3.50856	15.0869	14.9131	25.4184	0.00986102	0.641735
Rasgrp4	0.0730923	3.15419	2.84581	0.128868	0.00986447	0.641707
Gmip	0.217653	4.99572	1.00428	1.05273	0.00988333	0.641555
Sumf2	0.328449	19.167	10.833	4.11543	0.00990722	0.641362
Gpatch8	0.954477	5.69027	0.309728	8.17318	0.00990966	0.641343
Gm9750	0.0293275	1.44182	4.55818	0.0248572	0.00992013	0.641259
Cirbp	1.62748	16.135	13.865	13.1534	0.0099279	0.641196
Plpp3	1.50522	23.8595	6.14047	21.3644	0.00994187	0.641084
Kcnj11	4.16736	1.37543	4.62457	43.5436	0.00994432	0.641064
Ctdnep1	6.03963	23.8966	6.10341	72.2817	0.00994955	0.641022
Chka	0.0557176	10.0426	19.9574	0.186332	0.00995295	0.640995
Gm10132	2.12709	22.5015	7.49853	9.90075	0.00997327	0.640832
Ice1	0.799935	2.57318	3.42682	6.69362	0.00998241	0.640759
Fes	0.218723	0.484155	5.51584	0.98292	0.00999172	0.640685
Kctd20	0.523813	17.823	12.177	5.03105	0.00999753	0.640638

## Sheet: FoxP1SkmKO Con. REG pathways
DAVID: GO BP Clusters
Annotation Cluster 1	Enrichment Score: 8.111642249483772
Category	Term	Count	%	PValue	Genes	List Total	Pop Hits	Pop Total	Fold Enrichment	Bonferroni	Benjamini	FDR
GOTERM_BP_DIRECT	GO:0048511~rhythmic process	33	2.93333	1.15363e-12	DDX5, HLF, BHLHE41, HNRNPU, CIART, ENOX2, DBP, NFIL3, SIN3A, NOCT, NAMPT, NRIP1, RACK1, BTRC, PPARGC1A, PRKCG, USP2, METTL3, NR1D2, NR1D1, SIRT1, PER1, SFPQ, PER3, TEF, THRAP3, TRP53, KLF9, CRY2, BHLHE40, CRY1, TOP1, CLOCK	967	154	20399	4.52039	5.12098e-09	2.56048e-09	2.53683e-09
GOTERM_BP_DIRECT	GO:0007623~circadian rhythm	23	2.04444	3.95038e-09	SREBF1, DDX5, METTL3, MTTP, BHLHE41, NR1D1, NGF, SIRT1, PER2, PER1, PER3, DBP, NFIL3, THRAP3, NOCT, TRP53, NAMPT, KLF9, CRY2, BHLHE40, ID4, CRY1, CLOCK	967	106	20399	4.57725	1.75356e-05	4.09327e-06	4.05547e-06
GOTERM_BP_DIRECT	GO:0032922~circadian regulation of gene expression	19	1.68889	9.09003e-09	USP2, BHLHE41, HNRNPU, NR1D1, SIRT1, CIART, PER2, PER1, PER3, NOCT, NRIP1, NAMPT, CRY2, BHLHE40, ID4, CRY1, TOP1, PPARGC1A, CLOCK	967	75	20399	5.3441	4.03498e-05	6.72511e-06	6.66299e-06
GOTERM_BP_DIRECT	GO:0042752~regulation of circadian rhythm	13	1.15556	8.63297e-05	PRKCG, NR1D2, NR1D1, PER2, PER1, SFPQ, NOCT, CRY2, BHLHE40, CRY1, BTRC, PPARGC1A, CLOCK	967	69	20399	3.97445	0.318347	0.0166616	0.0165077
Annotation Cluster 2	Enrichment Score: 4.86985969641255
Category	Term	Count	%	PValue	Genes	List Total	Pop Hits	Pop Total	Fold Enrichment	Bonferroni	Benjamini	FDR
GOTERM_BP_DIRECT	GO:0008380~RNA splicing	36	3.2	3.53723e-07	ZFP326, DDX5, DDX46, SRSF1, WBP4, HNRNPU, SART1, ZMAT2, TRA2A, KHDC4, SNRPD3, ZC3H13, SF3B1, BCAS2, RBM38, SRRM4, PRPF38A, MBNL2, TAF15, FUS, PRPF4B, THOC6, SFPQ, HNRNPK, PRPF18, SNW1, HNRNPH1, THRAP3, SRSF2, RBM20, SRSF5, SNRPF, NRDE2, GEMIN8, SRSF7, RBM24	967	289	20399	2.62777	0.00156894	0.000152226	0.00015082
GOTERM_BP_DIRECT	GO:0006397~mRNA processing	42	3.73333	6.22521e-07	ZFP326, KHDRBS1, RAMAC, DDX5, DDX46, SRSF1, WBP4, SRRT, HNRNPU, TENT4A, ZFP36L1, SART1, ZMAT2, HSF1, TRA2A, KHDC4, SNRPD3, ZC3H13, SF3B1, BCAS2, RBM38, SRRM4, PRPF38A, MBNL2, METTL3, PRPF4B, THOC6, CPEB1, SFPQ, HNRNPK, PRPF18, SNW1, HNRNPH1, THRAP3, SRSF2, RBM20, SRSF5, SNRPF, NRDE2, GEMIN8, SRSF7, RBM24	967	376	20399	2.35637	0.00275956	0.000230281	0.000228154
GOTERM_BP_DIRECT	GO:0000398~mRNA splicing, via spliceosome	17	1.51111	0.0111584	PRPF38A, DDX46, WBP4, METTL3, SRSF1, SART1, SNW1, ZMAT2, TRA2A, SRSF2, SRSF5, SNRPD3, SNRPF, SRSF7, SF3B1, BCAS2, RBM6	967	179	20399	2.00345	1	0.495298	0.490723
Annotation Cluster 3	Enrichment Score: 2.3176727946826903
Category	Term	Count	%	PValue	Genes	List Total	Pop Hits	Pop Total	Fold Enrichment	Bonferroni	Benjamini	FDR
GOTERM_BP_DIRECT	GO:0043153~entrainment of circadian clock by photoperiod	8	0.711111	0.000326077	PER2, PER1, PER3, TRP53, USP2, CRY2, BHLHE40, CRY1	967	29	20399	5.81935	0.764888	0.0499123	0.0494513
GOTERM_BP_DIRECT	GO:2000323~negative regulation of glucocorticoid receptor signaling pathway	4	0.355556	0.00190104	PER1, CRY2, CRY1, CLOCK	967	6	20399	14.0634	0.999785	0.150691	0.149299
GOTERM_BP_DIRECT	GO:0009416~response to light stimulus	4	0.355556	0.179751	PER1, CRY2, BHLHE40, CRY1	967	31	20399	2.72195	1	1	0.990987
Annotation Cluster 4	Enrichment Score: 1.822868796454357
Category	Term	Count	%	PValue	Genes	List Total	Pop Hits	Pop Total	Fold Enrichment	Bonferroni	Benjamini	FDR
GOTERM_BP_DIRECT	GO:0035066~positive regulation of histone acetylation	6	0.533333	0.0108526	TADA2A, RPS6KA5, DEK, ERCC6, BAZ1B, SF3B1	967	29	20399	4.36451	1	0.495298	0.490723
GOTERM_BP_DIRECT	GO:0045945~positive regulation of transcription from RNA polymerase III promoter	5	0.444444	0.0109563	ICE1, DEK, ERCC6, BAZ1B, SF3B1	967	19	20399	5.55135	1	0.495298	0.490723
GOTERM_BP_DIRECT	GO:0045943~positive regulation of transcription from RNA polymerase I promoter	5	0.444444	0.028589	PPP1R15A, DEK, ERCC6, BAZ1B, SF3B1	967	25	20399	4.21903	1	0.729692	0.722952
Annotation Cluster 5	Enrichment Score: 1.7603184468880881
Category	Term	Count	%	PValue	Genes	List Total	Pop Hits	Pop Total	Fold Enrichment	Bonferroni	Benjamini	FDR
GOTERM_BP_DIRECT	GO:2000648~positive regulation of stem cell proliferation	9	0.8	0.00171706	TIAL1, FGF9, KDR, HNRNPU, TRP63, SOX9, NGF, FGF2, PBX1	967	48	20399	3.95534	0.999514	0.138722	0.137441
GOTERM_BP_DIRECT	GO:0072089~stem cell proliferation	9	0.8	0.0124098	TIAL1, FGF9, TRP53, KDR, TRP63, AXIN2, SOX9, FGF2, PBX1	967	66	20399	2.87661	1	0.508863	0.504163
GOTERM_BP_DIRECT	GO:0050673~epithelial cell proliferation	7	0.622222	0.245751	FGF9, BC004004, A4GNT, HSF1, KDR, SOX9, FGF2	967	89	20399	1.65917	1	1	0.990987
Annotation Cluster 6	Enrichment Score: 1.5035596466565073
Category	Term	Count	%	PValue	Genes	List Total	Pop Hits	Pop Total	Fold Enrichment	Bonferroni	Benjamini	FDR
GOTERM_BP_DIRECT	GO:0032212~positive regulation of telomere maintenance via telomerase	7	0.622222	0.00478421	CCT6A, CCT2, TCP1, PARN, PRKCQ, CCT8, MAP3K4	967	34	20399	4.34312	1	0.293463	0.290753
GOTERM_BP_DIRECT	GO:1904851~positive regulation of establishment of protein localization to telomere	4	0.355556	0.00989037	CCT6A, CCT2, TCP1, CCT8	967	10	20399	8.43806	1	0.467057	0.462743
GOTERM_BP_DIRECT	GO:0061077~chaperone-mediated protein folding	6	0.533333	0.035773	CCT6A, CCT2, TCP1, CCT8, PPID, FKBP5	967	39	20399	3.24541	1	0.822779	0.81518
GOTERM_BP_DIRECT	GO:0007339~binding of sperm to zona pellucida	6	0.533333	0.0986803	CCT6A, CCT2, TCP1, CCT8, PRSS55, HSPA1B	967	52	20399	2.43405	1	1	0.990987
GOTERM_BP_DIRECT	GO:1901998~toxin transport	5	0.444444	0.181716	CCT6A, DNAJA1, CCT2, TCP1, CCT8	967	47	20399	2.24416	1	1	0.990987
Annotation Cluster 7	Enrichment Score: 1.453908625653155
Category	Term	Count	%	PValue	Genes	List Total	Pop Hits	Pop Total	Fold Enrichment	Bonferroni	Benjamini	FDR
GOTERM_BP_DIRECT	GO:0015804~neutral amino acid transport	5	0.444444	0.0131917	SLC7A8, SLC6A17, SLC43A1, SLC38A2, SLC38A4	967	20	20399	5.27378	1	0.513666	0.508921
GOTERM_BP_DIRECT	GO:0006865~amino acid transport	8	0.711111	0.0227518	SLC7A8, SLC43A1, SFXN3, SLC38A3, SLC38A2, SLC25A44, SLC7A2, SLC38A4	967	60	20399	2.81269	1	0.664441	0.658304
GOTERM_BP_DIRECT	GO:0003333~amino acid transmembrane transport	4	0.355556	0.144863	SLC7A8, SLC38A3, SLC38A2, SLC38A4	967	28	20399	3.01359	1	1	0.990987
Annotation Cluster 8	Enrichment Score: 1.3564767712544192
Category	Term	Count	%	PValue	Genes	List Total	Pop Hits	Pop Total	Fold Enrichment	Bonferroni	Benjamini	FDR
GOTERM_BP_DIRECT	GO:0043488~regulation of mRNA stability	6	0.533333	0.0209521	FXR1, CACNG7, RC3H1, RBM24, ZFP36L2, ZFP36L1	967	34	20399	3.72267	1	0.641656	0.63573
GOTERM_BP_DIRECT	GO:0061158~3'-UTR-mediated mRNA destabilization	4	0.355556	0.0438255	RC3H1, RBM24, ZFP36L2, ZFP36L1	967	17	20399	4.96356	1	0.864591	0.856606
GOTERM_BP_DIRECT	GO:0000288~nuclear-transcribed mRNA catabolic process, deadenylation-dependent decay	3	0.266667	0.0928143	RC3H1, ZFP36L2, ZFP36L1	967	11	20399	5.75322	1	1	0.990987
Annotation Cluster 9	Enrichment Score: 1.0266952699642196
Category	Term	Count	%	PValue	Genes	List Total	Pop Hits	Pop Total	Fold Enrichment	Bonferroni	Benjamini	FDR
GOTERM_BP_DIRECT	GO:0043967~histone H4 acetylation	6	0.533333	0.0513402	PER1, VPS72, MYOD1, TCF3, ACTB, ACTG1	967	43	20399	2.94351	1	0.915068	0.906616
GOTERM_BP_DIRECT	GO:1905168~positive regulation of double-strand break repair via homologous recombination	6	0.533333	0.0513402	PARP1, VPS72, FUS, ERCC6, ACTB, ACTG1	967	43	20399	2.94351	1	0.915068	0.906616
GOTERM_BP_DIRECT	GO:0043968~histone H2A acetylation	3	0.266667	0.315499	VPS72, ACTB, ACTG1	967	24	20399	2.63689	1	1	0.990987
Annotation Cluster 10	Enrichment Score: 0.9002193492624206
Category	Term	Count	%	PValue	Genes	List Total	Pop Hits	Pop Total	Fold Enrichment	Bonferroni	Benjamini	FDR
GOTERM_BP_DIRECT	GO:0045663~positive regulation of myoblast differentiation	9	0.8	0.00289942	RIPOR2, MYOD1, IGFBP3, MYF6, DPF3, PIK3R1, RBM24, SMARCA2, ACTB	967	52	20399	3.65108	0.999997	0.203182	0.201305
GOTERM_BP_DIRECT	GO:0045597~positive regulation of cell differentiation	7	0.622222	0.131461	EDN3, SRF, DPF3, CCN1, SMARCA2, FGF2, ACTB	967	73	20399	2.02282	1	1	0.990987
GOTERM_BP_DIRECT	GO:2000045~regulation of G1/S transition of mitotic cell cycle	6	0.533333	0.139123	CDKN1B, DPF3, PTPN6, TCF3, SMARCA2, ACTB	967	58	20399	2.18226	1	1	0.990987
GOTERM_BP_DIRECT	GO:0030071~regulation of mitotic metaphase/anaphase transition	4	0.355556	0.229231	CDC26, DPF3, SMARCA2, ACTB	967	35	20399	2.41087	1	1	0.990987
GOTERM_BP_DIRECT	GO:2000781~positive regulation of double-strand break repair	4	0.355556	0.320181	DPF3, SMARCA2, SIRT1, ACTB	967	42	20399	2.00906	1	1	0.990987
GOTERM_BP_DIRECT	GO:0070316~regulation of G0 to G1 transition	3	0.266667	0.333145	DPF3, SMARCA2, ACTB	967	25	20399	2.53142	1	1	0.990987
GOTERM_BP_DIRECT	GO:2000819~regulation of nucleotide-excision repair	3	0.266667	0.385172	DPF3, SMARCA2, ACTB	967	28	20399	2.26019	1	1	0.990987
Annotation Cluster 11	Enrichment Score: 0.8609051214388806
Category	Term	Count	%	PValue	Genes	List Total	Pop Hits	Pop Total	Fold Enrichment	Bonferroni	Benjamini	FDR
GOTERM_BP_DIRECT	GO:0050679~positive regulation of epithelial cell proliferation	9	0.8	0.0810015	FGF9, DAB2IP, KDR, GAS1, TGFA, SOX9, GLUL, FGF2, ESR1	967	95	20399	1.99849	1	1	0.990987
GOTERM_BP_DIRECT	GO:0010463~mesenchymal cell proliferation	4	0.355556	0.0835049	FGF9, KDR, MSX1, SOX9	967	22	20399	3.83548	1	1	0.990987
GOTERM_BP_DIRECT	GO:0002053~positive regulation of mesenchymal cell proliferation	4	0.355556	0.21661	FGF9, KDR, GAS1, SOX9	967	34	20399	2.48178	1	1	0.990987
GOTERM_BP_DIRECT	GO:0050673~epithelial cell proliferation	7	0.622222	0.245751	FGF9, BC004004, A4GNT, HSF1, KDR, SOX9, FGF2	967	89	20399	1.65917	1	1	0.990987
Annotation Cluster 12	Enrichment Score: 0.8077991583359673
Category	Term	Count	%	PValue	Genes	List Total	Pop Hits	Pop Total	Fold Enrichment	Bonferroni	Benjamini	FDR
GOTERM_BP_DIRECT	GO:0007043~cell-cell junction assembly	6	0.533333	0.032405	CDH5, CLDN5, FSCN1, DCHS1, CDH15, HDAC7	967	38	20399	3.33081	1	0.761088	0.754058
GOTERM_BP_DIRECT	GO:0016339~calcium-dependent cell-cell adhesion via plasma membrane cell adhesion molecules	5	0.444444	0.10369	CDH5, DCHS1, PCDH12, CDH15, ATP2C1	967	38	20399	2.77568	1	1	0.990987
GOTERM_BP_DIRECT	GO:0034332~adherens junction organization	4	0.355556	0.229231	CDC42, CDH5, DCHS1, CDH15	967	35	20399	2.41087	1	1	0.990987
GOTERM_BP_DIRECT	GO:0098742~cell-cell adhesion via plasma-membrane adhesion molecules	4	0.355556	0.293918	CDH5, MPZ, DCHS1, CDH15	967	40	20399	2.10951	1	1	0.990987
GOTERM_BP_DIRECT	GO:0000902~cell morphogenesis	8	0.711111	0.403788	CDH5, ITPR1, MYH9, DCHS1, ATP2B2, MSX1, CDH15, SLC39A3	967	128	20399	1.31845	1	1	0.990987
Annotation Cluster 13	Enrichment Score: 0.39069702704019654
Category	Term	Count	%	PValue	Genes	List Total	Pop Hits	Pop Total	Fold Enrichment	Bonferroni	Benjamini	FDR
GOTERM_BP_DIRECT	GO:1990573~potassium ion import across plasma membrane	4	0.355556	0.333327	SLC12A4, KCNJ11, ATP1B2, SLC12A6	967	43	20399	1.96234	1	1	0.990987
GOTERM_BP_DIRECT	GO:0071805~potassium ion transmembrane transport	8	0.711111	0.419408	SLC9A2, SLC12A4, EDN3, KCNJ11, KCNC1, SLC12A6, TMEM175, KCNK3	967	130	20399	1.29816	1	1	0.990987
GOTERM_BP_DIRECT	GO:0006813~potassium ion transport	8	0.711111	0.481284	SLC12A4, CDKN1B, KCNJ11, KCNC1, NOS3, ATP1B2, TMEM175, KCNK3	967	138	20399	1.22291	1	1	0.990987

## Sheet: FoxP1SkmKO KPC
Gene Name	Amplitude	Phase	Peak time	Basal	P-value	R2
Slc16a9	1.49011	4.79466	1.20534	2.01411	8.45439e-07	0.955284
Dyrk2	3.88841	3.15301	2.84699	13.7017	1.42656e-06	0.949771
Grb2	2.3642	17.3571	12.6429	20.5711	2.36036e-06	0.943824
Miga2	2.60839	2.68335	3.31665	6.10358	3.5459e-06	0.938507
Asb2	91.2321	3.69787	2.30213	325.003	4.03757e-06	0.936706
Leo1	0.806799	23.215	6.78501	3.53276	4.3776e-06	0.935559
Ypel2	1.97277	4.39252	1.60748	3.61972	4.59738e-06	0.934853
Wdr6	0.767458	1.86238	4.13762	2.82088	5.65587e-06	0.931784
Arntl	1.97373	3.10374	2.89626	2.51462	6.22669e-06	0.93031
Zfp142	0.510367	5.59596	0.404036	1.25296	6.73293e-06	0.929089
Dbp	21.1269	16.7602	13.2398	21.9399	7.01561e-06	0.928438
Nr1d1	24.8031	20.9682	9.0318	30.5311	8.01059e-06	0.926298
Tef	11.2366	15.6071	14.3929	47.5605	8.31975e-06	0.925675
Lrrc30	32.4216	5.26603	0.733969	93.3774	8.68534e-06	0.924961
Ahdc1	2.58739	4.41557	1.58443	6.72794	1.11373e-05	0.920698
Pik3r1	2.14195	8.16832	21.8317	4.16868	1.14209e-05	0.920254
Samd4	1.56747	22.9515	7.0485	8.17312	1.29391e-05	0.918011
Per2	2.60577	13.6725	16.3275	3.10927	1.53348e-05	0.914857
Zhx2	2.78369	1.09919	4.90081	9.49586	1.56652e-05	0.914452
Slc30a1	0.592322	16.6094	13.3906	1.7732	1.61048e-05	0.913925
Slc25a36	1.71815	4.4624	1.5376	4.58903	1.68983e-05	0.913
Pnpla3	4.18465	5.26544	0.734562	5.49441	1.7168e-05	0.912693
Coq10b	1.32407	16.7742	13.2258	2.29977	1.81133e-05	0.911647
Klhl30	9.58917	23.9247	6.07533	38.6798	2.03182e-05	0.909363
Slc25a30	0.989931	10.7063	19.2937	2.27317	2.24631e-05	0.907318
Fam53b	1.64828	2.30899	3.69101	6.78359	3.36761e-05	0.898592
Gm49579	0.382883	12.3148	17.6852	0.477222	3.46981e-05	0.897916
Pdxk	0.362597	11.9715	18.0285	1.3438	3.79563e-05	0.89586
Ppp1r27	20.9076	3.79287	2.20713	54.5936	3.92129e-05	0.895103
Rreb1	0.872623	2.0759	3.9241	3.84474	4.20519e-05	0.893461
A830019P07Rik	0.039079	14.8917	15.1083	0.0368989	4.60047e-05	0.891313
Tle1	1.45829	5.85315	0.146854	5.82207	5.52754e-05	0.886787
Grip2	0.447107	2.47444	3.52556	1.14574	5.75878e-05	0.885751
Cacul1	0.499421	15.0161	14.9839	6.51915	7.01451e-05	0.880632
Usp2	15.9669	14.5221	15.4779	43.2576	7.29467e-05	0.879589
Wee1	0.644465	10.9291	19.0709	2.03987	8.21316e-05	0.876373
Syne1	0.290112	1.79567	4.20433	1.76131	8.41497e-05	0.875704
Dnajb4	1.42308	8.6638	21.3362	6.22068	9.01767e-05	0.873779
Nr1d2	6.2085	15.8734	14.1266	20.8337	9.57869e-05	0.872075
Cpeb1	5.19446	23.8283	6.17167	17.2872	9.66804e-05	0.87181
Ankrd23	11.7862	22.791	7.20899	68.4336	9.86049e-05	0.871248
Gm48908	0.31151	8.49896	21.501	0.307208	9.93248e-05	0.871039
Cyth1	2.29945	17.9447	12.0553	14.1663	0.00010544	0.869316
Cry2	2.03388	15.9179	14.0821	7.64411	0.000106655	0.868982
Ankrd33b	1.92379	1.78855	4.21145	10.1594	0.000110448	0.867961
A530001N23Rik	0.149737	5.2909	0.709102	0.347382	0.000111296	0.867737
Cdc42ep2	2.10555	4.01076	1.98924	8.38221	0.000114333	0.866943
Nrip1	1.59609	12.0971	17.9029	3.14492	0.000116379	0.866417
Pag1	0.220457	5.25158	0.748423	0.791163	0.000136869	0.861516
Acvr1b	7.1449	12.1213	17.8787	27.2491	0.000140755	0.860651
Mylk4	93.1747	11.7243	18.2757	296.746	0.000144956	0.859738
Gm5637	0.194111	22.0087	7.99133	0.241277	0.000147812	0.859128
Trp53i11	1.58106	0.30522	5.69478	4.12675	0.000150799	0.8585
Tnfaip2	5.18151	1.05231	4.94769	17.517	0.000154931	0.857648
Lbh	0.326415	18.7093	11.2907	1.92978	0.000155813	0.857468
Sphk2	1.52905	5.10812	0.891879	4.91389	0.000164992	0.855643
Tmem243	0.198844	11.8776	18.1224	0.964698	0.0001707	0.854548
Fkbp5	2.52739	7.67987	22.3201	4.8777	0.000172583	0.854193
Oas2	0.182213	6.9552	23.0448	0.590268	0.000174506	0.853834
Mid1ip1	8.99538	12.3959	17.6041	17.234	0.000186309	0.851693
Gm5510	0.277053	19.6867	10.3133	0.36407	0.000202348	0.848946
Tpt1-ps6	0.402856	4.99527	1.00473	0.432007	0.000204069	0.848661
Ppp1r3c	73.5726	6.56201	23.438	133.149	0.000204295	0.848624
Chpt1	1.54762	13.1878	16.8122	16.3665	0.000212497	0.847294
Cacna1g	0.0856928	2.99009	3.00991	0.253947	0.000213908	0.847069
Pdcd4	0.787966	17.5309	12.4691	3.89381	0.000223173	0.845621
Ppp1r15b	0.621725	11.4825	18.5175	4.40897	0.000232581	0.844198
Amotl2	1.22423	8.49733	21.5027	4.45901	0.000251155	0.841515
Arhgap20	0.968834	1.45902	4.54098	3.33842	0.000253656	0.841166
1700071M16Rik	0.537613	4.47696	1.52304	0.687577	0.000264238	0.839717
Tirap	0.924538	7.98654	22.0135	3.92695	0.000264866	0.839632
Dnah3	0.0267349	6.71194	23.2881	0.0276772	0.00027747	0.837967
Hint3	0.600579	13.6651	16.3349	4.11209	0.00027932	0.837728
Scamp2	1.82894	1.39587	4.60413	13.6354	0.000290241	0.836339
Wsb1	1.72132	3.51496	2.48504	4.11926	0.000293193	0.83597
Myod1	13.4204	7.10562	22.8944	33.0703	0.000308396	0.834117
Irf2bp2	2.15783	5.50967	0.490325	6.79075	0.000321344	0.832594
Snrk	1.93664	11.6227	18.3773	10.3061	0.000326804	0.831966
1810013L24Rik	2.44074	16.865	13.135	10.3768	0.000335473	0.830986
Gpam	8.20869	16.4845	13.5155	47.4263	0.000338038	0.830699
Ttc32	0.863105	16.2997	13.7003	5.27358	0.000341318	0.830336
Stk35	0.470066	13.9235	16.0765	1.92928	0.000341379	0.830329
Tecpr2	1.21394	8.24269	21.7573	4.02412	0.000352968	0.829065
Gm42752	0.547397	17.9156	12.0844	0.807176	0.000354352	0.828917
Gm32200	0.746679	3.26072	2.73928	2.34258	0.000365755	0.827708
Rnf144a	0.317538	3.99463	2.00537	1.24628	0.000372974	0.826958
Nav2	0.206995	23.5721	6.42795	0.834675	0.00037568	0.82668
Nfil3	10.1823	6.09187	23.9081	16.7198	0.000375771	0.826671
Peli1	0.228699	7.37884	22.6212	1.7278	0.000391211	0.825113
Vgll2	13.8107	2.19253	3.80747	54.6849	0.00039139	0.825095
Hlf	0.933526	14.522	15.478	2.48475	0.000400605	0.824188
Fam110b	0.280268	1.4386	4.5614	0.446908	0.000405785	0.823686
Mettl17	0.67556	1.9821	4.0179	3.31226	0.000406332	0.823633
Ces1d	6.01448	8.2367	21.7633	15.7255	0.000415268	0.822778
Sox4	0.512473	1.79171	4.20829	1.5109	0.000421527	0.822188
Particl	0.467835	17.5603	12.4397	2.15915	0.000422677	0.82208
Mthfr	0.492514	3.41693	2.58307	1.37596	0.000431364	0.821274
Cry1	1.36777	6.25598	23.744	5.89986	0.000431523	0.821259
Per3	2.11227	15.6817	14.3183	4.86921	0.000443035	0.820211
Auts2	0.530855	0.385551	5.61445	1.13213	0.00044992	0.819593
Slc25a33	2.40941	16.3297	13.6703	6.97027	0.000457548	0.818918
Gm2415	0.0748487	19.8803	10.1197	0.167063	0.000458106	0.818869
E130102H24Rik	1.03108	17.0514	12.9486	2.30558	0.000459294	0.818765
Sh3bp5	2.63999	23.6655	6.33447	9.48744	0.000465421	0.81823
Gm7967	0.06304	17.1082	12.8918	0.140904	0.000474094	0.817483
Asb8	4.96603	17.6628	12.3372	42.6169	0.000475868	0.817331
Arrdc3	4.54677	9.08323	20.9168	9.46716	0.00047735	0.817205
Shisa2	8.86208	5.73226	0.267739	40.4996	0.000480181	0.816965
Nucks1	1.3008	12.7524	17.2476	9.50004	0.000481397	0.816862
Pik3cd	1.31427	18.4604	11.5396	4.67964	0.00048324	0.816706
Frmd8os	0.345159	5.46175	0.538251	1.0565	0.000493471	0.815851
Rnase13	0.669339	4.85203	1.14797	1.21241	0.000516711	0.813958
Phaf1	0.614277	1.2935	4.7065	4.77923	0.000522976	0.813459
Zfp626	0.213821	16.3575	13.6425	1.05425	0.00052585	0.813232
Nphp3	0.0809527	22.8762	7.12377	0.395174	0.000532901	0.812678
4930506C21Rik	0.443963	15.9465	14.0535	0.87321	0.000545024	0.81174
Sh3glb2	1.2792	22.7602	7.23979	6.652	0.000551618	0.811236
Ccdc186	0.628765	13.3011	16.6989	4.51908	0.000554895	0.810987
Agap1	0.230239	20.5288	9.47119	1.22993	0.000556472	0.810868
Fmo2	2.71402	10.3657	19.6343	5.71968	0.000561242	0.810509
Cd36	11.5527	6.65051	23.3495	65.9866	0.000561907	0.810459
Txnrd2	0.487093	19.4099	10.5901	4.14541	0.000567549	0.810038
Mir100hg	0.0860375	2.60657	3.39343	0.363545	0.000571317	0.809758
Lrrc8d	0.102767	1.05845	4.94155	0.38093	0.000592651	0.808202
Tmtc1	2.19485	13.4724	16.5276	17.7254	0.0005982	0.807804
Npas2	0.215256	1.44285	4.55715	0.188937	0.000609324	0.807016
3222401L13Rik	0.112693	6.79023	23.2098	0.306126	0.000610959	0.806901
Pbx1	0.256764	20.947	9.05299	1.85647	0.000614261	0.806669
Stard3	1.08656	17.2564	12.7436	4.47795	0.000630093	0.805573
Klhl33	6.66391	15.197	14.803	37.9021	0.000632569	0.805403
Sbk1	1.62397	20.8089	9.19109	8.29225	0.000647441	0.804396
Hmox2	1.89636	14.4511	15.5489	11.0634	0.000655102	0.803884
Ubc	11.9784	4.63056	1.36944	23.137	0.000664467	0.803264
Esyt2	0.551082	11.2606	18.7394	4.8019	0.000669907	0.802908
Gart	0.62128	14.3989	15.6011	9.06331	0.000677939	0.802385
Abtb2	1.31351	1.557	4.443	4.68045	0.000686939	0.801805
Relt	1.89659	0.678842	5.32116	6.92078	0.000700011	0.800973
Tfe3	0.185386	1.13639	4.86361	1.31744	0.000730506	0.799078
Smarca5	0.614087	12.9886	17.0114	4.67271	0.00073444	0.798838
Gvin1	0.0537523	10.8189	19.1811	0.116306	0.000737145	0.798674
Zkscan6	0.199515	17.3159	12.6841	0.990488	0.00075122	0.797826
Srsf7	1.16084	11.9228	18.0772	7.64291	0.000753457	0.797692
Gm45221	0.386963	17.0439	12.9561	1.06083	0.000778874	0.796195
Atoh8	1.73725	8.91818	21.0818	4.03335	0.000778953	0.79619
Mllt3	0.718089	17.4513	12.5487	6.96355	0.000785753	0.795796
Mob3b	0.0520523	11.2686	18.7314	0.0872785	0.000802826	0.794819
Tead4	1.16018	3.26515	2.73485	3.41075	0.000805858	0.794647
Nkiras2	0.537873	22.3776	7.62241	6.78478	0.00080826	0.794511
Rdh5	0.154114	5.5591	0.440896	0.890548	0.000840541	0.792715
Kansl2-ps	0.756274	9.35163	20.6484	6.12749	0.000862032	0.791548
Gm49540	0.338681	17.3538	12.6462	0.646368	0.000882727	0.790447
Hnrnpdl	2.18547	15.6647	14.3353	17.5111	0.000887327	0.790204
Clock	0.475441	0.758825	5.24117	1.84468	0.000891391	0.789991
Cntfr	3.32085	8.51384	21.4862	9.38041	0.000892846	0.789915
Nampt	3.77176	11.9556	18.0444	25.783	0.000924127	0.788301
Pde4a	2.03226	20.5903	9.40966	13.4739	0.000940117	0.787493
Slc7a2	5.19749	10.2058	19.7942	13.1571	0.000944007	0.787298
1700017B05Rik	0.264521	2.875	3.125	0.814871	0.000947933	0.787101
Maco1	1.16843	12.0251	17.9749	5.84872	0.000974409	0.785794
Ciart	2.23675	17.395	12.605	1.87509	0.000979148	0.785563
4930451E10Rik	0.180631	12.2826	17.7174	0.230212	0.000982952	0.785378
8030462N17Rik	0.655963	23.8167	6.18333	5.10637	0.000985274	0.785266
Pfn1	4.75124	19.1847	10.8153	54.1431	0.000985449	0.785257
Homer2	0.317782	8.56165	21.4383	2.05154	0.000988586	0.785105
Kif26b	0.0899852	20.5095	9.49051	0.209083	0.000992865	0.784899
Plcd4	1.93398	18.3876	11.6124	12.4829	0.000998846	0.784612
Rabgef1	2.15844	21.2813	8.71874	18.6102	0.000998911	0.784609
Tanc2	0.10108	0.228983	5.77102	0.540115	0.00100015	0.78455
Gm13339	4.89161	13.5519	16.4481	6.77763	0.00101147	0.78401
Slc7a8	1.45679	10.6006	19.3994	4.10527	0.00101418	0.783882
Adamts4	0.106758	3.19195	2.80805	0.155931	0.00102226	0.7835
Tbc1d1	6.8478	7.38107	22.6189	27.1622	0.00102654	0.783299
Myo10	1.62157	1.2394	4.7606	9.99511	0.00106067	0.781718
Fhip2a	0.73636	8.25119	21.7488	3.90086	0.00106131	0.781689
Itm2b	5.49489	6.27139	23.7286	59.9827	0.00107258	0.781176
Rpn2	1.18718	2.82262	3.17738	13.6927	0.00107699	0.780976
Gm15443	0.143837	17.8562	12.1438	0.13836	0.00109332	0.780242
Tgfbr1	0.831494	7.86318	22.1368	4.42599	0.00110639	0.779662
Zdhhc23	0.618324	5.73727	0.262732	1.81456	0.00111365	0.779341
Hk2	13.6536	12.4549	17.5451	86.7738	0.00111987	0.779068
Padi2	4.77847	22.9878	7.01224	29.391	0.00112375	0.778898
Amot	2.23971	3.93693	2.06307	13.987	0.00112654	0.778776
Mras	0.514105	4.24439	1.75561	1.57536	0.00114808	0.777843
Naa40	0.69073	0.220798	5.7792	3.30893	0.00116479	0.777128
Abhd6	0.42648	8.8648	21.1352	2.90104	0.00118317	0.776352
Pus7	0.223445	15.1196	14.8804	1.69522	0.00119544	0.775838
Pomt1	0.392587	23.8227	6.1773	2.32705	0.00121921	0.774855
Arhgap24	0.387465	22.9458	7.05419	1.18556	0.00123037	0.774399
Srgap2	0.214439	22.7862	7.21376	1.64355	0.00123337	0.774277
Gm44877	0.204347	14.578	15.422	0.146845	0.0012467	0.773737
Vcpip1	0.187015	13.086	16.914	1.51567	0.00125745	0.773305
Pard3	0.295746	21.5443	8.4557	2.51092	0.00126395	0.773045
Lrtm2	2.05459	8.23029	21.7697	4.6043	0.00129365	0.77187
Relb	0.350308	19.1094	10.8906	1.64996	0.00129805	0.771698
Mrgprh	0.584103	3.79928	2.20072	2.12602	0.00130624	0.771379
Suco	0.114089	2.28163	3.71837	1.0865	0.00131553	0.771019
Ap1g1	0.39191	9.15909	20.8409	4.96554	0.00131586	0.771006
Kbtbd11	0.0664494	2.05241	3.94759	0.117528	0.00131989	0.77085
Wipf3	0.395432	15.391	14.609	3.28681	0.00133417	0.770302
Heatr1	0.204763	6.79049	23.2095	1.83139	0.00133571	0.770243
Papola	0.879651	5.8945	0.105499	7.85273	0.00134179	0.770011
Rpl30-ps9	0.0999545	22.6413	7.35866	0.0947446	0.00135849	0.769378
Mrpl33	0.560724	15.4949	14.5051	3.43576	0.0013607	0.769294
Gm15408	0.25501	20.9299	9.07012	0.984881	0.00136824	0.769011
Crhr2	1.32919	5.84862	0.151379	12.6738	0.00137029	0.768934
Dynll2	21.9219	16.7538	13.2462	135.185	0.00143481	0.766559
Ino80	0.546037	18.244	11.756	4.4164	0.00145325	0.765896
Arhgap1	0.340626	4.54133	1.45867	1.90128	0.00146279	0.765555
Slc23a1	0.0980285	10.2554	19.7446	0.159571	0.00146955	0.765315
Pxylp1	0.0757187	3.89961	2.10039	0.145442	0.00147094	0.765266
Efr3b	0.445374	0.514838	5.48516	1.37785	0.00149176	0.764531
Vps13d	0.510063	8.42176	21.5782	4.4958	0.00149347	0.764471
Mapk6	0.623767	22.4337	7.56632	4.36143	0.00150731	0.763988
Tmed2	4.3585	14.9992	15.0008	37.2219	0.00151294	0.763793
Zfp655	0.321111	14.8296	15.1704	2.056	0.00153652	0.762979
Ptpn4	0.618746	0.733209	5.26679	2.27585	0.00155099	0.762485
Bcor	0.626175	4.65107	1.34893	4.63222	0.00156483	0.762016
Tfdp2	0.947024	8.27006	21.7299	5.11511	0.00157624	0.761631
Necap1	0.481509	5.19387	0.806135	3.24059	0.00158069	0.761482
Dusp8	2.97922	3.24539	2.75461	13.146	0.00158489	0.761341
Fbh1	0.546677	5.78313	0.21687	4.52596	0.00160424	0.760697
Pdha1	9.22778	14.8704	15.1296	136.587	0.00160922	0.760532
Gm26881	0.327703	12.1548	17.8452	0.798934	0.00161086	0.760477
Ckb	0.565365	1.92689	4.07311	2.03488	0.00162203	0.760109
Mlxip	2.76894	5.15226	0.847744	15.6818	0.00165233	0.759121
Per1	6.73949	15.1695	14.8305	12.1275	0.00168263	0.758146
Itpk1	0.60623	5.79539	0.20461	2.6327	0.0016923	0.757838
Mindy1	1.18819	22.8603	7.13973	5.25055	0.0016959	0.757723
Banp	0.362794	7.31625	22.6838	1.06532	0.00169848	0.757642
Zkscan14	0.531748	17.9958	12.0042	2.64732	0.00170393	0.757469
Olfm1	0.619441	2.28201	3.71799	1.55607	0.00173128	0.756609
Msi2	2.70819	15.9814	14.0186	17.6325	0.00173912	0.756365
Tm9sf4	0.411792	1.35168	4.64832	4.12375	0.0017522	0.755959
Gm10073	1.76017	4.0989	1.9011	5.32336	0.00178707	0.754888
Crtc3	0.419406	1.77325	4.22675	2.75981	0.00178927	0.754821
Il6ra	0.341239	8.61512	21.3849	0.790723	0.00181315	0.754097
Tnfrsf1a	1.17984	3.09593	2.90407	9.04395	0.00182289	0.753804
Tcap	421.836	14.1575	15.8425	2579.82	0.00184797	0.753056
Noc4l	0.943241	3.86988	2.13012	6.4601	0.0018697	0.752413
D830024N08Rik	0.507539	7.49236	22.5076	1.35833	0.0018883	0.751868
Rps2-ps10	4.7886	15.0358	14.9642	9.93226	0.00192283	0.750867
Lrrc75a	0.470932	4.32442	1.67558	2.30056	0.00192986	0.750665
Gm22146	0.0406651	8.91865	21.0814	0.0274787	0.00194035	0.750364
Stxbp3	0.742272	17.0832	12.9168	4.30847	0.00194706	0.750173
Aopep	0.643368	19.1067	10.8933	2.91763	0.0019531	0.750001
ENSMUSG00000120736	0.289533	16.5704	13.4296	0.260723	0.00195578	0.749924
Gm11205	0.129036	17.4008	12.5992	0.0813856	0.00196489	0.749666
Btrc	0.142517	16.0877	13.9123	1.3563	0.00198018	0.749235
Gm4861	1.96227	5.11743	0.882566	4.35352	0.0019834	0.749144
Rab7	11.8286	8.79852	21.2015	83.7539	0.00201249	0.748331
Nfatc3	0.37928	3.34929	2.65071	3.47388	0.00202325	0.748033
Mtf2	0.314613	14.9817	15.0183	1.73702	0.00202355	0.748024
Armc6	0.409012	1.87454	4.12546	3.08821	0.00204138	0.747533
Adamts7	0.0985223	21.0063	8.99374	0.284551	0.00204249	0.747502
Pdcd7	1.82597	23.5375	6.4625	9.8773	0.00204421	0.747455
Srebf2	0.655601	2.09767	3.90233	3.01664	0.00204517	0.747428
Kat6b	0.195284	23.2368	6.76319	1.51067	0.0020452	0.747428
Tshz1	0.508017	3.419	2.581	2.89986	0.00206171	0.746976
Gm43672	1.56028	6.88525	23.1148	8.72562	0.00206433	0.746905
Spring1	0.409263	5.02418	0.975822	2.94952	0.00207041	0.746739
Eml3	0.373874	23.1053	6.89466	2.48702	0.00207609	0.746585
Gm48697	0.00896246	23.959	6.04103	0.00517418	0.00207971	0.746487
Slc38a2	4.61586	6.23699	23.763	16.2105	0.00208183	0.746429
Gm13848	0.0121343	19.9521	10.0479	0.00700522	0.00208264	0.746408
Jarid2	0.560469	16.5549	13.4451	2.67697	0.00209208	0.746152
Hnrnpl	0.961568	18.5761	11.4239	15.6255	0.00210974	0.745678
Col4a2	5.92136	0.241829	5.75817	16.7555	0.0021526	0.744539
Upk1a	0.163737	4.11865	1.88135	0.208706	0.00215292	0.74453
1810059H22Rik	0.091793	17.1866	12.8134	0.174152	0.0021543	0.744494
Plekhn1	0.144279	0.373296	5.6267	0.449513	0.00216275	0.744272
Gm11808	10.4126	14.4632	15.5368	33.8203	0.002171	0.744055
Cfap53	0.0469158	22.4099	7.59005	0.0596128	0.00219433	0.743446
Setbp1	0.254997	7.22163	22.7784	1.33147	0.00222629	0.742621
Tns3	0.165941	7.21006	22.7899	1.03416	0.00224027	0.742262
Nsun2	0.377529	6.87418	23.1258	6.99617	0.00225721	0.74183
Fbxl6	0.618505	23.8414	6.15862	3.90179	0.00226026	0.741753
Htra2	0.80243	17.4792	12.5208	4.08751	0.00226398	0.741659
Plekhg1	0.29112	3.97332	2.02668	0.712913	0.00227341	0.74142
Tspan4	0.860996	14.5208	15.4792	3.91181	0.00227845	0.741293
Dnajc28	0.844441	10.9288	19.0712	10.5476	0.00228594	0.741104
Tgfbr2	0.548384	5.56679	0.43321	3.55709	0.0022907	0.740984
Osgepl1	0.45704	14.0714	15.9286	3.45009	0.00229141	0.740966
Lrrn1	0.591862	6.29088	23.7091	3.1027	0.00231524	0.74037
Ankrd27	0.561163	0.824904	5.1751	3.62214	0.00232736	0.740069
Krt80	0.0499136	2.49847	3.50153	0.104978	0.00234815	0.739555
Pttg1ip	0.786511	3.94579	2.05421	5.97149	0.00235982	0.739267
Baiap2	0.100275	8.12693	21.8731	0.545337	0.00237455	0.738907
4833445I07Rik	0.114628	18.9316	11.0684	0.155768	0.00237777	0.738828
Pet100	0.57166	12.746	17.254	1.83726	0.00239805	0.738335
Uba52	3.02514	14.8758	15.1242	8.30673	0.00240463	0.738175
Gas1	1.48073	3.52846	2.47154	4.26278	0.00240763	0.738103
Zfhx2	0.115892	4.90151	1.09849	0.794244	0.00241131	0.738014
Flcn	2.41335	20.3686	9.63139	15.4313	0.0024157	0.737908
Plekhf1	0.568097	3.47753	2.52247	2.26537	0.00242402	0.737708
Zfp869	0.227203	15.4643	14.5357	2.44522	0.00244621	0.737176
Gm14634	0.10278	18.5385	11.4615	0.209921	0.0024486	0.737119
Gm30023	0.0406492	17.0726	12.9274	0.0282902	0.00245827	0.736889
Ep300	0.70912	6.69443	23.3056	5.56244	0.00246529	0.736722
N4bp1	0.480308	5.36676	0.633244	3.72914	0.00247621	0.736463
Nipa1	0.196504	16.5283	13.4717	0.593853	0.00250816	0.735711
Wdhd1	0.0451055	14.2575	15.7425	0.126766	0.00251419	0.73557
Adam19	0.252234	0.573005	5.42699	0.512569	0.00251463	0.73556
Gm9869	4.03848	17.9804	12.0196	8.51666	0.00252188	0.735391
Mif4gd	2.09418	1.77674	4.22326	15.4627	0.00252817	0.735244
Mast4	0.523585	0.532639	5.46736	2.20841	0.00255218	0.734687
Rnf217	0.240802	20.4342	9.56577	2.11676	0.00255566	0.734607
Gramd4	0.857753	1.87733	4.12267	3.69141	0.0025668	0.73435
Aph1b	0.122849	5.56797	0.432028	0.816279	0.00256693	0.734347
Idh1	0.935821	13.7288	16.2712	5.69619	0.00258267	0.733986
Gm10243	1.51087	13.5073	16.4927	3.17515	0.00258569	0.733917
Snw1	0.475134	11.4994	18.5006	3.90285	0.00262592	0.733003
Mthfd1l	0.109805	14.7257	15.2743	0.155276	0.0026302	0.732906
Cyp4f39	3.70954	17.6193	12.3807	15.5143	0.00264855	0.732493
Marchf3	0.0653172	1.09286	4.90714	0.246629	0.00265848	0.73227
Rbm18	0.350574	14.7535	15.2465	5.79076	0.00270265	0.731288
Atp6v1d	0.830797	18.2698	11.7302	10.878	0.00273954	0.730477
ENSMUSG00000121039	0.0884616	1.9704	4.0296	0.0668932	0.00277198	0.729772
Slc38a3	6.28222	6.23984	23.7602	29.4533	0.00277705	0.729662
Zbed3	0.348184	1.6689	4.3311	2.14685	0.0027884	0.729417
Slc43a1	0.753939	19.6662	10.3338	3.5051	0.00278988	0.729385
ENSMUSG00000120229	1.41206	13.4907	16.5093	3.13423	0.00281648	0.728813
Rai14	0.192881	7.26157	22.7384	1.2146	0.00284715	0.72816
Rpl21-ps8	1.10053	0.889295	5.1107	3.59072	0.00284843	0.728133
Gm43834	0.0107976	6.12247	23.8775	0.00739203	0.00285215	0.728054
Gm49544	0.137569	18.9474	11.0526	0.149479	0.0028532	0.728032
Stimate	0.457135	4.63401	1.36599	3.05256	0.00285897	0.72791
Galc	0.0705798	4.17212	1.82788	0.339888	0.00287811	0.727506
Vps13a	0.184888	10.5745	19.4255	1.44577	0.00288211	0.727422
Heatr5b	0.183259	7.13112	22.8689	1.45633	0.00291401	0.726754
Gm4366	1.15505	13.41	16.59	9.00223	0.00292302	0.726567
Lrp10	1.21776	1.76864	4.23136	11.1096	0.00294106	0.726193
2410002F23Rik	0.368306	17.4759	12.5241	1.37833	0.0029732	0.72553
Gm38162	0.0245798	13.9338	16.0662	0.029287	0.00297489	0.725496
Ppp2ca	0.843934	12.8928	17.1072	14.5014	0.0029792	0.725407
Mecp2	0.318508	6.92367	23.0763	3.18995	0.00300303	0.724921
Gm43119	0.0506939	12.8439	17.1561	0.0370958	0.0030136	0.724706
Ap1m1	0.75859	1.05492	4.94508	6.64736	0.00301801	0.724616
Odf3b	0.288484	0.829879	5.17012	0.484295	0.00303027	0.724368
Adcy3	0.0411699	1.79719	4.20281	0.200849	0.00304721	0.724027
Hhip	0.0296567	8.97595	21.024	0.0458904	0.00305886	0.723792
Myl12a	2.58429	16.497	13.503	18.3178	0.00307974	0.723375
Bhlhe40	6.9132	19.6584	10.3416	25.5479	0.00310623	0.722848
Mmp14	0.62682	1.96052	4.03948	1.77034	0.00312272	0.722521
Pltp	0.893086	1.08767	4.91233	3.89104	0.00313716	0.722237
Sh3pxd2a	0.649467	20.5613	9.43871	7.16956	0.00313803	0.72222
Tm6sf2	0.238547	5.31415	0.685847	0.518542	0.00316468	0.721697
Cyp2j9	0.0836634	5.04417	0.955833	0.20486	0.00316707	0.72165
C2	0.106067	22.6282	7.37181	0.202475	0.00317597	0.721477
Tnik	0.426796	19.7654	10.2346	2.2333	0.00317723	0.721452
Paqr9	0.175778	6.55753	23.4425	1.11	0.00318706	0.721261
Bcar1	0.600548	1.99719	4.00281	3.46397	0.00319767	0.721055
Nipa2	0.415212	11.9399	18.0601	2.75417	0.00321125	0.720792
Ahctf1	0.520917	9.68517	20.3148	2.50654	0.00326344	0.71979
Tnfsf14	0.037447	3.06732	2.93268	0.026125	0.00326741	0.719714
Ube2d1	4.45036	18.9669	11.0331	33.1232	0.00327303	0.719607
Zmynd11	0.390914	18.3121	11.6879	9.27357	0.00332047	0.718709
Cdipt	1.40539	4.93217	1.06783	13.1304	0.00332223	0.718676
Trib2	0.582145	3.71059	2.28941	5.11984	0.00332338	0.718654
Ppat	1.57848	16.9825	13.0175	6.17113	0.0033313	0.718506
Tpra1	0.791383	1.09357	4.90643	4.66341	0.00333551	0.718427
Rps3a3	0.26305	17.7205	12.2795	0.612613	0.00335898	0.717987
Tug1	0.188401	9.00831	20.9917	2.42398	0.0033676	0.717827
Nfe2l2	1.05076	13.6335	16.3665	7.99802	0.00339984	0.717229
Ccdc85b	1.2854	14.9363	15.0637	8.03033	0.00340382	0.717155
Tmem94	3.99957	0.407998	5.592	28.2738	0.00341005	0.71704
Cnksr3	0.323208	9.68535	20.3147	1.42631	0.00341983	0.71686
Jph1	10.0644	16.6117	13.3883	100.321	0.00342213	0.716818
Gm49980	0.862024	2.90553	3.09447	3.19271	0.00343296	0.716619
Prkcq	1.42411	18.7384	11.2616	11.8217	0.00343755	0.716535
Bptf	0.356495	5.82712	0.172875	2.96444	0.0034433	0.71643
Caskin2	1.44241	6.08213	23.9179	8.30361	0.00345475	0.71622
Vac14	0.326643	22.7019	7.29809	3.39516	0.00347425	0.715865
Gm17024	0.743841	16.1638	13.8362	1.77949	0.00348945	0.715589
Gm25047	2.48	9.88288	20.1171	2.75486	0.00350008	0.715397
Fbxw10	0.0404768	22.065	7.93498	0.0451424	0.00350224	0.715358
Lingo3	0.808356	2.62369	3.37631	4.22076	0.00353278	0.714808
Tmem131	0.781342	0.91729	5.08271	5.66635	0.00354137	0.714654
Hexim2	0.377296	16.4217	13.5783	1.52254	0.00354152	0.714652
Dnajb9	2.12234	13.2624	16.7376	12.3571	0.00356227	0.714281
Ly6e	2.53653	4.51501	1.48499	15.511	0.00356707	0.714195
Il2ra	0.0721744	6.78306	23.2169	0.20422	0.00356822	0.714175
Hyal2	0.778982	4.56551	1.43449	3.73349	0.00359024	0.713784
Arfgap2	2.11233	11.8762	18.1238	19.2771	0.00359032	0.713783
Zfp395	0.934597	2.04451	3.95549	4.96979	0.00359517	0.713697
Brdt	0.0674224	20.3495	9.65052	0.261319	0.00361308	0.71338
Gm16380	0.189488	2.98595	3.01405	0.116245	0.00361615	0.713326
Rab5a	0.553497	14.3439	15.6561	7.481	0.00364616	0.712799
Nfatc1	1.30766	2.77751	3.22249	8.33937	0.00367663	0.712267
Cys1	0.479559	10.9194	19.0806	0.948017	0.00369177	0.712005
Rora	0.936023	13.6331	16.3669	5.69767	0.00369726	0.71191
Notch1	0.486193	6.36928	23.6307	2.09189	0.00369857	0.711887
Fam107a	0.244905	10.5587	19.4413	0.424017	0.00373173	0.711315
Glul	38.8818	10.4189	19.5811	73.1124	0.00374185	0.711141
Rab1a	2.08144	13.7821	16.2179	23.2751	0.00374214	0.711136
Gm31848	0.113914	7.96399	22.036	0.144861	0.00374345	0.711114
Zfp664	0.247965	7.43466	22.5653	3.56436	0.00375344	0.710942
Naa50	9.18261	15.5927	14.4073	65.0964	0.00378505	0.710403
Gnb2	1.60556	1.6023	4.3977	21.3856	0.0037904	0.710312
Entpd1	0.896725	8.00314	21.9969	3.21129	0.00379223	0.710281
Npy1r	0.593018	8.52512	21.4749	1.14033	0.00381939	0.709821
Gm12338	16.8091	14.2928	15.7072	47.1424	0.0038417	0.709446
Rhoj	0.370814	5.42082	0.579177	1.49581	0.00384695	0.709357
Dbt	2.39766	7.14174	22.8583	10.9953	0.00388402	0.708737
9430064I24Rik	0.0382566	10.7317	19.2683	0.0370989	0.00389101	0.708621
Akap8	0.390247	17.2024	12.7976	7.10183	0.00390864	0.708328
Gm44700	0.0670426	0.193758	5.80624	0.0434993	0.00391467	0.708228
Pfkfb3	30.4135	19.2802	10.7198	29.0152	0.00392237	0.708101
Cbfa2t3	1.27023	5.22244	0.777557	4.55527	0.00392404	0.708073
Srpr	6.8737	7.79801	22.202	74.1856	0.00395833	0.707508
Ranbp10	1.4102	0.6178	5.3822	8.97382	0.00400953	0.706672
Fbxl17	1.47595	13.8228	16.1772	13.4549	0.00403701	0.706226
Acadl	14.188	10.3019	19.6981	113.163	0.00405822	0.705884
Eng	4.11993	5.30365	0.696349	17.6753	0.00406101	0.705839
Hapln4	0.0370474	7.688	22.312	0.0263853	0.00407286	0.705648
Pdp1	6.36023	16.313	13.687	24.7319	0.0040838	0.705473
Nos2	0.441931	23.4952	6.50482	1.62628	0.00410014	0.705211
Pstk	0.243419	14.274	15.726	2.56396	0.00410453	0.705141
Ufl1	0.334372	14.8663	15.1337	4.35683	0.00412573	0.704803
Scn2b	0.195339	10.9727	19.0273	0.480915	0.00413143	0.704713
ENSMUSG00000121096	2.91794	19.2625	10.7375	10.8907	0.00415046	0.704411
Abhd11os	0.240983	10.2688	19.7312	0.553099	0.00417069	0.704092
Zfp36l2	1.2589	4.10255	1.89745	5.30554	0.00418199	0.703914
Gm38245	0.109811	15.0533	14.9467	0.192293	0.00418224	0.70391
Zbtb40	0.263525	2.89653	3.10347	1.36598	0.00418231	0.703909
Sobp	2.06275	18.489	11.511	11.549	0.00418926	0.703799
Pgm2l1	0.324648	12.6144	17.3856	2.71733	0.00423087	0.703148
Osr2	0.27901	0.591562	5.40844	0.923176	0.00423671	0.703057
Gm20430	0.456517	13.3672	16.6328	0.42591	0.00423854	0.703028
Gprc5c	4.73929	21.2836	8.71637	14.4906	0.00427329	0.702489
Myd88	0.325725	6.43115	23.5689	1.54025	0.00428589	0.702295
Ankrd34a	0.260203	0.317327	5.68267	0.717621	0.00429126	0.702212
Sppl2b	0.474239	0.281302	5.7187	4.69308	0.00431319	0.701874
Olfr544	0.0223373	13.0516	16.9484	0.0138964	0.00432454	0.7017
Cdiptos	0.0658517	22.5701	7.42993	0.0908916	0.00432825	0.701643
Gm42858	0.0457175	7.83454	22.1655	0.0319641	0.00433552	0.701532
Fam222a	0.152953	4.14002	1.85998	0.250972	0.00438787	0.700735
Gm47232	0.132971	6.39746	23.6025	0.268324	0.00443499	0.700023
Ksr1	6.0676	23.8034	6.19661	40.6999	0.00445685	0.699695
Pdpr	3.61099	11.0013	18.9987	34.6681	0.00448475	0.699279
Ice1	1.2678	1.84855	4.15145	6.80985	0.00448622	0.699257
Galnt7	0.122529	10.5428	19.4572	0.506064	0.00449753	0.699089
4930516B21Rik	2.15393	23.042	6.95801	7.08971	0.00450378	0.698996
Uts2r	0.503694	7.26526	22.7347	1.21543	0.00453383	0.698551
Tmem218	0.306315	14.906	15.094	1.56143	0.0045377	0.698493
Mtss1	0.293413	0.294965	5.70504	1.67142	0.00453901	0.698474
Ndufb8	10.2673	14.7309	15.2691	48.5357	0.00455567	0.698228
Ccdc154	0.0155107	23.2976	6.70241	0.0141262	0.00456044	0.698158
St6gal1	0.17198	2.96593	3.03407	0.707998	0.00457674	0.697919
Rab11fip1	0.0211412	6.13683	23.8632	0.0196406	0.00458553	0.69779
Vsig10	0.382832	19.9141	10.0859	2.18685	0.00460883	0.69745
Orc6	0.450227	14.6773	15.3227	1.45977	0.00462801	0.69717
Gmip	0.196536	4.75391	1.24609	1.12071	0.00463691	0.697041
Irak4	0.10382	13.3502	16.6498	0.469988	0.00464021	0.696993
Gm7842	0.0547624	6.69571	23.3043	0.0562051	0.00464677	0.696898
Fam126b	0.109153	10.8035	19.1965	0.489943	0.004647	0.696894
Clca3a1	0.09653	8.56992	21.4301	0.214268	0.00464878	0.696869
Xdh	2.68797	10.0231	19.9769	7.06663	0.00466257	0.696669
Col5a3	1.74488	0.420846	5.57915	3.64743	0.00468229	0.696384
Prdm2	0.77883	2.85132	3.14868	7.63066	0.00471441	0.695923
Anxa5	1.42582	23.7061	6.29387	7.29216	0.00473992	0.695558
Cdkn2aipnl	1.78385	11.3254	18.6746	13.3506	0.00474534	0.695481
1110002E22Rik	6.00021	0.661348	5.33865	25.8019	0.00475237	0.69538
Gpd1	31.5926	17.5012	12.4988	255.861	0.00477212	0.6951
Slc12a2	1.81399	10.831	19.169	10.2332	0.00477233	0.695097
Crim1	3.89566	16.0008	13.9992	12.3461	0.00481302	0.694521
4930581F22Rik	0.106684	22.7591	7.24092	0.341257	0.00487792	0.69361
0610030E20Rik	0.376279	7.13439	22.8656	3.01241	0.00489233	0.693409
Nos1	1.09653	2.42513	3.57487	8.42496	0.00490621	0.693216
Nr2c2	0.213288	11.8351	18.1649	1.29053	0.00490672	0.693209
Trip4	0.236994	12.2212	17.7788	1.9683	0.00492248	0.69299
Gm6206	2.37979	9.15483	20.8452	9.30612	0.00492338	0.692978
A730091E23Rik	0.0304826	7.67852	22.3215	0.0324206	0.00492966	0.692891
Naip2	0.0680715	7.96053	22.0395	0.132276	0.00493694	0.69279
P2ry1	0.316627	12.1971	17.8029	1.85158	0.0049459	0.692666
Ebp	0.220832	2.44945	3.55055	2.23193	0.00494748	0.692645
Smim36	0.354992	20.0414	9.95864	0.953816	0.00495228	0.692578
Nav1	0.221852	2.59597	3.40403	1.13157	0.00495275	0.692572
Rab9	0.542487	13.4983	16.5017	5.37475	0.00496203	0.692444
Commd1	0.272189	16.9686	13.0314	1.49744	0.00497431	0.692275
Gm42970	0.257507	23.0473	6.95268	0.345474	0.00497984	0.692199
Rsad1	0.384823	15.9645	14.0355	2.41593	0.00498128	0.692179
Sar1b	36.4437	11.437	18.563	316.309	0.00498172	0.692173
Thra	2.47113	21.3075	8.69246	17.7037	0.00498304	0.692155
ENSMUSG00000120290	0.174095	19.7272	10.2728	0.230558	0.00498849	0.69208
Tlcd3a	0.0678013	2.61924	3.38076	0.223571	0.00499592	0.691978
Cldn12	0.504875	12.9396	17.0604	4.11181	0.00501517	0.691715
H1f0	6.78889	16.2448	13.7552	48.5754	0.00502855	0.691532
Slc39a10	0.382232	5.79229	0.207714	1.32181	0.00503298	0.691472
Morn4	0.352421	19.7849	10.2151	2.18783	0.00508816	0.690724
Vps35	0.816376	12.9803	17.0197	8.14504	0.00510885	0.690445
Htra3	1.53857	2.49925	3.50075	4.83214	0.00511014	0.690427
Rbm38	8.50881	1.79458	4.20542	67.0443	0.0051162	0.690346
Tmem184b	1.15841	2.28831	3.71169	8.09517	0.00515291	0.689853
Fbxl15	0.833365	5.50216	0.497837	2.95457	0.00517567	0.689549
Lpl	9.54867	8.25732	21.7427	43.1242	0.00517593	0.689546
Ankrd13a	0.347318	10.5273	19.4727	4.01249	0.0051798	0.689494
Zfp454	0.35494	3.09745	2.90255	1.02446	0.00518523	0.689422
Ifitm6	0.113065	10.8079	19.1921	0.118782	0.00519034	0.689354
A330040F15Rik	0.0210745	23.2268	6.77322	0.0140102	0.00521175	0.68907
Rpl27-ps3	0.358622	21.6243	8.37573	1.10235	0.00523534	0.688758
Twf2	8.78654	19.2184	10.7816	60.7351	0.00525256	0.68853
Scmh1	0.413684	4.0298	1.9702	5.73521	0.00526289	0.688394
Gm11652	0.0357186	18.6596	11.3404	0.0273522	0.00526906	0.688313
Ppfibp2	0.463404	21.8119	8.18814	1.50941	0.00529206	0.688011
Nphp4	0.03057	3.79188	2.20812	0.0671833	0.00529864	0.687925
Uqcr11	44.1495	14.6105	15.3895	181.977	0.00531739	0.68768
Pdzd8	0.252145	7.55718	22.4428	3.08864	0.00532216	0.687618
Mex3d	0.410398	5.38488	0.615123	1.93378	0.00533731	0.68742
Orc2	0.301111	14.277	15.723	2.812	0.00535625	0.687174
Nipsnap2	16.8146	14.975	15.025	226.924	0.00535941	0.687133
Etnk1	0.234057	8.35943	21.6406	2.77635	0.0053619	0.687101
Ifitm1	0.354522	10.9733	19.0267	0.729585	0.0053927	0.686702
Gm16153	0.0910167	1.86627	4.13373	0.269714	0.00539305	0.686698
Pla2g4a	0.0238105	4.08914	1.91086	0.0354116	0.00540734	0.686514
Snhg20	0.408228	16.0521	13.9479	1.65973	0.00541217	0.686451
Creb3l1	0.648394	1.79454	4.20546	1.24258	0.00543452	0.686164
Sgcg	3.36042	19.1929	10.8071	40.1412	0.00543717	0.68613
Mcl1	5.58225	13.679	16.321	44.759	0.00544601	0.686017
Slc43a3	2.85942	10.5608	19.4392	7.3897	0.00544823	0.685988
Lrrc8b	0.0620386	10.5751	19.4249	0.258411	0.00545135	0.685948
Dusp23	3.52921	23.3443	6.65571	29.1607	0.00550222	0.6853
Cpne8	0.190146	8.8045	21.1955	0.681526	0.00550255	0.685295
Dad1	0.787436	3.80593	2.19407	6.28515	0.00552932	0.684956
Gm11263	0.314576	14.9489	15.0511	0.469269	0.00553361	0.684902
Gm29480	0.0436064	0.595844	5.40416	0.0327561	0.00553475	0.684887
Mmp15	1.25267	0.914518	5.08548	6.6468	0.00553511	0.684882
Nexn	11.5097	20.6845	9.31545	79.937	0.0055415	0.684802
Grid2	0.00539614	14.9	15.1	0.00717127	0.0055447	0.684761
Slc39a7	0.182211	18.3289	11.6711	1.0633	0.00554672	0.684736
Prpf18	0.56175	13.6519	16.3481	7.85549	0.00559134	0.684174
Nucb1	0.478577	2.22504	3.77496	5.46633	0.00560101	0.684053
Acat2	0.401261	12.1872	17.8128	1.24537	0.00564964	0.683445
Adamts15	0.116793	3.99987	2.00013	0.237414	0.00565497	0.683379
Osgin1	1.95199	8.42107	21.5789	6.15136	0.0056588	0.683331
Ndufb6	18.1462	15.3558	14.6442	91.0584	0.00568066	0.68306
Nck2	0.702448	23.9944	6.00556	3.5796	0.00571032	0.682693
Icam2	0.392856	1.69478	4.30522	2.88255	0.00571124	0.682681
9230112E08Rik	0.425666	19.9342	10.0658	2.34315	0.00580684	0.681509
Osbpl7	0.145604	0.626061	5.37394	0.927257	0.00581225	0.681443
Cers2	0.730898	3.04715	2.95285	5.51065	0.00581823	0.68137
Snrpf	2.55921	15.3755	14.6245	5.73983	0.00581887	0.681362
Rps6ka5	0.411389	8.0976	21.9024	2.20571	0.00583711	0.68114
Ddx51	0.506488	9.4402	20.5598	2.65921	0.00584517	0.681043
Sox6	1.22804	19.0072	10.9928	11.7957	0.00585879	0.680878
Slc25a47	0.500497	6.84932	23.1507	2.88179	0.00595241	0.679751
Chd7	0.580752	4.2612	1.7388	3.73713	0.00595335	0.67974
Ankrd12	0.210839	14.8932	15.1068	0.855066	0.00603248	0.678799
Alg2	0.881015	10.5469	19.4531	6.35296	0.00603526	0.678766
Dnm3os	0.0598093	5.86014	0.139862	0.150015	0.00608762	0.678149
Glod4	0.348199	16.5872	13.4128	2.25741	0.00609516	0.67806
Asap3	0.275281	3.57029	2.42971	0.727319	0.00612479	0.677713
Igsf3	0.236264	19.5272	10.4728	1.09988	0.00616572	0.677236
Il10ra	0.116695	0.574605	5.4254	0.353892	0.00616827	0.677206
Odf3l2	3.87172	7.94629	22.0537	5.42785	0.00624142	0.676359
Srprb	0.466948	3.98513	2.01487	7.05044	0.00624175	0.676356
Gm22000	0.130921	1.69522	4.30478	0.183789	0.00624827	0.676281
Snx19	0.646639	5.27819	0.721814	7.44854	0.00630298	0.675653
D830036C21Rik	0.393533	22.8718	7.12816	0.787073	0.00630803	0.675595
Sufu	0.22223	1.9819	4.0181	1.31198	0.0063198	0.675461
Thumpd1	0.661095	15.9067	14.0933	7.64721	0.00632894	0.675356
Ube2j1	0.900819	8.41292	21.5871	9.47451	0.00634271	0.6752
Gfod2	0.448291	0.355545	5.64445	2.31001	0.00634284	0.675198
Gm49201	0.658296	16.1185	13.8815	2.33622	0.00634764	0.675143
Ypel5	0.638013	16.964	13.036	5.52637	0.006365	0.674946
Ccdc127	0.201357	16.6405	13.3595	4.02773	0.00637726	0.674807
Plekhm2	0.953556	2.87331	3.12669	9.8936	0.0063884	0.674681
Gm9922	0.0492635	9.0931	20.9069	0.0967567	0.00640818	0.674458
Zfhx4	0.110818	1.7187	4.2813	0.968633	0.00641101	0.674426
Jun	7.07271	8.31273	21.6873	35.6381	0.00643457	0.67416
Rubcn	0.791468	23.7779	6.22209	7.00558	0.00647788	0.673674
Fgf12	0.0110167	9.58565	20.4144	0.0152663	0.00651951	0.673209
Gm9134	0.135824	8.98938	21.0106	0.0851001	0.00652121	0.67319
Lsmem1	1.57845	17.3472	12.6528	6.6786	0.0065278	0.673117
Slc6a6	2.04666	20.2116	9.78842	14.8802	0.00655204	0.672847
Ankrd9	12.1708	8.57576	21.4242	57.0142	0.0065767	0.672574
Plxnd1	1.74734	0.0324884	5.96751	11.1101	0.00661342	0.672169
Mbnl2	2.14044	6.64478	23.3552	15.4387	0.0066152	0.672149
Socs2	0.380698	7.0174	22.9826	1.77148	0.00662703	0.672019
Slc39a13	0.808799	23.1913	6.80873	5.72701	0.00662905	0.671997
Eogt	0.215415	2.83219	3.16781	1.53778	0.0066564	0.671697
Top1	0.40372	9.24734	20.7527	3.03849	0.00666166	0.671639
Fam20c	0.78202	0.463453	5.53655	3.21078	0.006663	0.671624
Dnajc14	0.379499	14.7276	15.2724	4.17921	0.00672771	0.670918
Pgrmc2	0.780498	15.4188	14.5812	8.25616	0.00677229	0.670435
Dchs1	0.199073	1.39118	4.60882	0.789419	0.00679787	0.670159
Atp5b	36.3728	15.7175	14.2825	725.87	0.00680719	0.670058
Fth1	19.3087	23.7442	6.25584	280.061	0.00680839	0.670045
Fam20a	0.192868	2.35863	3.64137	0.481738	0.00681556	0.669968
Osbpl9	0.980906	20.2619	9.73815	12.217	0.00689674	0.669099
Tbx1	9.64785	2.38596	3.61404	45.3097	0.00692068	0.668844
Elovl1	0.298309	3.04797	2.95203	1.7405	0.00693791	0.668661
E230020A03Rik	0.0968696	1.01739	4.98261	0.136145	0.00693919	0.668647
Phospho1	1.90042	15.2661	14.7339	6.19284	0.00698401	0.668173
Tmprss15	0.00997559	19.4475	10.5525	0.006894	0.00699284	0.668079
Ddx6	1.70772	12.3023	17.6977	15.3481	0.00699304	0.668077
Gm4202	0.62046	12.112	17.888	1.20969	0.00699336	0.668074
Bahcc1	0.30674	2.36973	3.63027	1.53172	0.00700312	0.667971
Rb1cc1	0.683418	15.0357	14.9643	4.5254	0.00701064	0.667892
Cdc42bpb	0.429543	5.77849	0.221509	5.3752	0.00712692	0.666676
F3	0.252965	0.160689	5.83931	0.546612	0.00714198	0.666519
Gm5451	0.192857	12.1212	17.8788	0.331198	0.00721664	0.665748
Dhx9	0.323987	14.782	15.218	3.37367	0.00722551	0.665656
Gtf2ird1	0.394025	3.30891	2.69109	1.70752	0.00724527	0.665453
Fnip1	2.17814	17.3644	12.6356	7.53485	0.00725323	0.665372
Ccdc126	0.292109	6.37687	23.6231	0.98278	0.00726335	0.665268
Kcnj11	3.74366	0.35611	5.64389	45.3771	0.00728239	0.665073
Cd109	0.0829739	19.3331	10.6669	0.157632	0.00728886	0.665007
Crybg3	0.47876	5.76838	0.231622	4.02846	0.00729371	0.664958
Kif16b	0.650511	17.2549	12.7451	7.56248	0.00730776	0.664814
Chchd4	0.371424	15.741	14.259	2.85622	0.00731791	0.664711
Akap1	3.12456	23.7455	6.25451	24.2615	0.00737088	0.664173
Copb2	0.695181	15.4965	14.5035	9.08066	0.00740001	0.663879
Cbfa2t2	0.291176	0.88442	5.11558	2.27348	0.00742642	0.663612
Akr1b8	0.392814	22.041	7.95896	0.630224	0.00745294	0.663346
Kdm2b	0.288814	22.5738	7.4262	1.52244	0.00745404	0.663335
Irf9	0.263323	6.15102	23.849	1.54444	0.00745508	0.663324
Zmynd8	0.209946	21.5162	8.48383	1.87067	0.00745584	0.663317
Prkch	0.286076	7.8438	22.1562	1.79034	0.00747184	0.663156
Zfp955b	0.280104	19.6055	10.3945	1.50609	0.00748476	0.663027
Prkab1	0.4226	1.92328	4.07672	4.21648	0.00749948	0.66288
Atp2a3	0.421217	7.76489	22.2351	2.54085	0.00750616	0.662813
Hoxa11	0.286239	13.4076	16.5924	1.73444	0.00752876	0.662588
Prune1	3.11479	22.5258	7.47424	26.7153	0.00759616	0.661919
Ipp	0.859657	15.6084	14.3916	5.79132	0.00761091	0.661773
Spon2	0.0705814	23.249	6.75096	0.11067	0.00761597	0.661723
Hps4	0.314927	4.55796	1.44204	1.78183	0.00761813	0.661702
Kcnf1	0.947612	5.48367	0.516329	1.38349	0.00766722	0.661219
Rbm34	0.195662	14.3152	15.6848	1.2653	0.00767387	0.661153
Kyat1	0.69573	19.1084	10.8916	8.7317	0.00775057	0.660404
Sec62	0.956082	7.90494	22.0951	11.6176	0.00775214	0.660388
Ankrd50	0.135475	1.50579	4.49421	1.02051	0.00775969	0.660315
Kpna2	0.79968	14.5181	15.4819	3.48792	0.00778897	0.660031
Hrh4	0.0311041	22.9819	7.01812	0.0284677	0.00779528	0.659969
Lad1	0.0167073	0.0683921	5.93161	0.013545	0.00782274	0.659704
Clk4	0.820336	13.7076	16.2924	5.7606	0.00783738	0.659562
Sdha	18.1246	15.6266	14.3734	256.95	0.00784719	0.659467
Pccb	2.6939	15.2275	14.7725	38.8841	0.00785715	0.659371
Pknox2	0.300062	4.07967	1.92033	3.60808	0.00785966	0.659347
Rhou	1.96469	7.11576	22.8842	8.54087	0.0078662	0.659284
Kalrn	0.114652	4.06577	1.93423	0.942848	0.00786827	0.659264
Pde2a	0.0578509	17.134	12.866	0.13114	0.00787037	0.659244
Hnrnpa1	3.44428	14.7035	15.2965	26.6883	0.00789038	0.659052
mt-Tq	3.98862	11.693	18.307	10.8597	0.00790956	0.658868
Hsp90aa1	1.9551	7.52268	22.4773	8.33405	0.0079182	0.658785
Gm11832	0.136809	4.43801	1.56199	0.0784682	0.0079564	0.65842
Synj2	0.970626	16.4549	13.5451	3.96445	0.00796306	0.658356
Dnase1	0.149093	7.19576	22.8042	0.82845	0.00796324	0.658355
Gm5641	0.571489	16.1237	13.8763	1.4266	0.00799784	0.658025
Ptchd1	0.0252171	7.99556	22.0044	0.0305111	0.00806528	0.657387
Usp54	0.251039	11.4331	18.5669	0.941772	0.00807933	0.657254
Tln1	1.53335	23.7424	6.25761	19.1061	0.00808395	0.657211
Klhl7	1.07331	10.1936	19.8064	10.8572	0.00809752	0.657083
Polg2	0.200273	18.3126	11.6874	0.907927	0.00810362	0.657025
Baiap2l2	0.708965	22.6035	7.39655	1.89099	0.00812927	0.656784
Dnmbp	0.400301	3.62104	2.37896	3.3466	0.0081511	0.65658
Agmo	0.0929707	8.41155	21.5885	0.252459	0.00816552	0.656445
Myh15	0.0204297	23.3521	6.6479	0.0187275	0.00818048	0.656305
Gm31814	0.140245	20.3004	9.69959	0.300544	0.00819069	0.65621
Antkmt	1.00562	21.8842	8.11576	8.54267	0.00820445	0.656082
Dnm1	0.392884	22.8674	7.1326	0.970791	0.0082107	0.656023
Zcchc14	0.48095	3.98583	2.01417	5.27247	0.00822222	0.655916
Gm16589	0.318728	13.4189	16.5811	1.47698	0.00822488	0.655891
Csf1r	0.485616	0.49169	5.50831	1.11241	0.0082434	0.655719
Dars2	0.283691	10.5577	19.4423	2.5514	0.00824454	0.655709
Rasl11b	0.260254	8.54097	21.459	1.03891	0.00828598	0.655325
Utp3	1.20931	15.9415	14.0585	12.4007	0.00830005	0.655195
Tmem91	0.0358516	18.029	11.971	0.046247	0.00830655	0.655135
Arrb1	0.321894	23.3492	6.65081	2.54096	0.00836213	0.654624
Pnck	0.60113	19.9346	10.0654	3.70142	0.00851303	0.653248
Ndufa12	19.5641	17.0955	12.9045	36.0829	0.0085134	0.653245
Ino80c	0.716918	23.9668	6.03322	10.8867	0.00853651	0.653036
Mcoln1	0.387446	21.8327	8.16727	4.44171	0.00854222	0.652984
Eya1	0.527622	0.476514	5.52349	3.05841	0.00856381	0.65279
Rnaseh2a	0.279893	9.91954	20.0805	2.64999	0.0085779	0.652663
Amer1	0.714605	23.9151	6.08494	2.72102	0.00859797	0.652482
Six1	1.95773	3.7824	2.2176	23.6678	0.00859881	0.652475
Nhsl1	0.08824	21.0402	8.95978	0.721879	0.00860813	0.652391
Lrrc8c	0.468659	5.92541	0.074588	1.92099	0.0086204	0.652281
Hoxc11	0.822154	2.52327	3.47673	6.64143	0.00862355	0.652253
Sec14l5	4.02514	23.4876	6.51239	15.001	0.00868881	0.65167
Ssh2	0.469375	1.66751	4.33249	4.21452	0.00870269	0.651546
Rmi1	0.105018	15.347	14.653	0.939235	0.00873542	0.651255
Wdr82	0.499246	9.21008	20.7899	4.89955	0.00874259	0.651192
Ldlrad3	0.234081	5.32744	0.672561	0.796351	0.00875493	0.651082
Gale	0.121734	4.15087	1.84913	0.209439	0.00884572	0.650282
Zfp512b	0.640428	21.7482	8.25178	4.45044	0.00884708	0.65027
Esyt1	0.735559	5.00716	0.992839	6.47395	0.00885011	0.650243
Gm30794	0.173549	17.648	12.352	0.276624	0.00885287	0.650219
Psmc1	4.59839	17.2286	12.7714	49.8591	0.00886319	0.650128
Sepsecs	0.250386	14.8444	15.1556	1.76181	0.0088705	0.650064
Hivep2	1.2174	11.5352	18.4648	7.37593	0.00887106	0.650059
Bin2	0.0922634	4.66424	1.33576	0.123384	0.00888242	0.64996
Agt	1.74418	2.04065	3.95935	8.66248	0.00888795	0.649911
Syt14	0.0160229	19.0362	10.9638	0.0165507	0.00890208	0.649788
Thap2	0.431301	7.17225	22.8277	2.05851	0.008904	0.649771
Gdpd1	0.430483	6.63367	23.3663	2.33317	0.00890567	0.649756
Hipk1	0.770959	9.60731	20.3927	6.08706	0.00897889	0.649118
Tarbp2	0.678182	21.571	8.42896	5.79608	0.00902226	0.648742
Gm37785	0.0472864	6.12566	23.8743	0.0355857	0.0090515	0.64849
Flt1	1.80766	10.5716	19.4284	7.95832	0.00905422	0.648466
Mios	0.236728	15.2436	14.7564	3.23331	0.00910601	0.648021
Gabrr1	0.148174	8.16508	21.8349	0.252213	0.00911394	0.647952
Zfp821	0.155267	11.2239	18.7761	0.879975	0.00914536	0.647683
Tapt1	1.13719	4.94669	1.05331	13.9526	0.00915728	0.647581
mt-Th	14.2508	15.1241	14.8759	24.8871	0.00916289	0.647533
Dnm2	1.12402	20.9416	9.05842	11.4927	0.00921621	0.647078
Clptm1	0.91879	2.26285	3.73715	11.7806	0.00926741	0.646644
Larp1b	0.861603	16.0486	13.9514	6.93462	0.00929365	0.646422
Bmpr1a	1.36106	18.5328	11.4672	11.5456	0.00932239	0.646179
Tppp2	0.693173	6.6416	23.3584	1.06032	0.00936	0.645862
Lrrc38	5.5066	4.45289	1.54711	25.3629	0.0093695	0.645782
Gm8281	0.0925178	0.363832	5.63617	0.113427	0.00938146	0.645682
Trim23	0.666619	12.2834	17.7166	5.51587	0.00938699	0.645635
Mx2	0.0624766	5.44421	0.555789	0.147762	0.00939296	0.645585
Snai3	1.48881	10.6596	19.3404	6.94138	0.00941726	0.645382
Cep85l	4.07293	13.0887	16.9113	6.78347	0.00942256	0.645337
Hspa1b	0.396171	7.7103	22.2897	0.877553	0.00945685	0.645051
Tsc22d3	9.3371	10.7967	19.2033	48.5454	0.00946053	0.64502
ENSMUSG00000120331	0.0303125	0.403389	5.59661	0.0174034	0.00947214	0.644924
Cndp2	0.492595	15.9672	14.0328	4.3352	0.00951917	0.644533
Lats2	0.254157	9.09794	20.9021	1.96737	0.00951958	0.644529
Gm43488	0.0341534	9.67187	20.3281	0.0259771	0.00953617	0.644392
ENSMUSG00000120528	2.40646	3.72304	2.27696	8.93007	0.00954635	0.644307
Hps1	0.0837581	1.74228	4.25772	0.251508	0.00954946	0.644282
Ppara	0.700836	9.3427	20.6573	2.73232	0.00956469	0.644156
Akap6	0.664268	18.0749	11.9251	4.69824	0.00960727	0.643804
Decr1	2.98803	11.5417	18.4583	23.3186	0.00962616	0.643649
Gm43737	0.205074	22.1878	7.81224	1.23015	0.0096324	0.643597
Dlg4	0.0734053	20.2412	9.75882	0.356876	0.00966094	0.643363
Pop7	0.707414	19.0842	10.9158	4.54972	0.00966626	0.643319
Lpar2	0.0508842	6.41946	23.5805	0.0686766	0.00966783	0.643306
Lypd6	0.179715	19.3377	10.6623	0.364262	0.00967867	0.643218
Hoxa9	0.341074	4.26535	1.73465	2.27826	0.00971984	0.642881
Pcyt1a	1.35796	12.7647	17.2353	23.5792	0.00974846	0.642647
Gm13861	0.280488	8.76013	21.2399	0.376474	0.00976844	0.642485
Oaz2	8.25	18.5529	11.4471	73.2167	0.00977034	0.642469
Grtp1	0.200565	23.5451	6.45486	1.51129	0.00977545	0.642428
Gm15523	1.94433	9.24327	20.7567	4.8941	0.00983407	0.641952
Gm6552	0.293776	5.12548	0.874524	0.556265	0.00986196	0.641727
Samd1	0.84882	4.64931	1.35069	4.32923	0.00989607	0.641452
Gm16418	12.2859	14.6762	15.3238	35.4931	0.0099066	0.641367
Bora	0.119263	9.11114	20.8889	0.39664	0.00991155	0.641327
Peak1	0.17886	23.5478	6.45223	1.97632	0.00992215	0.641242
Timp3	2.34118	11.6138	18.3862	7.71354	0.00996323	0.640913
Apobec3	0.22933	8.43053	21.5695	0.89725	0.00996929	0.640864

## Sheet: FoxP1SkmKO KPC REG pathways
DAVID: GO BP Clusters
Annotation Cluster 1	Enrichment Score: 8.015667889330626
Category	Term	Count	%	PValue	Genes	List Total	Pop Hits	Pop Total	Fold Enrichment	Bonferroni	Benjamini	FDR
GOTERM_BP_DIRECT	GO:0048511~rhythmic process	24	3.4188	1.01976e-10	HLF, DHX9, USP2, NR1D2, RORA, NR1D1, NPAS2, RELB, CIART, PER1, PER3, DBP, NFIL3, TEF, NRIP1, NAMPT, CRY2, BHLHE40, CRY1, EP300, TOP1, PPARA, BTRC, CLOCK	589	154	20399	5.39739	3.29588e-07	3.29588e-07	3.28262e-07
GOTERM_BP_DIRECT	GO:0032922~circadian regulation of gene expression	17	2.42165	3.28561e-10	USP2, RORA, NR1D1, NPAS2, RELB, CIART, PER2, PER1, PER3, NRIP1, NAMPT, CRY2, BHLHE40, CRY1, TOP1, PPARA, CLOCK	589	75	20399	7.85021	1.06191e-06	5.30955e-07	5.28819e-07
GOTERM_BP_DIRECT	GO:0007623~circadian rhythm	17	2.42165	6.20315e-08	JUN, NOS2, DHX9, NR1D1, NPAS2, PER2, HNRNPL, PER1, PER3, DBP, NFIL3, NAMPT, CRY2, BHLHE40, CRY1, EP300, CLOCK	589	106	20399	5.55439	0.000200466	5.01215e-05	4.99199e-05
GOTERM_BP_DIRECT	GO:0042752~regulation of circadian rhythm	12	1.7094	4.16486e-06	PER2, PER1, CRY2, BHLHE40, CRY1, NR1D2, RORA, NR1D1, PPARA, BTRC, CLOCK, NPAS2	589	69	20399	6.02318	0.0133706	0.00224347	0.00223445
Annotation Cluster 2	Enrichment Score: 4.73551632571181
Category	Term	Count	%	PValue	Genes	List Total	Pop Hits	Pop Total	Fold Enrichment	Bonferroni	Benjamini	FDR
GOTERM_BP_DIRECT	GO:0045944~positive regulation of transcription from RNA polymerase II promoter	74	10.5413	1.00614e-08	CRTC3, THRA, CHD7, SIX1, PRDM2, RORA, NUCKS1, ARRB1, HOXC11, MECP2, FLCN, HOXA9, DBP, RPS6KA5, HYAL2, NAMPT, NCK2, EP300, NOS1, SOX6, SOX4, TEAD4, OSR2, TFE3, CYS1, SREBF2, TNFRSF1A, TFDP2, KAT6B, MYOD1, MTF2, PPARA, PFN1, VGLL2, CLOCK, IRF9, ENG, NOTCH1, HLF, DHX9, PIK3R1, NR2C2, ACVR1B, NPAS2, RELB, P2RY1, ATOH8, NRIP1, ZFP142, LEO1, HIVEP2, RREB1, ZBED3, BPTF, TBX1, MLXIP, JUN, EYA1, AUTS2, AN…	589	1263	20399	2.02919	3.25178e-05	1.08394e-05	1.07959e-05
GOTERM_BP_DIRECT	GO:0006355~regulation of transcription, DNA-templated	61	8.68946	0.000159645	THRA, SIX1, RORA, ARRB1, HOXC11, HOXA11, HOXA9, LBH, DBP, RPS6KA5, CREB3L1, SCMH1, EP300, SOX6, SOX4, PKNOX2, TEAD4, TLE1, TFE3, SREBF2, TGFBR1, TFDP2, SETBP1, KAT6B, MYOD1, MTF2, PRKCQ, PPARA, VGLL2, CLOCK, IRF9, ENG, ZFP664, NOTCH1, HLF, NR2C2, ACVR1B, MLLT3, NPAS2, RELB, NFIL3, ZKSCAN6, HIVEP2, ZKSCAN14, BPTF, TBX1, JUN, ZFHX2, SNAI3, SMARCA5, NFATC3, TRIP4, NR1D2, NFATC1, NR1D1, ZFHX4, PBX1, …	589	1286	20399	1.64279	0.403104	0.0469065	0.0467178
GOTERM_BP_DIRECT	GO:0006357~regulation of transcription from RNA polymerase II promoter	66	9.40171	0.00386936	THRA, SIX1, PRDM2, RORA, NUCKS1, ARRB1, ZFP955B, HOXC11, HOXA11, MECP2, HOXA9, DBP, CREB3L1, EP300, SOX6, PKNOX2, TEAD4, ZFP655, OSR2, ZHX2, TLE1, KDM2B, TSC22D3, TFE3, SREBF2, TFDP2, MYOD1, ZFP454, PFN1, VGLL2, CLOCK, IRF9, ZFP821, NOTCH1, HLF, ZFP869, DHX9, ZFP626, TSHZ1, NR2C2, NPAS2, ZBTB40, RELB, ZKSCAN6, ATOH8, NRIP1, HIVEP2, RREB1, ZKSCAN14, ZBED3, BPTF, TBX1, MLXIP, JUN, ZFHX2, SNAI3, ANK…	589	1616	20399	1.41448	0.999996	0.473404	0.4715
Annotation Cluster 3	Enrichment Score: 1.9794576859339408
Category	Term	Count	%	PValue	Genes	List Total	Pop Hits	Pop Total	Fold Enrichment	Bonferroni	Benjamini	FDR
GOTERM_BP_DIRECT	GO:0042474~middle ear morphogenesis	6	0.854701	0.000778681	TBX1, OSR2, EYA1, TSHZ1, GAS1, SIX1	589	26	20399	7.99229	0.919353	0.148041	0.147445
GOTERM_BP_DIRECT	GO:0042473~outer ear morphogenesis	3	0.42735	0.0261072	TBX1, EYA1, GAS1	589	9	20399	11.5444	1	0.907297	0.903647
GOTERM_BP_DIRECT	GO:0050679~positive regulation of epithelial cell proliferation	7	0.997151	0.05669	TBX1, OSR2, NOTCH1, EYA1, GAS1, GLUL, BMPR1A	589	95	20399	2.55193	1	1	0.996286
Annotation Cluster 4	Enrichment Score: 1.7230269014232733
Category	Term	Count	%	PValue	Genes	List Total	Pop Hits	Pop Total	Fold Enrichment	Bonferroni	Benjamini	FDR
GOTERM_BP_DIRECT	GO:0003222~ventricular trabecula myocardium morphogenesis	5	0.712251	0.00120576	NOTCH1, CHD7, TGFBR1, BMPR1A, ENG	589	17	20399	10.1863	0.979745	0.205106	0.204281
GOTERM_BP_DIRECT	GO:0007178~transmembrane receptor protein serine/threonine kinase signaling pathway	5	0.712251	0.00391208	ACVR1B, MYD88, TGFBR1, TGFBR2, BMPR1A	589	23	20399	7.52897	0.999997	0.473404	0.4715
GOTERM_BP_DIRECT	GO:0001569~branching involved in blood vessel morphogenesis	6	0.854701	0.00622377	TBX1, FLT1, PLXND1, NFATC3, TGFBR2, ENG	589	41	20399	5.06828	1	0.6286	0.626072
GOTERM_BP_DIRECT	GO:1905007~positive regulation of epithelial to mesenchymal transition involved in endocardial cushion formation	3	0.42735	0.0078286	TGFBR1, TGFBR2, ENG	589	5	20399	20.78	1	0.657768	0.655123
GOTERM_BP_DIRECT	GO:0048844~artery morphogenesis	5	0.712251	0.00915828	TBX1, CHD7, TGFBR1, TGFBR2, ENG	589	29	20399	5.97125	1	0.657768	0.655123
GOTERM_BP_DIRECT	GO:0060412~ventricular septum morphogenesis	6	0.854701	0.0110687	NOTCH1, NFATC1, TGFBR1, SOX4, TGFBR2, BMPR1A	589	47	20399	4.42127	1	0.686504	0.683743
GOTERM_BP_DIRECT	GO:0018107~peptidyl-threonine phosphorylation	7	0.997151	0.0175498	DYRK2, SBK1, CDC42BPB, ACVR1B, HIPK1, TGFBR1, TGFBR2	589	72	20399	3.36712	1	0.75628	0.753238
GOTERM_BP_DIRECT	GO:0071363~cellular response to growth factor stimulus	7	0.997151	0.0250149	TWF2, HTRA2, NOS1, ACVR1B, TGFBR1, TGFBR2, BMPR1A	589	78	20399	3.10811	1	0.899332	0.895715
GOTERM_BP_DIRECT	GO:0003148~outflow tract septum morphogenesis	4	0.569801	0.0417363	TBX1, TGFBR2, BMPR1A, ENG	589	27	20399	5.13086	1	1	0.996286
GOTERM_BP_DIRECT	GO:0001837~epithelial to mesenchymal transition	5	0.712251	0.0522558	NOTCH1, SLC39A10, NFATC1, TGFBR1, ENG	589	49	20399	3.53401	1	1	0.996286
GOTERM_BP_DIRECT	GO:0010862~positive regulation of pathway-restricted SMAD protein phosphorylation	5	0.712251	0.0555603	ACVR1B, TGFBR1, TGFBR2, BMPR1A, ENG	589	50	20399	3.46333	1	1	0.996286
GOTERM_BP_DIRECT	GO:0007179~transforming growth factor beta receptor signaling pathway	6	0.854701	0.166986	FLCN, JUN, TGFBR1, TGFBR2, BMPR1A, ENG	589	101	20399	2.05742	1	1	0.996286
GOTERM_BP_DIRECT	GO:0060391~positive regulation of SMAD protein import into nucleus	3	0.42735	0.192651	TGFBR1, TGFBR2, BMPR1A	589	28	20399	3.71071	1	1	0.996286
Annotation Cluster 5	Enrichment Score: 1.7123258712962932
Category	Term	Count	%	PValue	Genes	List Total	Pop Hits	Pop Total	Fold Enrichment	Bonferroni	Benjamini	FDR
GOTERM_BP_DIRECT	GO:0003151~outflow tract morphogenesis	9	1.28205	0.000276059	TBX1, JUN, NOTCH1, EYA1, PLXND1, NPY1R, SIX1, TGFBR2, BMPR1A	589	59	20399	5.28304	0.590306	0.0743519	0.0740528
GOTERM_BP_DIRECT	GO:0042474~middle ear morphogenesis	6	0.854701	0.000778681	TBX1, OSR2, EYA1, TSHZ1, GAS1, SIX1	589	26	20399	7.99229	0.919353	0.148041	0.147445
GOTERM_BP_DIRECT	GO:0035909~aorta morphogenesis	5	0.712251	0.00187588	TBX1, EYA1, CHD7, SIX1, TGFBR2	589	19	20399	9.11402	0.997685	0.275583	0.274475
GOTERM_BP_DIRECT	GO:0048701~embryonic cranial skeleton morphogenesis	6	0.854701	0.00622377	TBX1, MMP14, GAS1, SIX1, TGFBR1, TGFBR2	589	41	20399	5.06828	1	0.6286	0.626072
GOTERM_BP_DIRECT	GO:0072513~positive regulation of secondary heart field cardioblast proliferation	3	0.42735	0.0078286	TBX1, EYA1, SIX1	589	5	20399	20.78	1	0.657768	0.655123
GOTERM_BP_DIRECT	GO:0042471~ear morphogenesis	3	0.42735	0.0115196	TBX1, EYA1, CHD7	589	6	20399	17.3166	1	0.686504	0.683743
GOTERM_BP_DIRECT	GO:0060037~pharyngeal system development	4	0.569801	0.0188539	TBX1, EYA1, SIX1, TGFBR1	589	20	20399	6.92666	1	0.791375	0.788192
GOTERM_BP_DIRECT	GO:0048752~semicircular canal morphogenesis	3	0.42735	0.0206963	TBX1, EYA1, CHD7	589	8	20399	12.9875	1	0.852389	0.84896
GOTERM_BP_DIRECT	GO:0048538~thymus development	6	0.854701	0.0273305	TBX1, NFATC3, SIX1, JARID2, PBX1, TGFBR1	589	59	20399	3.52203	1	0.907757	0.904106
GOTERM_BP_DIRECT	GO:0007389~pattern specification process	5	0.712251	0.0944947	TBX1, EYA1, SIX1, DCHS1, BMPR1A	589	60	20399	2.88611	1	1	0.996286
GOTERM_BP_DIRECT	GO:0048665~neuron fate specification	3	0.42735	0.16146	TBX1, EYA1, SIX1	589	25	20399	4.15599	1	1	0.996286
GOTERM_BP_DIRECT	GO:0042472~inner ear morphogenesis	5	0.712251	0.164871	TBX1, EYA1, CHD7, SIX1, SOBP	589	74	20399	2.34009	1	1	0.996286
GOTERM_BP_DIRECT	GO:0090103~cochlea morphogenesis	3	0.42735	0.192651	TBX1, EYA1, SIX1	589	28	20399	3.71071	1	1	0.996286
GOTERM_BP_DIRECT	GO:0007605~sensory perception of sound	6	0.854701	0.910691	TBX1, HOMER2, CHD7, SIX1, NAV2, SOBP	589	281	20399	0.739501	1	1	0.996286
Annotation Cluster 6	Enrichment Score: 1.4578578732506526
Category	Term	Count	%	PValue	Genes	List Total	Pop Hits	Pop Total	Fold Enrichment	Bonferroni	Benjamini	FDR
GOTERM_BP_DIRECT	GO:0006882~cellular zinc ion homeostasis	5	0.712251	0.00915828	HPS1, SLC39A10, SLC39A13, SLC30A1, SLC39A7	589	29	20399	5.97125	1	0.657768	0.655123
GOTERM_BP_DIRECT	GO:0071577~zinc II ion transmembrane transport	4	0.569801	0.0244133	SLC39A10, SLC39A13, SLC30A1, SLC39A7	589	22	20399	6.29696	1	0.899332	0.895715
GOTERM_BP_DIRECT	GO:0006829~zinc II ion transport	4	0.569801	0.0342261	SLC39A10, SLC39A13, SLC30A1, SLC39A7	589	25	20399	5.54132	1	0.974809	0.970888
GOTERM_BP_DIRECT	GO:0030001~metal ion transport	3	0.42735	0.192651	SLC39A10, SLC39A13, SLC39A7	589	28	20399	3.71071	1	1	0.996286
Annotation Cluster 7	Enrichment Score: 1.4187326096140362
Category	Term	Count	%	PValue	Genes	List Total	Pop Hits	Pop Total	Fold Enrichment	Bonferroni	Benjamini	FDR
GOTERM_BP_DIRECT	GO:0003151~outflow tract morphogenesis	9	1.28205	0.000276059	TBX1, JUN, NOTCH1, EYA1, PLXND1, NPY1R, SIX1, TGFBR2, BMPR1A	589	59	20399	5.28304	0.590306	0.0743519	0.0740528
GOTERM_BP_DIRECT	GO:0050679~positive regulation of epithelial cell proliferation	7	0.997151	0.05669	TBX1, OSR2, NOTCH1, EYA1, GAS1, GLUL, BMPR1A	589	95	20399	2.55193	1	1	0.996286
GOTERM_BP_DIRECT	GO:0007389~pattern specification process	5	0.712251	0.0944947	TBX1, EYA1, SIX1, DCHS1, BMPR1A	589	60	20399	2.88611	1	1	0.996286
GOTERM_BP_DIRECT	GO:0060045~positive regulation of cardiac muscle cell proliferation	3	0.42735	0.213847	TBX1, NOTCH1, BMPR1A	589	30	20399	3.46333	1	1	0.996286
GOTERM_BP_DIRECT	GO:0050673~epithelial cell proliferation	5	0.712251	0.25487	TBX1, FLCN, NOTCH1, EYA1, BMPR1A	589	89	20399	1.94569	1	1	0.996286
Annotation Cluster 8	Enrichment Score: 1.1725385280652223
Category	Term	Count	%	PValue	Genes	List Total	Pop Hits	Pop Total	Fold Enrichment	Bonferroni	Benjamini	FDR
GOTERM_BP_DIRECT	GO:0032755~positive regulation of interleukin-6 production	11	1.56695	0.00170473	SPON2, NOS2, SPHK2, DHX9, HYAL2, LPL, IL6RA, CD36, MYD88, TIRAP, CRHR2	589	114	20399	3.34181	0.995972	0.275485	0.274377
GOTERM_BP_DIRECT	GO:0032760~positive regulation of tumor necrosis factor production	11	1.56695	0.00898071	SPON2, CSF1R, SPHK2, DHX9, OAS2, LPL, PIK3R1, CD36, MYD88, TIRAP, TNFRSF1A	589	144	20399	2.6456	1	0.657768	0.655123
GOTERM_BP_DIRECT	GO:0032640~tumor necrosis factor production	5	0.712251	0.0129585	SPON2, PIK3R1, CD36, MYD88, TIRAP	589	32	20399	5.41145	1	0.698029	0.695222
GOTERM_BP_DIRECT	GO:0060907~positive regulation of macrophage cytokine production	4	0.569801	0.0544083	SPON2, CD36, MYD88, TIRAP	589	30	20399	4.61777	1	1	0.996286
GOTERM_BP_DIRECT	GO:0032635~interleukin-6 production	4	0.569801	0.084481	SPON2, RABGEF1, CD36, MYD88	589	36	20399	3.84814	1	1	0.996286
GOTERM_BP_DIRECT	GO:0010934~macrophage cytokine production	3	0.42735	0.289044	CD36, MYD88, TIRAP	589	37	20399	2.8081	1	1	0.996286
GOTERM_BP_DIRECT	GO:0007166~cell surface receptor signaling pathway	9	1.28205	0.306629	RANBP10, PIK3CD, CD36, ACVR1B, MYD88, AGT, TIRAP, TNFRSF1A, CRHR2	589	221	20399	1.4104	1	1	0.996286
GOTERM_BP_DIRECT	GO:0043123~positive regulation of I-kappaB kinase/NF-kappaB signaling	7	0.997151	0.366173	PELI1, CD36, IRAK4, MYD88, AGT, TIRAP, TNFRSF1A	589	170	20399	1.42608	1	1	0.996286
GOTERM_BP_DIRECT	GO:0050830~defense response to Gram-positive bacterium	4	0.569801	0.946117	RNASE13, CD36, MYD88, TIRAP	589	212	20399	0.653458	1	1	0.996286
Annotation Cluster 9	Enrichment Score: 1.0474293688356922
Category	Term	Count	%	PValue	Genes	List Total	Pop Hits	Pop Total	Fold Enrichment	Bonferroni	Benjamini	FDR
GOTERM_BP_DIRECT	GO:0060272~embryonic skeletal joint morphogenesis	3	0.42735	0.045217	OSR2, HOXC11, HOXA11	589	12	20399	8.65832	1	1	0.996286
GOTERM_BP_DIRECT	GO:0001656~metanephros development	4	0.569801	0.120087	OSR2, EYA1, HOXC11, HOXA11	589	42	20399	3.29841	1	1	0.996286
GOTERM_BP_DIRECT	GO:0042733~embryonic digit morphogenesis	5	0.712251	0.132714	OSR2, GAS1, HOXC11, HOXA11, BMPR1A	589	68	20399	2.54656	1	1	0.996286
Annotation Cluster 10	Enrichment Score: 1.0353444189726193
Category	Term	Count	%	PValue	Genes	List Total	Pop Hits	Pop Total	Fold Enrichment	Bonferroni	Benjamini	FDR
GOTERM_BP_DIRECT	GO:0009953~dorsal/ventral pattern formation	5	0.712251	0.0698703	HHIP, GAS1, FBXL15, HOXA11, BMPR1A	589	54	20399	3.20678	1	1	0.996286
GOTERM_BP_DIRECT	GO:0048589~developmental growth	4	0.569801	0.084481	GAS1, IL6RA, HOXA11, BMPR1A	589	36	20399	3.84814	1	1	0.996286
GOTERM_BP_DIRECT	GO:0042733~embryonic digit morphogenesis	5	0.712251	0.132714	OSR2, GAS1, HOXC11, HOXA11, BMPR1A	589	68	20399	2.54656	1	1	0.996286
Annotation Cluster 11	Enrichment Score: 1.0035682064233322
Category	Term	Count	%	PValue	Genes	List Total	Pop Hits	Pop Total	Fold Enrichment	Bonferroni	Benjamini	FDR
GOTERM_BP_DIRECT	GO:0035904~aorta development	5	0.712251	0.0232477	PLXND1, SUFU, CHD7, PDE2A, DNM2	589	38	20399	4.55701	1	0.899332	0.895715
GOTERM_BP_DIRECT	GO:0060976~coronary vasculature development	4	0.569801	0.126486	PLXND1, SUFU, PDE2A, DNM2	589	43	20399	3.2217	1	1	0.996286
GOTERM_BP_DIRECT	GO:0003281~ventricular septum development	3	0.42735	0.331798	SUFU, PDE2A, DNM2	589	41	20399	2.53414	1	1	0.996286
Annotation Cluster 12	Enrichment Score: 0.9985715189945744
Category	Term	Count	%	PValue	Genes	List Total	Pop Hits	Pop Total	Fold Enrichment	Bonferroni	Benjamini	FDR
GOTERM_BP_DIRECT	GO:0045071~negative regulation of viral genome replication	6	0.854701	0.0154402	IFITM1, APOBEC3, OAS2, MX2, N4BP1, IFITM6	589	51	20399	4.0745	1	0.741091	0.73811
GOTERM_BP_DIRECT	GO:0060337~type I interferon signaling pathway	4	0.569801	0.0737931	IFITM1, OAS2, MYD88, IFITM6	589	34	20399	4.0745	1	1	0.996286
GOTERM_BP_DIRECT	GO:0051607~defense response to virus	10	1.4245	0.272809	SPON2, IFITM1, APOBEC3, GPAM, OAS2, MX2, HYAL2, ZMYND11, MYD88, IFITM6	589	244	20399	1.4194	1	1	0.996286
GOTERM_BP_DIRECT	GO:0009615~response to virus	5	0.712251	0.325977	IFITM1, OAS2, MX2, HYAL2, MYD88	589	100	20399	1.73166	1	1	0.996286
Annotation Cluster 13	Enrichment Score: 0.6251607853950193
Category	Term	Count	%	PValue	Genes	List Total	Pop Hits	Pop Total	Fold Enrichment	Bonferroni	Benjamini	FDR
GOTERM_BP_DIRECT	GO:0007179~transforming growth factor beta receptor signaling pathway	6	0.854701	0.166986	FLCN, JUN, TGFBR1, TGFBR2, BMPR1A, ENG	589	101	20399	2.05742	1	1	0.996286
GOTERM_BP_DIRECT	GO:1902895~positive regulation of pri-miRNA transcription from RNA polymerase II promoter	5	0.712251	0.17616	JUN, ATOH8, SREBF2, TGFBR1, BMPR1A	589	76	20399	2.27851	1	1	0.996286
GOTERM_BP_DIRECT	GO:0060395~SMAD protein signal transduction	4	0.569801	0.452824	JUN, ATOH8, TGFBR1, TGFBR2	589	86	20399	1.61085	1	1	0.996286
Annotation Cluster 14	Enrichment Score: 0.33866601287126996
Category	Term	Count	%	PValue	Genes	List Total	Pop Hits	Pop Total	Fold Enrichment	Bonferroni	Benjamini	FDR
GOTERM_BP_DIRECT	GO:0042776~mitochondrial ATP synthesis coupled proton transport	4	0.569801	0.272821	NDUFB8, NDUFB6, NDUFA12, SDHA	589	63	20399	2.19894	1	1	0.996286
GOTERM_BP_DIRECT	GO:0032981~mitochondrial respiratory chain complex I assembly	3	0.42735	0.571101	NDUFB8, NDUFB6, NDUFA12	589	66	20399	1.57424	1	1	0.996286
GOTERM_BP_DIRECT	GO:0009060~aerobic respiration	3	0.42735	0.618601	NDUFB8, NDUFB6, NDUFA12	589	72	20399	1.44305	1	1	0.996286
Annotation Cluster 15	Enrichment Score: 0.33056734788679576
Category	Term	Count	%	PValue	Genes	List Total	Pop Hits	Pop Total	Fold Enrichment	Bonferroni	Benjamini	FDR
GOTERM_BP_DIRECT	GO:0006275~regulation of DNA replication	4	0.569801	0.139637	INO80C, SMARCA5, NUCKS1, INO80	589	45	20399	3.07851	1	1	0.996286
GOTERM_BP_DIRECT	GO:0006281~DNA repair	10	1.4245	0.807033	INO80C, VCPIP1, UFL1, WDHD1, EYA1, POLG2, FBH1, SMARCA5, NUCKS1, INO80	589	395	20399	0.876792	1	1	0.996286
GOTERM_BP_DIRECT	GO:0006974~cellular response to DNA damage stimulus	12	1.7094	0.904498	INO80C, VCPIP1, UFL1, EYA1, FBH1, SMARCA5, NUCKS1, INO80, CLOCK, NPAS2, ZBTB40, MCL1	589	533	20399	0.779736	1	1	0.996286

## Sheet: REG comparisons
REGs in WT Control mice	REGs in WT KPC mice	REGs lost in WT mice in response to KPC	REGs gained in WT mice in response to KPC	REGs in FoxP1SkmKO Control mice	REGs in FoxP1SkmKO KPC mice	REGs lost in FoxP1SkmKO mice in response to KPC	REGs gained in FoxP1SkmKO mice in response to KPC	REGs lost in response to KPC that remain REGs in FoxP1SkmKO KPC mice	FOXP1 direct targets (ChIP-seq) REGs lost in response to cancer in a FoxP1-dependent manner	FOXP1 direct targets (ChIP-seq) REGs lost in response to cancer in a FoxP1-dependent manner that show BMAL1:CLOCK binding (Gabriel et al. doi.org/10.1126/sciadv.abi9654)	FoxP1-dependent REGs gained in response to KPC	FOXP1 direct targets (ChIP-seq) FoxP1-dependent REGs gained in response to KPC
0610009L18Rik	1110002E22Rik	0610009L18Rik	1110002E22Rik	0610043K17Rik	0610030E20Rik	0610043K17Rik	0610030E20Rik	0610030E20Rik	Amotl2	Amotl2	1700003F12Rik	2310022A10Rik
0610030E20Rik	1700003F12Rik	0610030E20Rik	1700003F12Rik	1110038B12Rik	1110002E22Rik	1110038B12Rik	1110002E22Rik	9230112E08Rik	Ankrd23	Ankrd23	1700022N22Rik	2700038G22Rik
0610040B10Rik	1700017B05Rik	0610040B10Rik	1700022N22Rik	1700001L05Rik	1700017B05Rik	1700001L05Rik	1810059H22Rik	Abhd6	Ankrd9	Ankrd9	1810055G02Rik	Abhd4
1700010B13Rik	1700022N22Rik	1700010B13Rik	1810055G02Rik	1700003E16Rik	1700071M16Rik	1700003E16Rik	3222401L13Rik	Agt	Arhgap24	Bhlhe40	2310022A10Rik	Acadsb
1700017B05Rik	1700071M16Rik	1700101I11Rik	2310022A10Rik	1700016P03Rik	1810013L24Rik	1700016P03Rik	4833445I07Rik	Ahctf1	Bhlhe40	Cyth1	2310022B05Rik	Aebp2
1700071M16Rik	1810013L24Rik	2510039O18Rik	2310022B05Rik	1700017B05Rik	1810059H22Rik	1700025G04Rik	4930451E10Rik	Akap1	Caskin2	E130102H24Rik	2700038G22Rik	Aff1
1700101I11Rik	1810055G02Rik	2810013P06Rik	2700038G22Rik	1700025G04Rik	2410002F23Rik	1700124L16Rik	4930506C21Rik	Amotl2	Cyth1	Fkbp5	2700054A10Rik	Alkbh5
1810013L24Rik	2310022A10Rik	2810030D12Rik	2700054A10Rik	1700071M16Rik	3222401L13Rik	2310002L09Rik	4930516B21Rik	Ankrd12	Dnajb4	Flt1	4732416N19Rik	Ankrd39
2510039O18Rik	2310022B05Rik	2900052L18Rik	4732416N19Rik	1700124L16Rik	4833445I07Rik	2310022A10Rik	4930581F22Rik	Ankrd23	Dusp23	Fnip1	4732490B19Rik	Ascc1
2810013P06Rik	2700038G22Rik	3110083C13Rik	4732490B19Rik	1810013L24Rik	4930451E10Rik	2610021A01Rik	8030462N17Rik	Ankrd9	E130102H24Rik	Glul	4930432B10Rik	Atp6v1a
2810030D12Rik	2700054A10Rik	4933407K13Rik	4930432B10Rik	2310002L09Rik	4930506C21Rik	2700049A03Rik	9230112E08Rik	Aopep	Eng	Hspa1b	4930513N20Rik	B3gnt9
2900052L18Rik	4732416N19Rik	5430431A17Rik	4930513N20Rik	2310022A10Rik	4930516B21Rik	2810030D12Rik	9430064I24Rik	Ap1m1	Fkbp5	Itpk1	4930562C15Rik	Cap2
3110083C13Rik	4732490B19Rik	5730455P16Rik	4930562C15Rik	2410002F23Rik	4930581F22Rik	2810402E24Rik	A330040F15Rik	Aph1b	Flt1	Jun	4933406I18Rik	Casz1
4930506C21Rik	4930432B10Rik	5730596B20Rik	4933406I18Rik	2610021A01Rik	8030462N17Rik	3425401B19Rik	A730091E23Rik	Arhgap1	Fnip1	Ppp1r3c	9330159F19Rik	Cd63
4933407K13Rik	4930506C21Rik	5830432E09Rik	9330159F19Rik	2700049A03Rik	9230112E08Rik	4933401D09Rik	A830019P07Rik	Arhgap24	Glul	Rab5a	A4galt	Cdkn1b
5430431A17Rik	4930513N20Rik	9130230L23Rik	A4galt	2810030D12Rik	9430064I24Rik	4933406C10Rik	Abhd11os	Banp	Hspa1b	Rora	Aasdhppt	Cdkn2aip
5730455P16Rik	4930562C15Rik	9230112E08Rik	Aasdhppt	2810402E24Rik	A330040F15Rik	5031425E22Rik	Abhd6	Bhlhe40	Itpk1	Synj2	Abcb10	Cend1
5730596B20Rik	4933406I18Rik	9330179D12Rik	Abcb10	3425401B19Rik	A530001N23Rik	5730455P16Rik	Acadl	Caskin2	Jun	Tecpr2	Abcb4	Cenpn
5830432E09Rik	9330159F19Rik	9430015G10Rik	Abcb4	4933401D09Rik	A730091E23Rik	6430562O15Rik	Adam19	Ccdc186	Lsmem1	Tns3	Abhd4	Chst15
9130230L23Rik	A4galt	A830012C17Rik	Abhd4	4933406C10Rik	A830019P07Rik	9230116N13Rik	Adamts15	Ces1d	Nr2c2	Tsc22d3	Acadsb	Cited2
9230112E08Rik	A530001N23Rik	Abcb7	Acadl	5031425E22Rik	Abhd11os	9330162G02Rik	Adamts7	Cntfr	Pcyt1a	Tspan4	Ace	Clec2d
9330179D12Rik	Aasdhppt	Abcg2	Acadsb	5730455P16Rik	Abhd6	9430062P05Rik	Adcy3	Copb2	Pltp	Ubc	Adam33	Coro2b
9430015G10Rik	Abcb10	Abhd6	Ace	6430562O15Rik	Abtb2	A330102I10Rik	Agmo	Cyth1	Ppp1r3c	Wee1	Adam9	Csde1
A530001N23Rik	Abcb4	Abra	Adam33	9230116N13Rik	Acadl	A4gnt	Agt	Dnah3	Rab5a	Zfp395	Adamts14	Ctbp2
A830012C17Rik	Abcc3	Acap2	Adam9	9330162G02Rik	Acat2	A930016O22Rik	Ahctf1	Dnajb4	Rnase13		Adcy7	Ctif
Abcb7	Abhd4	Acd	Adamts14	9430062P05Rik	Acvr1b	Abcg2	Akap6	Dusp23	Rora		Adgrl2	Cul2
Abcc3	Abtb2	Acot11	Adamts15	A330102I10Rik	Adam19	Abra	Akap8	Dusp8	Slc43a1		Adh5	D930015M05Rik
Abcg2	Acadl	Actb	Adamts4	A4gnt	Adamts15	Acap2	Akr1b8	E130102H24Rik	Synj2		Adi1	Dab2ip
Abhd6	Acadsb	Adam15	Adcy7	A530001N23Rik	Adamts4	Acer3	Alg2	Eng	Tecpr2		Adprhl1	Dapk1
Abra	Ace	Adam22	Adgrl2	A930016O22Rik	Adamts7	Acss1	Amotl2	ENSMUSG00000120528	Tns3		Aebp2	Dclre1b
Abtb2	Acvr1b	Adam23	Adh5	Abcg2	Adcy3	Actb	Ankrd12	ENSMUSG00000121096	Tsc22d3		Aff1	Ddit4
Acap2	Adam19	Adgrf5	Adi1	Abra	Agap1	Actg1	Ankrd13a	Esyt1	Tspan4		Afmid	Ddx42
Acd	Adam33	Adm	Adprhl1	Abtb2	Agmo	Adam15	Ankrd23	Fam126b	Twf2		Agpat3	Dgat2
Acot11	Adam9	Adnp	Aebp2	Acap2	Agt	Adam33	Ankrd27	Fhip2a	Ubc		Aldh3b1	Dip2c
Actb	Adamts14	Adnp2	Aff1	Acat2	Ahctf1	Adamtsl4	Ankrd34a	Fkbp5	Usp54		Alkbh5	Dis3l
Acvr1b	Adamts15	Adora2a	Afmid	Acer3	Ahdc1	Adcy4	Ankrd50	Flt1	Wee1		Alox5	Dysf
Adam15	Adamts4	Ago3	Agap1	Acss1	Akap1	Adgra2	Antkmt	Fnip1	Zfp395		Amd-ps3	Eif4b
Adam19	Adamtsl4	Agt	Agpat3	Actb	Akap6	Adprhl1	Anxa5	Gfod2			Amigo1	Elk4
Adam22	Adcy7	Ahctf1	Akap8	Actg1	Akap8	Adprm	Aopep	Glul			Amigo2	Emc10
Adam23	Adgrl2	AI480526	Aldh3b1	Acvr1b	Akr1b8	Adra1a	Ap1g1	Gm10243			Amotl1	Eno1
Adamtsl4	Adh1	AI987944	Alkbh5	Adam15	Alg2	Adrb2	Ap1m1	Gm32200			Ampd2	Fam83d
Adgrf5	Adh5	Aim2	Alox5	Adam33	Amer1	Afdn	Aph1b	Gm38245			Angptl2	Fcer1g
Adh1	Adi1	Akap1	Amd-ps3	Adamts4	Amot	Agbl2	Apobec3	Gm42970			Ank2	Fkbp3
Adm	Adprhl1	Aktip	Amer1	Adamtsl4	Amotl2	Ahnak	Arfgap2	Gm45221			Ankrd39	Fut11
Adnp	Adra1a	Alg6	Amigo1	Adcy4	Ankrd12	Aip	Arhgap1	Gm4861			Antxr2	Gab1
Adnp2	Aebp2	Ammecr1l	Amigo2	Adgra2	Ankrd13a	Akr1b3	Armc6	Gm9869			Anxa1	Gabarap
Adora2a	Aff1	Amotl2	Amot	Adprhl1	Ankrd23	Akr1e1	Arrb1	Gpam			Arap2	Glb1l
Adra1a	Afmid	Anapc15-ps	Amotl1	Adprm	Ankrd27	Akt2	Atp2a3	Grtp1			Arfgap1	Gm10288
Agap2	Agap1	Ank3	Ampd2	Adra1a	Ankrd33b	Alad	Atp5b	Hipk1			Arfgef1	Gna13
Ago3	Agap2	Ankle2	Angptl2	Adrb2	Ankrd34a	Alpl	Atp6v1d	Hoxa9			Arhgef17	Gpatch8
Agt	Agpat3	Ankrd12	Ank2	Afdn	Ankrd50	Amigo1	Baiap2	Hoxc11			Arhgef4	Gsn
Ahctf1	Ahdc1	Ankrd23	Ankrd33b	Agap1	Ankrd9	Ank1	Baiap2l2	Hspa1b			Arl1	Gyg
Ahdc1	Ahnak	Ankrd44	Ankrd39	Agbl2	Antkmt	Ank3	Bcor	Idh1			Armc7	Hexa
Ahnak	Akap8	Ankrd9	Antxr2	Ahdc1	Anxa5	Ankrd39	Bin2	Ipp			Arrdc1	Hmg20a
AI480526	Akap8l	Anks1	Anxa1	Ahnak	Aopep	Ano1	Bmpr1a	Itpk1			Arsb	Hsp90ab1
AI987944	Aldh3b1	Ankzf1	Arap2	Aip	Ap1g1	Anp32e	Bora	Jun			Ascc1	Hspg2
Aim2	Aldh9a1	Aopep	Arfgap1	Akap1	Ap1m1	Aox1	Bptf	Kif26b			Asrgl1	Insig1
Akap1	Alkbh5	Ap1ar	Arfgef1	Akr1b3	Aph1b	Ap1b1	Brdt	Klhl7			Atg16l1	Irs1
Akap8l	Alox5	Ap1m1	Arhgap20	Akr1e1	Apobec3	Api5	C2	Lats2			Atp10a	Josd1
Aktip	Amd-ps3	Apba3	Arhgef17	Akt2	Arfgap2	Arfgap1	Cacna1g	Lbh			Atp5mpl	Kank1
Aldh9a1	Amd-ps4	Aph1b	Arhgef4	Alad	Arhgap1	Arglu1	Cacul1	Lsmem1			Atp6v1a	Kpna3
Alg6	Amer1	Api5	Arl1	Alpl	Arhgap20	Arhgap19	Cbfa2t2	Marchf3			Atxn7l2	Lamb2
Amd-ps4	Amigo1	Aplp2	Armc7	Amer1	Arhgap24	Arhgap21	Ccdc126	Mecp2			AY036118	Lap3
Ammecr1l	Amigo2	Apoe	Arrdc1	Amigo1	Armc6	Arhgef10	Ccdc127	Mrgprh			B3gnt9	Larp1
Amotl2	Amot	Arfip1	Arsb	Amot	Arntl	Arhgef10l	Ccdc154	Mtf2			Bace1	Lin52
Anapc15-ps	Amotl1	Arhgap1	Asb8	Ank1	Arrb1	Arhgef15	Ccdc186	Nipa2			Bbs1	Lsp1
Angpt1	Ampd2	Arhgap24	Ascc1	Ank3	Arrdc3	Arhgef6	Ccdc85b	Nr2c2			Bbs12	Ltbp4
Ank1	Angpt1	Arhgap28	Asrgl1	Ankrd33b	Asap3	Arid5b	Cd109	Osbpl9			BC064078	Mapt
Ank3	Angptl2	Arhgap6	Atg16l1	Ankrd39	Asb2	Arl1	Cd36	Pcyt1a			Bckdhb	Mast3
Ankle2	Ank1	Arhgdia	Atp10a	Ankrd9	Asb8	Arl2	Cdc42bpb	Pdcd4			Blvrb	Mat2b
Ankrd12	Ank2	Arhgef37	Atp5mpl	Ano1	Atoh8	Arpin	Cdipt	Pdp1			Blzf1	Max
Ankrd23	Ankrd33b	Arhgef40	Atp6v1a	Anp32e	Atp2a3	Asb12	Cdiptos	Pltp			Bmp1	Mctp2
Ankrd44	Ankrd39	Arid2	Atxn7l2	Aox1	Atp5b	Asb15	Cdkn2aipnl	Ppara			Boc	Mcur1
Ankrd9	Anp32e	Art1	AY036118	Ap1b1	Atp6v1d	Asb18	Cers2	Ppp1r15b			Brip1os	Mical2
Anks1	Antxr2	Arxes2	B3gnt9	Api5	Auts2	Atcay	Ces1d	Ppp1r3c			C130040N14Rik	Mical3
Ankzf1	Anxa1	Asb12	Bace1	Arfgap1	Bahcc1	Atf1	Cfap53	Prkcq			C1qb	Mmp28
Anp32e	Anxa5	Asb15	Baiap2l2	Arglu1	Baiap2	Atp11a	Chchd4	Prune1			C1qc	Mrpl23
Anxa5	Aox1	Asb5	Bbs1	Arhgap19	Baiap2l2	Atp1b2	Clca3a1	Pus7			C1ra	Mus81
Aopep	Ap1b1	Asph	Bbs12	Arhgap20	Banp	Atp2b2	Cndp2	Rab5a			C3	Nek7
Aox1	Aqp7	Asxl2	BC064078	Arhgap21	Bcar1	Atp2c1	Cnksr3	Rnase13			Calm1	Nfix
Ap1ar	Arap2	Atf6b	Bckdhb	Arhgap24	Bcor	Atp6ap2	Commd1	Rora			Calr3	Osbpl2
Ap1b1	Arfgap1	Atp11c	Blvrb	Arhgef10	Bhlhe40	Aup1	Copb2	Rsad1			Camk2a	Pdzrn3
Ap1m1	Arfgef1	Atp13a1	Blzf1	Arhgef10l	Bin2	Aurka	Cpne8	Sepsecs			Camsap1	Pik3r2
Apba3	Arhgap20	Atp13a5	Bmp1	Arhgef15	Bmpr1a	Avil	Creb3l1	Slc12a2			Camta1	Pla2g4e
Aph1b	Arhgef10l	Aup1	Boc	Arhgef6	Bora	AW011738	Crhr2	Slc43a1			Cap2	Pml
Api5	Arhgef17	Avil	Brip1os	Arid5b	Bptf	Axin2	Crybg3	Sppl2b			Cars	Ppp2r2d
Aplp2	Arhgef4	Azi2	C130040N14Rik	Arl1	Brdt	B230312C02Rik	Csf1r	Stxbp3			Casz1	Psmd1
Apoe	Arl1	B4galt1	C1qb	Arl2	Btrc	B3gnt3	Cyp2j9	Synj2			Cavin2	Psmd11
Aqp7	Armc7	Babam1	C1qc	Arntl	C2	B430119L08Rik	Cyp4f39	Tecpr2			Cbarp	Rab12
Arfip1	Arntl	Bach1	C1ra	Arpin	Cacna1g	Bace1	D830024N08Rik	Tnfrsf1a			Cblb	Rheb
Arhgap1	Arrdc1	Banp	C3	Arrdc3	Cacul1	Bach1	D830036C21Rik	Tns3			Ccdc69	Rhebl1
Arhgap24	Arrdc2	Barx2	Cacul1	Asap3	Caskin2	Baz1a	Dad1	Top1			Ccdc88c	Rmnd5a
Arhgap28	Arrdc3	Bckdk	Calm1	Asb12	Cbfa2t2	Baz1b	Dars2	Tsc22d3			Ccdc96	Rwdd1
Arhgap6	Arsb	Bcl2l2	Calr3	Asb15	Cbfa2t3	BC004004	Dbt	Tspan4			Ccl9	Sfr1
Arhgdia	Arsi	Bcl6b	Camk2a	Asb18	Ccdc126	Bcap29	Ddx51	Twf2			Ccn1	Sgms1
Arhgef10l	Asb2	Bcl7a	Camsap1	Asb2	Ccdc127	Bcas1	Ddx6	Ubc			Ccne2	Slc11a1
Arhgef37	Asb8	Bcl9l	Camta1	Asb8	Ccdc154	Bcas2	Decr1	Usp54			Cct4	Slc28a2
Arhgef40	Ascc1	Bhlhe40	Cap2	Atcay	Ccdc186	Bcdin3d	Dhx9	Vps35			Cd14	Slc9a1
Arid2	Asrgl1	Bhlhe41	Cars	Atf1	Ccdc85b	Bcl3	Dlg4	Wdr82			Cd207	Slc9a8
Arntl	Atg16l1	Bmp6	Casz1	Atoh8	Cd109	Bcorl1	Dnah3	Wee1			Cd209a	Snx20
Arrdc2	Atl2	Bmp8a	Cavin2	Atp11a	Cd36	Bdp1	Dnajc14	Wipf3			Cd53	Soga1
Arrdc3	Atoh8	Bmx	Cbarp	Atp1b2	Cdc42bpb	Bhlhe41	Dnajc28	Zbtb40			Cd63	Spsb1
Arsi	Atp10a	Bpnt1	Cbfa2t3	Atp2b2	Cdc42ep2	Bin1	Dnase1	Zfp395			Cd74	St13
Art1	Atp13a2	Brpf3	Cblb	Atp2c1	Cdipt	Bmp8a	Dnm1	Zfp655			Cdadc1	St3gal1
Arxes2	Atp5mpl	Brwd3	Ccdc127	Atp6ap2	Cdiptos	Bnip2	Dnm2				Cdin1	Stat5a
Asb12	Atp6v1a	Bzw1	Ccdc69	Aup1	Cdkn2aipnl	Brd1	Dnm3os				Cdkn1b	Stat5b
Asb15	Atxn7l2	Cab39	Ccdc88c	Aurka	Cep85l	Brd3	Dnmbp				Cdkn2aip	Tbc1d13
Asb2	Aurka	Cachd1	Ccdc96	Auts2	Cers2	Btbd11	Dusp23				Cdon	Tbx6
Asb5	Auts2	Cacybp	Ccl9	Avil	Ces1d	C130074G19Rik	E130102H24Rik				Cecr2	Tmem42
Asph	AY036118	Cadm1	Ccn1	AW011738	Cfap53	C130083M11Rik	E230020A03Rik				Celf1	Tnpo2
Asxl2	B3gnt9	Calu	Ccne2	Axin2	Chchd4	Cacna1h	Ebp				Cend1	Tnrc18
Atf6b	Bace1	Camta2	Cct4	B230312C02Rik	Chd7	Cacng7	Elovl1				Cenpn	Tor4a
Atl2	Baiap2l2	Car7	Cd14	B3gnt3	Chpt1	Cadm1	Eml3				Cep43	Trp53
Atoh8	Baz1b	Card6	Cd207	B430119L08Rik	Ciart	Camkmt	ENSMUSG00000120229				Cerk	Tsnax
Atp11c	Bbs1	Carm1	Cd209a	Bace1	Ckb	Cant1	ENSMUSG00000120290				Cfap20	Ube2b
Atp13a1	Bbs12	Caskin2	Cd53	Bach1	Clca3a1	Car3	ENSMUSG00000120331				Cggbp1	Ubfd1
Atp13a2	BC064078	Cavin3	Cd63	Bahcc1	Cldn12	Card10	ENSMUSG00000120528				Chac1	Unc5b
Atp13a5	Bcar1	Cbl	Cd74	Banp	Clk4	Card6	ENSMUSG00000120736				Chpf	Vamp4
Aup1	Bckdhb	Cbr1	Cdadc1	Baz1a	Clock	Carnmt1	ENSMUSG00000121039				Chst15	Vdac1
Aurka	Blvrb	Cbx7	Cdin1	Baz1b	Clptm1	Cav3	Entpd1				Cir1	Wwox
Auts2	Blzf1	Cbx8	Cdkn1b	BC004004	Cndp2	Cavin4	Eogt				Cited2	Ybx3
Avil	Bmp1	Ccdc102a	Cdkn2aip	Bcap29	Cnksr3	Cbx7	Ep300				Clec12a	Ythdf2
Azi2	Bnip2	Ccdc137	Cdon	Bcar1	Cntfr	Ccdc134	Esyt2				Clec14a	Zbtb4
B4galt1	Bnip3l	Ccdc159	Cecr2	Bcas1	Col4a2	Ccdc183	Etnk1				Clec2d	Zdhhc4
Babam1	Boc	Ccdc186	Celf1	Bcas2	Col5a3	Ccdc9b	Eya1				Clec3b	Zfp385a
Bach1	Bpnt2	Ccdc59	Cend1	Bcdin3d	Commd1	Ccl6	F3				Clec4a1	Zfp462
Banp	Brip1os	Ccdc60	Cenpn	Bcl3	Copb2	Ccn1	Fam126b				Clec4b1	Zfp646
Barx2	C130040N14Rik	Ccdc74a	Cep43	Bcorl1	Coq10b	Ccn5	Fam20a				Clmp	Zfp677
Baz1b	C1qa	Ccdc77	Cerk	Bdp1	Cpeb1	Ccne2	Fam222a				Cmklr1	Zfp91
Bcar1	C1qb	Ccdc93	Cfap20	Bhlhe40	Cpne8	Ccng2	Fbh1				Cnbp	Zmym3
Bckdk	C1qc	Ccdc9b	Cggbp1	Bhlhe41	Creb3l1	Ccnt2	Fbxl15				Cnr1
Bcl2l2	C1ra	Ccnt1	Chac1	Bin1	Crhr2	Ccnyl1	Fbxl17				Col5a2
Bcl6b	C3	Ccnt2	Chpf	Bmp8a	Crim1	Ccp110	Fbxl6				Col6a1
Bcl7a	Cacul1	Cd24a	Chst15	Bnip2	Crtc3	Ccrl2	Fbxw10				Col6a3
Bcl9l	Calm1	Cdc14b	Cir1	Brd1	Cry1	Cct2	Fgf12				Cops5
Bhlhe40	Calr3	Cdc40	Cited2	Brd3	Cry2	Cct6a	Fhip2a				Coro2b
Bhlhe41	Camk2a	Cdc42ep1	Clec12a	Btbd11	Crybg3	Cct8	Flcn				Coro7
Bmp6	Camsap1	Cdca8	Clec14a	Btrc	Csf1r	Ccz1	Flt1				Cotl1
Bmp8a	Camta1	Cdh15	Clec2d	C130074G19Rik	Cyp2j9	Cd300lg	Frmd8os				Cox4i2
Bmx	Canx	Cdh19	Clec3b	C130083M11Rik	Cyp4f39	Cd33	Fth1				Cpa3
Bnip2	Cap2	Cdh22	Clec4a1	Cacna1h	Cys1	Cdc14b	Gabrr1				Crtc1
Bnip3l	Cars	Cdk12	Clec4b1	Cacng7	Cyth1	Cdc26	Galc				Csde1
Bpnt1	Casz1	Cdk16	Clmp	Cadm1	D830024N08Rik	Cdc42	Gale				Csf2ra
Bpnt2	Cavin2	Cdk20	Clock	Camkmt	D830036C21Rik	Cdc42ep1	Galnt7				Csmd1
Brpf3	Cavin4	Cebpb	Cmklr1	Cant1	Dad1	Cdh15	Gart				Csnk2a1
Brwd3	Cbarp	Cep120	Cnbp	Car3	Dars2	Cdh5	Gdpd1				Csnk2a1-ps3
Bzw1	Cbfa2t3	Cep128	Cnr1	Card10	Dbp	Cdk8	Gfod2				Ctbp2
C1qa	Cbfb	Cep170	Col5a2	Card6	Dbt	Cdkn1b	Glod4				Ctc1
Cab39	Cblb	Cep97	Col6a1	Carnmt1	Dchs1	Cdr2	Gm10243				Ctif
Cachd1	Ccdc127	Ces1d	Col6a3	Caskin2	Ddx51	Cebpg	Gm11205				Ctsh
Cacybp	Ccdc134	Cfl2	Cops5	Cav3	Ddx6	Cep170	Gm11263				Cul2
Cadm1	Ccdc47	Chd1	Coro2b	Cavin4	Decr1	Cers1	Gm11652				Cx3cl1
Calu	Ccdc69	Chd6	Coro7	Cbfa2t3	Dhx9	Cers4	Gm11808				Cxcr4
Camta2	Ccdc88c	Chd9	Cotl1	Cbx7	Dlg4	Cfp	Gm11832				Cyb5r2
Canx	Ccdc96	Chp1	Cox4i2	Ccdc134	Dnah3	Chd1	Gm12338				Cyba
Car7	Ccl9	Chrna10	Cpa3	Ccdc183	Dnajb4	Chd4	Gm13339				Cyren
Card6	Ccn1	Chst1	Crtc1	Ccdc9b	Dnajb9	Chd9	Gm13848				Cyth4
Carm1	Ccne2	Ckm	Crtc3	Ccl6	Dnajc14	Chka	Gm13861				D930015M05Rik
Caskin2	Cct4	Clk1	Csde1	Ccn1	Dnajc28	Chmp7	Gm14634				Daam2
Cavin3	Cd14	Clmn	Csf1r	Ccn5	Dnase1	Chst12	Gm15408				Dab2ip
Cavin4	Cd207	Cln3	Csf2ra	Ccne2	Dnm1	Cirbp	Gm15443				Dapk1
Cbfb	Cd209a	Clpx	Csmd1	Ccng2	Dnm2	Cited2	Gm15523				Dars
Cbl	Cd53	Cltc	Csnk2a1	Ccnt2	Dnm3os	Ckap2	Gm16153				Dcaf5
Cbr1	Cd63	Cmip	Csnk2a1-ps3	Ccnyl1	Dnmbp	Cldn5	Gm16380				Dclre1b
Cbx7	Cd74	Cmtr2	Ctbp2	Ccp110	Dusp23	Clec2d	Gm16418				Ddi2
Cbx8	Cd99l2	Cntfr	Ctc1	Ccrl2	Dusp8	Clic1	Gm16589				Ddit4
Ccdc102a	Cdadc1	Cobl	Ctif	Cct2	Dynll2	Clip1	Gm17024				Ddx27
Ccdc134	Cdc123	Cog5	Ctsh	Cct6a	Dyrk2	Clk1	Gm20430				Ddx42
Ccdc137	Cdc14a	Col15a1	Cul2	Cct8	E130102H24Rik	Clpx	Gm22000				Ddx50
Ccdc159	Cdc42	Commd4	Cx3cl1	Ccz1	E230020A03Rik	Cmtm4	Gm22146				Denr
Ccdc186	Cdc42ep2	Copb2	Cxcr4	Cd300lg	Ebp	Cnot8	Gm2415				Dgat2
Ccdc47	Cdin1	Cox18	Cyb5r2	Cd33	Efr3b	Cntnap1	Gm26881				Dhx58os
Ccdc59	Cdk19	Cpm	Cyba	Cdc14b	Elovl1	Col4a1	Gm29480				Dio3os
Ccdc60	Cdkn1b	Cpsf1	Cyren	Cdc26	Eml3	Comt	Gm30023				Dip2c
Ccdc74a	Cdkn2aip	Crat	Cyth4	Cdc42	Eng	Cox10	Gm30794				Dis3l
Ccdc77	Cdon	Creb1	D930015M05Rik	Cdc42ep1	ENSMUSG00000120229	Cped1	Gm31814				Disp1
Ccdc93	Cecr2	Crebrf	Daam2	Cdc42ep2	ENSMUSG00000120290	Cracd	Gm31848				Dlg5
Ccdc9b	Celf1	Crispld2	Dab2ip	Cdh15	ENSMUSG00000120331	Crebrf	Gm37785				Dll1
Ccnt1	Cend1	Crybg1	Dapk1	Cdh5	ENSMUSG00000120528	Crk	Gm38162				Dmrt2
Ccnt2	Cenpn	Cth	Dars	Cdk8	ENSMUSG00000120736	Cryzl2	Gm38245				Dnah8
Cd24a	Cep43	Ctnnbip1	Dcaf5	Cdkn1b	ENSMUSG00000121039	Csf1	Gm4202				Dnajb6
Cd99l2	Cep85l	Cul1	Dclre1b	Cdr2	ENSMUSG00000121096	Csnk1g1	Gm42752				Dnajc15
Cdc123	Cerk	Cul5	Ddi2	Cebpg	Entpd1	Ctdnep1	Gm42858				Dnajc21
Cdc14a	Cfap20	Cwc25	Ddit4	Cep170	Eogt	Ctdsp1	Gm42970				Dnttip2
Cdc14b	Cfp	Cwf19l2	Ddx27	Cep85l	Ep300	Ctdsp2	Gm43119				Doc2b
Cdc40	Cggbp1	Cxcl14	Ddx42	Cers1	Esyt1	Ctdsp2-ps	Gm43488				Dpep1
Cdc42	Chac1	Cyth1	Ddx50	Cers4	Esyt2	Ctif	Gm4366				Dpf1
Cdc42ep1	Chchd3	D030055H07Rik	Ddx6	Cfp	Etnk1	Ctsl	Gm43672				Dpt
Cdc42ep2	Chmp1b	D030062O11Rik	Decr1	Chd1	Eya1	Cttn	Gm43737				Drosha
Cdca8	Chpf	D430041D05Rik	Denr	Chd4	F3	Cxcl12	Gm43834				Dysf
Cdh15	Chst15	Dalrd3	Dgat2	Chd7	Fam107a	Cxxc5	Gm44700				E130308A19Rik
Cdh19	Ciart	Dcaf4	Dhx58os	Chd9	Fam110b	Cyb561d2	Gm44877				Ear2
Cdh22	Cir1	Ddx5	Dio3os	Chka	Fam126b	Cygb	Gm45221				Ecm1
Cdk12	Cited2	Dek	Dip2c	Chmp7	Fam20a	Cyth4	Gm47232				Eef1a1
Cdk16	Cited4	Dele1	Dis3l	Chpt1	Fam20c	D930015M05Rik	Gm4861				Efcab12
Cdk19	Ckb	Dennd3	Disp1	Chst12	Fam222a	Daam2	Gm48697				Efcab14
Cdk20	Cldn12	Des	Dlg5	Ciart	Fam53b	Dab2ip	Gm48908				Efhd1
Cebpb	Cldn5	Dgcr6	Dll1	Cirbp	Fbh1	Dagla	Gm49201				Ehd3
Cep120	Clec12a	Dgkd	Dmrt2	Cited2	Fbxl15	Dars	Gm49540				Eif1ax
Cep128	Clec14a	Dhtkd1	Dnah8	Ckap2	Fbxl17	Dcaf8	Gm49544				Eif2a
Cep170	Clec2d	Dis3	Dnajb6	Ckb	Fbxl6	Dcakd	Gm49579				Eif4b
Cep85l	Clec3b	Dmtf1	Dnajc15	Cldn12	Fbxw10	Ddx10	Gm49980				Eif4ebp2
Cep97	Clec4a1	Dmtn	Dnajc21	Cldn5	Fgf12	Ddx3y	Gm5451				Eif4g1
Ces1d	Clec4b1	Dnah3	Dnm1	Clec2d	Fhip2a	Ddx42	Gm5510				Elk4
Cfl2	Clip1	Dnaja1	Dnttip2	Clic1	Fkbp5	Ddx46	Gm5637				Emc10
Cfp	Clmp	Dnajb4	Doc2b	Clip1	Flcn	Ddx5	Gm5641				Eno1
Chchd3	Clock	Dnajc4	Dpep1	Clk1	Flt1	Def6	Gm6206				ENSMUSG00000120233
Chd1	Cmklr1	Dnlz	Dpf1	Clk4	Fmo2	Dek	Gm6552				Entpd2
Chd6	Cnbp	Dock10	Dpt	Clock	Fnip1	Dgkz	Gm7842				Epha10
Chd9	Cnnm4	Dok5	Drosha	Clptm1	Frmd8os	Dhrs1	Gm7967				Epm2a
Chmp1b	Cnr1	Dusp13	Dysf	Clpx	Fth1	Dhrs3	Gm8281				Eprs
Chp1	Col4a1	Dusp16	E130308A19Rik	Cmtm4	Gabrr1	Dhx32	Gm9134				Esd
Chrna10	Col4a2	Dusp23	Ear2	Cnot8	Galc	Dhx40	Gm9869				Exo5
Chst1	Col5a2	Dusp6	Ecm1	Cntfr	Gale	Dido1	Gm9922				Exoc2
Ciart	Col5a3	Dusp8	Eef1a1	Cntnap1	Galnt7	Dis3	Gnb2				F630028O10Rik
Cited4	Col6a1	Dvl3	Efcab12	Col4a1	Gart	Dlat	Gpd1				Fads2
Ckb	Col6a2	Dync1li1	Efcab14	Col4a2	Gas1	Dld	Gprc5c				Fads6
Ckm	Col6a3	Dync1li2	Efhd1	Col5a3	Gdpd1	Dlg5	Grb2				Fah
Cldn12	Cops5	E130102H24Rik	Ehd3	Comt	Gfod2	Dmpk	Grid2				Fam120a
Cldn5	Coq10b	E330037G11Rik	Eif1ax	Coq10b	Glod4	Dnaaf3	Grtp1				Fam124a
Clip1	Coro2b	Ebag9	Eif2a	Cox10	Glul	Dnah8	Gvin1				Fam13a
Clk1	Coro7	Echdc2	Eif4b	Cpeb1	Gm10073	Dnaja1	H1f0				Fam76a
Clmn	Cotl1	Edc4	Eif4ebp2	Cped1	Gm10243	Dnaja2	Hapln4				Fam83d
Cln3	Cox4i2	Ednrb	Eif4g1	Cracd	Gm11205	Dnajc4	Heatr1				Fam83g
Clpx	Cpa3	Egln2	Elk4	Crebrf	Gm11263	Dpf3	Heatr5b				Fasn
Cltc	Cpeb1	Ehd2	Emc10	Crim1	Gm11652	Dpysl3	Hexim2				Fbln2
Cmip	Creb3l1	Eif2s3x	Eno1	Crk	Gm11808	Dtx4	Hhip				Fbn1
Cmtr2	Crim1	Eif3a	ENSMUSG00000120233	Crtc3	Gm11832	Dusp11	Hipk1				Fbxo45
Cnnm4	Crlf1	Eif3j1	Entpd2	Cry1	Gm12338	Dusp13	Hmox2				Fcer1g
Cntfr	Crtc1	Eif4a-ps4	Epha10	Cry2	Gm13339	Dusp16	Hnrnpa1				Fcrls
Cobl	Crtc3	Eif5	Epm2a	Cryzl2	Gm13848	E130309D02Rik	Hnrnpl				Fermt2
Cog5	Cry1	Elk3	Eprs	Csf1	Gm13861	E2f4	Hoxa11				Fgd2
Col15a1	Cry2	Ell	Esd	Csnk1g1	Gm14634	Eapp	Hoxa9				Fgf11
Col4a1	Csde1	Elmod2	Exo5	Ctdnep1	Gm15408	Edc4	Hps1				Fkbp3
Col4a2	Csf1r	Eloc	Exoc2	Ctdsp1	Gm15443	Edn3	Hps4				Flt3l
Col5a3	Csf2ra	En1	F3	Ctdsp2	Gm15523	Ednrb	Hrh4				Fmnl1
Col6a2	Csmd1	Enc1	F630028O10Rik	Ctdsp2-ps	Gm16153	Edrf1	Hsp90aa1				Fndc9
Commd4	Csnk2a1	Eng	Fads2	Ctif	Gm16380	Egln2	Htra2				Fosl1
Copb2	Csnk2a1-ps3	ENSMUSG00000120173	Fads6	Ctsl	Gm16418	Ehd2	Htra3				Foxred1
Coq10b	Ctbp2	ENSMUSG00000120528	Fah	Cttn	Gm16589	Eif2a	Hyal2				Fpgs
Cox18	Ctc1	ENSMUSG00000120685	Fam107a	Cxcl12	Gm17024	Eif3a	Icam2				Fut11
Cpeb1	Ctif	ENSMUSG00000120877	Fam120a	Cxxc5	Gm20430	Eif3d	Ifitm1				Fzd8
Cpm	Ctsh	ENSMUSG00000120912	Fam124a	Cyb561d2	Gm22000	Eif3j1	Ifitm6				Gab1
Cpsf1	Cul2	ENSMUSG00000121020	Fam13a	Cygb	Gm22146	Eif4a2	Igsf3				Gab3
Crat	Cx3cl1	ENSMUSG00000121096	Fam53b	Cys1	Gm2415	Eif4g3	Il10ra				Gabarap
Creb1	Cxcr4	ENSMUSG00000121124	Fam76a	Cyth1	Gm25047	Elf2	Il2ra				Galnt2
Creb3l1	Cxxc5	ENSMUSG00002075231	Fam83d	Cyth4	Gm26881	Elk3	Il6ra				Gfpt1
Crebrf	Cyb5r2	ENSMUSG00002075524	Fam83g	D930015M05Rik	Gm29480	Ell2	Ino80				Gfra2
Crim1	Cyba	ENSMUSG00002076173	Fasn	Daam2	Gm30023	Eloc	Ino80c				Ghr
Crispld2	Cyren	Eny2	Fbln2	Dab2ip	Gm30794	Elp5	Ipp				Glb1l
Crlf1	Cys1	Epb41l3	Fbn1	Dagla	Gm31814	Emc7	Irak4				Gm10240
Cry1	Cyth4	Epm2aip1	Fbxo45	Dars	Gm31848	Eme2	Irf9				Gm10288
Cry2	D930015M05Rik	Epn1	Fcer1g	Dbp	Gm32200	Enox2	Itm2b				Gm11282
Crybg1	Daam2	Erbin	Fcrls	Dcaf8	Gm37785	Enpp5	Itpk1				Gm11585
Cth	Dab2ip	Erfe	Fermt2	Dcakd	Gm38162	ENSMUSG00000119959	Jph1				Gm12059
Ctnnbip1	Dapk1	Eri2	Fgd2	Dchs1	Gm38245	ENSMUSG00000120378	Jun				Gm12356
Cul1	Dars	Eri3	Fgf11	Ddx10	Gm4202	ENSMUSG00000120381	Kalrn				Gm13034
Cul5	Dbp	Esrrg	Fkbp3	Ddx3y	Gm42752	ENSMUSG00000120529	Kansl2-ps				Gm13833
Cwc25	Dcaf5	Esyt1	Flt3l	Ddx42	Gm42858	ENSMUSG00000120554	Kat6b				Gm14567
Cwf19l2	Dcaf8	Etv3	Fmnl1	Ddx46	Gm42970	ENSMUSG00000120883	Kbtbd11				Gm15104
Cxcl14	Dclre1b	Exoc5	Fndc9	Ddx5	Gm43119	Entr1	Kcnf1				Gm15401
Cxxc5	Ddi2	Extl1	Fosl1	Def6	Gm43488	Eny2	Kdm2b				Gm15427
Cys1	Ddit4	Faap100	Foxred1	Dek	Gm4366	Epha7	Kif16b				Gm15510
Cyth1	Ddx21	Fabp4	Fpgs	Dgkz	Gm43672	Epm2aip1	Kif26b				Gm15601
D030055H07Rik	Ddx27	Fahd2a	Fut11	Dhrs1	Gm43737	Epp13	Krt80				Gm15816
D030062O11Rik	Ddx42	Fam102b	Fzd8	Dhrs3	Gm43834	Ercc6	Kyat1				Gm15964
D430041D05Rik	Ddx50	Fam124b	Gab1	Dhx32	Gm44700	Erfe	Lad1				Gm16310
Dalrd3	Ddx6	Fam126b	Gab3	Dhx40	Gm44877	Esr1	Larp1b				Gm16353
Dbp	Decr1	Fam174a	Gabarap	Dido1	Gm45221	Ets2	Lats2				Gm17749
Dcaf4	Denn2b	Fam174c	Galnt2	Dis3	Gm47232	Ext2	Lbh				Gm18564
Dcaf8	Denr	Fam189a2	Gart	Dlat	Gm4861	Ezh1	Ldlrad3				Gm19221
Ddx21	Dgat2	Fam189b	Gfpt1	Dld	Gm48697	Fabp4	Lpar2				Gm22571
Ddx5	Dgkz	Fam204a	Gfra2	Dlg5	Gm48908	Fads3	Lpl				Gm23205
Dek	Dhx58os	Fam234a	Ghr	Dmpk	Gm49201	Fam102b	Lrp10				Gm24045
Dele1	Dio3os	Fam3c	Glb1l	Dnaaf3	Gm49540	Fam124b	Lrrc38				Gm24430
Denn2b	Dip2c	Fam78a	Gm10240	Dnah8	Gm49544	Fam221a	Lrrc8b				Gm25999
Dennd3	Dipk1a	Fas	Gm10288	Dnaja1	Gm49579	Fam43a	Lrrc8c				Gm2606
Des	Dis3l	Fbxo36	Gm11282	Dnaja2	Gm49980	Fam76a	Lrrc8d				Gm26532
Dgcr6	Disp1	Fdxacb1	Gm11585	Dnajb4	Gm5451	Farsb	Lrrn1				Gm26885
Dgkd	Dlg5	Fgd4	Gm12059	Dnajb9	Gm5510	Fbn1	Lrtm2				Gm28438
Dgkz	Dll1	Fgfrl1	Gm12338	Dnajc4	Gm5637	Fbxo3	Lsmem1				Gm28439
Dhtkd1	Dmrt2	Fhip2a	Gm12356	Dpf3	Gm5641	Fcgr3	Lypd6				Gm29017
Dipk1a	Dnah8	Fibp	Gm13034	Dpysl3	Gm6206	Fcrls	Mapk6				Gm29609
Dis3	Dnaja2	Filip1l	Gm13339	Dtx4	Gm6552	Fem1c	Marchf3				Gm2999
Dmtf1	Dnajb6	Fitm1	Gm13833	Dusp11	Gm7842	Fes	Mcl1				Gm31166
Dmtn	Dnajb9	Fjx1	Gm14567	Dusp13	Gm7967	Fgf2	Mcoln1				Gm3200
Dnah3	Dnajc14	Fkbp5	Gm15104	Dusp16	Gm8281	Fgf6	Mecp2				Gm3248
Dnaja1	Dnajc15	Fkrp	Gm15401	Dusp8	Gm9134	Fgf9	Mettl17				Gm32856
Dnaja2	Dnajc21	Flt1	Gm15427	Dynll2	Gm9869	Fkbp3	Mex3d				Gm35576
Dnajb4	Dnm1	Fnbp4	Gm15510	Dyrk2	Gm9922	Flt4	Mif4gd				Gm37422
Dnajb9	Dnttip2	Fnip1	Gm15601	E130309D02Rik	Gmip	Fmnl3	Mios				Gm4045
Dnajc14	Doc2b	Foxo1	Gm15816	E2f4	Gnb2	Fnbp4	Mir100hg				Gm40841
Dnajc4	Dpep1	Foxs1	Gm15964	Eapp	Gpam	Foxd3	Mllt3				Gm42690
Dnlz	Dpf1	Fscn1	Gm16310	Edc4	Gpd1	Foxj2	Mlxip				Gm42892
Dock10	Dpt	Fubp1	Gm16353	Edn3	Gprc5c	Foxs1	Mmp14				Gm43081
Dok5	Drosha	Furin	Gm17749	Ednrb	Gramd4	Frzb	Mob3b				Gm43582
Dusp13	Dusp7	Fus	Gm18564	Edrf1	Grb2	Fscn1	Morn4				Gm44008
Dusp16	Dyrk2	Fxn	Gm19221	Efr3b	Grid2	Fubp1	Mrgprh				Gm44623
Dusp23	Dysf	Fxr1	Gm22571	Egln2	Grip2	Fus	Mrpl33				Gm44624
Dusp6	E130308A19Rik	Fzd1	Gm23205	Ehd2	Grtp1	Fv1	Mtf2				Gm44982
Dusp7	Ear2	Fzd9	Gm24045	Eif2a	Gtf2ird1	Fxr1	mt-Th				Gm45605
Dusp8	Ebf3	G0s2	Gm24430	Eif3a	Gvin1	Fyco1	mt-Tq				Gm47445
Dvl3	Ecm1	Gak	Gm25999	Eif3d	H1f0	Fzd4	Mx2				Gm4798
Dync1li1	Eef1a1	Gatad1	Gm2606	Eif3j1	Hapln4	Fzd7	Myd88				Gm49472
Dync1li2	Efcab12	Gbp11	Gm26532	Eif4a2	Heatr1	G3bp1	Myh15				Gm49694
Dyrk2	Efcab14	Gbp5	Gm26885	Eif4g3	Heatr5b	Gabarapl1	Myl12a				Gm49769
E130102H24Rik	Efhd1	Gcc2	Gm28438	Elf2	Hexim2	Gabrb2	N4bp1				Gm5711
E330037G11Rik	Efr3b	Gde1	Gm28439	Elk3	Hhip	Gadd45a	Naa40				Gm5884
Ebag9	Ehd3	Gfod2	Gm29017	Ell2	Hint3	Galnt17	Naip2				Gm6030
Ebf3	Eif1ax	Gga1	Gm29609	Eloc	Hipk1	Galnt2	Ndufa12				Gm6245
Echdc2	Eif2a	Ghdc	Gm2999	Elp5	Hivep2	Gdf11	Ndufb6				Gm6316
Edc4	Eif4b	Ghitm	Gm31166	Emc7	Hk2	Gemin8	Ndufb8				Gm7609
Ednrb	Eif4ebp2	Gimap6	Gm3200	Eme2	Hlf	Gfod1	Necap1				Gm7644
Efr3b	Eif4g1	Glns-ps1	Gm3248	Eng	Hmox2	Gga3	Nexn				Gm8849
Egln2	Elk4	Glul	Gm32856	Enox2	Hnrnpa1	Ggnbp2	Nfatc1				Gna12
Ehd2	Ell2	Glyr1	Gm35576	Enpp5	Hnrnpdl	Gigyf1	Nfatc3				Gna13
Eif2s3x	Elovl3	Gm10010	Gm37422	ENSMUSG00000119959	Hnrnpl	Gimap6	Nhsl1				Gnl3
Eif3a	Emc10	Gm10030	Gm4045	ENSMUSG00000120378	Homer2	Git1	Nipa1				Golga4
Eif3j1	Eno1	Gm10032	Gm40841	ENSMUSG00000120381	Hoxa11	Gm10132	Nipa2				Golgb1
Eif4a-ps4	ENSMUSG00000120233	Gm10243	Gm42690	ENSMUSG00000120529	Hoxa9	Gm10146	Nkiras2				Golim4
Eif5	Entpd2	Gm10290	Gm42892	ENSMUSG00000120554	Hoxc11	Gm10222	Noc4l				Gpatch8
Elk3	Epha10	Gm10557	Gm43081	ENSMUSG00000120883	Hps1	Gm10327	Nos1				Gpc4
Ell	Epm2a	Gm11960	Gm43582	ENSMUSG00000121096	Hps4	Gm10752	Nos2				Gpr34
Ell2	Eprs	Gm12319	Gm44008	Entr1	Hrh4	Gm12200	Notch1				Gpsm3
Elmod2	Esd	Gm12345	Gm44623	Eny2	Hsp90aa1	Gm13567	Npas2				Greb1l
Eloc	Ets1	Gm12966	Gm44624	Epha7	Hspa1b	Gm13577	Nphp3				Grk2
Elovl3	Exo5	Gm13387	Gm44982	Epm2aip1	Htra2	Gm13871	Nphp4				Grn
En1	Exoc2	Gm13522	Gm45605	Epp13	Htra3	Gm13886	Npy1r				Gsn
Enc1	F3	Gm13707	Gm47445	Ercc6	Hyal2	Gm13889	Nr2c2				Gyg
Eng	F630028O10Rik	Gm14319	Gm4798	Erfe	Icam2	Gm14130	Nsun2				H1f11-ps
ENSMUSG00000120173	Fads2	Gm14421	Gm49472	Esr1	Ice1	Gm14319	Nucks1				H2-Q4
ENSMUSG00000120528	Fads6	Gm15564	Gm49694	Esyt1	Idh1	Gm15169	Oas2				H2-Q7
ENSMUSG00000120685	Fah	Gm15567	Gm49769	Ets2	Ifitm1	Gm15283	Oaz2				Has2
ENSMUSG00000120877	Fam107a	Gm15634	Gm5637	Ext2	Ifitm6	Gm15361	Odf3b				Hba-a1
ENSMUSG00000120912	Fam110b	Gm15868	Gm5711	Ezh1	Igsf3	Gm15387	Odf3l2				Hbb-bs
ENSMUSG00000121020	Fam120a	Gm15910	Gm5884	Fabp4	Il10ra	Gm15609	Olfr544				Hcfc1r1
ENSMUSG00000121096	Fam124a	Gm15950	Gm6030	Fads3	Il2ra	Gm15787	Orc2				Hck
ENSMUSG00000121124	Fam13a	Gm16089	Gm6245	Fam102b	Il6ra	Gm15867	Orc6				Hexa
ENSMUSG00002075231	Fam20c	Gm16268	Gm6316	Fam107a	Ino80	Gm16437	Osbpl9				Hgsnat
ENSMUSG00002075524	Fam53b	Gm17229	Gm7609	Fam110b	Ino80c	Gm19531	Osgepl1				Hic1
ENSMUSG00002076173	Fam76a	Gm17745	Gm7644	Fam124b	Ipp	Gm19774	Osgin1				Hif1an
Eny2	Fam83d	Gm17971	Gm7967	Fam20c	Irak4	Gm2011	Osr2				Hmcn2
Epb41l3	Fam83g	Gm18194	Gm8849	Fam221a	Irf2bp2	Gm21955	Padi2				Hmg20a
Epm2aip1	Fasn	Gm19040	Gna12	Fam43a	Irf9	Gm2389	Pag1				Hmgxb3
Epn1	Fbln2	Gm19326	Gna13	Fam53b	Itm2b	Gm23966	Papola				Hnrnpc
Erbin	Fbn1	Gm19426	Gnl3	Fam76a	Itpk1	Gm26249	Paqr9				Hoxa10
Erfe	Fbxo3	Gm19531	Golga4	Farsb	Jarid2	Gm26684	Pard3				Hoxc8
Eri2	Fbxo45	Gm20627	Golgb1	Fbn1	Jph1	Gm26885	Particl				Hoxd3os1
Eri3	Fcer1g	Gm21378	Golim4	Fbxo3	Jun	Gm29107	Pccb				Hp1bp3
Esrrg	Fcrls	Gm2176	Gpatch8	Fcgr3	Kalrn	Gm3248	Pdcd7				Hr
Esyt1	Fermt2	Gm21769	Gpc4	Fcrls	Kansl2-ps	Gm35315	Pde2a				Hsp90ab1
Ets1	Fgd2	Gm21955	Gpr34	Fem1c	Kat6b	Gm37553	Pde4a				Hspb3
Etv3	Fgf11	Gm26724	Gprc5c	Fes	Kbtbd11	Gm37607	Pdha1				Hspg2
Exoc5	Fkbp3	Gm26944	Gpsm3	Fgf2	Kcnf1	Gm38411	Pdpr				Ifi30
Extl1	Flt3l	Gm28729	Greb1l	Fgf6	Kcnj11	Gm39213	Pdzd8				Igdcc4
Faap100	Fmnl1	Gm28876	Grk2	Fgf9	Kdm2b	Gm40841	Peak1				Igf1
Fabp4	Fmo1	Gm29427	Grn	Fkbp3	Kif16b	Gm41662	Pet100				Igfbp4
Fahd2a	Fmo2	Gm29770	Gsn	Fkbp5	Kif26b	Gm42498	Pfn1				Il12rb2
Fam102b	Fndc9	Gm32031	Gtf2ird1	Flt4	Klhl30	Gm42979	Pgm2l1				Il1rl1
Fam110b	Fosl1	Gm32200	Gyg	Fmnl3	Klhl33	Gm43063	Pgrmc2				Inka1
Fam124b	Foxred1	Gm32687	H1f11-ps	Fmo2	Klhl7	Gm43339	Pik3cd				Insig1
Fam126b	Fpgs	Gm34474	H2-Q4	Fnbp4	Kpna2	Gm44625	Pknox2				Ints3
Fam174a	Fut11	Gm36723	H2-Q7	Fnip1	Krt80	Gm45777	Pla2g4a				Ipo5
Fam174c	Fzd4	Gm37074	Has2	Foxd3	Ksr1	Gm45819	Plekhm2				Ipo7
Fam189a2	Fzd8	Gm37313	Hba-a1	Foxj2	Kyat1	Gm45838	Plekhn1				Iqsec1
Fam189b	Gab1	Gm37691	Hbb-bs	Foxs1	Lad1	Gm46355	Pltp				Irs1
Fam204a	Gab3	Gm38043	Hcfc1r1	Frzb	Larp1b	Gm46415	Plxnd1				Irs3
Fam20c	Gabarap	Gm38245	Hck	Fscn1	Lats2	Gm47175	Pnck				Isy1
Fam234a	Galnt2	Gm38251	Hexa	Fubp1	Lbh	Gm48548	Polg2				Itgam
Fam3c	Gart	Gm38340	Hgsnat	Fus	Ldlrad3	Gm4924	Pomt1				Itgb2
Fam78a	Gas1	Gm42463	Hic1	Fv1	Leo1	Gm49417	Pop7				Itsn1
Fas	Gfpt1	Gm42970	Hif1an	Fxr1	Lingo3	Gm49759	Ppara				Josd1
Fbxo3	Gfra2	Gm43063	Hint3	Fyco1	Lpar2	Gm5091	Ppat				Jpt1
Fbxo36	Ggnbp2	Gm43412	Hmcn2	Fzd4	Lpl	Gm5425	Ppfibp2				Kank1
Fdxacb1	Ghr	Gm44167	Hmg20a	Fzd7	Lrp10	Gm5518	Ppp2ca				Kank2
Fgd4	Glb1l	Gm44573	Hmgxb3	G3bp1	Lrrc30	Gm572	Prkab1				Kbtbd12
Fgfrl1	Glis2	Gm44627	Hnrnpa1	Gabarapl1	Lrrc38	Gm5977	Prkch				Kcmf1
Fhip2a	Gm10240	Gm44706	Hnrnpc	Gabrb2	Lrrc75a	Gm6104	Prune1				Kcnj8
Fibp	Gm10288	Gm45221	Hnrnpdl	Gadd45a	Lrrc8b	Gm6257	Psmc1				Kctd1
Filip1l	Gm11282	Gm45338	Hoxa10	Galnt17	Lrrc8c	Gm6560	Pstk				Kctd9
Fitm1	Gm11585	Gm45822	Hoxc8	Galnt2	Lrrc8d	Gm6793	Ptchd1				Kdelr3
Fjx1	Gm12059	Gm46430	Hoxd3os1	Gas1	Lrrn1	Gm7367	Pttg1ip				Kdm4a
Fkbp5	Gm12338	Gm47467	Hp1bp3	Gdf11	Lrtm2	Gm8494	Pus7				Kif3c
Fkrp	Gm12356	Gm4793	Hr	Gemin8	Lsmem1	Gm9750	Pxylp1				Klhl22
Flt1	Gm13034	Gm4799	Hsp90ab1	Gfod1	Ly6e	Gna13	Rab11fip1				Kpna3
Fmo1	Gm13339	Gm48086	Hspb3	Gga3	Lypd6	Gnai2	Rab1a				Kpna4
Fmo2	Gm13833	Gm4861	Hspg2	Ggnbp2	Maco1	Gnb1	Rab5a				Kremen1
Fnbp4	Gm13889	Gm49284	Ice1	Gigyf1	Mapk6	Gnl3	Rab7				L2hgdh
Fnip1	Gm14567	Gm4929	Ifi30	Gimap6	Marchf3	Golgb1	Rab9				L3mbtl3
Foxo1	Gm15104	Gm50047	Igdcc4	Git1	Mast4	Gpalpp1	Rai14				Lag3
Foxs1	Gm15401	Gm5487	Igf1	Glul	Mbnl2	Gpatch3	Rasl11b				Lamb2
Fscn1	Gm15427	Gm5518	Igfbp4	Gm10073	Mcl1	Gpatch8	Rbm18				Lamp1
Fubp1	Gm15510	Gm5802	Il10ra	Gm10132	Mcoln1	Gpr146	Rbm34				Lap3
Furin	Gm15601	Gm5874	Il12rb2	Gm10146	Mecp2	Gpr19	Rdh5				Larp1
Fus	Gm15816	Gm6776	Il1rl1	Gm10222	Mettl17	Grb7	Relb				Larp4b
Fxn	Gm15964	Gm6997	Inka1	Gm10327	Mex3d	Grin3b	Rhoj				Lilrb4b
Fxr1	Gm16310	Gm7265	Ino80	Gm10752	Mid1ip1	Grk3	Rhou				Lims2
Fzd1	Gm16353	Gm7645	Insig1	Gm12200	Mif4gd	Grk5	Rmi1				Lin52
Fzd4	Gm17749	Gm7895	Ints3	Gm13567	Miga2	Grwd1	Rnase13				Lmtk2
Fzd9	Gm18564	Gm7902	Ipo5	Gm13577	Mindy1	Gse1	Rnaseh2a				Loxl1
G0s2	Gm19221	Gm8991	Ipo7	Gm13871	Mios	Gstk1	Rnf217				Loxl2
Gak	Gm22571	Gm9625	Iqsec1	Gm13886	Mir100hg	Gstm2	Rora				Lrrn3
Gas1	Gm23205	Gm9869	Irs1	Gm13889	Mllt3	Gstt2	Rpl21-ps8				Lsp1
Gatad1	Gm24045	Gm9888	Irs3	Gm14130	Mlxip	Gstt3	Rpl27-ps3				Ltbp4
Gbp11	Gm24430	Gm9903	Isy1	Gm14319	Mmp14	Gtpbp10	Rpl30-ps9				Ltc4s
Gbp5	Gm25999	Gnb1	Itgam	Gm15169	Mmp15	Gypc	Rpn2				Lvrn
Gcc2	Gm2606	Gpam	Itgb2	Gm15283	Mob3b	Gzf1	Rps2-ps10				Lyl1
Gde1	Gm26532	Gpc1	Itm2b	Gm15361	Morn4	Hbegf	Rps3a3				Lyz2
Gfod2	Gm26885	Gpr137c	Itsn1	Gm15387	Mras	Hbp1	Rsad1				Maf
Gga1	Gm28438	Gpr165	Josd1	Gm15609	Mrgprh	Hdac7	Samd1				Mafb
Ggnbp2	Gm28439	Gpt2	Jpt1	Gm15787	Mrpl33	Herc1	Samd4				Magt1
Ghdc	Gm29017	Grtp1	Kank1	Gm15867	Msi2	Hexa	Sbk1				Man1c1
Ghitm	Gm29609	Gsdme	Kank2	Gm16437	Mtf2	Hhatl	Scmh1				Map3k4
Gimap6	Gm2999	Gse1	Kbtbd12	Gm19531	Mthfd1l	Hhipl1	Scn2b				Mapk8ip1
Glis2	Gm31166	Gsk3b	Kcmf1	Gm19774	Mthfr	Hip1r	Sdha				Mapt
Glns-ps1	Gm3200	Gstt2	Kcnj11	Gm2011	Mtss1	Hjv	Sec62				Marcks
Glul	Gm3248	Gtpbp6	Kcnj8	Gm21955	mt-Th	Hk1	Sepsecs				Mast3
Glyr1	Gm32856	Gvin2	Kctd1	Gm2389	mt-Tq	Hlcs	Setbp1				Mat2b
Gm10010	Gm35576	Gzf1	Kctd9	Gm23966	Mx2	Hmga1	Sgcg				Max
Gm10030	Gm37422	H4c12	Kdelr3	Gm25047	Myd88	Hnrnph1	Sh3bp5				Mcpt4
Gm10032	Gm4045	Haus6	Kdm4a	Gm26249	Myh15	Hnrnpk	Shisa2				Mctp2
Gm10243	Gm40841	Hdac2	Kif3c	Gm26684	Myl12a	Hnrnpu	Slc12a2				Mcur1
Gm10290	Gm42690	Heg1	Klhl22	Gm26885	Mylk4	Hnrnpul2	Slc23a1				Mdga1
Gm10557	Gm42892	Hilpda	Kpna3	Gm29107	Myo10	Hoxb3	Slc25a33				Med9os
Gm11960	Gm43081	Hipk1	Kpna4	Gm32200	Myod1	Hsf1	Slc25a47				Mfsd1
Gm12319	Gm43582	Hjv	Kremen1	Gm3248	N4bp1	Hspa1a	Slc39a10				Mgl2
Gm12345	Gm44008	Hmga1	L2hgdh	Gm35315	Naa40	Hspbp1	Slc39a13				Mical2
Gm12966	Gm44623	Hmgcr	L3mbtl3	Gm37553	Naa50	Id4	Slc39a7				Mical3
Gm13387	Gm44624	Hnrnpf	Lag3	Gm37607	Naip2	Iffo2	Slc43a3				Mip
Gm13522	Gm44982	Hnrnpk	Lamb2	Gm38411	Nampt	Ifit1bl2	Slc6a6				Mkks
Gm13707	Gm45605	Hnrnpul2	Lamp1	Gm39213	Nav1	Ift46	Smarca5				Mmgt1
Gm13889	Gm45819	Hoxa9	Lap3	Gm40841	Nav2	Ift88	Smim36				Mmp11
Gm14319	Gm47445	Hoxc11	Larp1	Gm41662	Nck2	Igf1r	Snai3				Mmp28
Gm14421	Gm4798	Hs3st5	Larp4b	Gm42498	Ndufa12	Igfbp3	Snhg20				Morf4l2
Gm15564	Gm49472	Hsd17b7	Lilrb4b	Gm42979	Ndufb6	Ighmbp2	Snx19				Mospd1
Gm15567	Gm49694	Hsf1	Lims2	Gm43063	Ndufb8	Il1rl1	Socs2				Mpdz
Gm15634	Gm49769	Hsp90b1	Lin52	Gm43339	Necap1	Il31ra	Sox4				Mrc1
Gm15868	Gm5527	Hspa1b	Lingo3	Gm44625	Nexn	Inf2	Sox6				Mrc2
Gm15910	Gm5637	Hspa1l	Lmtk2	Gm45777	Nfatc1	Ints14	Spon2				Mrgprb2
Gm15950	Gm5711	Hspbp1	Loxl1	Gm45819	Nfatc3	Ip6k1	Sppl2b				Mrpl23
Gm16089	Gm5884	I830077J02Rik	Loxl2	Gm45838	Nfe2l2	Ip6k3	Spring1				Mrpl50
Gm16268	Gm6030	Idh1	Lrrc75a	Gm46355	Nfil3	Irf2bpl	Srgap2				Ms4a4b
Gm17229	Gm6055	Ifrd2	Lrrn3	Gm46415	Nhsl1	Itga1	Srpr				mt-Atp8
Gm17745	Gm6245	Ift122	Lsp1	Gm47175	Nipa1	Itga11	Srprb				Mtcl1
Gm17971	Gm6316	Ift88	Ltbp4	Gm48548	Nipa2	Itga6	Ssh2				mt-Tl2
Gm18194	Gm6793	Igf1r	Ltc4s	Gm4924	Nipsnap2	Itpa	Stard3				mt-Tp
Gm19040	Gm7609	Ipp	Lvrn	Gm49417	Nkiras2	Itpr1	Stimate				Mus81
Gm19326	Gm7644	Iqcg	Ly6e	Gm49759	Noc4l	Jmjd1c	Stxbp3				Myh11
Gm19426	Gm7967	Ireb2	Lyl1	Gm5091	Nos1	Jup	Suco				Myo18a
Gm19531	Gm8849	Irf2bpl	Lyz2	Gm5425	Nos2	Kank2	Sufu				Myrip
Gm20627	Gna12	Irgm2	Maf	Gm5518	Notch1	Katna1	Synj2				Mzt1
Gm21378	Gna13	Itga3	Mafb	Gm572	Npas2	Kbtbd13	Syt14				N4bp2os
Gm2176	Gnl3	Itgb1	Magt1	Gm5977	Nphp3	Kcnc1	Tapt1				Naaa
Gm21769	Golga4	Itm2c	Man1c1	Gm6104	Nphp4	Kcnk3	Tarbp2				Nars
Gm21955	Golgb1	Itpk1	Map3k4	Gm6257	Npy1r	Kcnq1ot1	Tbx1				Ndufa4l2
Gm26724	Golim4	Itpr1	Mapk6	Gm6560	Nr1d1	Kctd1	Tcap				Nek7
Gm26944	Gpatch8	Itpr2	Mapk8ip1	Gm6793	Nr1d2	Kctd20	Tfdp2				Nek9
Gm28729	Gpc4	Jun	Mapt	Gm7367	Nr2c2	Kdr	Tfe3				Nfe2l1
Gm28876	Gpcpd1	Junb	Marcks	Gm8494	Nrip1	Khdc4	Tgfbr1				Nfix
Gm29427	Gpr34	Kank4	Mast3	Gm9750	Nsun2	Khdrbs1	Tgfbr2				Nfx1
Gm29770	Gprc5c	Kat2a	Mast4	Gmip	Nucb1	Kif26a	Thumpd1				Nid2
Gm32031	Gpsm3	Kat5	Mat2b	Gna13	Nucks1	Kitl	Tlcd3a				Notch3
Gm32200	Gramd4	Kat8	Max	Gnai2	Oas2	Klf13	Tle1				Npm1
Gm32687	Greb1l	Kcna7	Mcpt4	Gnb1	Oaz2	Klf14	Tln1				Nrn1
Gm34474	Grip2	Kcnc1	Mctp2	Gnl3	Odf3b	Klf3	Tm6sf2				Nsg1
Gm36723	Grk2	Kcnj12	Mcur1	Golgb1	Odf3l2	Klf9	Tm9sf4				Nt5dc1
Gm37074	Grn	Kctd15	Mdga1	Gpalpp1	Olfm1	Klhl3	Tmem131				Ntn4
Gm37313	Gsn	Kctd17	Med9os	Gpam	Olfr544	Klhl8	Tmem218				Ntn5
Gm37691	Gsta3	Kctd21	Mfsd1	Gpatch3	Orc2	Kmt2e	Tmem243				Nub1
Gm38043	Gtf2ird1	Kdelr2	Mgl2	Gpatch8	Orc6	Kmt5a	Tmem91				Nudt18
Gm38245	Gyg	Kdm5a	Mical2	Gpr146	Osbpl7	Knstrn	Tmprss15				Nup210l
Gm38251	Gypc	Kif26b	Mical3	Gpr19	Osbpl9	Krt19	Tnfrsf1a				Oat
Gm38340	H1f11-ps	Kit	Mip	Gramd4	Osgepl1	Ky	Tnfsf14				Obscn
Gm42463	H2-Q4	Kitl	Mir100hg	Grb7	Osgin1	Lamp2	Tnik				Ociad2
Gm42970	H2-Q7	Klf12	Mkks	Grin3b	Osr2	Lamtor1	Tns3				Osbpl2
Gm43063	Has2	Klf13	Mmgt1	Grip2	P2ry1	Ldb3	Tppp2				Otud6b
Gm43412	Hba-a1	Klf6	Mmp11	Grk3	Padi2	Lgals9	Tpra1				Oxct1
Gm44167	Hbb-bs	Klhdc1	Mmp28	Grk5	Pag1	Lhx2	Tpt1-ps6				Parp11
Gm44573	Hbp1	Klhl28	Morf4l2	Grwd1	Papola	Lias	Trib2				Pcmt1
Gm44627	Hcfc1r1	Klhl31	Mospd1	Gse1	Paqr9	Lincmd1	Trim23				Pcnx4
Gm44706	Hck	Klhl36	Mpdz	Gstk1	Pard3	Llgl1	Trip4				Pcolce2
Gm45221	Hdac7	Klhl41	Mrc1	Gstm2	Particl	Lnpep	Tshz1				Pdlim4
Gm45338	Hexa	Klhl6	Mrc2	Gstt2	Pbx1	Lonrf1	Ttc32				Pdp2
Gm45819	Hgsnat	Klhl7	Mrgprb2	Gstt3	Pccb	Lpcat3	Tug1				Pdxp
Gm45822	Hhatl	Kmt2e	Mrpl23	Gtf2ird1	Pcyt1a	Lrrtm3	Txnrd2				Pdzrn3
Gm46430	Hhipl1	Kri1	Mrpl50	Gtpbp10	Pdcd4	Lyl1	Uba52				Pf4
Gm47467	Hic1	Krtcap3	Ms4a4b	Gypc	Pdcd7	Lypla2	Ufl1				Pfkfb1
Gm4793	Hif1an	Ktn1	mt-Atp8	Gzf1	Pde2a	Lysmd4	Upk1a				Pgap4
Gm4799	Hint3	Laptm4a	Mtcl1	Hbegf	Pde4a	Mab21l3	Uqcr11				Phlda1
Gm48086	Hivep2	Laptm5	mt-Th	Hbp1	Pdha1	Madd	Usp54				Pigs
Gm4861	Hk2	Larp4	mt-Tl2	Hdac7	Pdp1	Mafg	Utp3				Pih1d2
Gm49284	Hlf	Lats2	mt-Tp	Herc1	Pdpr	Mafk	Uts2r				Pik3c2b
Gm4929	Hmcn2	Lbh	Mus81	Hexa	Pdxk	Malt1	Vac14				Pik3c3
Gm50047	Hmg20a	Lbx1	Myh11	Hhatl	Pdzd8	Mamstr	Vcpip1				Pik3r2
Gm5487	Hmgxb3	Ldlrap1	Myo10	Hhipl1	Peak1	Map3k1	Vps13a				Pitpnm2
Gm5518	Hnrnpa1	Lgals3bp	Myo18a	Hint3	Peli1	Map3k3	Vps13d				Pitpnm3
Gm5527	Hnrnpc	Lifr	Myrip	Hip1r	Per1	Map3k4	Vsig10				Pja1
Gm5802	Hnrnpd	Lin54	Mzt1	Hivep2	Per2	Map3k6	Wdhd1				Pkd2l2
Gm5874	Hnrnpdl	Lmbr1	N4bp2os	Hjv	Per3	Map4	Wipf3				Pla2g4e
Gm6055	Hnrnph2	Lmnb2	Naaa	Hk1	Pet100	Mapkap1	Ypel5				Pla2g7
Gm6776	Hoxa10	Lnpep	Nars	Hk2	Pfkfb3	Marchf4	Zbed3				Plekhg6
Gm6793	Hoxc8	Lonrf1	Nav2	Hlcs	Pfn1	Mark2	Zcchc14				Plk2
Gm6997	Hoxd3os1	Lonrf3	Ndufa4l2	Hlf	Pgm2l1	Mbd1	Zdhhc23				Plk4
Gm7265	Hp1bp3	Lrig1	Nek7	Hmga1	Pgrmc2	Mboat1	Zfhx2				Plpp3
Gm7645	Hr	Lrrc20	Nek9	Hnrnpdl	Phaf1	Mcam	Zfhx4				Plxna1
Gm7895	Hsp90ab1	Lsm11	Nfe2l1	Hnrnph1	Phospho1	Mcf2l	Zfp395				Plxnc1
Gm7902	Hspb3	Lsmem1	Nfix	Hnrnpk	Pik3cd	Mcpt4	Zfp454				Pm20d1
Gm8991	Hspg2	Ltbp3	Nfx1	Hnrnpu	Pik3r1	Metap2	Zfp626				Pml
Gm9625	Htatsf1	Ltn1	Nid2	Hnrnpul2	Pknox2	Mettl3	Zfp655				Pop4
Gm9869	Htra3	Luc7l2	Notch3	Homer2	Pla2g4a	Mettl7a1	Zfp664				Ppm1b
Gm9888	Ice1	Mamld1	Npm1	Hoxb3	Plcd4	Mfhas1	Zfp821				Ppp1r2
Gm9903	Ifi30	Man1a2	Npy1r	Hoxc11	Plekhf1	Mgarp	Zfp869				Ppp1r2-ps1
Gnb1	Igdcc4	Man1b1	Nrn1	Hsf1	Plekhg1	Mia2	Zfp955b				Ppp2r2d
Gpam	Igf1	Man2a1	Nsg1	Hspa1a	Plekhm2	Mical2	Zkscan14				Ppp3r1
Gpc1	Igf2bp2	Map3k6	Nsun2	Hspa1b	Plekhn1	Mipep	Zkscan6				Pramel12
Gpcpd1	Igfbp4	Mapk12	Nt5dc1	Hspbp1	Pltp	Mipepos	Zmynd8				Prex1
Gpr137c	Il10ra	Marchf3	Ntn4	Ice1	Plxnd1	Mir1898					Prkar2a
Gpr165	Il12rb2	Marchf7	Ntn5	Id4	Pnck	Mir22hg					Prkcd
Gpt2	Il1rl1	Marcksl1	Nub1	Idh1	Pnpla3	Mir6392					Prkcg
Gramd4	Il6ra	Marf1	Nudt18	Iffo2	Polg2	Mir6931					Prm1
Grip2	Inka1	Mark4	Nup210l	Ifit1bl2	Pomt1	Mir6999					Procr
Grtp1	Ino80	Mast2	Oat	Ift46	Pop7	Mllt6					Prrc1
Gsdme	Insig1	Matn3	Obscn	Ift88	Ppara	Mmrn2					Prss51
Gse1	Ints3	Maz	Ociad2	Igf1r	Ppat	Mn1					Psca
Gsk3b	Ints6	Mbd4	Osbpl2	Igfbp3	Ppfibp2	Mnt					Psmb2
Gsta3	Ipo5	Mboat1	Otud6b	Ighmbp2	Ppp1r15b	Mphosph8					Psmd1
Gstt2	Ipo7	Mcam	Oxct1	Il1rl1	Ppp1r27	Mpp3					Psmd11
Gtpbp6	Iqsec1	Mcc	Pard3	Il31ra	Ppp1r3c	Mprip					Psmd2
Gvin2	Irf2bp2	Mcf2l	Parp11	Inf2	Ppp2ca	Mpz					Psme4
Gypc	Irs1	Mcm4	Pcmt1	Ints14	Prdm2	Mrtfa					Psmf1
Gzf1	Irs3	Mdh2	Pcnx4	Ip6k1	Prkab1	Msrb2					Ptafr
H4c12	Isy1	Mdm4	Pcolce2	Ip6k3	Prkch	Msx1					Ptprc
Haus6	Itgam	Mecomos	Pde4a	Irf2bp2	Prkcq	Mta3					Pts
Hbp1	Itgb2	Mecp2	Pdha1	Irf2bpl	Prpf18	Mttp					Pxdn
Hdac2	Itm2b	Med24	Pdlim4	Itga1	Prune1	Mturn					Rab11fip3
Hdac7	Itsn1	Med25	Pdp2	Itga11	Psmc1	Myb					Rab12
Heg1	Jak2	Med26	Pdxp	Itga6	Pstk	Myf6					Rab29
Hhatl	Josd1	Met	Pdzrn3	Itpa	Ptchd1	Myh7b					Rab3il1
Hhipl1	Jpt1	Metrn	Pf4	Itpr1	Ptpn4	Myh9					Rabggta
Hilpda	Jup	Mettl25	Pfkfb1	Jarid2	Pttg1ip	Myl12b					Rad23b
Hipk1	Kank1	Mettl7a1	Pfkfb3	Jmjd1c	Pus7	Myo18a					Ralbp1
Hivep2	Kank2	Mex3c	Pgap4	Jup	Pxylp1	Myo1d					Ramac
Hjv	Kbtbd12	Mia2	Pgm2l1	Kank2	Rab11fip1	Myom2					Rasgrp4
Hk2	Kbtbd13	Micu1	Phlda1	Katna1	Rab1a	Myot					Rasl12
Hlf	Kcmf1	Mier2	Pigs	Kbtbd13	Rab5a	Naa80					Rbmx2
Hmga1	Kcnj11	Mipol1	Pih1d2	Kcnc1	Rab7	Nbea					Retnla
Hmgcr	Kcnj8	Mir22hg	Pik3c2b	Kcnj11	Rab9	Ndp					Rheb
Hnrnpd	Kctd1	Mir365-2	Pik3c3	Kcnk3	Rabgef1	Ndst1					Rhebl1
Hnrnpf	Kctd9	Mis12	Pik3r2	Kcnq1ot1	Rai14	Ndufa1					Rhobtb1
Hnrnph2	Kdelr3	Mknk2	Pitpnm2	Kctd1	Ranbp10	Ndufa4l2					Rmnd5a
Hnrnpk	Kdm4a	Mllt1	Pitpnm3	Kctd20	Rasl11b	Ndufs6					Rnf122
Hnrnpul2	Kdr	Mlst8	Pja1	Kdr	Rb1cc1	Nek9					Rnf150
Hoxa9	Kif3c	Mmp17	Pkd2l2	Khdc4	Rbm18	Neu1					Rnf180
Hoxc11	Klf3	Moxd1	Pla2g4e	Khdrbs1	Rbm34	Neurl1b					Rnf6
Hs3st5	Klf9	Mphosph8	Pla2g7	Kif26a	Rbm38	Nfu1					Rpl7a-ps3
Hsd17b7	Klhl22	Mpp3	Plcd4	Kitl	Rdh5	Nfx1					Rps15-ps3
Hsf1	Klhl30	Mrgprh	Plekhg6	Klf13	Relb	Nfxl1					Rps6kb1
Hsp90b1	Klhl33	Mrpl4	Plk2	Klf14	Relt	Ngf					Rtn4
Hspa1b	Klhl40	Mtbp	Plk4	Klf3	Rhoj	Nisch					Rwdd1
Hspa1l	Klhl8	Mtf2	Plpp3	Klf9	Rhou	Nln					S100a11
Hspbp1	Kpna2	Mtg2	Plxna1	Klhl3	Rmi1	Noct					Sanbr
Htatsf1	Kpna3	mt-Nd4l	Plxnc1	Klhl30	Rnase13	Nos3					Sap18
Htra3	Kpna4	Mto1	Plxnd1	Klhl33	Rnaseh2a	Npc1					Sap30bpos
I830077J02Rik	Kremen1	Mturn	Pm20d1	Klhl7	Rnf144a	Npm1					Sar1a
Idh1	Ksr1	Mtus1	Pml	Klhl8	Rnf217	Nrde2					Satb1
Ifrd2	Ky	Musk	Pop4	Kmt2e	Rora	Nt5c					Scarf2
Ift122	L2hgdh	Mxd1	Ppm1b	Kmt5a	Rpl21-ps8	Nup160					Scd2
Ift88	L3mbtl3	Mybl2	Ppp1r2	Knstrn	Rpl27-ps3	Nup62					Sdad1
Igf1r	Lag3	Mybph	Ppp1r2-ps1	Kpna2	Rpl30-ps9	Oaf					Sdc2
Igf2bp2	Lamb2	Myc	Ppp2ca	Krt19	Rpn2	Odc1					Sec23a
Il6ra	Lamp1	Myh10	Ppp2r2d	Ksr1	Rps2-ps10	Odf2l					Sel1l3
Ints6	Lap3	Myh6	Ppp3r1	Ky	Rps3a3	Osbp					Selenok
Ipp	Larp1	Mylip	Pramel12	Lamp2	Rps6ka5	Otub2					Selenon
Iqcg	Larp1b	N4bp2l2	Prex1	Lamtor1	Rreb1	Oxsm					Selenos
Ireb2	Larp4b	N6amt1	Prkar2a	Ldb3	Rsad1	Palm					Selenot
Irf2bp2	Lars2	Naa60	Prkcd	Leo1	Rubcn	Pals1					Sema4a
Irf2bpl	Leo1	Naa80	Prkcg	Lgals9	Samd1	Parn					Sema5a
Irgm2	Lgmn	Narf	Prm1	Lhx2	Samd4	Parp1					Septin4
Itga3	Lilrb4b	Ncln	Procr	Lias	Sar1b	Parp16					Septin7
Itgb1	Lims2	Ndp	Prpf18	Lincmd1	Sbk1	Pbld1					Serpinb6a
Itm2c	Lin52	Nepro	Prrc1	Lingo3	Scamp2	Pcdh12					Serping1
Itpk1	Lingo3	Net1	Prss51	Llgl1	Scmh1	Pcdhga9					Setd3
Itpr1	Lmod2	Neu2	Psca	Lnpep	Scn2b	Pck2					Sf3b6
Itpr2	Lmtk2	Nfkbib	Psmb2	Lonrf1	Sdha	Pcmtd2					Sfr1
Jak2	Loxl1	Ngly1	Psmc1	Lpcat3	Sec14l5	Pcolce					Sfrp1
Jun	Loxl2	Nipa2	Psmd1	Lrrc30	Sec62	Pdcd2l					Sgms1
Junb	Lrrc30	Nkd2	Psmd11	Lrrc75a	Sepsecs	Pde4b					Shbg
Jup	Lrrc38	Nmb	Psmd2	Lrrtm3	Setbp1	Pdzd7					Sidt1
Kank4	Lrrc58	Nmd3	Psme4	Ly6e	Sgcg	Pear1					Siglec1
Kat2a	Lrrc75a	Nmnat1	Psmf1	Lyl1	Sh3bp5	Pf4					Slamf9
Kat5	Lrrn3	Nol7	Ptafr	Lypla2	Sh3glb2	Phf3					Slc10a6
Kat8	Lsm14a	Nol8	Ptprc	Lysmd4	Sh3pxd2a	Phip					Slc11a1
Kbtbd13	Lsp1	Nos3	Pts	Mab21l3	Shisa2	Pibf1					Slc22a17
Kcna7	Ltbp4	Noxred1	Pxdn	Maco1	Six1	Picalm					Slc22a23
Kcnc1	Ltc4s	Npepl1	Rab11fip3	Madd	Slc12a2	Piezo1					Slc25a20
Kcnj12	Lvrn	Npff	Rab12	Mafg	Slc16a9	Pik3c3					Slc28a2
Kctd15	Ly6e	Nr2c2	Rab29	Mafk	Slc23a1	Pik3ip1					Slc2a4rg-ps
Kctd17	Lyl1	Nsa2	Rab3il1	Malt1	Slc25a30	Pim1					Slc36a1
Kctd21	Lyz2	Nt5c3	Rabggta	Mamstr	Slc25a33	Pim3					Slc44a2
Kdelr2	Maco1	Nudcd1	Rad23b	Map3k1	Slc25a36	Pip4p1					Slc52a3
Kdm5a	Maf	Nufip2	Ralbp1	Map3k3	Slc25a47	Pip5k1c					Slc6a2
Kdr	Mafa	Nxn	Ramac	Map3k4	Slc30a1	Pisd-ps2					Slc9a1
Kif26b	Mafb	Ocrl	Rasgrp4	Map3k6	Slc38a2	Pitx3					Slc9a8
Kit	Magt1	Odf2	Rasl12	Map4	Slc38a3	Piwil4					Slc9a9
Kitl	Man1c1	Ogt	Rbmx2	Mapkap1	Slc39a10	Pkdcc					Slf1
Klf12	Map3k4	Olfml3	Retnla	Marchf4	Slc39a13	Plcb4					Slit3
Klf13	Mapk6	Olfr1420	Rheb	Mark2	Slc39a7	Plcl2					Smo
Klf3	Mapk8ip1	Orai1	Rhebl1	Mast4	Slc43a1	Plet1os					Snx20
Klf6	Mapre2	Orai3	Rhobtb1	Mbd1	Slc43a3	Plin4					Snx27
Klf9	Mapt	Osbpl9	Rmnd5a	Mbnl2	Slc6a6	Plpp3					Socs7
Klhdc1	Marcks	Osmr	Rnf122	Mboat1	Slc7a2	Plscr4					Soga1
Klhl28	Mast3	Otog	Rnf144a	Mcam	Slc7a8	Plxdc1					Spata2
Klhl30	Mast4	Otud1	Rnf150	Mcf2l	Smarca5	Plxna1					Spi1
Klhl31	Mat2b	P3h4	Rnf180	Mcpt4	Smim36	Pold3					Spns2
Klhl33	Max	Paics	Rnf6	Metap2	Snai3	Pole					Spsb1
Klhl36	Mcl1	Pals1	Rpl7a-ps3	Mettl3	Snhg20	Polr1a					Spsb2
Klhl40	Mcpt4	Pank2	Rps15-ps3	Mettl7a1	Snrk	Polr2b					Srl
Klhl41	Mctp2	Pank3	Rps6kb1	Mfhas1	Snrpf	Polr2k					Srp72
Klhl6	Mcur1	Parp9	Rreb1	Mgarp	Snw1	Polr3b					Srsf5
Klhl7	Mdga1	Parvb	Rtn4	Mia2	Snx19	Popdc2					St13
Klhl8	Med9os	Paxip1	Rubcn	Mical2	Sobp	Pou2f2					St3gal1
Kmt2e	Metap2	Pcbp4	Rwdd1	Mid1ip1	Socs2	Ppargc1a					St6galnac4
Kpna2	Mfsd1	Pcdh12	S100a11	Miga2	Sox4	Ppid					St8sia5
Kri1	Mgl2	Pcdh18	Sanbr	Mindy1	Sox6	Ppif					Stab1
Krtcap3	Mical2	Pcdhb3	Sap18	Mipep	Sphk2	Ppm1b					Stard13
Ksr1	Mical3	Pcdhb5	Sap30bpos	Mipepos	Spon2	Ppm1h					Stard8
Ktn1	Mid1ip1	Pcm1	Sar1a	Mir1898	Sppl2b	Ppme1					Stat5a
Ky	Mier3	Pcnt	Satb1	Mir22hg	Spring1	Ppp1r15a					Stat5b
Laptm4a	Mif4gd	Pcnx3	Scarf2	Mir6392	Srebf2	Ppp1r35					Stbd1
Laptm5	Miga2	Pcyt1a	Scd2	Mir6931	Srgap2	Ppp2r3a					Strap
Larp1b	Mindy1	Pcyt2	Sdad1	Mir6999	Srpr	Ppt2					Stx2
Larp4	Mip	Pdcd10	Sdc2	Mllt6	Srprb	Prag1					Styx-ps
Lars2	Mir100hg	Pdcd11	Sdha	Mmp15	Srsf7	Preb					Sub1
Lats2	Mkks	Pdcd4	Sec23a	Mmrn2	Ssh2	Prepl					Sult1a1
Lbh	Mmgt1	Pde12	Sel1l3	Mn1	St6gal1	Prima1					Synm
Lbx1	Mmp11	Pde4b	Selenok	Mnt	Stard3	Prkcd					Syt13
Ldlrap1	Mmp14	Pdia3	Selenon	Mphosph8	Stimate	Prkcg					Sytl2
Leo1	Mmp15	Pdlim1	Selenos	Mpp3	Stk35	Prodh					Tarbp1
Lgals3bp	Mmp28	Pdlim7	Selenot	Mprip	Stxbp3	Prpf38a					Tbc1d13
Lgmn	Mn1	Pdp1	Sema4a	Mpz	Suco	Prpf4b					Tbc1d20
Lifr	Morf4l2	Pear1	Sema5a	Mras	Sufu	Prss55					Tbc1d5
Lin54	Mospd1	Pfkfb4	Septin4	Mrtfa	Syne1	Psma3					Tbx6
Lmbr1	Mpdz	Pgp	Septin7	Msi2	Synj2	Psmc6					Tex2
Lmnb2	Mpzl1	Phc2	Serpinb6a	Msrb2	Syt14	Psmd11					Tfam
Lmod2	Mras	Phf14	Serping1	Msx1	Tanc2	Psmd12					Tgfbi
Lnpep	Mrc1	Phkb	Setd3	Mta3	Tapt1	Ptma					Tgfbrap1
Lonrf1	Mrc2	Phldb2	Sf3b6	Mthfd1l	Tarbp2	Ptpa					Thbs3
Lonrf3	Mrgprb2	Phtf2	Sfr1	Mthfr	Tbc1d1	Ptpn6					Thg1l
Lrig1	Mrpl23	Pid1	Sfrp1	Mtss1	Tbx1	Pwwp3a					Tifab
Lrrc20	Mrpl50	Pih1d1	Sgms1	Mttp	Tcap	Qtrt2					Timd4
Lrrc30	Mrtfa	Pik3ip1	Shbg	Mturn	Tead4	Rab11fip3					Tle2
Lrrc38	Ms4a4b	Pink1	Sidt1	Myb	Tecpr2	Rab27a					Tln2
Lrrc58	Msi2	Pitpnb	Siglec1	Myf6	Tef	Rab37					Tma7-ps
Lsm11	mt-Atp8	Pitpnm1	Slamf9	Myh7b	Tfdp2	Rab5c					Tmco4
Lsm14a	Mtcl1	Pitx3	Slc10a6	Myh9	Tfe3	Rab8b					Tmem117
Lsmem1	Mthfd1l	Pkdcc	Slc11a1	Myl12b	Tgfbr1	Rack1					Tmem159
Ltbp3	Mthfr	Plcb4	Slc22a17	Mylk4	Tgfbr2	Rad18					Tmem229b
Ltn1	mt-Th	Plcg2	Slc22a23	Myo10	Thap2	Raf1					Tmem42
Luc7l2	mt-Tl2	Plekhh3	Slc25a20	Myo18a	Thra	Rai2					Tmf1
Maco1	mt-Tp	Plekho2	Slc25a33	Myo1d	Thumpd1	Ralgds					Tnfaip8l2
Mafa	mt-Ts2	Plin4	Slc28a2	Myod1	Timp3	Ramac					Tnfrsf13b
Mamld1	Mus81	Plpp7	Slc2a4rg-ps	Myom2	Tirap	Rara					Tnfsf13b
Man1a2	Mxra8	Pltp	Slc36a1	Myot	Tlcd3a	Rasa4					Tnpo2
Man1b1	Myh11	Pmel	Slc44a2	Naa50	Tle1	Rasgrp4					Tnrc18
Man2a1	Mylk4	Polr2b	Slc52a3	Naa80	Tln1	Rasip1					Tomm6os
Map3k6	Myo10	Polr3b	Slc6a2	Nampt	Tm6sf2	Rbbp7					Top2a
Mapk12	Myo18a	Ppara	Slc9a1	Nav1	Tm9sf4	Rbm12b2					Tor1a
Mapre2	Myod1	Ppard	Slc9a8	Nav2	Tmed2	Rbm15					Tor4a
Marchf3	Myrip	Ppdpf	Slc9a9	Nbea	Tmem131	Rbm20					Tppp3
Marchf7	Mzt1	Ppig	Slf1	Nck2	Tmem184b	Rbm24					Tpsb2
Marcksl1	N4bp2os	Ppm1m	Slit3	Ndp	Tmem218	Rbm6					Trak1
Marf1	Naa40	Ppp1ca	Smo	Ndst1	Tmem243	Rc3h1					Trim30c
Mark4	Naa50	Ppp1r15b	Snrk	Ndufa1	Tmem91	Rcl1					Trim35
Mast2	Naaa	Ppp1r37	Snx20	Ndufa4l2	Tmem94	Rcor1					Trim7
Matn3	Nampt	Ppp1r3a	Snx27	Ndufs6	Tmprss15	Rel					Trp53
Maz	Nars	Ppp1r3c	Socs7	Nek9	Tmtc1	Rev1					Tsnax
Mbd4	Nav2	Ppp1r9b	Soga1	Neu1	Tnfaip2	Rflnb					Tspan11
Mboat1	Nck2	Ppp2r5d	Sox4	Neurl1b	Tnfrsf1a	Rgs2					Tspan15
Mcam	Ncl	Prcc	Spata2	Nfe2l2	Tnfsf14	Rhbdf2					Tspan18
Mcc	Ncor2	Prcp	Spi1	Nfil3	Tnik	Ripor2					Tspan2
Mcf2l	Ndufa4l2	Prickle3	Spns2	Nfu1	Tns3	Rnf122					Tspan8
Mcl1	Nek7	Prima1	Spsb1	Nfx1	Top1	Rnf138					Tspyl1
Mcm4	Nek9	Prkcq	Spsb2	Nfxl1	Tppp2	Rnf150					Ttc1
Mdh2	Neurl1a	Prodh	Srebf2	Ngf	Tpra1	Rnf167					Ttc17
Mdm4	Nfe2l1	Prpf40a	Srl	Nipsnap2	Tpt1-ps6	Rnf44					Ttc26
Mecomos	Nfe2l2	Prr13	Srp72	Nisch	Trib2	Rnps1-ps					Ttc33
Mecp2	Nfil3	Prr14l	Srsf5	Nln	Trim23	Ror2					Ttll11
Med24	Nfix	Prrg2	Srsf7	Noct	Trip4	Rph3al					Ttll3
Med25	Nfx1	Prss23	St13	Nos3	Trp53i11	Rpl37rt					Txlnb
Med26	Nid2	Prune1	St3gal1	Npc1	Tsc22d3	Rpl9-ps6					Txnrd1
Met	Noa1	Ptbp2	St6galnac4	Npm1	Tshz1	Rps21					Tyrobp
Metap2	Noct	Ptges2	St8sia5	Nr1d1	Tspan4	Rps27rt					Tyw1
Metrn	Norad	Puf60	Stab1	Nr1d2	Ttc32	Rps6ka1					Ube2b
Mettl25	Notch3	Pus10	Stard13	Nrde2	Tug1	Rpsa					Ube2c
Mettl7a1	Npas2	Pus7	Stard3	Nrip1	Twf2	Rras2					Ubfd1
Mex3c	Npm1	Pwwp2b	Stard8	Nt5c	Txnrd2	Rrm2b					Uchl5
Mia2	Npy1r	Pwwp3a	Stat5a	Nucb1	Uba52	Rrnad1					Ulk2
Micu1	Nr1d1	Qsox2	Stat5b	Nup160	Ubc	Rrp7a					Unc13d
Mid1ip1	Nr1d2	Qtrt2	Stbd1	Nup62	Ube2d1	Rsrc2					Unc5b
Mier2	Nr2f6	Rab11fip2	Strap	Oaf	Ube2j1	Rtca					Uqcrb
Mier3	Nrip1	Rab1b	Stx2	Odc1	Ufl1	Rtl9					Ush1c
Mif4gd	Nrn1	Rab20	Styx-ps	Odf2l	Upk1a	Rxrg					Usp38
Miga2	Nsg1	Rab27a	Sub1	Olfm1	Uqcr11	S1pr3					Usp7
Mindy1	Nsun2	Rab3gap1	Sult1a1	Osbp	Usp2	Samm50					Ust
Mipol1	Nt5dc1	Rab5a	Synm	Osbpl7	Usp54	Sar1a					Uts2
Mir22hg	Ntn4	Rab5c	Syt13	Otub2	Utp3	Sardh					Vamp4
Mir365-2	Ntn5	Rabep2	Sytl2	Oxsm	Uts2r	Sart1					Vasp
Mis12	Nub1	Rabgap1	Tarbp1	P2ry1	Vac14	Sdc4					Vbp1
Mknk2	Nucb1	Rad21	Tbc1d13	Palm	Vcpip1	Sdf2l1					Vdac1
Mllt1	Nucks1	Ranbp2	Tbc1d20	Pals1	Vgll2	Sel1l3					Vgll3
Mlst8	Nudt18	Ranbp6	Tbc1d5	Parn	Vps13a	Selenof					Vps72
Mmp14	Nup210l	Rapgef4	Tbx1	Parp1	Vps13d	Sema4d					Vwa5a
Mmp15	Oat	Rapsn	Tbx6	Parp16	Vps35	Sema5b					Wdr43
Mmp17	Obscn	Rasl11a	Tead4	Pbld1	Vsig10	Serbp1					Wwox
Mn1	Ociad2	Rb1	Tex2	Pbx1	Wdhd1	Serinc2					Wwtr1
Moxd1	Odf3l2	Rbbp6	Tfam	Pcdh12	Wdr6	Serpine1					Xylt1
Mphosph8	Olfm1	Rbck1	Tgfbi	Pcdhga9	Wdr82	Serpini1					Ybx3
Mpp3	Osbpl2	Rbfaos	Tgfbr2	Pck2	Wee1	Sesn1					Yme1l1
Mpzl1	Osgin1	Rbm12	Tgfbrap1	Pcmtd2	Wipf3	Sf3b1					Ythdf2
Mras	Otub2	Rbm14	Thbs3	Pcolce	Wsb1	Sfpq					Zbtb4
Mrgprh	Otud6b	Rbm39	Thg1l	Pcyt1a	Xdh	Sfxn3					Zbtb44
Mrpl4	Oxct1	Rbm5	Thumpd1	Pdcd2l	Ypel2	Sgsm3					Zc3h15
Mrtfa	Pard3	Rbm6	Tifab	Pdcd4	Ypel5	Shld3					Zdhhc4
Msi2	Pard6b	Rcc2	Timd4	Pde4b	Zbed3	Siglecg					Zfp110
Mtbp	Parp11	Rcl1	Tle2	Pdp1	Zbtb40	Sin3a					Zfp385a
Mtf2	Pcmt1	Rcn2	Tln2	Pdxk	Zcchc14	Sirpa					Zfp408
Mtg2	Pcmtd1	Recql	Tma7-ps	Pdzd7	Zdhhc23	Sirt1					Zfp462
Mthfd1l	Pcmtd2	Rel	Tmco4	Pear1	Zfhx2	Skil					Zfp641
Mthfr	Pcnx4	Renbp	Tmem117	Peli1	Zfhx4	Slc12a4					Zfp646
mt-Nd4l	Pcolce2	Ret	Tmem159	Per1	Zfp142	Slc12a6					Zfp652
Mto1	Pdcd7	Rfng	Tmem229b	Per2	Zfp36l2	Slc16a10					Zfp677
mt-Ts2	Pde4a	Rhbdd3	Tmem42	Per3	Zfp395	Slc16a11					Zfp91
Mturn	Pdgfb	Rhbdf2	Tmf1	Pf4	Zfp454	Slc19a2					Zmym3
Mtus1	Pdha1	Rims4	Tnfaip8l2	Pfkfb3	Zfp512b	Slc20a1
Musk	Pdlim4	Rnase13	Tnfrsf13b	Phaf1	Zfp626	Slc20a2
Mxd1	Pdp2	Rnaseh2b	Tnfsf13b	Phf3	Zfp655	Slc25a44
Mxra8	Pdxk	Rnd2	Tnpo2	Phip	Zfp664	Slc27a3
Mybl2	Pdxp	Rnf10	Tnrc18	Phospho1	Zfp821	Slc31a1
Mybph	Pdzd7	Rnf145	Tomm6os	Pibf1	Zfp869	Slc38a4
Myc	Pdzrn3	Rnpepl1	Top2a	Picalm	Zfp955b	Slc39a3
Myh10	Per1	Robo2	Tor1a	Piezo1	Zhx2	Slc41a3
Myh6	Per2	Rora	Tor4a	Pik3c3	Zkscan14	Slc45a4
Mylip	Per3	Rpia	Tppp3	Pik3ip1	Zkscan6	Slc46a3
Mylk4	Pf4	Rpl23	Tpsb2	Pik3r1	Zmynd11	Slc66a2
Myod1	Pfkfb1	Rpl26-ps6	Trak1	Pim1	Zmynd8	Slc6a17
N4bp2l2	Pfkfb3	Rps15a-ps7	Trim30c	Pim3		Slc8a1
N6amt1	Pgap4	Rpsa-ps2	Trim35	Pip4p1		Slc8a3
Naa40	Pgm2l1	Rras2	Trim7	Pip5k1c		Slc9a2
Naa50	Phlda1	Rsad1	Trp53	Pisd-ps2		Slfn10-ps
Naa60	Picalm	Rsph3b	Tsnax	Pitx3		Smad7
Naa80	Pigs	Rxrg	Tspan11	Piwil4		Smarca2
Nampt	Pih1d2	Samd4b	Tspan15	Pkdcc		Smtn
Narf	Pik3c2b	Samd9l	Tspan18	Plcb4		Snrpd3
Nck2	Pik3c3	Sc5d	Tspan2	Plcd4		Snta1
Ncl	Pik3cd	Scaf1	Tspan8	Plcl2		Sntb1
Ncln	Pik3r1	Scarb2	Tspyl1	Plekhf1		Sntb2
Ncor2	Pik3r2	Scnn1b	Ttc1	Plekhg1		Sox18
Ndp	Pim1	Secisbp2l	Ttc17	Plet1os		Sox9
Nepro	Pip5k1a	Selenof	Ttc26	Plin4		Spata13
Net1	Pitpnm2	Sema6c	Ttc33	Plpp3		Spc25
Neu2	Pitpnm3	Sepsecs	Ttll11	Plscr4		Spen
Neurl1a	Pja1	Septin8	Ttll3	Plxdc1		Spice1
Nfe2l2	Pkd2l2	Serinc2	Txlnb	Plxna1		Spryd3
Nfil3	Pla2g4e	Serpinh1	Txnrd1	Pnpla3		Srebf1
Nfkbib	Pla2g7	Serpini1	Tyrobp	Pold3		Srf
Ngly1	Plcd3	Setd1b	Tyw1	Pole		Srp72
Nipa2	Plcd4	Sf3b1	Ube2b	Polr1a		Srrm4
Nkd2	Plekhf1	Sfxn3	Ube2c	Polr2b		Srrt
Nmb	Plekhg6	Sgcb	Ubfd1	Polr2k		Srsf1
Nmd3	Plk2	Sgsm2	Uchl5	Polr3b		Srsf2
Nmnat1	Plk4	Sh3bgrl2	Ulk2	Popdc2		Srsf5
Noa1	Plpp3	Sh3bp1	Unc13d	Pou2f2		Ssb
Noct	Plxdc1	Shisa4	Unc5b	Ppargc1a		Sspn
Nol7	Plxna1	Shld2	Uqcrb	Ppid		St6galnac3
Nol8	Plxnc1	Sidt2	Ush1c	Ppif		Stab1
Norad	Plxnd1	Sirt1	Usp38	Ppm1b		Stard7
Nos3	Pm20d1	Skil	Usp7	Ppm1h		Stat5b
Noxred1	Pml	Slc12a2	Ust	Ppme1		Sting1
Npas2	Pnpla3	Slc12a4	Uts2	Ppp1r15a		Stk40
Npepl1	Pnpla8	Slc17a5	Vamp4	Ppp1r15b		Stx11
Npff	Podn	Slc18b1	Vasp	Ppp1r27		Stxbp5
Nr1d1	Pop4	Slc25a25	Vbp1	Ppp1r35		Sumf2
Nr1d2	Ppat	Slc25a5-ps	Vdac1	Ppp1r3c		Swi5
Nr2c2	Ppm1b	Slc27a3	Vgll3	Ppp2r3a		Syap1
Nr2f6	Ppp1cb	Slc2a1	Vps72	Ppt2		Synj1
Nrip1	Ppp1r2	Slc2a10	Vwa5a	Prag1		Synpo2l
Nsa2	Ppp1r27	Slc2a8	Wdr43	Prdm2		Sys1
Nt5c3	Ppp1r2-ps1	Slc31a1	Wwox	Preb		Szrd1
Nucb1	Ppp2ca	Slc35a5	Wwtr1	Prepl		Tada2a
Nucks1	Ppp2r2d	Slc35c2	Xylt1	Prima1		Taf15
Nudcd1	Ppp3cb	Slc35f3	Ybx3	Prkcd		Tars
Nufip2	Ppp3r1	Slc39a3	Yme1l1	Prkcg		Tarsl2
Nxn	Pramel12	Slc43a1	Ythdf2	Prkcq		Tax1bp1
Ocrl	Prex1	Slc66a2	Zbed3	Prodh		Tbc1d20
Odf2	Prkar2a	Slc6a9	Zbtb4	Prpf18		Tbcel
Odf3l2	Prkcd	Slfn8	Zbtb44	Prpf38a		Tbl1xr1
Ogt	Prkcg	Slu7	Zc3h15	Prpf4b		Tcf3
Olfm1	Prm1	Smad3	Zdhhc4	Prss55		Tcf7l1
Olfml3	Procr	Smagp	Zfp110	Psma3		Tcirg1
Olfr1420	Prpf18	Smarca2	Zfp385a	Psmc6		Tcp1
Orai1	Prrc1	Smarcb1	Zfp408	Psmd11		Tek
Orai3	Prss51	Smg5	Zfp462	Psmd12		Tenm3
Osbpl9	Prxl2a	Smg9	Zfp641	Ptma		Tent4a
Osgin1	Psca	Smim30	Zfp646	Ptpa		Tep1
Osmr	Psma3	Smoc2	Zfp652	Ptpn4		Tet2
Otog	Psmb2	Sms-ps	Zfp677	Ptpn6		Tex30
Otub2	Psmc1	Snap29	Zfp869	Pwwp3a		Tgfa
Otud1	Psmd1	Sned1	Zfp91	Qtrt2		Thoc6
P3h4	Psmd11	Snta1	Zmym3	Rab11fip3		Thrap3
Paics	Psmd2	Snx11		Rab27a		Tial1
Pals1	Psme4	Snx21		Rab37		Tiam2
Pank2	Psmf1	Sorbs3		Rab5c		Tie1
Pank3	Ptafr	Sorcs1		Rab8b		Timm17b
Pard6b	Ptpa	Sorcs2		Rabgef1		Tiparp
Parp9	Ptpn1	Sox13		Rack1		Tle4
Parvb	Ptpn4	Sox17		Rad18		Tlnrd1
Paxip1	Ptprc	Sox9		Raf1		Tlr5
Pcbp4	Pts	Spib		Rai2		Tm2d1
Pcdh12	Pxdn	Spin1		Ralgds		Tm4sf1
Pcdh18	Rab11fip3	Spout1		Ramac		Tm9sf3
Pcdhb3	Rab12	Sppl2b		Ranbp10		Tmco6
Pcdhb5	Rab18	Spry1		Rara		Tmem100
Pcm1	Rab1a	Spsb4		Rasa4		Tmem123
Pcmtd1	Rab29	Sptan1		Rasgrp4		Tmem131l
Pcmtd2	Rab3il1	Sptbn2		Rasip1		Tmem132a
Pcnt	Rabgef1	Srek1		Rb1cc1		Tmem161b
Pcnx3	Rabggta	Srf		Rbbp7		Tmem175
Pcyt1a	Rad23b	Srp54a		Rbm12b2		Tmem182
Pcyt2	Rai2	Srrm1		Rbm15		Tmem185b
Pdcd10	Ralbp1	Srxn1		Rbm20		Tmem214
Pdcd11	Ralgds	Ssr4		Rbm24		Tmem25
Pdcd4	Ramac	St3gal3		Rbm38		Tmem259
Pdcd7	Ranbp10	St3gal6		Rbm6		Tmem35b
Pde12	Rara	St6galnac3		Rc3h1		Tmem86a
Pde4b	Rasa4	Stk38l		Rcl1		Tmod3
Pdgfb	Rasgrp4	Stt3a		Rcor1		Tmx1
Pdia3	Rasl12	Stx17		Rel		Tnfaip3
Pdlim1	Rb1cc1	Stx7		Relt		Tnfrsf21
Pdlim7	Rbm38	Stxbp3		Rev1		Tnfrsf22
Pdp1	Rbmx2	Sulf1		Rflnb		Tnk2
Pdxk	Relt	Sun2		Rgs2		Tnrc18
Pdzd7	Retnla	Svip		Rhbdf2		Tns1
Pear1	Rev1	Swap70		Ripor2		Tns2
Per1	Rflnb	Swt1		Rnf122		Togaram1
Per2	Rgmb	Synj2		Rnf138		Tom1
Per3	Rgs2	Synj2bp		Rnf144a		Tor3a
Pfkfb4	Rhbdl3	Sypl		Rnf150		Tox3
Pgp	Rheb	Tacc1		Rnf167		Tpbg
Phc2	Rhebl1	Taf1		Rnf44		Tpd52l1
Phf14	Rhobtb1	Tbc1d15		Rnps1-ps		Tpp2
Phkb	Rhoj	Tbc1d23		Ror2		Tra2a
Phldb2	Rmnd5a	Tbc1d31		Rph3al		Traf3ip1
Phtf2	Rn18s-rs5	Tbc1d7		Rpl37rt		Traf6
Picalm	Rnf122	Tbcd		Rpl9-ps6		Trappc14
Pid1	Rnf144a	Tbk1		Rps21		Trib3
Pih1d1	Rnf150	Tceal8		Rps27rt		Trim28
Pik3cd	Rnf180	Tcp11l2		Rps6ka1		Trim35
Pik3ip1	Rnf6	Tcte2		Rps6ka5		Trim7
Pik3r1	Rpl7a-ps3	Tecpr2		Rpsa		Triobp
Pim1	Rps15-ps3	Tgfb1		Rras2		Trip13
Pink1	Rps6ka5	Thap6		Rreb1		Trnt1
Pip5k1a	Rps6kb1	Thap7		Rrm2b		Trp53
Pitpnb	Rreb1	Thpo		Rrnad1		Trp53i13
Pitpnm1	Rsrc2	Tial1		Rrp7a		Trp63
Pitx3	Rtn4	Tie1		Rsrc2		Tsga10
Pkdcc	Rubcn	Tlcd3b		Rtca		Tsga8
Plcb4	Rwdd1	Tle3		Rtl9		Tspan9
Plcd3	S100a11	Tlnrd1		Rubcn		Ttc4
Plcg2	Sanbr	Tm4sf1		Rxrg		Tubg1
Plekhf1	Sap18	Tmbim1		S1pr3		Tubg2
Plekhh3	Sap30bpos	Tmed10		Samm50		Txlnb
Plekho2	Sar1a	Tmed7		Sar1a		Txlng
Plin4	Satb1	Tmem102		Sar1b		Txnrd1
Plpp7	Sbk1	Tmem132a		Sardh		Ube2g1
Pltp	Scamp2	Tmem135		Sart1		Ube2h
Plxdc1	Scarf2	Tmem143		Scamp2		Ube2i
Pmel	Scd2	Tmem200b		Sdc4		Ube2t
Pnpla3	Sdad1	Tmem214		Sdf2l1		Ublcp1
Pnpla8	Sdc2	Tmem30a		Sec14l5		Ubn1
Podn	Sdc4	Tmem39b		Sel1l3		Ucn
Polr2b	Sdha	Tmem52		Selenof		Unc119b
Polr3b	Sec14l5	Tmpo		Sema4d		Usp18
Ppara	Sec23a	Tmsb15b2		Sema5b		Vasp
Ppard	Sel1l3	Tnfrsf1a		Serbp1		Vbp1
Ppat	Selenok	Tnfsf13		Serinc2		Vezt
Ppdpf	Selenon	Tnk2		Serpine1		Vma21
Ppig	Selenos	Tnnc2		Serpini1		Vps26a
Ppm1m	Selenot	Tns3		Sesn1		Vps37b
Ppp1ca	Sema4a	Tom1		Sf3b1		Vps72
Ppp1cb	Sema5a	Tomm70a		Sfpq		Vps9d1
Ppp1r15b	Septin4	Tonsl		Sfxn3		Vtn
Ppp1r27	Septin7	Top1		Sgsm3		Vwa1
Ppp1r37	Serinc3	Tpm2		Sh3glb2		Wbp4
Ppp1r3a	Serpinb6a	Tpp2		Sh3pxd2a		Wdr73
Ppp1r3c	Serpine1	Tprn		Shld3		Wipi2
Ppp1r9b	Serping1	Trappc12		Siglecg		Wnt5b
Ppp2r5d	Setd3	Trib1		Sin3a		Xbp1
Ppp3cb	Sf3b6	Trim13		Sirpa		Xkr6
Prcc	Sfpq	Trp53i13		Sirt1		Yae1d1
Prcp	Sfr1	Trpc3		Six1		Zbtb16
Prickle3	Sfrp1	Trpm7		Skil		Zbtb17
Prima1	Sgcg	Trub2		Slc12a4		Zbtb22
Prkcq	Sgms1	Tsc22d3		Slc12a6		Zbtb37
Prodh	Sh3bp5	Tsc22d4		Slc16a10		Zbtb7b
Prpf40a	Sh3glb2	Tsn		Slc16a11		Zc3h13
Prr13	Sh3pxd2b	Tspan4		Slc16a9		Zcchc24
Prr14l	Shbg	Tubb2a		Slc19a2		Zcwpw2
Prrg2	Sidt1	Tut4		Slc20a1		Zdbf2
Prss23	Siglec1	Twf2		Slc20a2		Zdhhc18
Prune1	Sipa1	Txlng		Slc25a30		Zdhhc8
Prxl2a	Sipa1l2	Uba5		Slc25a36		Zfand2b
Psma3	Six1	Ubc		Slc25a44		Zfc3h1
Ptbp2	Slamf9	Ube2o		Slc27a3		Zfp105
Ptges2	Slc10a6	Ube2z		Slc30a1		Zfp207
Ptpa	Slc11a1	Ube3b		Slc31a1		Zfp236
Ptpn1	Slc16a10	Ubn2		Slc38a2		Zfp263
Ptpn4	Slc16a9	Ubr1		Slc38a3		Zfp318
Puf60	Slc20a1	Ubtf		Slc38a4		Zfp326
Pus10	Slc22a17	Ubxn2b		Slc39a3		Zfp335
Pus7	Slc22a23	Unc45bos		Slc41a3		Zfp367
Pwwp2b	Slc25a20	Usp10		Slc43a1		Zfp36l1
Pwwp3a	Slc25a30	Usp14		Slc45a4		Zfp383
Qsox2	Slc25a33	Usp48		Slc46a3		Zfp385a
Qtrt2	Slc25a36	Usp54		Slc66a2		Zfp523
Rab11fip2	Slc28a2	Uvssa		Slc6a17		Zfp563
Rab18	Slc2a4rg-ps	Vasn		Slc7a2		Zfp568
Rab1a	Slc30a1	Vps35		Slc7a8		Zfp592
Rab1b	Slc36a1	Vps4b		Slc8a1		Zfp608
Rab20	Slc38a2	Wapl		Slc8a3		Zfp62
Rab27a	Slc38a4	Washc1		Slc9a2		Zfp647
Rab3gap1	Slc41a3	Wbp1l		Slfn10-ps		Zfp703
Rab5a	Slc43a3	Wdr82		Smad7		Zfp810
Rab5c	Slc44a2	Wee1		Smarca2		Zfp955a
Rabep2	Slc4a8	Wipf3		Smtn		Zmat2
Rabgap1	Slc52a2	Wnk2		Snrk		Zscan12
Rabgef1	Slc52a3	Wnt4		Snrpd3		Zswim3
Rad21	Slc6a2	Wnt5b		Snrpf		Zyg11b
Rai2	Slc7a2	Xaf1		Snta1
Ralgds	Slc7a8	Xlr4b		Sntb1
Ranbp10	Slc8a1	Xrn1		Sntb2
Ranbp2	Slc9a1	Yars2		Snw1
Ranbp6	Slc9a2	Ybx1		Sobp
Rapgef4	Slc9a8	Ylpm1		Sox18
Rapsn	Slc9a9	Ythdc1		Sox9
Rara	Slf1	Yy1		Spata13
Rasa4	Slit3	Zbtb14		Spc25
Rasl11a	Smad7	Zbtb16		Spen
Rb1	Smo	Zbtb17		Sphk2
Rb1cc1	Sms	Zbtb40		Spice1
Rbbp6	Smtn	Zbtb43		Spryd3
Rbck1	Snrk	Zbtb46		Srebf1
Rbfaos	Snw1	Zbtb6		Srebf2
Rbm12	Snx20	Zc3h6		Srf
Rbm14	Snx27	Zcchc7		Srp72
Rbm38	Socs7	Zdbf2		Srrm4
Rbm39	Soga1	Zdhhc14		Srrt
Rbm5	Sox4	Zdhhc20		Srsf1
Rbm6	Spata2	Zfp207		Srsf2
Rcc2	Sphk2	Zfp26		Srsf5
Rcl1	Spi1	Zfp276		Srsf7
Rcn2	Spns2	Zfp280c		Ssb
Recql	Spopl	Zfp362		Sspn
Rel	Spsb1	Zfp366		St6gal1
Relt	Spsb2	Zfp367		St6galnac3
Renbp	Srebf1	Zfp36l1		Stab1
Ret	Srebf2	Zfp386		Stard7
Rev1	Srl	Zfp395		Stat5b
Rflnb	Srp72	Zfp397		Sting1
Rfng	Srpk2	Zfp423		Stk35
Rgmb	Srsf5	Zfp428		Stk40
Rgs2	Srsf7	Zfp442		Stx11
Rhbdd3	Ssh1	Zfp445		Stxbp5
Rhbdf2	St13	Zfp451		Sumf2
Rhbdl3	St3gal1	Zfp503		Swi5
Rhoj	St6galnac4	Zfp568		Syap1
Rims4	St8sia5	Zfp597		Syne1
Rn18s-rs5	Stab1	Zfp598		Synj1
Rnase13	Stard13	Zfp638		Synpo2l
Rnaseh2b	Stard3	Zfp639		Sys1
Rnd2	Stard7	Zfp654		Szrd1
Rnf10	Stard8	Zfp655		Tada2a
Rnf145	Stat5a	Zfp689		Taf15
Rnpepl1	Stat5b	Zfp84		Tanc2
Robo2	Stbd1	Zfp865		Tars
Rora	Stk35	Zfp866		Tarsl2
Rpia	Strap	Zfp870		Tax1bp1
Rpl23	Strip1	Zfp960		Tbc1d1
Rpl26-ps6	Stx2	Zfyve21		Tbc1d20
Rps15a-ps7	Stxbp4	Zrsr1		Tbcel
Rps6ka5	Styx-ps	Zscan26		Tbl1xr1
Rpsa-ps2	Sub1	Zyg11b		Tcf3
Rras2	Sugt1			Tcf7l1
Rsad1	Sult1a1			Tcirg1
Rsph3b	Swi5			Tcp1
Rsrc2	Synm			Tead4
Rxrg	Syt13			Tecpr2
Samd4b	Sytl2			Tef
Samd9l	Tarbp1			Tek
Sbk1	Tax1bp1			Tenm3
Sc5d	Tbc1d1			Tent4a
Scaf1	Tbc1d13			Tep1
Scamp2	Tbc1d20			Tet2
Scarb2	Tbc1d5			Tex30
Scnn1b	Tbcel			Tgfa
Sdc4	Tbx1			Thap2
Sec14l5	Tbx15			Thoc6
Secisbp2l	Tbx6			Thra
Selenof	Tbxas1			Thrap3
Sema6c	Tcf3			Tial1
Sepsecs	Tead4			Tiam2
Septin8	Tef			Tie1
Serinc2	Tenm3			Timm17b
Serinc3	Tex2			Timp3
Serpine1	Tfam			Tiparp
Serpinh1	Tfcp2l1			Tirap
Serpini1	Tfdp2			Tle4
Setd1b	Tgfbi			Tlnrd1
Sf3b1	Tgfbr2			Tlr5
Sfpq	Tgfbrap1			Tm2d1
Sfxn3	Thbs3			Tm4sf1
Sgcb	Thg1l			Tm9sf3
Sgcg	Thra			Tmco6
Sgsm2	Thrap3			Tmed2
Sh3bgrl2	Thumpd1			Tmem100
Sh3bp1	Tifab			Tmem123
Sh3bp5	Timd4			Tmem131l
Sh3glb2	Timp3			Tmem132a
Sh3pxd2b	Tiparp			Tmem161b
Shisa4	Tle1			Tmem175
Shld2	Tle2			Tmem182
Sidt2	Tle4			Tmem184b
Sipa1	Tln2			Tmem185b
Sipa1l2	Tm9sf3			Tmem214
Sirt1	Tma7-ps			Tmem25
Six1	Tmco4			Tmem259
Skil	Tmed2			Tmem35b
Slc12a2	Tmem117			Tmem86a
Slc12a4	Tmem159			Tmem94
Slc16a10	Tmem184b			Tmod3
Slc16a9	Tmem229b			Tmtc1
Slc17a5	Tmem25			Tmx1
Slc18b1	Tmem42			Tnfaip2
Slc20a1	Tmem86a			Tnfaip3
Slc25a25	Tmem87a			Tnfrsf21
Slc25a30	Tmem88			Tnfrsf22
Slc25a36	Tmem94			Tnk2
Slc25a5-ps	Tmf1			Tnrc18
Slc27a3	Tnfaip2			Tns1
Slc2a1	Tnfaip8l2			Tns2
Slc2a10	Tnfrsf13b			Togaram1
Slc2a8	Tnfsf13b			Tom1
Slc30a1	Tnpo2			Top1
Slc31a1	Tnrc18			Tor3a
Slc35a5	Tomm6os			Tox3
Slc35c2	Top2a			Tpbg
Slc35f3	Tor1a			Tpd52l1
Slc38a2	Tor1aip2			Tpp2
Slc38a4	Tor4a			Tra2a
Slc39a3	Tppp3			Traf3ip1
Slc41a3	Tpsb2			Traf6
Slc43a1	Trak1			Trappc14
Slc43a3	Trim23			Trib3
Slc4a8	Trim30c			Trim28
Slc52a2	Trim35			Trim35
Slc66a2	Trim7			Trim7
Slc6a9	Triobp			Triobp
Slc7a2	Trp53			Trip13
Slc7a8	Trp53i11			Trnt1
Slc8a1	Tsnax			Trp53
Slc9a2	Tspan11			Trp53i11
Slfn8	Tspan15			Trp53i13
Slu7	Tspan18			Trp63
Smad3	Tspan2			Tsc22d3
Smad7	Tspan8			Tsga10
Smagp	Tspan9			Tsga8
Smarca2	Tspyl1			Tspan4
Smarcb1	Ttc1			Tspan9
Smg5	Ttc17			Ttc4
Smg9	Ttc26			Tubg1
Smim30	Ttc33			Tubg2
Smoc2	Ttc4			Twf2
Sms	Ttll11			Txlnb
Sms-ps	Ttll3			Txlng
Smtn	Txlnb			Txnrd1
Snap29	Txndc16			Ubc
Sned1	Txnrd1			Ube2d1
Snta1	Tyrobp			Ube2g1
Snw1	Tyw1			Ube2h
Snx11	Ube2b			Ube2i
Snx21	Ube2c			Ube2j1
Sorbs3	Ube2d1			Ube2t
Sorcs1	Ube2d3			Ublcp1
Sorcs2	Ube2g1			Ubn1
Sox13	Ubfd1			Ucn
Sox17	Uchl5			Unc119b
Sox9	Ulk2			Usp18
Sphk2	Unc119b			Usp2
Spib	Unc13d			Vasp
Spin1	Unc5b			Vbp1
Spopl	Unc93b1			Vezt
Spout1	Uqcrb			Vgll2
Sppl2b	Ush1c			Vma21
Spry1	Usp2			Vps26a
Spsb4	Usp38			Vps35
Sptan1	Usp7			Vps37b
Sptbn2	Ust			Vps72
Srebf1	Uts2			Vps9d1
Srek1	Vamp4			Vtn
Srf	Vapb			Vwa1
Srp54a	Vasp			Wbp4
Srpk2	Vbp1			Wdr6
Srrm1	Vdac1			Wdr73
Srxn1	Vgll3			Wdr82
Ssh1	Vps37b			Wee1
Ssr4	Vps72			Wipi2
St3gal3	Vtn			Wnt5b
St3gal6	Vwa3a			Wsb1
St6galnac3	Vwa5a			Xbp1
Stard7	Wdr43			Xdh
Stk35	Wdr6			Xkr6
Stk38l	Wsb1			Yae1d1
Strip1	Wwox			Ypel2
Stt3a	Wwtr1			Zbtb16
Stx17	Xdh			Zbtb17
Stx7	Xylt1			Zbtb22
Stxbp3	Ybx3			Zbtb37
Stxbp4	Yme1l1			Zbtb40
Sugt1	Ypel2			Zbtb7b
Sulf1	Ythdf2			Zc3h13
Sun2	Zbed3			Zcchc24
Svip	Zbtb4			Zcwpw2
Swap70	Zbtb44			Zdbf2
Swi5	Zc3h15			Zdhhc18
Swt1	Zdhhc4			Zdhhc8
Synj2	Zfand5			Zfand2b
Synj2bp	Zfp110			Zfc3h1
Sypl	Zfp120			Zfp105
Tacc1	Zfp142			Zfp142
Taf1	Zfp385a			Zfp207
Tax1bp1	Zfp408			Zfp236
Tbc1d1	Zfp462			Zfp263
Tbc1d15	Zfp612			Zfp318
Tbc1d23	Zfp62			Zfp326
Tbc1d31	Zfp641			Zfp335
Tbc1d7	Zfp646			Zfp367
Tbcd	Zfp652			Zfp36l1
Tbcel	Zfp677			Zfp36l2
Tbk1	Zfp703			Zfp383
Tbx15	Zfp869			Zfp385a
Tbxas1	Zfp91			Zfp512b
Tceal8	Zhx2			Zfp523
Tcf3	Zmym3			Zfp563
Tcp11l2	Zmym5			Zfp568
Tcte2	Zranb1			Zfp592
Tecpr2	Zyx			Zfp608
Tef				Zfp62
Tenm3				Zfp647
Tfcp2l1				Zfp703
Tfdp2				Zfp810
Tgfb1				Zfp955a
Thap6				Zhx2
Thap7				Zmat2
Thpo				Zmynd11
Thra				Zscan12
Thrap3				Zswim3
Tial1				Zyg11b
Tie1
Timp3
Tiparp
Tlcd3b
Tle1
Tle3
Tle4
Tlnrd1
Tm4sf1
Tm9sf3
Tmbim1
Tmed10
Tmed2
Tmed7
Tmem102
Tmem132a
Tmem135
Tmem143
Tmem184b
Tmem200b
Tmem214
Tmem25
Tmem30a
Tmem39b
Tmem52
Tmem86a
Tmem87a
Tmem88
Tmem94
Tmpo
Tmsb15b2
Tnfaip2
Tnfrsf1a
Tnfsf13
Tnk2
Tnnc2
Tns3
Tom1
Tomm70a
Tonsl
Top1
Tor1aip2
Tpm2
Tpp2
Tprn
Trappc12
Trib1
Trim13
Trim23
Triobp
Trp53i11
Trp53i13
Trpc3
Trpm7
Trub2
Tsc22d3
Tsc22d4
Tsn
Tspan4
Tspan9
Ttc4
Tubb2a
Tut4
Twf2
Txlng
Txndc16
Uba5
Ubc
Ube2d1
Ube2d3
Ube2g1
Ube2o
Ube2z
Ube3b
Ubn2
Ubr1
Ubtf
Ubxn2b
Unc119b
Unc45bos
Unc93b1
Usp10
Usp14
Usp2
Usp48
Usp54
Uvssa
Vapb
Vasn
Vps35
Vps37b
Vps4b
Vtn
Vwa3a
Wapl
Washc1
Wbp1l
Wdr6
Wdr82
Wee1
Wipf3
Wnk2
Wnt4
Wnt5b
Wsb1
Xaf1
Xdh
Xlr4b
Xrn1
Yars2
Ybx1
Ylpm1
Ypel2
Ythdc1
Yy1
Zbtb14
Zbtb16
Zbtb17
Zbtb40
Zbtb43
Zbtb46
Zbtb6
Zc3h6
Zcchc7
Zdbf2
Zdhhc14
Zdhhc20
Zfand5
Zfp120
Zfp142
Zfp207
Zfp26
Zfp276
Zfp280c
Zfp362
Zfp366
Zfp367
Zfp36l1
Zfp386
Zfp395
Zfp397
Zfp423
Zfp428
Zfp442
Zfp445
Zfp451
Zfp503
Zfp568
Zfp597
Zfp598
Zfp612
Zfp62
Zfp638
Zfp639
Zfp654
Zfp655
Zfp689
Zfp703
Zfp84
Zfp865
Zfp866
Zfp870
Zfp960
Zfyve21
Zhx2
Zmym5
Zranb1
Zrsr1
Zscan26
Zyg11b
Zyx

[truncated: 5 more sheets: Pathways of REGs lost in KPC, Pathways of REGs gained in KPC, LR_diff WT Con v. KPC, LR_diff FoxP1SkmKO Con v. KPC,   ]
