# Supplementary material for: Cancer-induced FOXP1 disrupts and reprograms skeletal-muscle circadian transcription in cachexia
Source: Cell Rep. Author manuscript; Available in PMC 2025 Jun 14. (PMC12166465; doi:10.1016/j.celrep.2025.115689)
Supplement: 4 [file NIHMS2085659-supplement-4.xlsx]

## Sheet: Metadata
Temporal distribution of the peak expression times of rhythmically expressed genes and their corresponding biological processes in 4-hour increments over a 24-hour period in the tibialis anterior muscle of cancer-free control mice and mice with KPC pancreatic cancer, with either skeletal muscle-specific FoxP1 knockout (FoxP1SkmKO) or their genetic controls (wild-type, WT). Additional separate tab…
Temporal distribution of REGs tab: This tab separately lists the REGs in the tibialis anterior muscle of WT control mice, WT KPC mice, FoxP1SkmKO control mice, and FoxP1SkmKO KPC mice, with a peak time of expression within the following 4-hour intervals over a 24-hour period: 0-4h, 4-8h, 8-12h, 12-16h, 16-20h, and 20-24h.
WT Control 0-4h, 4-8h, 8-12h, 12-16h, 16-20h, and 20-24h tabs: These tabs contain the output of the bioinformatic enrichment analysis using DAVID on genes with a peak time of expression in the tibialis anterior muscle of WT control mice that falls within the 4 hour interval listed on the tab.
WT KPC 0-4h, 4-8h, 8-12h, 12-16h, 16-20h, and 20-24h tabs: These tabs contain the output of the bioinformatic enrichment analysis using DAVID on genes with a peak time of expression in the tibialis anterior muscle of WT KPC mice that falls within the 4 hour interval listed on the tab.
FoxP1SkmKO Control 0-4h, 4-8h, 8-12h, 12-16h, 16-20h, and 20-24h tabs: These tabs contain the output of the bioinformatic enrichment analysis using DAVID on genes with a peak time of expression in the tibialis anterior muscle of FoxP1SkmKO control mice that falls within the 4 hour interval listed on the tab.
FoxP1SkmKO KPC 0-4h, 4-8h, 8-12h, 12-16h, 16-20h, and 20-24h tabs: These tabs contain the output of the bioinformatic enrichment analysis using DAVID on genes with a peak time of expression in skeletal muscle of FoxP1SkmKO KPC mice that falls within the 4 hour interval listed on the tab.
Note: REGs were identified from RNA sequencing of the tibialis anterior muscles if their circadian rhythmicity in gene expression was P-value < 0.01 using the R package LR_rhythmicity. Time of peak expression is an output of LR_rhythmicity, and the LR_rhythmicity output for REGs in each condition of each genotype is listed in Supp. File 2.

## Sheet: Temporal distribution of REGs
WT Control peak time of REG expressions							WT KPC peak time of REG expressions							FoxP1SkmKO Control peak time of REG expressions							FoxP1SkmKO KPC peak time of REG expressions
0-4h	4-8h	8-12h	12-16h	16-20h	20-24h		0-4h	4-8h	8-12h	12-16h	16-20h	20-24h		0-4h	4-8h	8-12h	12-16h	16-20h	20-24h		0-4h	4-8h	8-12h	12-16h	16-20h	20-24h
1700010B13Rik	0610009L18Rik	0610040B10Rik	1810013L24Rik	4933407K13Rik	0610030E20Rik		1700003F12Rik	1110002E22Rik	1700022N22Rik	1810013L24Rik	2700054A10Rik	4933406I18Rik		1700003E16Rik	2310022A10Rik	1700016P03Rik	1110038B12Rik	0610043K17Rik	1700001L05Rik		1700017B05Rik	1110002E22Rik	4833445I07Rik	1810013L24Rik	4930451E10Rik	0610030E20Rik
1700071M16Rik	1700017B05Rik	5430431A17Rik	4930506C21Rik	5730455P16Rik	2810013P06Rik		1700017B05Rik	1810055G02Rik	4930513N20Rik	4930506C21Rik	4732490B19Rik	Aff1		1700017B05Rik	Actb	4933401D09Rik	1700124L16Rik	2310002L09Rik	1700025G04Rik		1700071M16Rik	4930516B21Rik	9230112E08Rik	1810059H22Rik	9430064I24Rik	3222401L13Rik
9130230L23Rik	1700101I11Rik	Akap1	9230112E08Rik	5730596B20Rik	9430015G10Rik		1700071M16Rik	2310022A10Rik	4930562C15Rik	Adam9	4930432B10Rik	Agap2		1700071M16Rik	Actg1	6430562O15Rik	1810013L24Rik	2610021A01Rik	2700049A03Rik		A530001N23Rik	4930581F22Rik	Adamts7	2410002F23Rik	Abhd11os	A730091E23Rik
9330179D12Rik	2510039O18Rik	Aopep	Abcg2	Abcb7	A830012C17Rik		2700038G22Rik	2310022B05Rik	9330159F19Rik	Adi1	Aasdhppt	Amigo2		2810030D12Rik	Adam15	A930016O22Rik	2410002F23Rik	2810402E24Rik	4933406C10Rik		Adamts15	8030462N17Rik	Agap1	4930506C21Rik	Acadl	Abhd6
A530001N23Rik	2810030D12Rik	Ap1ar	Adnp2	Acvr1b	Abhd6		4732416N19Rik	Abcb10	Abhd4	Aebp2	Abcb4	Arrdc3		A330102I10Rik	Adam33	Adcy4	Acss1	3425401B19Rik	5031425E22Rik		Adamts4	A330040F15Rik	Akap6	A830019P07Rik	Acat2	Agmo
Adam19	2900052L18Rik	Arfip1	Aim2	Adam22	Abra		A4galt	Abtb2	Agpat3	Akap8	Acadl	Atoh8		Abtb2	Adamts4	Agap1	Adrb2	5730455P16Rik	9230116N13Rik		Agt	Abtb2	Antkmt	Akap8	Acvr1b	Ahctf1
Adam23	3110083C13Rik	Arhgap28	Akap8l	Adgrf5	Acap2		A530001N23Rik	Adam19	Akap8l	Aldh9a1	Acadsb	Baz1b		Adgra2	Afdn	Aip	Arfgap1	9430062P05Rik	9330162G02Rik		Ahdc1	Adam19	Aopep	Ankrd12	Alg2	Amotl2
Adra1a	5830432E09Rik	Asb12	Aktip	Adh1	Acot11		Abcc3	Adamts14	Amigo1	Alkbh5	Acvr1b	Bbs1		Adprhl1	Akr1b3	Akap1	Arglu1	Abcg2	A4gnt		Amot	Adcy3	Atp6v1d	Asb8	Ankrd13a	Ankrd9
Ahdc1	Abcc3	Asph	Aldh9a1	Agap2	Adamtsl4		Ace	Adgrl2	Angpt1	Amd-ps3	Adamtsl4	Blvrb		Adra1a	Alad	Akr1e1	Arhgap19	Acat2	A530001N23Rik		Aph1b	Akap1	Bhlhe40	Atp5b	Arfgap2	Ap1g1
Ankrd9	Abtb2	Aurka	Anapc15-ps	Ahctf1	Adnp		Adam33	Adprhl1	Atp6v1a	Amd-ps4	Adh1	Cblb		Ahdc1	Amigo1	Akt2	Asb8	Acvr1b	Abra		Arhgap1	Akr1b8	Bmpr1a	Btrc	Ccdc186	Apobec3
Arhgef40	Acd	Bcl6b	Angpt1	Ahnak	Ago3		Adamts15	Afmid	BC064078	Ank2	Adh5	Ccl9		Alpl	Ank1	Arhgef15	Atcay	Adamtsl4	Acap2		Arntl	Amer1	Brdt	Cacul1	Cdkn2aipnl	Arrdc3
Atp13a1	Actb	Cavin4	Anp32e	AI987944	AI480526		Adamts4	Agap1	C130040N14Rik	Anp32e	Ahnak	Ccn1		Amer1	Ankrd33b	Asb18	Bcas1	Adprm	Acer3		Asap3	Ankrd23	Cd109	Ccdc127	Cep85l	Atoh8
Avil	Adam15	Cbx7	Aplp2	Alg6	Amotl2		Adcy7	Aldh3b1	Cacul1	Arfgap1	Aox1	Cggbp1		Amot	Ano1	Atf1	Bcas2	Agbl2	Aox1		Asb2	Ankrd27	Dlg4	Ccdc85b	Chpt1	Atp2a3
Barx2	Adm	Cd24a	Arhgap6	Amd-ps4	Ankle2		Adra1a	Amer1	Calm1	Arfgef1	Arrdc2	Clec4b1		Ankrd39	Ap1b1	Atp2c1	Bhlhe41	Ahnak	Api5		Bahcc1	Ankrd33b	Dnm2	Chchd4	Cldn12	Baiap2
C1qa	Adora2a	Cd99l2	Art1	Ammecr1l	Aox1		Ahdc1	Amot	Camk2a	Arl1	Ascc1	Cnr1		Ankrd9	Arhgap24	Bace1	Btrc	Ank3	Arhgap21		Bcor	Ankrd34a	ENSMUSG00000120290	Ciart	Clk4	Banp
Car7	Agt	Chchd3	Asb5	Ank3	Aph1b		Alox5	Amotl1	Cavin2	Asb8	Atl2	Csmd1		Arhgap20	Arhgef10l	BC004004	Ccng2	Anp32e	Arhgef6		Bin2	Ankrd50	ENSMUSG00000121096	Cndp2	Cys1	Bora
Caskin2	Ank1	Chp1	Bcl2l2	Ankrd12	Api5		Antxr2	Ampd2	Cavin4	Asrgl1	Calr3	Dgat2		Arhgef10	Arl2	Bhlhe40	Ccz1	Arl1	Arrdc3		Bptf	Anxa5	Flcn	Commd1	Dars2	Caskin2
Cavin3	Ankrd23	Chrna10	Bhlhe40	Ankzf1	Arhgef37		Anxa1	Angptl2	Ccdc88c	Atp5mpl	Camta1	Dmrt2		Arid5b	Asb12	C130074G19Rik	Cdc26	Atp2b2	Asb15		Cacna1g	Ap1m1	Gm11652	Copb2	Ddx6	Ccdc126
Ccdc134	Ankrd44	Cited4	Bhlhe41	Arrdc2	Arid2		Arap2	Ank1	Cecr2	Bckdhb	Cars	Doc2b		Arntl	Aup1	Cacng7	Cdc42	Axin2	Atoh8		Cbfa2t3	Arhgap20	Gm13848	Coq10b	Decr1	Cd36
Ccdc137	Anks1	Cln3	Bnip2	Arxes2	Arrdc3		Arsb	Ankrd33b	Celf1	Blzf1	Ccdc47	Ehd3		Arpin	Aurka	Cadm1	Cdkn1b	Bach1	Atp11a		Cdc42bpb	Arhgap24	Gm14634	Crim1	Dnajb9	Ces1d
Cdc42ep1	Anxa5	Cobl	Bnip3l	Asb15	Atoh8		Arsi	Ankrd39	Cited2	Bnip2	Ccdc96	Ell2		Asap3	Auts2	Cant1	Ciart	Bcap29	Atp1b2		Cdc42ep2	Armc6	Gm15408	Cry2	Dnajc28	Clca3a1
Ces1d	Ap1b1	Cpeb1	Brwd3	Asxl2	Banp		Atp10a	Anxa5	Csnk2a1-ps3	Bnip3l	Cct4	Fam124a		Asb2	B3gnt3	Cavin4	Cirbp	Bnip2	Atp6ap2		Cdipt	Arrb1	Gm2415	Cyp4f39	ENSMUSG00000120229	Cnksr3
Cfp	Ap1m1	Ctnnbip1	Bzw1	Atl2	Baz1b		Atp13a2	Ap1b1	D930015M05Rik	Bpnt2	Cdadc1	Foxred1		Avil	Bcar1	Cbx7	Clec2d	Card6	AW011738		Cers2	Auts2	Gm31814	Cyth1	Esyt2	Cntfr
Chst1	Apba3	Dusp6	Cadm1	Atp11c	Bcl7a		Bbs12	Aqp7	Dcaf5	Camsap1	Cdc123	Gab3		B430119L08Rik	Bcl3	Ccrl2	Cnot8	Carnmt1	B230312C02Rik		Chd7	Baiap2l2	Gm49544	Dbp	Fam107a	Cpne8
Cmip	Apoe	Dync1li1	Calu	Atp13a5	Bcl9l		Bmp1	Arhgap20	Dip2c	Canx	Cdc14a	Gm10240		Bahcc1	Bin1	Cd300lg	Coq10b	Ccdc183	Banp		Clptm1	Bcar1	Gm5510	Dhx9	Fam126b	Cry1
Cntfr	Aqp7	ENSMUSG00000121096	Canx	Azi2	Bmp6		Boc	Arhgef10l	Dysf	Cap2	Cdk19	Gm11282		Bcorl1	Cacna1h	Cdr2	Crebrf	Ccdc9b	Baz1a		Crhr2	C2	Gprc5c	Dnajc14	Fbxl17	D830024N08Rik
Col6a2	Arhgap1	Fabp4	Cbfb	Bach1	Bmp8a		Brip1os	Arhgef17	E130308A19Rik	Cbfb	Cdkn2aip	Gm12356		Brd3	Card10	Cers4	Crim1	Ccne2	Baz1b		Crybg3	Cbfa2t2	Hnrnpl	Dynll2	Flt1	Dbt
Crispld2	Arhgap24	Fam174c	Ccdc59	Bmx	Brpf3		C1qa	Arhgef4	Efcab12	Ccdc127	Cep85l	Gm22571		Btbd11	Caskin2	Chmp7	Crk	Ccnt2	Bcdin3d		Cyp2j9	Ccdc154	Igsf3	E130102H24Rik	Fmo2	Ddx51
Crlf1	Arhgdia	Fbxo36	Cdc123	Bpnt2	Cachd1		C1qb	Armc7	Efcab14	Ccne2	Chmp1b	Gm24045		Cbfa2t3	Cav3	Cited2	Cry2	Cct2	Bdp1		Dad1	Cdiptos	Ino80	ENSMUSG00000120736	Galnt7	Dnah3
Cry1	Arhgef10l	Fscn1	Cdc42	Cab39	Carm1		C1qc	Arntl	Fam13a	Cd63	Cir1	Gm25999		Ccdc134	Ccn5	Clpx	Cttn	Cct6a	Bmp8a		Dnm3os	Cfap53	Kif26b	Fnip1	Glul	Dnajb4
Cxcl14	Arntl	Gatad1	Cfl2	Cacybp	Cbl		C1ra	Arrdc1	Fam83g	Cd99l2	Cldn12	Gm43081		Ccl6	Ccnyl1	Cracd	D930015M05Rik	Cct8	Brd1		Dnmbp	Ckb	Kyat1	Gart	Gm10243	Dnase1
Cxxc5	Arsi	Gimap6	Chmp1b	Card6	Ccdc74a		C3	Asb2	Fosl1	Cdc42	Clec14a	Gm44008		Cdc42ep2	Cd33	Cryzl2	Dbp	Cdc14b	C130083M11Rik		Dusp8	Clock	Lbh	Glod4	Gm13339	Entpd1
D030062O11Rik	Asb2	Gm10030	Ciart	Ccdc159	Ccdc93		Cbfa2t3	Atg16l1	Galnt2	Cdin1	Clec2d	Gm44624		Cep170	Cdc42ep1	Ctdsp1	Dcaf8	Cdk8	Camkmt		Dyrk2	Col4a2	Lypd6	Gm11205	Gm16589	Ep300
Dele1	Atf6b	Gm13522	Clpx	Ccdc186	Cdc40		Ccdc134	Atxn7l2	Gm11585	Cdkn1b	Clip1	Gm45605		Cfp	Cdh15	Ctdsp2	Ddx10	Cep85l	Car3		Ebp	Col5a3	Mcoln1	Gm11263	Gm20430	Etnk1
Dennd3	Atp13a2	Gm28729	Copb2	Ccdc47	Cdca8		Ccdc69	Aurka	Gm13034	Cep43	Cnbp	Gm45819		Chd7	Cdh5	Ctdsp2-ps	Ddx42	Chka	Ccn1		Elovl1	Cpeb1	Morn4	Gm11808	Gm26881	Fgf12
Dnah3	Aup1	Gm32031	Coq10b	Ccdc60	Cdk12		Cd14	Auts2	Gm15510	Chac1	Cops5	Gm4798		Ckap2	Cers1	Cxcl12	Dek	Chpt1	Ccp110		Eng	Creb3l1	Nexn	Gm12338	Gm38162	Fhip2a
Dnajc4	Auts2	Gm43412	Crebrf	Ccdc77	Cebpb		Cd207	AY036118	Gm15964	Chchd3	Cry2	Gm5637		Clock	Chst12	Cygb	Dynll2	Cldn12	Cebpg		ENSMUSG00000120528	Crtc3	Nhsl1	Gm15443	Gm4202	Fkbp5
Dusp8	B4galt1	Gm47467	Crim1	Ccdc9b	Cep128		Cd209a	B3gnt9	Gm19221	Ciart	Csnk2a1	Gm5711		Cmtm4	Ckb	Cyth1	Emc7	Clk1	Chd1		Eogt	Csf1r	Nr1d1	Gm16418	Gm43119	Gabrr1
Edc4	Babam1	Gm4799	Cul5	Ccnt1	Cep170		Cd53	Bace1	Gm24430	Coq10b	Cul2	Gm6030		Cry1	Cldn5	Dpysl3	Enpp5	Clk4	Chd4		Esyt1	D830036C21Rik	Oaz2	Gm17024	Gm4366	Gdpd1
Ehd2	Bcar1	Gm9625	Cyth1	Ccnt2	Chd1		Cd74	Baiap2l2	Gm26532	Crim1	Cys1	Gpsm3		Ctif	Clic1	Eapp	Ezh1	Cped1	Chd9		Fam20a	Dchs1	Osbpl9	Gm30023	Gm49579	Gm13861
En1	Bckdk	Gnb1	D430041D05Rik	Cdc14a	Chd6		Cdc42ep2	Bcar1	Gm29609	Csde1	Dclre1b	Gsta3		Cxxc5	Clptm1	Edn3	Fnip1	Ctsl	Clip1		Fam222a	Dnm1	Pard3	Gm30794	Gm5451	Gm15523
Enc1	Bpnt1	Gsdme	Dbp	Cdc14b	Clmn		Cenpn	Casz1	Gm3248	Dars	Ddit4	Hivep2		Cyth4	Col4a1	Ednrb	Fus	Cys1	Cntfr		Fam53b	Dusp23	Pbx1	Gm38245	Gvin1	Gm22146
Eng	Camta2	Gtpbp6	Dcaf8	Cdh19	Cpm		Cerk	Cbarp	Gm4045	Dbp	Ddx21	Hmgxb3		Dagla	Col4a2	Eif3d	Fzd4	Dars	Cntnap1		Fbh1	E230020A03Rik	Pde4a	Gm42752	Hint3	Gm25047
ENSMUSG00002075524	Cbr1	Hs3st5	Dgkd	Cdk19	Crybg1		Cfp	Cdon	Gm42892	Dcaf8	Ddx42	Hr		Dhrs1	Col5a3	Eif4g3	Fzd7	Ddx3y	Csnk1g1		Fbxl15	Efr3b	Pfkfb3	Gm44877	Hivep2	Gm31848
ENSMUSG00002076173	Cbx8	Ift122	Dipk1a	Cep120	Cth		Chst15	Cend1	Gm49694	Ddi2	Decr1	Il6ra		Dlg5	Comt	Enox2	Gabarapl1	Ddx46	Dido1		Frmd8os	Eml3	Pfn1	Gm45221	Hk2	Gm37785
Erfe	Ccdc102a	Iqcg	Dis3	Cep85l	Cwc25		Ckb	Cfap20	Gm7609	Ddx27	Dipk1a	Itm2b		Dmpk	Cox10	ENSMUSG00000121096	Gm10146	Ddx5	Dnah8		Galc	ENSMUSG00000120331	Pik3cd	Gm49201	Hoxa11	Gm42858
Esyt1	Cdc42ep2	Junb	Dnaja2	Cep97	Dmtn		Clec12a	Chpf	Gm7967	Ddx50	Dnaja2	Lag3		Dnaaf3	Cpeb1	Epha7	Gm10222	Dhx40	Dnaja1		Gale	ENSMUSG00000121039	Plcd4	Gm49540	Idh1	Gm43488
Extl1	Cdh15	Kctd15	Dnajc14	Chd9	Dnajb4		Clec3b	Cited4	Gm8849	Ddx6	Dnajb6	Lims2		Dtx4	Crtc3	Ets2	Gm13567	Dis3	Dnajb4		Gas1	Eya1	Pnck	Gm5641	Ifitm1	Gm43672
Faap100	Cdh22	Klhl31	Dync1li2	Cldn12	Dock10		Clec4a1	Cldn5	Hspb3	Denr	Dnajb9	Lrrc75a		Dusp13	Csf1	Ext2	Gm13577	Dlat	Dusp11		Gm10073	F3	Polg2	Gm7967	Ifitm6	Gm43834
Fam124b	Cdk16	Klhl8	E130102H24Rik	Clip1	Dusp16		Cmklr1	Clmp	Itsn1	Dis3l	Dnajc15	Ltc4s		Dusp8	Ctdnep1	Fabp4	Gm14130	Dld	Dusp16		Gm11832	Fam110b	Pop7	Gm9869	Irak4	Gm47232
Fam189b	Cdk20	Leo1	Ebag9	Clk1	Dvl3		Col5a2	Clock	Klhl8	Dnajc14	Dnajc21	Mafb		Dyrk2	Cyb561d2	Fam43a	Gm15387	Dnaja2	Edrf1		Gm16380	Fam20c	Ppfibp2	Gpam	Klhl7	Gm48908
Fam78a	Ckb	Lgmn	Ednrb	Cltc	E330037G11Rik		Col6a1	Cnnm4	Ky	Dnttip2	Dusp7	Mapre2		E130309D02Rik	Daam2	Fgf9	Gm15609	Dnajb9	Ell2		Gm32200	Fbxl6	Prkcq	Gpd1	Lrrc8b	Gm6206
Fgfrl1	Ckm	Lsmem1	Eif3j1	REG5	Ebf3		Col6a2	Col4a1	Larp4b	Drosha	Eif2a	Max		Edc4	Dab2ip	Flt4	Gm16437	Eif2a	ENSMUSG00000120529		Gm4861	Fbxw10	Rabgef1	Grb2	Maco1	Gm7842
Fkbp5	Cldn5	Mettl25	Eloc	Creb1	Ell2		Col6a3	Col4a2	Map3k4	Eif1ax	Esd	Mctp2		Ehd2	Dcakd	Fscn1	Gm26249	Eif3a	ENSMUSG00000120883		Gm49980	Fth1	Relb	Grid2	Mcl1	Gm9134
Fkrp	Cmtr2	Nkd2	Exoc5	Cry2	ENSMUSG00000120877		Coro2b	Col5a3	Mapk6	Eif4b	Fam107a	Mier3		Elp5	Dchs1	G3bp1	Gm26684	Eif3j1	Epm2aip1		Gm6552	Gfod2	Rnf217	H1f0	Mid1ip1	Gm9922
Fzd1	Cnnm4	Npff	Fam204a	Cul1	Epb41l3		Cotl1	Coro7	Mapt	Eif4ebp2	Fam76a	Mmp28		Eme2	Def6	Galnt17	Gm29107	Eif4a2	Epp13		Gmip	Gm16153	Rpl27-ps3	Hexim2	Mob3b	Hapln4
G0s2	Col15a1	Nr1d1	Fam3c	Cwf19l2	Eri2		Cox4i2	Cpeb1	Mip	Eif4g1	Fbxo3	Myod1		Eng	Dgkz	Galnt2	Gm37553	Elf2	Ercc6		Grip2	Gm22000	Sbk1	Hlf	mt-Tq	Heatr1
Gas1	Col4a1	Nt5c3	Fgd4	Cys1	Etv3		Cpa3	Crtc1	Nr1d1	Elk4	Fkbp3	Myrip		ENSMUSG00000120378	Dhrs3	Gdf11	Gm38411	Eloc	Esr1		Gtf2ird1	Gm29480	Sgcg	Hmox2	Mylk4	Heatr5b
Gm10290	Col4a2	Olfr1420	Fnip1	D030055H07Rik	Fhip2a		Creb3l1	Crtc3	Pard3	Epm2a	Fmo1	Nfil3		Entr1	Dhx32	Gigyf1	Gm39213	ENSMUSG00000120381	Fem1c		Hoxa9	Gm42970	Sh3pxd2a	Hnrnpa1	Nampt	Hhip
Gm15564	Col5a3	Orai3	Fus	Ddx21	Filip1l		Crlf1	Ctif	Parp11	Eprs	Fmo2	Noct		Erfe	Dnajc4	Gimap6	Gm42498	ENSMUSG00000120554	Fgf2		Hoxc11	Gm43737	Slc39a7	Hnrnpdl	Nfe2l2	Hipk1
Gm19326	Commd4	Parvb	Fxr1	Ddx5	Fmo1		Cry1	Cx3cl1	Pfkfb3	Exoc2	Fzd4	Npy1r		Esyt1	Dpf3	Gm19774	Gm46415	Eny2	Fkbp5		Hps4	Gm44700	Slc43a1	Htra2	Nipa2	Homer2
Gm19426	Cox18	Pdia3	Gm10243	Dek	Fnbp4		Csf1r	Cxcr4	Pik3cd	Fam120a	Gab1	Nsg1		Fam124b	E2f4	Gm23966	Gm5091	Fam102b	Fnbp4		Htra3	Gm48697	Slc6a6	Ipp	Nr2c2	Hsp90aa1
Gm19531	Cpsf1	Pik3cd	Gm12319	Dhtkd1	Foxo1		Csf2ra	Cxxc5	Pip5k1a	Fbxo45	Ggnbp2	Odf3l2		Fcgr3	Efr3b	Gm3248	Gm5518	Fam107a	Fubp1		Hyal2	Gm5637	Smim36	Jarid2	Nrip1	Hspa1b
Gm28876	Crat	Pip5k1a	Gm12966	Dmtf1	Gak		Ctbp2	Cyb5r2	Pla2g7	Fermt2	Gm10288	Osgin1		Fcrls	Egln2	Gm5425	Gm572	Fam76a	Fv1		Irf2bp2	Gm8281	Sobp	Jph1	Nucks1	Il2ra
Gm29770	Creb3l1	Ppp1ca	Gm15567	Dnaja1	Gbp5		Ctc1	Cyren	Plcd4	Fndc9	Gm12338	Pard6b		Fgf6	Elk3	Gm8494	Gm5977	Farsb	Fyco1		Itpk1	Gnb2	Sox6	Kif16b	Olfr544	Il6ra
Gm32200	Dalrd3	Prcp	Gm16089	Dnajb9	Glis2		Ctsh	Daam2	Prm1	Gabarap	Gm13833	Phlda1		Foxs1	ENSMUSG00000119959	Gpatch3	Gm6793	Fbxo3	Gabrb2		Kalrn	Gramd4	Syt14	Klhl33	P2ry1	Irf9
Gm36723	Dcaf4	Prune1	Gm17971	Dusp7	Glns-ps1		Cyba	Dab2ip	Prrc1	Gart	Gm15401	Pik3r1		Frzb	Fads3	Gpr146	Gm7367	Fkbp3	Gemin8		Kbtbd11	Grtp1	Tarbp2	Kpna2	Pcyt1a	Itm2b
Gm37074	Denn2b	Pwwp3a	Gm21769	Eif2s3x	Glul		Cyth4	Denn2b	Rabgef1	Gfpt1	Gm17749	Psca		Gas1	Fam110b	Gstk1	Gstt2	Fmo2	Gm10752		Kcnf1	Hps1	Thra	Larp1b	Pdpr	Jun
Gm4793	Des	Rab5c	Gm44573	Eif3a	Gm10010		Dapk1	Dgkz	Rbmx2	Ghr	Gm18564	Ptpn1		Gm10073	Fam20c	Gstm2	Gtpbp10	Fxr1	Gm13871		Krt80	Hrh4	Tmem91	Lsmem1	Pdxk	Kansl2-ps
Gm49284	Dgcr6	Rabep2	Gm46430	Eif4a-ps4	Gm10032		Dhx58os	Dlg5	Rhebl1	Gm12059	Gm23205	Rab29		Gm12200	Fam221a	Gstt3	Hbp1	Gadd45a	Gm14319		Ldlrad3	Icam2	Tmprss15	Mios	Per2	Lats2
Gm5487	Dgkz	Rabgef1	Gm48086	Eif5	Gm13707		Dio3os	Dnah8	Sap30bpos	Gm13339	Gm2606	Rev1		Gm13889	Fam53b	Hip1r	Hint3	Ggnbp2	Gm15169		Lingo3	Ice1	Tnik	Mllt3	Pet100	Lpar2
Gm5802	Dnlz	Rapgef4	Gm50047	Elmod2	Gm14319		Disp1	Dpf1	Sgcg	Gm15104	Gm29017	Rpl7a-ps3		Gm26885	Fbn1	Hoxb3	Hlcs	Glul	Gm15283		Lrrc30	Il10ra	Twf2	Mrpl33	Pgm2l1	Lpl
Gm7902	Dok5	Rcn2	Gm5518	ENSMUSG00000120173	Gm14421		Dll1	Dyrk2	Slc16a10	Gm28438	Gm2999	Rps6ka5		Gm43063	Fes	Ift46	Hlf	Gm10327	Gm15787		Lrrc38	Ino80c	Txnrd2	Msi2	Ppp1r15b	Lrrn1
Gpc1	Dusp13	Rpia	Gm5527	ENSMUSG00000120685	Gm15950		Dnm1	Efr3b	Slc28a2	Gm28439	Gm37422	S100a11		Gm45777	Fmnl3	Ip6k1	Hnrnpul2	Gm15867	Gm19531		Lrrc75a	Kat6b	Ube2d1	Mtf2	Ppp2ca	Lrtm2
H4c12	Dusp23	Scnn1b	Gm6997	ENSMUSG00000121124	Gm17229		Dpep1	Emc10	Slc36a1	Gm31166	Gm44623	Sel1l3		Gm46355	Foxd3	Itga6	Idh1	Gm2389	Gm2011		Lrrc8c	Kcnj11	Vsig10	Mthfd1l	Prpf18	Mbnl2
Hdac7	Dyrk2	Sh3bp5	Gm7265	ENSMUSG00002075231	Gm21955		Dpt	ENSMUSG00000120233	Slc8a1	Gm5527	Gm44982	Slc25a30		Gm6257	Foxj2	Itpa	Igf1r	Gm45838	Gm21955		Ly6e	Kdm2b	Zfp512b	mt-Th	Rab1a	Mecp2
Hmgcr	Echdc2	Slc16a10	Gm7895	Eny2	Gm26944		Ear2	Ets1	Snx27	Golga4	Gm49472	Slc52a3		Gmip	Gfod1	Itpr1	Inf2	Gm49417	Gm25047		Mex3d	Klhl30	Zfp955b	Myl12a	Rab9	Myd88
Hoxa9	Efr3b	Slc41a3	Gm8991	Epm2aip1	Gm37313		Ebf3	Exo5	Socs7	Gyg	Gm6055	Slc7a8		Gna13	Gga3	Klhl3	Jarid2	Gm6104	Gm35315		Miga2	Ksr1	Zmynd11	Naa50	Rora	Myod1
Htra3	Egln2	Slc43a1	Gm9869	Erbin	Gm38043		Ecm1	Fads6	Stat5b	H2-Q4	Gm6245	Smad7		Gpatch8	Git1	Klhl8	Kctd20	Gnl3	Gm37607		Mir100hg	Lad1	Zmynd8	Ndufa12	Sar1b	Naip2
Ifrd2	Elk3	Smim30	Gpam	Esrrg	Gm38251		Eef1a1	Fam110b	Styx-ps	H2-Q7	Gm6316	Stx2		Grb7	Gm10132	Ky	Khdrbs1	Golgb1	Gm42979		Mlxip	Leo1		Ndufb6	Scn2b	Nfil3
Irf2bp2	Ell	Ssr4	Gstt2	Fam102b	Gm38340		Efhd1	Fam20c	Tbc1d13	Hbp1	Gm6793	Stxbp4		Grin3b	Gm13886	Lysmd4	Klf14	Gpalpp1	Gm43339		Mras	Lrp10		Ndufb8	Slc12a2	Notch1
Irf2bpl	Elovl3	St6galnac3	Hbp1	Fam126b	Gm44167		Elovl3	Fam53b	Tbx6	Hgsnat	Gnl3	Tbc1d1		Grip2	Gm15361	Mafk	Klf9	Gpam	Gm44625		Mrgprh	Lrrc8d		Nipa1	Slc23a1	Npy1r
Itga3	ENSMUSG00000120528	Stk38l	Hnrnpd	Fas	Gm44627		Eno1	Fam83d	Thra	Hif1an	Golgb1	Tbx15		Gtf2ird1	Gm32200	Map3k3	Klhl33	Grwd1	Gm45819		Mthfr	Mapk6		Nipsnap2	Slc25a30	Nsun2
Itpk1	ENSMUSG00000120912	Stx7	Hnrnpf	Fbxo3	Gm45819		Entpd2	Fbn1	Tmco4	Hint3	Gpcpd1	Trim30c		Hoxc11	Gm40841	Mapkap1	Mbd1	Gzf1	Gm4924		Mx2	Marchf3		Nr1d2	Slc43a3	Oas2
Jun	ENSMUSG00000121020	Swap70	Hsd17b7	Flt1	Gm45822		Epha10	Fgf11	Tmem117	Hlf	Hexa	Unc13d		Ice1	Gm41662	Mir6999	Mipep	Hhipl1	Gm49759		N4bp1	Mast4		Orc2	Slc7a2	Odf3l2
Jup	Epn1	Tbc1d7	Hsp90b1	Fmo2	Gm4861		F3	Gm13889	Tmem42	Hnrnpc	Hhipl1	Xdh		Iffo2	Gm47175	Mmrn2	Mipepos	Hk2	Gpr19		Nav1	Mettl17		Orc6	Slc7a8	Osgin1
Kat5	Eri3	Tbcd	Hspa1l	Fubp1	Gm7645		F630028O10Rik	Gm14567	Tmem87a	Hnrnpd	Hk2	Ybx3		Il1rl1	Gm48548	Mpz	Mllt6	Hnrnpdl	Grk3		Necap1	Mif4gd		Osgepl1	Smarca5	Paqr9
Kcna7	Ets1	Thap6	Htatsf1	Fzd4	Gm9903		Fads2	Gm26885	Tnpo2	Hnrnpdl	Hnrnpa1	Zfp703		Ints14	Gm6560	Msrb2	Mnt	Hnrnph1	Gse1		Nfatc1	Mindy1		Particl	Snai3	Pdzd8
Kcnj12	Fahd2a	Thra	I830077J02Rik	Gcc2	Gse1		Fah	Gm32856	Tspan15	Hnrnph2	Hp1bp3			Irf2bp2	Gm9750	Mtss1	Myh7b	Hnrnpk	Hbegf		Nfatc3	Mmp14		Pccb	Snrk	Peli1
Kctd21	Fam110b	Tnnc2	Idh1	Ggnbp2	Gsta3		Fasn	Gm40841	Vps72	Hoxd3os1	Ints6			Irf2bpl	Gnai2	Myh9	Ndp	Ighmbp2	Herc1		Noc4l	Mmp15		Pdcd4	Snw1	Pik3r1
Krtcap3	Fam174a	Trim13	Ift88	Ghitm	Heg1		Fbln2	Gm42690	Wwox	Hsp90ab1	Ipo5			Itga1	Gnb1	Ndst1	Ndufa1	Katna1	Hivep2		Nos1	Mtss1		Pde2a	Srsf7	Ppara
Laptm5	Fam189a2	Trp53i13	Itpr1	Glyr1	Hivep2		Fcer1g	Gm43582	Xylt1	Htatsf1	Jak2			Itga11	Gramd4	Nos3	Ndufs6	Kcnq1ot1	Hnrnpu		Nphp4	Myh15		Pdha1	Stk35	Ppp1r3c
Lmnb2	Fam20c	Trpc3	Kif26b	Gm10557	Hspa1b		Fcrls	Gm47445	Zfp677	Il12rb2	Klf3			Jup	Grk5	Npc1	Nek9	Kitl	Homer2		Nucb1	Myo10		Pdp1	Timp3	Prkch
Lonrf1	Fam234a	Trub2	Kit	Gm13387	Il6ra		Fgd2	Gm49769	Zmym3	Ino80	Klf9			Kank2	Gypc	Nr1d1	Nipsnap2	Klhl7	Hspa1a		Olfm1	Naa40		Per1	Tmem243	Ptchd1
Lrrc20	Fdxacb1	Twf2	Klhdc1	Gm15634	Irgm2		Flt3l	Gna12		Ipo7	Klhl33			Kctd1	Hdac7	Pck2	Nr1d2	Kmt2e	Hspa1b		Pag1	Nav2		Per3	Tmtc1	Rab11fip1
Lrrc30	Fibp	Ube2d1	Klhl41	Gm15868	Itpr2		Fmnl1	Golim4		Isy1	Kpna2			Khdc4	Hexa	Pdcd2l	Nrde2	Kmt5a	Id4		Papola	Nck2		Pgrmc2	Trim23	Rab7
Lrrc38	Fitm1	Wnt5b	Ky	Gm15910	Kank4		Fpgs	Gpc4		Kbtbd12	L3mbtl3			Ldb3	Hhatl	Pear1	Odc1	Kpna2	Ift88		Pknox2	Nkiras2		Phospho1	Trip4	Rai14
Ltbp3	Fjx1		Laptm4a	Gm16268	Kcnc1		Fut11	Gprc5c		Kcmf1	Larp1b			Lhx2	Hjv	Pfkfb3	Oxsm	Lias	Il31ra		Pla2g4a	Nos2		Ppat	Tsc22d3	Rasl11b
Man1b1	Foxs1		Lmbr1	Gm21378	Klf12		Fzd8	Gramd4		Kctd9	Lmod2			Lrrc30	Hk1	Pip5k1c	Parn	Lnpep	Ip6k3		Plekhf1	Npas2		Psmc1	Usp54	Rhou
Mark4	Furin		Lsm14a	Gm2176	Klf13		Gas1	Greb1l		Kif3c	Lrrc58			Lrrc75a	Hmga1	Plcd4	Parp1	Maco1	Jmjd1c		Plekhg1	Nphp3		Pstk	Vcpip1	Rnaseh2a
Med25	Fxn		Matn3	Gm26724	Klf3		Gfra2	Grip2		Klhl22	Maco1			Lrrtm3	Hsf1	Prkcq	Pcdhga9	Mafg	Kcnc1		Plekhm2	Odf3b		Pus7	Vps13a	Rps6ka5
Med26	Fzd9		Metap2	Gm32687	Lats2		Glb1l	Grk2		Kpna3	Mat2b			Madd	Hspbp1	Prss55	Pcmtd2	Malt1	Klf13		Pnpla3	Osbpl7		Rab5a	Vps35	Sec62
Mex3c	Gbp11		Mis12	Gm38245	Ldlrap1		Glis2	Gtf2ird1		Kpna4	Mcl1			Mamstr	Ifit1bl2	Ptma	Pdcd4	Map3k6	Klf3		Ppp1r27	Osr2		Rb1cc1	Wee1	Setbp1
Mknk2	Gde1		mt-Ts2	Gm42463	Lonrf3		Gm15427	Gypc		L2hgdh	Mid1ip1			Map3k1	Igfbp3	Pwwp3a	Pdp1	Map4	Lamp2		Prdm2	Padi2		Rbm18	Xdh	Slc25a47
Mpp3	Gfod2		Mylip	Gm44706	Man1a2		Gm15601	H1f11-ps		Lamp1	Mmgt1			Mcpt4	Kbtbd13	Rab5c	Per1	Mcf2l	Lincmd1		Pttg1ip	Pdcd7		Rbm34	Zfp821	Slc38a2
Mras	Gga1		Naa50	Gm45221	Man2a1		Gm15816	Has2		Lap3	Mn1			Mgarp	Kcnj11	Rasip1	Per3	Metap2	Lonrf1		Pxylp1	Peak1		Rmi1		Slc38a3
Mrgprh	Ghdc		Nampt	Gm5874	Mapre2		Gm16310	Hcfc1r1		Larp1	Mrpl23			Mical2	Kcnk3	Rnf138	Phospho1	Mettl7a1	Mab21l3		Rdh5	Phaf1		Rps2-ps10		Socs2
Mthfr	Gm11960		Ngly1	Gm6055	Mast2		Gm16353	Hhatl		Lin52	Mthfd1l			Miga2	Kdr	Rnf167	Pik3c3	Mia2	Mbnl2		Rhoj	Plekhn1		Rps3a3		Srpr
Mxra8	Gm12345		Nmd3	Gm6776	Mcc		Gm3200	Hic1		Lmtk2	Myh11			Mir6392	Kif26a	Rnf44	Pik3ip1	Mid1ip1	Mettl3		Rnase13	Pltp		Rsad1		Tbc1d1
Mybph	Gm13889		Nol7	Gm6793	Mid1ip1		Gm35576	Hmg20a		Lrrn3	Mylk4			Mras	Klhl30	Ror2	Pim3	Mir1898	Mfhas1		Rnf144a	Plxnd1		Sdha		Tecpr2
Myh10	Gm17745		Norad	Gm9888	Mier3		Gm5884	Hoxa10		Lsm14a	Ncl			Mthfr	Knstrn	Rps6ka1	Pip4p1	Mir22hg	Mpp3		Rpn2	Pomt1		Sepsecs		Tfdp2
Myod1	Gm18194		Nr1d2	Gpcpd1	Mlst8		Gm7644	Hspg2		Magt1	Nfe2l2			Myl12b	Krt19	Rrp7a	Plcl2	Mn1	Myf6		Rreb1	Prkab1		Slc25a33		Tgfbr1
Naa60	Gm19040		Nsa2	Gpr137c	Mmp17		Gna13	Ice1		Metap2	Nfx1			Myod1	Ksr1	Sfxn3	Plet1os	Mphosph8	Myom2		Samd1	Prune1		Slc30a1		Thap2
Ncln	Gm20627		Nucks1	Gpr165	Moxd1		Gpatch8	Igdcc4		Mfsd1	Npm1			Naa80	Lamtor1	Sh3pxd2a	Polr2k	Msi2	Myot		Scmh1	Ptpn4		Snhg20		Tirap
Ncor2	Gm29427		Nudcd1	Gpt2	Mtbp		Gpr34	Igf2bp2		Morf4l2	Nrip1			Nfil3	Leo1	Shld3	Ppm1b	Mthfd1l	Nfx1		Shisa2	Ranbp10		Snrpf		Tns3
Nfil3	Gm34474		Osbpl9	Gsk3b	Mturn		Grn	Inka1		Mospd1	Nt5dc1			Ngf	Lgals9	Sin3a	Prkcg	Mturn	Nfxl1		Six1	Rbm38		Stard3		Top1
Odf3l2	Gm37691		Paics	Gvin2	Nepro		Gsn	Insig1		Mpdz	Nub1			Nisch	Lingo3	Slc12a6	Prpf18	Mylk4	Noct		Slc16a9	Relt		Stxbp3		Tppp2
Olfml3	Gm42970		Pcdhb3	Gzf1	Nmb		Hba-a1	Iqsec1		Mrpl50	Nudt18			Oaf	Llgl1	Slc16a11	Prpf38a	Naa50	Nup160		Slc25a36	Rpl21-ps8		Synj2		Tug1
Orai1	Gm43063		Pcmtd2	Haus6	Noct		Hbb-bs	Irs1		Msi2	Oat			Olfm1	Lpcat3	Slc41a3	Psma3	Nampt	Odf2l		Slc39a10	Rpl30-ps9		Tcap		Ube2j1
Otog	Gm45338		Pdcd10	Hdac2	Noxred1		Hck	Josd1		mt-Atp8	Pcnx4			Otub2	Ly6e	Slc45a4	Ramac	Nbea	Parp16		Snx19	Rubcn		Tef		Uts2r
P3h4	Gm4929		Pdcd4	Hhipl1	Ocrl		Hdac7	Jpt1		mt-Th	Pdp2			Palm	Lyl1	Slc6a17	Rcl1	Nfe2l2	Pbld1		Sphk2	Samd4		Thumpd1		Vps13d
Pard6b	Gramd4		Per1	Hipk1	Osgin1		Hmcn2	Kank1		mt-Tl2	Pdxk			Pde4b	Lypla2	Slc8a1	Rnf150	Nfu1	Peli1		Spring1	Scamp2		Tmed2		Wdr82
Pcdh18	Grip2		Per3	Hk2	Osmr		Hoxc8	Kbtbd13		mt-Tp	Per1			Pim1	Map3k4	Sobp	Rpl37rt	Nln	Phf3		Srebf2	Sec14l5		Tmem218		Zfp664
Pcnx3	Grtp1		Phf14	Hlf	Otud1		Htra3	Kcnj11		mt-Ts2	Per2			Pitx3	Marchf4	Spryd3	Rps21	Npm1	Pik3r1		Srprb	Sh3bp5		Tspan4
Pde4b	Gypc		Pik3ip1	Hnrnph2	Pcnt		Ifi30	Kcnj8		Mzt1	Pfkfb1			Plekhf1	Mark2	Srrt	Rps27rt	Nrip1	Pisd-ps2		St6gal1	Sh3glb2		Ttc32
Phc2	Hhatl		Ppat	Hnrnpk	Pde12		Igf1	Kdelr3		Naa50	Pgm2l1			Plxna1	Mast4	St6gal1	Rrm2b	Nt5c	Plscr4		Stimate	Slc39a13		Uba52
Pim1	Hilpda		Ppp1cb	Hnrnpul2	Pdxk		Igfbp4	Kdr		Nampt	Picalm			Pnpla3	Mboat1	Stard7	Rtca	Osbp	Pold3		Suco	Sox4		Ufl1
Plcg2	Hjv		Ppp3cb	Igf1r	Pid1		Il10ra	Klhl30		Nars	Pih1d2			Pou2f2	Mcam	Stat5b	Samm50	P2ry1	Pole		Tapt1	Spon2		Uqcr11
Plekhh3	Hmga1		Prkcq	Ints6	Pik3r1		Il1rl1	Klhl40		Nek7	Plekhg6			Ppif	Mindy1	Sumf2	Sar1a	Pals1	Polr1a		Tbx1	Sppl2b		Usp2
Plpp7	Hoxc11		Prss23	Ipp	Plin4		Ints3	Kremen1		Nek9	Plk4			Ppme1	Mir6931	Szrd1	Sar1b	Pcyt1a	Ppargc1a		Tead4	Srgap2		Utp3
Pnpla3	Hsf1		Prxl2a	Ireb2	Pmel		Irf2bp2	Ksr1		Nfe2l1	Ppp2ca			Ppp1r3c	Mmp15	Tenm3	Sart1	Pdxk	Prima1		Tgfbr2	Ssh2		Wdhd1
Ppard	Hspbp1		Psma3	Itgb1	Podn		Irs3	Lamb2		Norad	Ppp2r2d			Prdm2	Mprip	Tgfa	Selenof	Per2	Prpf4b		Tlcd3a	Sufu		Wipf3
Ppp1r3c	Igf2bp2		Pus10	Jak2	Ppara		Itgam	Lars2		Nr1d2	Psmb2			Preb	Mrtfa	Thra	Serbp1	Phip	Rab8b		Tle1	Syne1		Ypel5
Ppp2r5d	Itm2c		Rab18	Kdm5a	Prickle3		Itgb2	Leo1		Nsun2	Rab18			Prkcd	Msx1	Tie1	Sesn1	Pibf1	Rbm12b2		Tm6sf2	Tanc2		Zfp626
Ptpn1	Kat2a		Rad21	Kitl	Prima1		Jup	Lingo3		Ntn5	Ramac			Ptpn6	Mta3	Tm4sf1	Slc19a2	Picalm	Rbm20		Tmem184b	Tfe3		Zfp655
Pwwp2b	Kat8		Rcl1	Klf6	Prr14l		Kank2	Loxl1		Nucks1	Rheb			Rasa4	Mttp	Tmem123	Slc20a2	Plcb4	Rbm24		Tnfrsf1a	Tln1		Zfp869
Rasa4	Kbtbd13		Rnaseh2b	Klf9	Qsox2		Kctd1	Maf		Obscn	Rhobtb1			Rasgrp4	Myb	Tmem185b	Slc30a1	Plin4	Rbm6		Tnfsf14	Tm9sf4		Zkscan14
Rbfaos	Kctd17		Robo2	Klhl28	Rab11fip2		Kdm4a	Mapk8ip1		Ociad2	Rsrc2			Rbm38	Myo10	Tmem35b	Slc43a1	Polr2b	Rc3h1		Tpt1-ps6	Tmem131		Zkscan6
Rbm12	Kdelr2		Rpl23	Klhl33	Rbm14		Lgmn	Mast4		Osbpl2	Rtn4			Rel	Myo18a	Tmod3	Snrpd3	Polr3b	Rcor1		Trib2	Tmem94
Rbm38	Kdr		Sc5d	Klhl7	Recql		Lilrb4b	Mdga1		Otud6b	Rwdd1			Rflnb	Myo1d	Tnrc18	Snrpf	Ppid	Rgs2		Tshz1	Tnfaip2
Ret	Klhl30		Scarb2	Kmt2e	Rel		Loxl2	Med9os		Oxct1	Sar1a			Rhbdf2	Nav1	Trib3	Spice1	Ppp1r15b	Rps6ka5		Ubc	Tpra1
Rgs2	Klhl36		Selenof	Kpna2	Rhbdl3		Lrrc30	Mical3		Pcmt1	Sdad1			Rnf122	Nav2	Ube2h	Srsf5	Ppp2r3a	Sel1l3		Upk1a	Trp53i11
Rhbdf2	Klhl40		Serpine1	Kri1	Rnase13		Lrrc38	Mif4gd		Pcmtd1	Selenot			Rnf144a	Nck2	Vasp	Sspn	Prepl	Skil		Vgll2	Vac14
Rims4	Klhl6		Sgcb	Ktn1	Rnf145		Lsp1	Mindy1		Pcmtd2	Serinc3			Rnps1-ps	Ndufa4l2	Vezt	Swi5	Prodh	Slc31a1		Wsb1	Wdr6
Rn18s-rs5	Ksr1		Sgcg	Larp1b	Rps6ka5		Ltbp4	Mkks		Pdha1	Serpinb6a			Rpsa	Neu1	Vps72	Syap1	Psmc6	Slc38a2		Ypel2	Zbed3
Rnpepl1	Lars2		Sh3bgrl2	Larp4	Septin8		Lvrn	Mmp15		Pdzrn3	Sf3b6			Rras2	Neurl1b	Wnt5b	Taf15	Psmd11	Slc38a3		Zbtb40	Zfhx4
Samd4b	Lbh		Slc35f3	Lifr	Setd1b		Ly6e	Mpzl1		Per3	Sfr1			Rtl9	Nucb1	Zbtb17	Tbcel	Psmd12	Slc46a3		Zcchc14	Zhx2
Sfpq	Lbx1		Slc8a1	Lin54	Skil		Lyl1	Mras		Pik3c3	Sgms1			Rubcn	Nup62	Zbtb22	Tef	Qtrt2	Slc7a8		Zdhhc23
Sgsm2	Lgals3bp		Sms	Lmod2	Slc25a25		Lyz2	Mrtfa		Pnpla8	Slc10a6			Sdc4	Osbpl7	Zc3h13	Tex30	Rab27a	Smad7		Zfhx2
Sh3bp1	Lsm11		Sms-ps	Lnpep	Slc25a30		Mafa	Mtcl1		Ppat	Slc43a3			Sema4d	Pbx1		Thrap3	Rad18	Smarca2		Zfp142
Sh3pxd2b	Mafa		Srpk2	Lrig1	Slc2a1		Man1c1	Myo10		Ppm1b	Slc4a8			Sema5b	Pcdh12		Tial1	Rb1cc1	Sntb1		Zfp36l2
Sidt2	Mamld1		St3gal6	Lrrc58	Slc35a5		Marcks	Myo18a		Ppp1cb	Slc7a2			Serinc2	Pcolce		Timm17b	Rbbp7	Sox9		Zfp395
Sipa1l2	Mapk12		Stard7	Ltn1	Slc43a3		Mast3	Naa40		Ppp1r2	Slf1			Sfpq	Pdzd7		Tiparp	Rbm15	Spc25		Zfp454
Six1	Marchf3		Stxbp3	Luc7l2	Slc7a8		Mcpt4	Nav2		Ppp1r2-ps1	Snrk			Sgsm3	Pf4		Tm2d1	Rev1	Spen
Slc16a9	Marcksl1		Sugt1	Maco1	Smad7		Mcur1	Nck2		Ppp3cb	Snw1			Sirpa	Phaf1		Tmco6	Rpl9-ps6	Stxbp5
Slc20a1	Maz		Swi5	Map3k6	Smarca2		Mgl2	Ndufa4l2		Ppp3r1	Spns2			Six1	Piezo1		Tmem86a	Rrnad1	Synj1
Slc25a36	Mboat1		Synj2	Marchf7	Sned1		Mical2	Neurl1a		Prkar2a	Spsb1			Slc16a9	Piwil4		Tmx1	Rsrc2	Synpo2l
Slc25a5-ps	Mcam		Synj2bp	Marf1	Sorbs3		Miga2	Nfix		Prkcg	Srp72			Slc20a1	Pkdcc		Tns2	Serpine1	Tbc1d1
Slc2a8	Mdh2		Sypl	Mbd4	Sorcs1		Mir100hg	Npas2		Prpf18	Srsf5			Slc25a36	Plekhg1		Togaram1	Serpini1	Tbl1xr1
Slc38a2	Med24		Tbcel	Mcf2l	Sox13		Mmp11	Nr2f6		Prxl2a	Srsf7			Slc27a3	Plpp3		Tpd52l1	Sf3b1	Tecpr2
Slc52a2	Metrn		Tceal8	Mcl1	Sox9		Mmp14	Nucb1		Psma3	Stk35			Slc66a2	Plxdc1		Tspan4	Sirt1	Tent4a
Slfn8	Micu1		Tcp11l2	Mcm4	Sptan1		Mrc1	Nup210l		Psmc1	Sugt1			Slfn10-ps	Popdc2		Twf2	Slc12a4	Tep1
Smad3	Mier2		Tenm3	Mdm4	Sptbn2		Mrc2	Otub2		Psmd1	Sult1a1			Snta1	Ppm1h		Txlnb	Slc25a30	Thap2
Smg5	Mif4gd		Tiparp	Mecomos	Srxn1		Mrgprb2	Pdcd7		Psmd11	Tax1bp1			Sox18	Ppp1r15a		Ube2d1	Slc7a2	Thoc6
Smoc2	Miga2		Tm9sf3	Mecp2	Stxbp4		Ms4a4b	Pde4a		Psmd2	Tfcp2l1			Sphk2	Ppp1r27		Ube2i	Slc8a3	Tirap
Snx11	Mindy1		Tmem86a	Met	Sulf1		Mthfr	Pdgfb		Psme4	Tfdp2			Srebf2	Ppp1r35		Wbp4	Snrk	Tle4
Sorcs2	Mllt1		Tmem87a	Mettl7a1	Taf1		Mus81	Pdxp		Rab12	Timp3			Srrm4	Ppt2		Wipi2	Sntb2	Tmem100
Sox17	Mmp14		Tor1aip2	Mia2	Tbc1d1		Mxra8	Pdzd7		Rab1a	Tle4			Stx11	Prag1		Zcchc24	Snw1	Tmem131l
Sphk2	Mmp15		Tsn	Mipol1	Tecpr2		N4bp2os	Pik3c2b		Rad23b	Tmem159			Tbc1d20	Ptpa		Zfp326	Srp72	Tmem175
Spib	Mpzl1		Tspan4	Mir22hg	Tle3		Naaa	Pim1		Ralbp1	Tomm6os			Tead4	Ptpn4		Zfp955a	Srsf1	Tns1
Ssh1	Mrpl4		Uba5	Mir365-2	Tle4		Ncor2	Pitpnm3		Rb1cc1	Tspan8			Tek	Rab11fip3		Zmat2	Srsf2	Tor3a
Tbc1d31	Mrtfa		Ube2d3	Mn1	Tmem200b		Nid2	Pja1		Rmnd5a	Ttc33			Tet2	Rab37		Zscan12	Srsf7	Tox3
Tcte2	Mtg2		Vapb	Mphosph8	Tmpo		Noa1	Pkd2l2		Rnf150	Txndc16			Tiam2	Rabgef1			Ssb	Traf6
Thap7	Mto1		Vps35	Msi2	Tns3		Notch3	Plcd3		Rnf6	Txnrd1			Tlnrd1	Rack1			Stk35	Trim28
Tle1	Naa40		Vps4b	Mtf2	Top1		Nrn1	Plk2		Rps6kb1	Ube2b			Tlr5	Raf1			Tada2a	Trim7
Tlnrd1	Naa80		Xlr4b	Mthfd1l	Trappc12		Ntn4	Plxdc1		Sanbr	Uchl5			Tmem132a	Rai2			Tars	Tsc22d3
Tmem214	Nck2		Ythdc1	mt-Nd4l	Tsc22d3		Olfm1	Plxna1		Sap18	Usp2			Tmem214	Ralgds			Tarsl2	Tsga8
Tmem52	Neu2		Zcchc7	Mtus1	Ubxn2b		Pcolce2	Plxnd1		Satb1	Vbp1			Tmem259	Ranbp10			Tax1bp1	Tubg2
Tmsb15b2	Neurl1a		Zdhhc20	Musk	Usp48		Pdlim4	Pm20d1		Sdha	Vdac1			Tnfaip3	Rara			Tcp1	Ube2j1
Tnk2	Nfkbib		Zfp26	Mxd1	Vasn		Pf4	Pml		Sec23a	Vwa5a			Tnfrsf22	Relt			Timp3	Ublcp1
Tom1	Nmnat1		Zfp367	Mybl2	Wdr82		Pgap4	Ppp1r27		Selenok	Wdr43			Tnk2	Ripor2			Tm9sf3	Ucn
Tubb2a	Noa1		Zfp386	Myc	Wee1		Pigs	Pramel12		Selenos	Ythdf2			Tom1	Rph3al			Tmed2	Wdr82
Ubc	Nos3		Zranb1	Myh6	Wnk2		Pik3r2	Prss51		Septin7	Zfp110			Tpbg	Rreb1			Tmem161b	Wee1
Ube2o	Npas2		Zscan26	Mylk4	Xdh		Pitpnm2	Ptpa		Serpine1	Zfp612			Trappc14	Rxrg			Tmem182	Xbp1
Ube3b	Npepl1			N4bp2l2	Ylpm1		Pla2g4e	Ptpn4		Setd3	Zfp62			Trip13	S1pr3			Tmtc1	Yae1d1
Ubtf	Nr2f6			N6amt1	Zbtb14		Plekhf1	Pxdn		Sidt1	Zmym5			Ttc4	Sardh			Tnfrsf21	Zbtb16
Unc45bos	Nucb1			Narf	Zbtb16		Plpp3	Rab11fip3		Slc25a20				Tubg1	Scamp2			Top1	Zbtb37
Vps37b	Nxn			Ncl	Zbtb6		Plxnc1	Rai2		Slc25a33				Ubc	Sdf2l1			Tpp2	Zfc3h1
Wbp1l	Olfm1			Ndp	Zfp276		Pnpla3	Ranbp10		Slc30a1				Usp18	Sec14l5			Tra2a	Zfp105
Yars2	Otub2			Net1	Zfp280c		Podn	Rara		Sms				Vgll2	Sh3glb2			Traf3ip1	Zfp142
Ypel2	Pcbp4			Nfe2l2	Zfp366		Pop4	Rasl12		Spopl				Vps9d1	Siglecg			Trnt1	Zfp236
Yy1	Pcdh12			Nipa2	Zfp503		Prex1	Relt		Srl				Wsb1	Slc16a10			Tsga10	Zfp318
Zbtb40	Pcyt2			Nol8	Zfp597		Prkcd	Rflnb		Srpk2				Ypel2	Slc25a44			Txlng	Zfp367
Zbtb46	Pdcd7			Nr2c2	Zfp689		Procr	Rgmb		St13				Zbtb40	Slc38a4			Txnrd1	Zfp568
Zdbf2	Pdgfb			Nrip1	Zfyve21		Psmf1	Rubcn		Stard3				Zcwpw2	Slc39a3			Ube2g1	Zfp592
Zdhhc14	Pdlim1			Nufip2	Zrsr1		Ptafr	Sbk1		Stard7				Zdbf2	Slc9a2			Ube2t	Zfp703
Zfp142	Pdlim7			Odf2			Ptprc	Scamp2		Strap				Zdhhc18	Smtn			Usp2
Zfp36l1	Pdzd7			Ogt			Pts	Scd2		Sub1				Zdhhc8	Spata13			Vbp1
Zfp568	Pear1			Pals1			Rab3il1	Sdc2		Swi5				Zfp335	Srebf1			Vma21
Zfp598	Pgp			Pank2			Rabggta	Sdc4		Synm				Zfp36l1	Srf			Vps26a
Zfp703	Pih1d1			Pank3			Ralgds	Sec14l5		Tbcel				Zfp523	St6galnac3			Vps35
Zfp865	Pink1			Parp9			Rasa4	Sema5a		Tef				Zfp608	Stab1			Xdh
	Pitpnm1			Paxip1			Rasgrp4	Septin4		Tenm3				Zhx2	Sting1			Xkr6
	Pitx3			Pcdhb5			Rbm38	Sfpq		Tex2				Zswim3	Stk40			Zfp207
	Pkdcc			Pcm1			Retnla	Sh3bp5		Tfam					Syne1			Zfp263
	Plcd3			Pcmtd1			Rgs2	Sh3glb2		Thg1l					Sys1			Zfp383
	Plekhf1			Pcyt1a			Rhbdl3	Shbg		Thrap3					Tanc2			Zfp563
	Plekho2			Pdcd11			Rhoj	Sipa1		Thumpd1					Tcf3			Zfp62
	Pltp			Pdp1			Rn18s-rs5	Sipa1l2		Tiparp					Tcf7l1			Zmynd11
	Plxdc1			Per2			Rnf122	Six1		Tln2					Tcirg1			Zyg11b
	Ppdpf			Pfkfb4			Rnf144a	Slc22a17		Tm9sf3					Tmem184b
	Ppm1m			Phkb			Rnf180	Slc22a23		Tma7-ps					Tmem25
	Ppp1r27			Phldb2			Rps15-ps3	Slc2a4rg-ps		Tmed2					Tmem94
	Ppp1r37			Phtf2			Rreb1	Slc38a4		Tmem86a					Tnfaip2
	Ppp1r9b			Picalm			Scarf2	Slc41a3		Tmf1					Trim35
	Prcc			Pitpnb			Selenon	Slc44a2		Tor1aip2					Triobp
	Prr13			Plcb4			Sema4a	Slc52a2		Trim23					Trp53
	Prrg2			Pnpla8			Serping1	Slc9a1		Tsnax					Trp53i11
	Ptges2			Polr2b			Sfrp1	Slc9a2		Tspyl1					Trp53i13
	Ptpa			Polr3b			Sh3pxd2b	Slc9a8		Ttc1					Trp63
	Ptpn4			Ppig			Siglec1	Smtn		Txlnb					Tspan9
	Puf60			Ppp1r15b			Slamf9	Snx20		Tyw1					Ubn1
	Rab1b			Ppp1r3a			Slc11a1	Sox4		Ube2d1					Unc119b
	Rab20			Prodh			Slc16a9	Spata2		Ube2d3					Vps37b
	Rai2			Prpf40a			Slc20a1	Spsb2		Ube2g1					Vtn
	Ralgds			Ptbp2			Slc25a36	Srebf1		Ubfd1					Vwa1
	Ranbp10			Pus7			Slc38a2	Srebf2		Ulk2					Wdr6
	Rapsn			Qtrt2			Slc6a2	St3gal1		Uqcrb					Wdr73
	Rara			Rab1a			Slc9a9	St6galnac4		Usp38					Zbtb7b
	Rasl11a			Rab27a			Slit3	St8sia5		Usp7					Zfand2b
	Rbck1			Rab3gap1			Smo	Stab1		Uts2					Zfp36l2
	Rcc2			Rab5a			Soga1	Stard13		Vamp4					Zfp385a
	Relt			Rabgap1			Sphk2	Stat5a		Vapb					Zfp512b
	Renbp			Ranbp2			Spi1	Stbd1		Yme1l1					Zfp647
	Rflnb			Ranbp6			Ssh1	Strip1		Zbtb44					Zfp810
	Rfng			Rb1			Stard8	Syt13		Zc3h15
	Rgmb			Rb1cc1			Tbxas1	Sytl2		Zfand5
	Rhbdd3			Rbbp6			Tgfbi	Tarbp1		Zfp120
	Rhoj			Rbm39			Tgfbr2	Tbc1d20		Zfp641
	Rnd2			Rbm5			Tgfbrap1	Tbc1d5		Zfp652
	Rnf10			Rbm6			Thbs3	Tbx1		Zfp869
	Rps15a-ps7			Rev1			Tifab	Tcf3		Zfp91
	Rpsa-ps2			Rora			Timd4	Tead4		Zranb1
	Rras2			Rpl26-ps6			Tle1	Tle2
	Rsph3b			Rsad1			Tmem229b	Tmem184b
	Rxrg			Rsrc2			Tmem88	Tmem25
	Sbk1			Samd9l			Tnfaip8l2	Tmem94
	Scaf1			Secisbp2l			Tnfrsf13b	Tnfaip2
	Scamp2			Sepsecs			Tnfsf13b	Tnrc18
	Sdc4			Serinc3			Top2a	Tor4a
	Sec14l5			Serpini1			Tor1a	Trak1
	Sema6c			Sf3b1			Tppp3	Trim35
	Serinc2			Shld2			Tpsb2	Triobp
	Serpinh1			Sirt1			Trim7	Trp53
	Sfxn3			Slc12a2			Tspan11	Trp53i11
	Sh3glb2			Slc12a4			Ttc17	Tspan18
	Shisa4			Slc17a5			Ttll11	Tspan2
	Sipa1			Slc30a1			Ttll3	Tspan9
	Slc18b1			Slc31a1			Tyrobp	Ttc26
	Slc27a3			Slc4a8			Unc93b1	Ttc4
	Slc2a10			Slc6a9			Ush1c	Ube2c
	Slc35c2			Slc7a2			Ust	Unc119b
	Slc38a4			Slu7			Wsb1	Unc5b
	Slc39a3			Snap29			Ypel2	Vasp
	Slc66a2			Snw1			Zdhhc4	Vgll3
	Slc9a2			Spin1			Zfp142	Vps37b
	Smagp			Spopl			Zfp385a	Vtn
	Smarcb1			Srek1			Zfp646	Vwa3a
	Smg9			Srp54a			Zyx	Wdr6
	Smtn			Srrm1				Wwtr1
	Snta1			Stk35				Zbed3
	Snx21			Stt3a				Zbtb4
	Spout1			Stx17				Zfp408
	Sppl2b			Svip				Zfp462
	Spry1			Swt1				Zhx2
	Spsb4			Tacc1
	Srebf1			Tax1bp1
	Srf			Tbc1d15
	St3gal3			Tbc1d23
	Strip1			Tbk1
	Sun2			Tbx15
	Tbxas1			Tef
	Tcf3			Tfcp2l1
	Tgfb1			Tfdp2
	Thpo			Thrap3
	Tie1			Tial1
	Tlcd3b			Timp3
	Tm4sf1			Tmed10
	Tmbim1			Tmed2
	Tmem102			Tmed7
	Tmem132a			Tmem30a
	Tmem135			Tnfsf13
	Tmem143			Tomm70a
	Tmem184b			Tpp2
	Tmem25			Trib1
	Tmem39b			Trim23
	Tmem88			Trpm7
	Tmem94			Tut4
	Tnfaip2			Txlng
	Tnfrsf1a			Txndc16
	Tonsl			Ube2g1
	Tpm2			Ubn2
	Tprn			Ubr1
	Triobp			Usp14
	Trp53i11			Usp2
	Tsc22d4			Usp54
	Tspan9			Uvssa
	Ttc4			Wapl
	Ube2z			Wipf3
	Unc119b			Xaf1
	Unc93b1			Xrn1
	Usp10			Zbtb43
	Vtn			Zc3h6
	Vwa3a			Zfand5
	Washc1			Zfp120
	Wdr6			Zfp207
	Wnt4			Zfp397
	Wsb1			Zfp442
	Ybx1			Zfp445
	Zbtb17			Zfp451
	Zfp362			Zfp612
	Zfp395			Zfp62
	Zfp423			Zfp638
	Zfp428			Zfp654
	Zfp639			Zfp655
	Zhx2			Zfp84
	Zyx			Zfp866
				Zfp870
				Zfp960
				Zmym5
				Zyg11b

## Sheet: WT Control 0-4h
DAVID: GO BP Terms	Count	%	PValue	Genes	List Total	Pop Hits	Pop Total	Fold Enrichment	Bonferroni	Benjamini	FDR
GO:0000122~negative regulation of transcription by RNA polymerase II	22	11.2821	7.00599e-07	ZFP568, JUN, SMAD3, TLE1, ZBTB46, EN1, SIX1, IRF2BP2, CXXC5, BARX2, HDAC7, IRF2BPL, YY1, NCOR2, SFPQ, MED25, KAT5, NFIL3, THAP7, CRY1, PPARD, ENG	181	997	29878	3.64251	0.000915964	0.000916384	0.000910779
GO:0010628~positive regulation of gene expression	14	7.17949	7.42112e-05	RET, SMAD3, TLE1, ITGA3, MED26, ADAM19, YY1, NFIL3, SOX17, SH3PXD2B, PLCG2, SLC38A2, PPARD, ENG	181	598	29878	3.86456	0.0925092	0.0485341	0.0482373
GO:0045944~positive regulation of transcription by RNA polymerase II	20	10.2564	0.000239236	JUN, SMAD3, JUP, EN1, SIX1, PPP2R5D, BARX2, IRF2BPL, YY1, SPIB, HOXA9, SFPQ, MED25, KAT5, SOX17, CES1D, MYOD1, ZFP142, PPARD, ENG	181	1264	29878	2.6119	0.268719	0.104307	0.103669
GO:0017015~regulation of transforming growth factor beta receptor signaling pathway	4	2.05128	0.000348475	SMAD3, ITGA3, ZFP703, ENG	181	23	29878	28.7081	0.366113	0.113951	0.113254
GO:1902894~negative regulation of miRNA transcription	4	2.05128	0.000700147	YY1, NCOR2, SMAD3, PPARD	181	29	29878	22.7685	0.599929	0.154767	0.153821
GO:0045892~negative regulation of DNA-templated transcription	13	6.66667	0.000709941	ZFP568, FZD1, PHC2, JUN, TLE1, ZFP703, HDAC7, NCOR2, SFPQ, KAT5, NFIL3, THAP7, CRY1	181	661	29878	3.2465	0.605025	0.154767	0.153821
GO:0010976~positive regulation of neuron projection development	7	3.58974	0.00100723	RET, FZD1, RGS2, ITGA3, AVIL, ENC1, PPP2R5D	181	188	29878	6.14629	0.732361	0.188208	0.187056
GO:0006355~regulation of DNA-templated transcription	19	9.74359	0.00123694	ZFP568, JUN, SMAD3, TLE1, ZFP703, EN1, SIX1, BARX2, YY1, SPIB, HOXA9, SFPQ, KAT5, NFIL3, SOX17, THAP7, MYOD1, PPARD, ENG	181	1336	29878	2.34758	0.801887	0.20224	0.201003
GO:0006357~regulation of transcription by RNA polymerase II	20	10.2564	0.00192725	ZFP865, ZFP568, JUN, SMAD3, TLE1, ZBTB46, EN1, SIX1, IRF2BP2, MED26, BARX2, ZBTB40, IRF2BPL, YY1, SPIB, HOXA9, KAT5, SOX17, MYOD1, PPARD	181	1506	29878	2.19219	0.919803	0.280094	0.278381
GO:0006915~apoptotic process	12	6.15385	0.00222438	JUN, SMAD3, KAT5, TMEM214, MKNK2, PIM1, GAS1, G0S2, DELE1, SIX1, ZFP36L1, PPARD	181	657	29878	3.01501	0.945672	0.290948	0.289169
GO:0008283~cell population proliferation	8	4.10256	0.00255216	NAA60, JUN, SMAD3, SLC20A1, SPHK2, GAS1, ZFP36L1, PPARD	181	304	29878	4.344	0.964651	0.303475	0.301619
GO:0007507~heart development	8	4.10256	0.00311298	ADAM19, FKRP, SOX17, ITGA3, SH3PXD2B, MYH10, ZFP36L1, ENG	181	315	29878	4.1923	0.983061	0.317278	0.315337
GO:0009410~response to xenobiotic stimulus	8	4.10256	0.00315337	RET, FZD1, JUN, FKRP, ITGA3, MTHFR, ADRA1A, ENG	181	316	29878	4.17903	0.983935	0.317278	0.315337
GO:0001657~ureteric bud development	4	2.05128	0.00342347	RET, SMAD3, SIX1, CRLF1	181	50	29878	13.2057	0.98873	0.31985	0.317893
GO:0045893~positive regulation of DNA-templated transcription	12	6.15385	0.00457759	RET, YY1, FZD1, JUN, SMAD3, KAT5, NFIL3, SOX17, MYOD1, PIM1, SIX1, PPARD	181	723	29878	2.73978	0.997524	0.399166	0.396725
GO:0003151~outflow tract morphogenesis	4	2.05128	0.00655166	FZD1, JUN, SOX17, SIX1	181	63	29878	10.4808	0.999815	0.535598	0.532322
GO:0030308~negative regulation of cell growth	5	2.5641	0.00824858	SMAD3, SOX17, SPHK2, GAS1, PPARD	181	131	29878	6.30045	0.99998	0.634656	0.630774
GO:0032703~negative regulation of interleukin-2 production	3	1.53846	0.0114757	KAT5, LAPTM5, HDAC7	181	27	29878	18.3413	1	0.741605	0.737069
GO:0001570~vasculogenesis	4	2.05128	0.0117551	SOX17, ZFP36L1, HDAC7, ENG	181	78	29878	8.46522	1	0.741605	0.737069
GO:1905243~cellular response to 3,3',5-triiodo-L-thyronine	2	1.02564	0.0120129	PNPLA3, SIX1	181	2	29878	165.072	1	0.741605	0.737069
GO:0050678~regulation of epithelial cell proliferation	3	1.53846	0.01231	SMAD3, SIX1, PPARD	181	28	29878	17.6863	1	0.741605	0.737069
GO:0007155~cell adhesion	10	5.12821	0.0124735	RET, JUP, ITGA3, COL6A2, ADAM23, MXRA8, MYBPH, PCDH18, MYH10, ENG	181	614	29878	2.68847	1	0.741605	0.737069
GO:0051726~regulation of cell cycle	6	3.07692	0.0136877	YY1, SFPQ, JUN, KAT5, ZFP703, GAS1	181	233	29878	4.25078	1	0.778414	0.773653
GO:0006417~regulation of translation	5	2.5641	0.0179268	RGS2, ZFP598, IFRD2, MKNK2, ZFP36L1	181	165	29878	5.00218	1	0.97701	0.971034
GO:0043491~phosphatidylinositol 3-kinase/protein kinase B signal transduction	4	2.05128	0.0187848	FKRP, COL6A2, ZFP36L1, PPARD	181	93	29878	7.09986	1	0.982818	0.976807
GO:0007179~transforming growth factor beta receptor signaling pathway	4	2.05128	0.0227079	JUN, SMAD3, LTBP3, ENG	181	100	29878	6.60287	1	1	0.994644
GO:0043415~positive regulation of skeletal muscle tissue regeneration	2	1.02564	0.0238823	MYOD1, PPARD	181	4	29878	82.5359	1	1	0.994644
GO:0048701~embryonic cranial skeleton morphogenesis	3	1.53846	0.0242345	SMAD3, GAS1, SIX1	181	40	29878	12.3804	1	1	0.994644
GO:0071392~cellular response to estradiol stimulus	3	1.53846	0.0253779	KAT5, ZFP703, MYOD1	181	41	29878	12.0784	1	1	0.994644
GO:0017148~negative regulation of translation	4	2.05128	0.0263981	RGS2, IFRD2, ENC1, SAMD4B	181	106	29878	6.22913	1	1	0.994644
GO:0010634~positive regulation of epithelial cell migration	3	1.53846	0.026543	JUN, ITGA3, PLCG2	181	42	29878	11.7908	1	1	0.994644
GO:0000165~MAPK cascade	4	2.05128	0.0276952	RET, SMAD3, ADRA1A, ZFP36L1	181	108	29878	6.11377	1	1	0.994644
GO:0043407~negative regulation of MAP kinase activity	3	1.53846	0.0277293	PTPN1, RGS2, HMGCR	181	43	29878	11.5166	1	1	0.994644
GO:0043524~negative regulation of neuron apoptotic process	5	2.5641	0.0347306	CNTFR, JUN, EN1, SIX1, CRLF1	181	203	29878	4.06581	1	1	0.994644
GO:0014842~regulation of skeletal muscle satellite cell proliferation	2	1.02564	0.0356099	SIX1, PPARD	181	6	29878	55.0239	1	1	0.994644
GO:0050821~protein stabilization	5	2.5641	0.0401805	NCOR2, NCLN, SMAD3, SOX17, PIM1	181	213	29878	3.87493	1	1	0.994644
GO:0032968~positive regulation of transcription elongation by RNA polymerase II	3	1.53846	0.0407003	MED25, PWWP2B, MED26	181	53	29878	9.34369	1	1	0.994644
GO:0001501~skeletal system development	4	2.05128	0.0408627	SMAD3, SH3PXD2B, LTBP3, FGFRL1	181	126	29878	5.24038	1	1	0.994644
GO:2000646~positive regulation of receptor catabolic process	2	1.02564	0.041421	PTPN1, LAPTM5	181	7	29878	47.1634	1	1	0.994644
GO:0002327~immature B cell differentiation	2	1.02564	0.041421	SPIB, IRF2BP2	181	7	29878	47.1634	1	1	0.994644
GO:0021915~neural tube development	3	1.53846	0.0449588	KAT5, ITPK1, ZFP36L1	181	56	29878	8.84313	1	1	0.994644
GO:0042754~negative regulation of circadian rhythm	2	1.02564	0.0471973	SFPQ, CRY1	181	8	29878	41.268	1	1	0.994644
GO:0001890~placenta development	3	1.53846	0.0478852	ADAM19, CCDC134, PPARD	181	58	29878	8.5382	1	1	0.994644
GO:0009966~regulation of signal transduction	3	1.53846	0.0478852	PTPN1, NCLN, GPC1	181	58	29878	8.5382	1	1	0.994644
GO:0006366~transcription by RNA polymerase II	5	2.5641	0.0515039	JUN, MED25, NFIL3, MYOD1, BARX2	181	231	29878	3.57298	1	1	0.994644
GO:0010468~regulation of gene expression	7	3.58974	0.0527867	ZFP865, HOXA9, MYOD1, PLCG2, EN1, SIX1, ZFP36L1	181	444	29878	2.60248	1	1	0.994644
GO:0010467~gene expression	6	3.07692	0.0561373	YY1, NCOR2, FKRP, SOX17, GM36723, SIX1	181	341	29878	2.90449	1	1	0.994644
GO:0006470~protein dephosphorylation	4	2.05128	0.0585502	PTPN1, PPP2R5D, DUSP8, SSH1	181	146	29878	4.52252	1	1	0.994644
GO:0006978~DNA damage response, signal transduction by p53 class mediator resulting in transcription of p21 class mediator	2	1.02564	0.0586463	RBM38, KAT5	181	10	29878	33.0144	1	1	0.994644
GO:0060539~diaphragm development	2	1.02564	0.0586463	FKRP, FGFRL1	181	10	29878	33.0144	1	1	0.994644
GO:0060452~positive regulation of cardiac muscle contraction	2	1.02564	0.0586463	RGS2, ADRA1A	181	10	29878	33.0144	1	1	0.994644
GO:0045657~positive regulation of monocyte differentiation	2	1.02564	0.0586463	JUN, ZFP36L1	181	10	29878	33.0144	1	1	0.994644
GO:0001947~heart looping	3	1.53846	0.0618609	SMAD3, SOX17, ENG	181	67	29878	7.39128	1	1	0.994644
GO:0001701~in utero embryonic development	6	3.07692	0.0631059	ZFP568, NCOR2, SMAD3, FKRP, MYH10, CMIP	181	353	29878	2.80575	1	1	0.994644
GO:0048617~embryonic foregut morphogenesis	2	1.02564	0.0643194	SMAD3, SOX17	181	11	29878	30.0131	1	1	0.994644
GO:0090037~positive regulation of protein kinase C signaling	2	1.02564	0.0643194	SPHK2, ADRA1A	181	11	29878	30.0131	1	1	0.994644
GO:0048511~rhythmic process	4	2.05128	0.0664651	SFPQ, NFIL3, CAVIN3, CRY1	181	154	29878	4.28758	1	1	0.994644
GO:0045616~regulation of keratinocyte differentiation	2	1.02564	0.0699585	TNK2, ZFP36L1	181	12	29878	27.512	1	1	0.994644
GO:0060538~skeletal muscle organ development	2	1.02564	0.0699585	CNTFR, FKRP	181	12	29878	27.512	1	1	0.994644
GO:0045668~negative regulation of osteoblast differentiation	3	1.53846	0.0701502	SMAD3, ERFE, HDAC7	181	72	29878	6.87799	1	1	0.994644
GO:0007275~multicellular organism development	12	6.15385	0.0737173	RET, ZFP568, FZD1, HOXA9, PHC2, OLFML3, MYOD1, ENC1, EN1, SIX1, AHDC1, ZFP36L1	181	1111	29878	1.78295	1	1	0.994644
GO:2000672~negative regulation of motor neuron apoptotic process	2	1.02564	0.0755638	CNTFR, CRLF1	181	13	29878	25.3957	1	1	0.994644
GO:0043484~regulation of RNA splicing	3	1.53846	0.0787781	RBM38, MYOD1, RBM12	181	77	29878	6.43137	1	1	0.994644
GO:0045744~negative regulation of G protein-coupled receptor signaling pathway	2	1.02564	0.0811354	RGS2, CRY1	181	14	29878	23.5817	1	1	0.994644
GO:0072091~regulation of stem cell proliferation	2	1.02564	0.0811354	SOX17, ZFP36L1	181	14	29878	23.5817	1	1	0.994644
GO:0006476~protein deacetylation	2	1.02564	0.0811354	NCOR2, HDAC7	181	14	29878	23.5817	1	1	0.994644
GO:0007015~actin filament organization	4	2.05128	0.0814615	TMSB15B2, SH3BP1, AVIL, MYH10	181	168	29878	3.93028	1	1	0.994644
GO:0007519~skeletal muscle tissue development	3	1.53846	0.0841058	FKRP, MYOD1, SIX1	181	80	29878	6.19019	1	1	0.994644
GO:2000288~positive regulation of myoblast proliferation	2	1.02564	0.0866737	SIX1, PPARD	181	15	29878	22.0096	1	1	0.994644
GO:0061052~negative regulation of cell growth involved in cardiac muscle cell development	2	1.02564	0.0866737	YY1, RGS2	181	15	29878	22.0096	1	1	0.994644
GO:0003084~positive regulation of systemic arterial blood pressure	2	1.02564	0.0866737	ADRA1A, ENG	181	15	29878	22.0096	1	1	0.994644
GO:0031398~positive regulation of protein ubiquitination	3	1.53846	0.0877171	CRY1, LAPTM5, WBP1L	181	82	29878	6.03921	1	1	0.994644
GO:0010887~negative regulation of cholesterol storage	2	1.02564	0.0921788	CES1D, PPARD	181	16	29878	20.634	1	1	0.994644
GO:0006919~activation of cysteine-type endopeptidase activity involved in apoptotic process	3	1.53846	0.0932191	RET, SMAD3, LAPTM5	181	85	29878	5.82606	1	1	0.994644
GO:0007512~adult heart development	2	1.02564	0.0976509	MYH10, ADRA1A	181	17	29878	19.4202	1	1	0.994644
GO:0040037~negative regulation of fibroblast growth factor receptor signaling pathway	2	1.02564	0.0976509	GPC1, FGFRL1	181	17	29878	19.4202	1	1	0.994644
GO:0090336~positive regulation of brown fat cell differentiation	2	1.02564	0.0976509	PIM1, SIX1	181	17	29878	19.4202	1	1	0.994644

## Sheet: WT Control 4-8h
DAVID: GO BP Terms	Count	%	PValue	Genes	List Total	Pop Hits	Pop Total	Fold Enrichment	Bonferroni	Benjamini	FDR
GO:0045893~positive regulation of DNA-templated transcription	27	8.57143	1.76243e-08	RNF10, ZFP423, SRF, MAZ, PDGFB, MLLT1, ETS1, ACTB, NPAS2, LBH, KAT8, APOE, WNT4, PITX3, ZBTB17, SREBF1, TGFB1, PTGES2, HMGA1, MRTFA, MAFA, RGMB, AGT, KAT2A, MED24, RARA, TCF3	296	723	29878	3.76951	3.32212e-05	3.32217e-05	3.29574e-05
GO:0030036~actin cytoskeleton organization	14	4.44444	9.80038e-07	AUTS2, SRF, RFLNB, PDGFB, MRTFA, ARHGEF10L, PPP1R9B, PDLIM1, SMTN, RHOJ, CDC42EP2, ASB2, PDLIM7, BCAR1	296	242	29878	5.83946	0.00184567	0.000768381	0.000762267
GO:0045944~positive regulation of transcription by RNA polymerase II	33	10.4762	1.22289e-06	RNF10, SMARCB1, ATF6B, SRF, MAZ, YBX1, HOXC11, ETS1, NPAS2, ELK3, HJV, CREB3L1, HSF1, NCK2, KAT8, CAMTA2, RXRG, PITX3, ZBTB17, SREBF1, TGFB1, AUTS2, ANKRD23, HMGA1, MRTFA, ZFP639, MAFA, TNFRSF1A, KAT2A, RARA, ZFP395, RBCK1, TCF3	296	1264	29878	2.63528	0.00230249	0.000768381	0.000762267
GO:0007275~multicellular organism development	30	9.52381	2.17401e-06	ZFP423, PKDCC, NXN, SRF, PDGFB, TNFAIP2, RFNG, HOXC11, PPP1R9B, LBH, TMEM88, CREB3L1, CDH22, KDR, CDK20, PDLIM7, WNT4, PITX3, SEMA6C, ZBTB17, METRN, TIE1, FZD9, LBX1, KLHL40, ARHGAP24, OLFM1, PPDPF, SPRY1, CDH15	296	1111	29878	2.72563	0.00408963	0.0010245	0.00101635
GO:0010629~negative regulation of gene expression	16	5.07937	1.22202e-05	TGFB1, ATF6B, SLC2A10, SLC35C2, PDGFB, AGT, TNFRSF1A, CLDN5, OLFM1, PINK1, CREB3L1, HSF1, RARA, KDR, APOE, WNT4	296	400	29878	4.03757	0.022772	0.00460703	0.00457037
GO:1902895~positive regulation of miRNA transcription	7	2.22222	2.31568e-05	SREBF1, TGFB1, SRF, PDGFB, MRTFA, ETS1, AGT	296	58	29878	12.1823	0.0427121	0.0072751	0.00721721
GO:0001525~angiogenesis	13	4.12698	4.03808e-05	NOS3, MCAM, TIE1, TNFAIP2, ARHGAP24, ELK3, MMP14, ADAM15, COL4A2, COL4A1, RHOJ, KDR, PLCD3	296	294	29878	4.4633	0.0732945	0.010874	0.0107875
GO:0030198~extracellular matrix organization	10	3.1746	9.15871e-05	VTN, COL15A1, MMP14, B4GALT1, COL4A2, COL4A1, MMP15, COL5A3, GFOD2, AGT	296	183	29878	5.5158	0.158568	0.0213775	0.0212074
GO:0016477~cell migration	13	4.12698	0.000102068	PPP1R37, SDC4, PDGFB, RRAS2, RND2, PPP1R9B, VTN, MMP14, CDH22, NCK2, KDR, CDH15, BCAR1	296	324	29878	4.05003	0.175029	0.0213775	0.0212074
GO:0008285~negative regulation of cell population proliferation	14	4.44444	0.000166589	ZBTB17, SMARCB1, TGFB1, NOS3, SRF, HMGA1, ADM, LBX1, AGT, NEURL1A, ADORA2A, RARA, WDR6, SPRY1	296	394	29878	3.58667	0.269514	0.0314019	0.0311521
GO:0006357~regulation of transcription by RNA polymerase II	31	9.84127	0.000223351	ZFP423, SMARCB1, ATF6B, MAZ, HOXC11, ETS1, ACTB, NPAS2, ELK3, PDLIM1, FOXS1, PCBP4, CREB3L1, HSF1, ZFP362, KAT8, CAMTA2, PITX3, TSC22D4, ZBTB17, SREBF1, ZHX2, MRTFA, ZFP639, MAFA, LBX1, KAT2A, RARA, ZFP395, TCF3, MAMLD1	296	1506	29878	2.07777	0.343651	0.0382742	0.0379696
GO:0007015~actin filament organization	9	2.85714	0.000279294	KBTBD13, MARCKSL1, TPM2, SRF, RHOJ, NCK2, RND2, BCAR1, PPP1R9B	296	168	29878	5.40746	0.409357	0.0438725	0.0435234
GO:0030335~positive regulation of cell migration	11	3.49206	0.0004045	SUN2, SEMA6C, MMP14, TGFB1, MCAM, MAZ, KDR, PDGFB, FURIN, ETS1, BCAR1	296	272	29878	4.0821	0.533565	0.0560482	0.0556022
GO:0030154~cell differentiation	23	7.30159	0.000457918	SEMA6C, ZFP423, ZHX2, PKDCC, METRN, NXN, TNFAIP2, RFNG, LBX1, ETS1, ARHGAP24, PPP1R9B, NR2F6, ELK3, FOXS1, PPDPF, RARA, KDR, TCF3, RXRG, PDLIM7, WNT4, CDK16	296	1005	29878	2.31005	0.578263	0.0560482	0.0556022
GO:0006629~lipid metabolic process	19	6.03175	0.000464381	SREBF1, CBR1, B4GALT1, NAA40, PCYT2, PTGES2, ELOVL3, MBOAT1, GDE1, FITM1, DGKZ, TLCD3B, NEU2, TBXAS1, ECHDC2, APOE, SLC27A3, PLCD3, CRAT	296	742	29878	2.5847	0.583372	0.0560482	0.0556022
GO:0032967~positive regulation of collagen biosynthetic process	5	1.5873	0.000475741	CBX8, TGFB1, CREB3L1, PDGFB, WNT4	296	37	29878	13.6404	0.592203	0.0560482	0.0556022
GO:0001701~in utero embryonic development	12	3.80952	0.000834152	KAT2A, ELL, NXN, NOS3, TIE1, SRF, HSF1, SMG9, YBX1, APBA3, EPN1, SLC39A3	296	353	29878	3.43136	0.792585	0.0924927	0.0917567
GO:0043536~positive regulation of blood vessel endothelial cell migration	5	1.5873	0.00100886	TGFB1, NOS3, KDR, PDGFB, ETS1	296	45	29878	11.2155	0.850829	0.10565	0.104809
GO:0006468~protein phosphorylation	16	5.07937	0.00139769	TGFB1, PKDCC, DYRK2, KSR1, TIE1, PDGFB, MAPK12, BCKDK, PINK1, SBK1, HSF1, RARA, KDR, CDK20, FAM20C, CDK16	296	620	29878	2.60488	0.928388	0.138666	0.137562
GO:0043410~positive regulation of MAPK cascade	9	2.85714	0.00153385	TGFB1, KSR1, NMNAT1, THPO, DOK5, KDR, PDGFB, AGT, WNT4	296	218	29878	4.16721	0.944619	0.144565	0.143415
GO:0043065~positive regulation of apoptotic process	12	3.80952	0.00196717	PTPA, NEURL1A, OLFM1, B4GALT1, TGFB1, NOS3, ANXA5, FZD9, ADM, SPRY1, RBCK1, UBE2Z	296	393	29878	3.08211	0.975566	0.176577	0.175172
GO:0010628~positive regulation of gene expression	15	4.7619	0.00268984	TGFB1, SLC2A10, NOS3, MAZ, PDGFB, ETS1, AGT, TNFRSF1A, CLDN5, OLFM1, TMEM135, HSF1, RARA, ATP13A2, TCF3	296	598	29878	2.53192	0.993763	0.23047	0.228636
GO:1902894~negative regulation of miRNA transcription	4	1.26984	0.00287878	TGFB1, SRF, RARA, PDGFB	296	29	29878	13.9226	0.995636	0.235935	0.234057
GO:0001843~neural tube closure	6	1.90476	0.00361306	KAT2A, TGFB1, SDC4, RARA, CDK20, ADM	296	103	29878	5.87995	0.998911	0.283776	0.281517
GO:0008284~positive regulation of cell population proliferation	15	4.7619	0.00408518	CBX8, MARCKSL1, TGFB1, MAZ, HILPDA, PDGFB, ADM, ETS1, ACTB, AGT, CLDN5, THPO, RARA, KDR, FXN	296	627	29878	2.41481	0.999555	0.291932	0.289609
GO:0035987~endodermal cell differentiation	4	1.26984	0.00417543	VTN, MMP14, COL4A2, MMP15	296	33	29878	12.2351	0.999624	0.291932	0.289609
GO:0043524~negative regulation of neuron apoptotic process	8	2.53968	0.00419131	PINK1, ADORA2A, NMNAT1, FZD9, KDR, APOE, FXN, AGT	296	203	29878	3.9779	0.999636	0.291932	0.289609
GO:0007507~heart development	10	3.1746	0.00433639	PDLIM1, KAT2A, TGFB1, SRF, HMGA1, AP1B1, PDGFB, SMG9, ADM, PDLIM7	296	315	29878	3.20442	0.999723	0.291932	0.289609
GO:0007399~nervous system development	12	3.80952	0.0045546	SEMA6C, UNC119B, KAT2A, ZFP423, ZHX2, SMARCB1, METRN, IGF2BP2, RFNG, TCF3, LBX1, PPP1R9B	296	439	29878	2.75916	0.999817	0.296049	0.293693
GO:0038063~collagen-activated tyrosine kinase receptor signaling pathway	3	0.952381	0.00705285	COL4A2, COL4A1, TSPAN9	296	13	29878	23.2937	0.999998	0.443154	0.439628
GO:2001234~negative regulation of apoptotic signaling pathway	4	1.26984	0.00823155	MAZ, TMBIM1, MRTFA, WNT4	296	42	29878	9.61326	1	0.468098	0.464373
GO:0006366~transcription by RNA polymerase II	8	2.53968	0.0083266	SREBF1, MED24, HJV, SRF, TCF3, SCAF1, ETS1, TNFRSF1A	296	231	29878	3.49573	1	0.468098	0.464373
GO:0001501~skeletal system development	6	1.90476	0.0084011	ACD, MMP14, PKDCC, TGFB1, FAM20C, HOXC11	296	126	29878	4.80663	1	0.468098	0.464373
GO:0007265~Ras protein signal transduction	5	1.5873	0.00854498	KSR1, DOK5, RRAS2, RALGDS, DGKZ	296	81	29878	6.23081	1	0.468098	0.464373
GO:0016310~phosphorylation	15	4.7619	0.00869147	PKDCC, DYRK2, KSR1, CKM, TIE1, DGKZ, MAPK12, BCKDK, PINK1, SBK1, KDR, CDK20, FAM20C, CKB, CDK16	296	684	29878	2.21358	1	0.468098	0.464373
GO:0018108~peptidyl-tyrosine phosphorylation	5	1.5873	0.010087	PKDCC, DYRK2, KDR, PDGFB, PTPN4	296	85	29878	5.9376	1	0.528164	0.523961
GO:0030501~positive regulation of bone mineralization	4	1.26984	0.010575	PKDCC, FZD9, FAM20C, WNT4	296	46	29878	8.77732	1	0.538754	0.534467
GO:0008283~cell population proliferation	9	2.85714	0.0109657	MARCKSL1, B4GALT1, TGFB1, THPO, HSF1, HMGA1, ADM, LBX1, AGT	296	304	29878	2.98833	1	0.543955	0.539627
GO:0040037~negative regulation of fibroblast growth factor receptor signaling pathway	3	0.952381	0.011982	CREB3L1, SPRY1, WNT4	296	17	29878	17.8128	1	0.564651	0.560158
GO:0043116~negative regulation of vascular permeability	3	0.952381	0.011982	CLDN5, ADORA2A, ADM	296	17	29878	17.8128	1	0.564651	0.560158
GO:0001657~ureteric bud development	4	1.26984	0.0132666	TGFB1, SDC4, RARA, SPRY1	296	50	29878	8.07514	1	0.609941	0.605088
GO:0006355~regulation of DNA-templated transcription	23	7.30159	0.0137517	SREBF1, ATF6B, SRF, HMGA1, YBX1, MAFA, LBX1, HOXC11, ETS1, NPAS2, NR2F6, ELK3, KAT2A, FOXS1, LBH, ADORA2A, CREB3L1, HSF1, RARA, KAT8, TCF3, RXRG, PITX3	296	1336	29878	1.73773	1	0.617188	0.612276
GO:0045892~negative regulation of DNA-templated transcription	14	4.44444	0.0149307	ZFP423, ZHX2, TGFB1, HMGA1, PDGFB, ZFP639, ELK3, FOXS1, LBH, NMNAT1, CREB3L1, RARA, KAT8, WNT4	296	661	29878	2.1379	1	0.65452	0.649312
GO:0007160~cell-matrix adhesion	5	1.5873	0.015756	VTN, SRF, COL5A3, ZYX, AGT	296	97	29878	5.20305	1	0.658447	0.653208
GO:0030336~negative regulation of cell migration	6	1.90476	0.0159886	CLDN5, ADAM15, ARHGDIA, TIE1, SRF, WNT4	296	148	29878	4.09213	1	0.658447	0.653208
GO:0006631~fatty acid metabolic process	7	2.22222	0.0161658	PTGES2, ANKRD23, ELOVL3, TBXAS1, ECHDC2, SLC27A3, CRAT	296	204	29878	3.4636	1	0.658447	0.653208
GO:0051145~smooth muscle cell differentiation	3	0.952381	0.0164175	MRTFA, AGT, WNT4	296	20	29878	15.1409	1	0.658447	0.653208
GO:0007264~small GTPase-mediated signal transduction	5	1.5873	0.0180122	RHOJ, ARHGAP1, NUCB1, RND2, RALGDS	296	101	29878	4.99699	1	0.69969	0.694122
GO:0008584~male gonad development	6	1.90476	0.0181882	MMP14, ADAM15, RARA, KDR, MAMLD1, WNT4	296	153	29878	3.9584	1	0.69969	0.694122
GO:0007155~cell adhesion	13	4.12698	0.0196018	LGALS3BP, COL15A1, B4GALT1, MCAM, PCDH12, RGMB, VTN, CLDN5, ADAM15, CDH22, ZYX, CDH15, BCAR1	296	614	29878	2.13715	1	0.732917	0.727085
GO:0032355~response to estradiol	5	1.5873	0.0198296	TGFB1, MMP15, NOS3, HSF1, RARA	296	104	29878	4.85285	1	0.732917	0.727085
GO:0048856~anatomical structure development	4	1.26984	0.0206285	RXRG, HOXC11, WNT4, NR2F6	296	59	29878	6.84333	1	0.747783	0.741832
GO:0042311~vasodilation	4	1.26984	0.0215594	ADORA2A, KDR, APOE, AGT	296	60	29878	6.72928	1	0.766782	0.76068
GO:0000165~MAPK cascade	5	1.5873	0.0224229	RHBDD3, KSR1, HSF1, MAPK12, AGT	296	108	29878	4.67311	1	0.782725	0.776496
GO:0045766~positive regulation of angiogenesis	6	1.90476	0.0231768	NOS3, TIE1, KDR, ADM, ETS1, TNFRSF1A	296	163	29878	3.71555	1	0.794333	0.788012
GO:0010595~positive regulation of endothelial cell migration	4	1.26984	0.0244881	KDR, ETS1, AGT, BCAR1	296	63	29878	6.40884	1	0.813043	0.806573
GO:0060088~auditory receptor cell stereocilium organization	3	0.952381	0.0250993	TRIOBP, PDZD7, TPRN	296	25	29878	12.1127	1	0.813043	0.806573
GO:0043149~stress fiber assembly	3	0.952381	0.0250993	PDLIM1, SRF, ZYX	296	25	29878	12.1127	1	0.813043	0.806573
GO:0042981~regulation of apoptotic process	7	2.22222	0.02548	PINK1, RARA, APOE, ETS1, ACTB, AGT, TNFRSF1A	296	227	29878	3.11266	1	0.813043	0.806573
GO:0051091~positive regulation of DNA-binding transcription factor activity	5	1.5873	0.0259426	PINK1, SMARCB1, SRF, HSF1, TCF3	296	113	29878	4.46634	1	0.813043	0.806573
GO:0007266~Rho protein signal transduction	4	1.26984	0.0265538	ARHGDIA, RHOJ, NCK2, CDC42EP2	296	65	29878	6.21164	1	0.813043	0.806573
GO:0072359~circulatory system development	3	0.952381	0.0270165	NXN, SLC2A10, APOE	296	26	29878	11.6468	1	0.813043	0.806573
GO:0032526~response to retinoic acid	4	1.26984	0.0276206	SREBF1, TIE1, RARA, RXRG	296	66	29878	6.11753	1	0.813043	0.806573
GO:0032092~positive regulation of protein binding	4	1.26984	0.0287099	VTN, CLDN5, TMEM132A, RFNG	296	67	29878	6.02622	1	0.813043	0.806573
GO:0046716~muscle cell cellular homeostasis	3	0.952381	0.0289908	TGFB1, SRF, FXN	296	27	29878	11.2155	1	0.813043	0.806573
GO:1902661~positive regulation of glucose mediated signaling pathway	2	0.634921	0.0293299	SMARCB1, PIH1D1	296	3	29878	67.2928	1	0.813043	0.806573
GO:1990910~response to hypobaric hypoxia	2	0.634921	0.0293299	ADAM15, HSF1	296	3	29878	67.2928	1	0.813043	0.806573
GO:1904881~cellular response to hydrogen sulfide	2	0.634921	0.0293299	PINK1, KDR	296	3	29878	67.2928	1	0.813043	0.806573
GO:0035307~positive regulation of protein dephosphorylation	3	0.952381	0.0310208	PTPA, PINK1, TGFB1	296	28	29878	10.8149	1	0.847453	0.840709
GO:0003180~aortic valve morphogenesis	3	0.952381	0.0331054	TGFB1, NOS3, TIE1	296	29	29878	10.442	1	0.891482	0.884388
GO:0051894~positive regulation of focal adhesion assembly	3	0.952381	0.0352433	SDC4, KDR, WNT4	296	30	29878	10.0939	1	0.922688	0.915346
GO:0035902~response to immobilization stress	3	0.952381	0.0352433	TGFB1, PITX3, PPP1R9B	296	30	29878	10.0939	1	0.922688	0.915346
GO:0060534~trachea cartilage development	2	0.634921	0.0389148	SRF, RARA	296	4	29878	50.4696	1	0.978058	0.970276
GO:0046314~phosphocreatine biosynthetic process	2	0.634921	0.0389148	CKM, CKB	296	4	29878	50.4696	1	0.978058	0.970276
GO:1901201~regulation of extracellular matrix assembly	2	0.634921	0.0389148	TIE1, AGT	296	4	29878	50.4696	1	0.978058	0.970276
GO:0000122~negative regulation of transcription by RNA polymerase II	17	5.39683	0.0399242	CBX8, TSC22D4, SREBF1, ZHX2, TGFB1, MAZ, HMGA1, YBX1, NR2F6, KAT2A, FOXS1, HJV, MIER2, HSF1, RARA, NCK2, TCF3	296	997	29878	1.72113	1	0.990226	0.982346
GO:0001570~vasculogenesis	4	1.26984	0.0421653	TGFB1, TIE1, KDR, ADM	296	78	29878	5.17637	1	1	0.992569
GO:0007219~Notch signaling pathway	5	1.5873	0.0422077	NEURL1A, ZFP423, TGFB1, GRIP2, EPN1	296	132	29878	3.82345	1	1	0.992569
GO:0048754~branching morphogenesis of an epithelial tube	3	0.952381	0.0443026	MMP14, KDR, WNT4	296	34	29878	8.9064	1	1	0.992569
GO:0071560~cellular response to transforming growth factor beta stimulus	4	1.26984	0.0477148	TGFB1, COL4A2, NOS3, WNT4	296	82	29878	4.92386	1	1	0.992569
GO:0000902~cell morphogenesis	5	1.5873	0.0483066	TGFB1, UNC93B1, CDH22, CDH15, SLC39A3	296	138	29878	3.65722	1	1	0.992569
GO:0051387~negative regulation of neurotrophin TRK receptor signaling pathway	2	0.634921	0.0484053	SPRY1, AGT	296	5	29878	40.3757	1	1	0.992569
GO:0061035~regulation of cartilage development	2	0.634921	0.0484053	KAT2A, TGFB1	296	5	29878	40.3757	1	1	0.992569
GO:0036371~protein localization to T-tubule	2	0.634921	0.0484053	ANKRD44, ANK1	296	5	29878	40.3757	1	1	0.992569
GO:1903010~regulation of bone development	2	0.634921	0.0484053	KAT2A, KDR	296	5	29878	40.3757	1	1	0.992569
GO:0052548~regulation of endopeptidase activity	2	0.634921	0.0484053	ATP13A2, FURIN	296	5	29878	40.3757	1	1	0.992569
GO:2001238~positive regulation of extrinsic apoptotic signaling pathway	3	0.952381	0.0491203	RBCK1, AGT, ITM2C	296	36	29878	8.4116	1	1	0.992569
GO:0001568~blood vessel development	4	1.26984	0.0506174	FOXS1, TIE1, PDGFB, AGT	296	84	29878	4.80663	1	1	0.992569
GO:0006886~intracellular protein transport	7	2.22222	0.0516797	GGA1, ACD, RAB20, UNC93B1, RAB1B, AP1B1, AP1M1	296	269	29878	2.62667	1	1	0.992569
GO:0051881~regulation of mitochondrial membrane potential	3	0.952381	0.0541177	PINK1, ADORA2A, TSPAN9	296	38	29878	7.96888	1	1	0.992569
GO:0015031~protein transport	12	3.80952	0.0553651	GGA1, UNC119B, RAB20, PKDCC, PITPNM1, RAB1B, AP1B1, KDELR2, SNX21, APBA3, AP1M1, SCAMP2	296	642	29878	1.88671	1	1	0.992569
GO:1901532~regulation of hematopoietic progenitor cell differentiation	2	0.634921	0.0578025	RARA, KDR	296	6	29878	33.6464	1	1	0.992569
GO:1903214~regulation of protein targeting to mitochondrion	2	0.634921	0.0578025	SREBF1, PINK1	296	6	29878	33.6464	1	1	0.992569
GO:0006693~prostaglandin metabolic process	3	0.952381	0.0592859	PTGES2, TBXAS1, TNFRSF1A	296	40	29878	7.57044	1	1	0.992569
GO:0050673~epithelial cell proliferation	4	1.26984	0.0598243	B4GALT1, TGFB1, HSF1, KDR	296	90	29878	4.48619	1	1	0.992569
GO:0001569~branching involved in blood vessel morphogenesis	3	0.952381	0.0619314	COL4A1, SRF, KDR	296	41	29878	7.38579	1	1	0.992569
GO:0071526~semaphorin-plexin signaling pathway	3	0.952381	0.0619314	SEMA6C, ARHGDIA, KDR	296	41	29878	7.38579	1	1	0.992569
GO:0001656~metanephros development	3	0.952381	0.0646164	SPRY1, HOXC11, WNT4	296	42	29878	7.20994	1	1	0.992569
GO:0040018~positive regulation of multicellular organism growth	3	0.952381	0.0646164	FOXS1, HSF1, AGT	296	42	29878	7.20994	1	1	0.992569
GO:0070527~platelet aggregation	3	0.952381	0.0646164	FIBP, TSPAN9, PEAR1	296	42	29878	7.20994	1	1	0.992569
GO:0001666~response to hypoxia	6	1.90476	0.0647553	PDLIM1, MMP14, EGLN2, SRF, KDR, ADM	296	217	29878	2.79095	1	1	0.992569
GO:0051897~positive regulation of phosphatidylinositol 3-kinase/protein kinase B signal transduction	6	1.90476	0.0658801	TGFB1, THPO, MAZ, KDR, PDGFB, AGT	296	218	29878	2.77814	1	1	0.992569
GO:0010544~negative regulation of platelet activation	2	0.634921	0.0671071	PDGFB, APOE	296	7	29878	28.8398	1	1	0.992569
GO:0090209~negative regulation of triglyceride metabolic process	2	0.634921	0.0671071	SREBF1, APOE	296	7	29878	28.8398	1	1	0.992569
GO:0043407~negative regulation of MAP kinase activity	3	0.952381	0.0673398	SPRY1, APOE, AGT	296	43	29878	7.04227	1	1	0.992569
GO:0007043~cell-cell junction assembly	3	0.952381	0.0673398	CLDN5, CDH22, CDH15	296	43	29878	7.04227	1	1	0.992569
GO:0030574~collagen catabolic process	3	0.952381	0.0673398	MMP14, ADAM15, MMP15	296	43	29878	7.04227	1	1	0.992569
GO:0016339~calcium-dependent cell-cell adhesion via plasma membrane cell adhesion molecules	3	0.952381	0.0728981	CDH22, PCDH12, CDH15	296	45	29878	6.72928	1	1	0.992569
GO:0007528~neuromuscular junction development	3	0.952381	0.0728981	COL4A1, RAPSN, SNTA1	296	45	29878	6.72928	1	1	0.992569
GO:0045746~negative regulation of Notch signaling pathway	3	0.952381	0.0728981	NEURL1A, MMP14, RFNG	296	45	29878	6.72928	1	1	0.992569
GO:0016525~negative regulation of angiogenesis	4	1.26984	0.074983	CLDN5, COL4A2, TIE1, AGT	296	99	29878	4.07835	1	1	0.992569
GO:0045773~positive regulation of axon extension	3	0.952381	0.075731	SRF, APOE, FXN	296	46	29878	6.58299	1	1	0.992569
GO:0048662~negative regulation of smooth muscle cell proliferation	3	0.952381	0.075731	NOS3, APOE, AGT	296	46	29878	6.58299	1	1	0.992569
GO:0014061~regulation of norepinephrine secretion	2	0.634921	0.0763202	ADORA2A, AGT	296	8	29878	25.2348	1	1	0.992569
GO:0001936~regulation of endothelial cell proliferation	2	0.634921	0.0763202	TIE1, KDR	296	8	29878	25.2348	1	1	0.992569
GO:0070168~negative regulation of biomineral tissue development	2	0.634921	0.0763202	TGFB1, NOS3	296	8	29878	25.2348	1	1	0.992569
GO:0051781~positive regulation of cell division	3	0.952381	0.0785984	TGFB1, PDGFB, YBX1	296	47	29878	6.44293	1	1	0.992569
GO:0007616~long-term memory	3	0.952381	0.0814993	KAT2A, SRF, APOE	296	48	29878	6.3087	1	1	0.992569
GO:0051726~regulation of cell cycle	6	1.90476	0.0821642	KAT2A, TGFB1, PRCC, FZD9, ACTB, SIPA1	296	233	29878	2.59929	1	1	0.992569
GO:0016567~protein ubiquitination	9	2.85714	0.083583	KBTBD13, PINK1, MED24, KLHL36, UBE2Z, ASB2, MARCHF3, KLHL40, SPSB4	296	455	29878	1.9966	1	1	0.992569
GO:1901203~positive regulation of extracellular matrix assembly	2	0.634921	0.0854425	TGFB1, AGT	296	9	29878	22.4309	1	1	0.992569
GO:0061042~vascular wound healing	2	0.634921	0.0854425	MCAM, KDR	296	9	29878	22.4309	1	1	0.992569
GO:0006929~substrate-dependent cell migration	2	0.634921	0.0854425	ANKS1, PDGFB	296	9	29878	22.4309	1	1	0.992569
GO:2000727~positive regulation of cardiac muscle cell differentiation	2	0.634921	0.0854425	KAT2A, TGFB1	296	9	29878	22.4309	1	1	0.992569
GO:1905920~positive regulation of CoA-transferase activity	2	0.634921	0.0854425	APOE, AGT	296	9	29878	22.4309	1	1	0.992569
GO:0019068~virion assembly	2	0.634921	0.0854425	RAB1B, APOE	296	9	29878	22.4309	1	1	0.992569
GO:0001837~epithelial to mesenchymal transition	3	0.952381	0.0873982	TGFB1, RFLNB, WNT4	296	50	29878	6.05635	1	1	0.992569
GO:0007565~female pregnancy	4	1.26984	0.0897314	TGFB1, RARA, ADM, EPN1	296	107	29878	3.77343	1	1	0.992569
GO:0045786~negative regulation of cell cycle	3	0.952381	0.0903942	TGFB1, ETS1, MAPK12	296	51	29878	5.9376	1	1	0.992569
GO:0045739~positive regulation of DNA repair	3	0.952381	0.0934202	CBX8, BABAM1, NPAS2	296	52	29878	5.82341	1	1	0.992569
GO:0001889~liver development	4	1.26984	0.0935946	RHBDD3, PPDPF, RARA, WNT4	296	109	29878	3.70419	1	1	0.992569
GO:0007229~integrin-mediated signaling pathway	4	1.26984	0.0935946	ADAM15, RCC2, ZYX, BCAR1	296	109	29878	3.70419	1	1	0.992569
GO:0009410~response to xenobiotic stimulus	7	2.22222	0.0942121	SREBF1, TGFB1, RHBDD3, ADORA2A, KDR, TCF3, NPAS2	296	316	29878	2.23599	1	1	0.992569
GO:1901838~positive regulation of transcription of nucleolar large rRNA by RNA polymerase I	2	0.634921	0.0944751	SMARCB1, PIH1D1	296	10	29878	20.1878	1	1	0.992569
GO:0070314~G1 to G0 transition	2	0.634921	0.0944751	ZBTB17, WDR6	296	10	29878	20.1878	1	1	0.992569
GO:0071895~odontoblast differentiation	2	0.634921	0.0944751	TGFB1, FAM20C	296	10	29878	20.1878	1	1	0.992569
GO:0060947~cardiac vascular smooth muscle cell differentiation	2	0.634921	0.0944751	SRF, PDGFB	296	10	29878	20.1878	1	1	0.992569
GO:0045589~regulation of regulatory T cell differentiation	2	0.634921	0.0944751	KAT2A, TGFB1	296	10	29878	20.1878	1	1	0.992569
GO:0007169~cell surface receptor protein tyrosine kinase signaling pathway	4	1.26984	0.0955517	DOK5, TIE1, KDR, BCAR1	296	110	29878	3.67052	1	1	0.992569
GO:0010718~positive regulation of epithelial to mesenchymal transition	3	0.952381	0.0964751	OLFM1, TGFB1, AGT	296	53	29878	5.71354	1	1	0.992569
GO:0050731~positive regulation of peptidyl-tyrosine phosphorylation	4	1.26984	0.0995157	VTN, TGFB1, TSPAN9, PDGFB	296	112	29878	3.60497	1	1	0.992569
GO:0071260~cellular response to mechanical stimulus	4	1.26984	0.0995157	TGFB1, NOS3, ARHGDIA, TNFRSF1A	296	112	29878	3.60497	1	1	0.992569
GO:0030073~insulin secretion	3	0.952381	0.0995583	SREBF1, HMGA1, MAFA	296	54	29878	5.60773	1	1	0.992569
GO:0045663~positive regulation of myoblast differentiation	3	0.952381	0.0995583	NEU2, SMARCB1, ACTB	296	54	29878	5.60773	1	1	0.992569

## Sheet: WT Control 8-12h
DAVID: GO BP Terms	Count	%	PValue	Genes	List Total	Pop Hits	Pop Total	Fold Enrichment	Bonferroni	Benjamini	FDR
GO:0007204~positive regulation of cytosolic calcium ion concentration	5	5.37634	0.0020749	CD24A, SWAP70, NPFF, GNB1, CHRNA10	87	186	29878	9.23186	0.779553	1	1
GO:0001933~negative regulation of protein phosphorylation	4	4.30108	0.00340047	RABGEF1, CHP1, DUSP6, KLHL31	87	104	29878	13.2087	0.916237	1	1
GO:0030036~actin cytoskeleton organization	5	5.37634	0.00530645	CLN3, FSCN1, PIP5K1A, COBL, PARVB	87	242	29878	7.09556	0.979212	1	1
GO:0051480~regulation of cytosolic calcium ion concentration	3	3.22581	0.00882117	CLN3, TRPC3, ASPH	87	49	29878	21.026	0.99842	1	1
GO:0002155~regulation of thyroid hormone receptor signaling pathway	2	2.15054	0.0143102	THRA, PRCP	87	5	29878	137.37	0.999972	1	1
GO:0006469~negative regulation of protein kinase activity	3	3.22581	0.0169569	FABP4, SH3BP5, CHP1	87	69	29878	14.9315	0.999996	1	1
GO:0030030~cell projection organization	4	4.30108	0.0217564	RABEP2, TWF2, IFT122, AURKA	87	206	29878	6.66845	1	1	1
GO:0006897~endocytosis	4	4.30108	0.0240103	CLN3, RABGEF1, RAB5C, RABEP2	87	214	29878	6.41916	1	1	1
GO:0016055~Wnt signaling pathway	4	4.30108	0.0318391	WNT5B, CTNNBIP1, LEO1, NKD2	87	239	29878	5.7477	1	1	1
GO:0035556~intracellular signal transduction	5	5.37634	0.0362492	SH3BP5, TWF2, STK38L, IFT122, RAPGEF4	87	432	29878	3.97483	1	1	1
GO:0071277~cellular response to calcium ion	3	3.22581	0.0362957	ASPH, JUNB, LGMN	87	104	29878	9.9065	1	1	1
GO:0071468~cellular response to acidic pH	2	2.15054	0.0367866	SCNN1B, CHP1	87	13	29878	52.8347	1	1	1
GO:0034109~homotypic cell-cell adhesion	2	2.15054	0.0367866	CD24A, CD99L2	87	13	29878	52.8347	1	1	1
GO:0097202~activation of cysteine-type endopeptidase activity	2	2.15054	0.0367866	ASPH, LGMN	87	13	29878	52.8347	1	1	1
GO:0042632~cholesterol homeostasis	3	3.22581	0.0375739	CD24A, FABP4, NR1D1	87	106	29878	9.71958	1	1	1
GO:0003014~renal system process	2	2.15054	0.0395603	SCNN1B, LGMN	87	14	29878	49.0608	1	1	1
GO:0070848~response to growth factor	2	2.15054	0.0395603	TBC1D7, DUSP6	87	14	29878	49.0608	1	1	1
GO:0034315~regulation of Arp2/3 complex-mediated actin nucleation	2	2.15054	0.0450841	ARFIP1, AP1AR	87	16	29878	42.9282	1	1	1
GO:0010524~positive regulation of calcium ion transport into cytosol	2	2.15054	0.0478341	TRPC3, ASPH	87	17	29878	40.403	1	1	1
GO:0042308~negative regulation of protein import into nucleus	2	2.15054	0.0533108	CHP1, AKAP1	87	19	29878	36.15	1	1	1
GO:0033198~response to ATP	2	2.15054	0.064171	TRPC3, ASPH	87	23	29878	29.8631	1	1	1
GO:0090090~negative regulation of canonical Wnt signaling pathway	3	3.22581	0.0664343	WNT5B, CTNNBIP1, NKD2	87	146	29878	7.05668	1	1	1
GO:0071356~cellular response to tumor necrosis factor	3	3.22581	0.068826	FABP4, NR1D1, GSDME	87	149	29878	6.9146	1	1	1
GO:0030154~cell differentiation	7	7.52688	0.0698335	THRA, CAVIN4, PIK3CD, NR1D1, JUNB, DUSP6, IQCG	87	1005	29878	2.39202	1	1	1
GO:0002376~immune system process	5	5.37634	0.0763737	PDIA3, CD24A, TRIM13, PIK3CD, SMIM30	87	555	29878	3.09392	1	1	1
GO:0010592~positive regulation of lamellipodium assembly	2	2.15054	0.0828807	FSCN1, TWF2	87	30	29878	22.895	1	1	1
GO:1903076~regulation of protein localization to plasma membrane	2	2.15054	0.0855232	CLN3, STX7	87	31	29878	22.1565	1	1	1
GO:0000226~microtubule cytoskeleton organization	3	3.22581	0.0906663	DYNC1LI1, TBCD, AURKA	87	175	29878	5.88729	1	1	1
GO:0006906~vesicle fusion	2	2.15054	0.0907855	STX7, CHP1	87	33	29878	20.8137	1	1	1
GO:0061024~membrane organization	2	2.15054	0.0907855	CLN3, CHP1	87	33	29878	20.8137	1	1	1
GO:0072659~protein localization to plasma membrane	3	3.22581	0.095075	CLN3, PIP5K1A, NKD2	87	180	29878	5.72375	1	1	1

## Sheet: WT Control 12-16h
DAVID: GO BP Terms	Count	%	PValue	Genes	List Total	Pop Hits	Pop Total	Fold Enrichment	Bonferroni	Benjamini	FDR
GO:0048511~rhythmic process	10	5.68182	1.41326e-07	PPP1CB, PER1, DBP, PER3, NAMPT, BHLHE40, BHLHE41, HNRNPD, NR1D2, CIART	159	154	29878	12.2021	0.000166893	0.000166906	0.000166483
GO:0032922~circadian regulation of gene expression	7	3.97727	3.2021e-06	PPP1CB, PER1, PER3, NAMPT, BHLHE40, BHLHE41, CIART	159	76	29878	17.3077	0.00377454	0.00189084	0.00188604
GO:0007623~circadian rhythm	6	3.40909	0.000255866	PER1, DBP, PER3, NAMPT, BHLHE40, BHLHE41	159	106	29878	10.6365	0.260822	0.100726	0.10047
GO:0043153~entrainment of circadian clock by photoperiod	4	2.27273	0.000344985	PPP1CB, PER1, PER3, BHLHE40	159	26	29878	28.9095	0.334687	0.101857	0.101598
GO:0042752~regulation of circadian rhythm	5	2.84091	0.000471193	PPP1CB, PER1, BHLHE40, HNRNPD, NR1D2	159	68	29878	13.8171	0.426852	0.111296	0.111013
GO:0045732~positive regulation of protein catabolic process	5	2.84091	0.00119166	MYLIP, TIPARP, CREBRF, VPS35, ASB5	159	87	29878	10.7995	0.755414	0.234558	0.233962
GO:0015031~protein transport	11	6.25	0.00228401	COPB2, DGKD, STXBP3, AKTIP, CHMP1B, VPS4B, RAB18, NMD3, VPS35, EXOC5, DNAJC14	159	642	29878	3.21968	0.932828	0.385346	0.384367
GO:0006915~apoptotic process	11	6.25	0.00269546	BNIP3L, CADM1, PDCD10, AKTIP, RAD21, UBE2D3, ITPR1, PDCD4, BNIP2, EBAG9, BCL2L2	159	657	29878	3.14617	0.958731	0.397917	0.396906
GO:0006457~protein folding	5	2.84091	0.00351275	TBCEL, CANX, DNAJA2, CLPX, HSP90B1	159	117	29878	8.03043	0.984328	0.460951	0.45978
GO:0000122~negative regulation of transcription by RNA polymerase II	13	7.38636	0.00688915	CBFB, RPL23, BHLHE41, NR1D2, PER1, PER3, EDNRB, BHLHE40, CREBRF, PHF14, HBP1, FNIP1, ZFP386	159	997	29878	2.45021	0.999715	0.813609	0.811542
GO:0090148~membrane fission	3	1.70455	0.0089434	CHMP1B, VPS4B, EXOC5	159	27	29878	20.8791	0.999975	0.916099	0.913772
GO:0007420~brain development	6	3.40909	0.00996929	ROBO2, IFT88, AIM2, STXBP3, RAB18, HSD17B7	159	245	29878	4.60193	0.999993	0.916099	0.913772
GO:0071031~nuclear mRNA surveillance of mRNA 3'-end processing	2	1.13636	0.0105486	ZCCHC7, DIS3	159	2	29878	187.912	0.999996	0.916099	0.913772
GO:0016567~protein ubiquitination	8	4.54545	0.0108598	MYLIP, CUL5, UBE2D3, KLHDC1, DCAF8, ELOC, ASB5, KLHL41	159	455	29878	3.30395	0.999997	0.916099	0.913772
GO:0008585~female gonad development	3	1.70455	0.0131779	TIPARP, IDH1, SERPINE1	159	33	29878	17.0829	1	0.931885	0.929518
GO:0061024~membrane organization	3	1.70455	0.0131779	SGCB, TOR1AIP2, SGCG	159	33	29878	17.0829	1	0.931885	0.929518
GO:0010628~positive regulation of gene expression	9	5.11364	0.0145336	SRPK2, ANGPT1, PDCD10, RPL23, RAD21, SERPINE1, KIT, HNRNPD, VPS35	159	598	29878	2.82811	1	0.931885	0.929518
GO:0010608~post-transcriptional regulation of gene expression	3	1.70455	0.0155622	FXR1, PER1, YTHDC1	159	36	29878	15.6593	1	0.931885	0.929518
GO:0043393~regulation of protein binding	3	1.70455	0.0155622	CDC42, ANGPT1, APLP2	159	36	29878	15.6593	1	0.931885	0.929518
GO:1904612~response to 2,3,7,8-tetrachlorodibenzodioxine	2	1.13636	0.0157813	TIPARP, ABCG2	159	3	29878	125.275	1	0.931885	0.929518
GO:0071392~cellular response to estradiol stimulus	3	1.70455	0.0199107	HNRNPD, BCL2L2, ABCG2	159	41	29878	13.7497	1	0.987477	0.984968
GO:0043488~regulation of mRNA stability	3	1.70455	0.0199107	FXR1, YTHDC1, HNRNPD	159	41	29878	13.7497	1	0.987477	0.984968
GO:0010629~negative regulation of gene expression	7	3.97727	0.0199536	RNASEH2B, TIPARP, PDCD10, RAD21, SERPINE1, HNRNPD, VPS35	159	400	29878	3.28846	1	0.987477	0.984968
GO:0009113~purine nucleobase biosynthetic process	2	1.13636	0.0209865	PPAT, PAICS	159	4	29878	93.956	1	0.987477	0.984968
GO:0097167~circadian regulation of translation	2	1.13636	0.0209865	PER1, HNRNPD	159	4	29878	93.956	1	0.987477	0.984968
GO:0051301~cell division	7	3.97727	0.0217395	PPP1CB, CDC42, CHMP1B, RAD21, VPS4B, MIS12, CLPX	159	408	29878	3.22398	1	0.987477	0.984968
GO:0045747~positive regulation of Notch signaling pathway	3	1.70455	0.025714	ROBO2, PDCD10, KIT	159	47	29878	11.9944	1	1	0.998305
GO:0050767~regulation of neurogenesis	3	1.70455	0.025714	FXR1, BHLHE40, BHLHE41	159	47	29878	11.9944	1	1	0.998305
GO:0035556~intracellular signal transduction	7	3.97727	0.0277383	SRPK2, EDNRB, DGKD, PDCD10, KIT, PRKCQ, ASB5	159	432	29878	3.04487	1	1	0.998305
GO:0006357~regulation of transcription by RNA polymerase II	15	8.52273	0.0290829	ZFP367, CBFB, FUS, BHLHE41, NUCKS1, DBP, RAD21, BHLHE40, CREBRF, PHF14, HBP1, ZSCAN26, ZFP26, BRWD3, ZFP386	159	1506	29878	1.87163	1	1	0.998305
GO:0050728~negative regulation of inflammatory response	4	2.27273	0.0299612	FXR1, PDCD10, NR1D2, VPS35	159	127	29878	5.91849	1	1	0.998305
GO:0006189~'de novo' IMP biosynthetic process	2	1.13636	0.0313151	PPAT, PAICS	159	6	29878	62.6373	1	1	0.998305
GO:0010467~gene expression	6	3.40909	0.0353523	RNASEH2B, EDNRB, NORAD, SGCB, FUS, SGCG	159	341	29878	3.30637	1	1	0.998305
GO:2001014~regulation of skeletal muscle cell differentiation	2	1.13636	0.0364387	NR1D2, KLHL41	159	7	29878	53.6891	1	1	0.998305
GO:0002327~immature B cell differentiation	2	1.13636	0.0364387	KIT, FNIP1	159	7	29878	53.6891	1	1	0.998305
GO:0006511~ubiquitin-dependent protein catabolic process	5	2.84091	0.0394782	MYLIP, PSMA3, CUL5, UBE2D3, ELOC	159	241	29878	3.89859	1	1	0.998305
GO:0030154~cell differentiation	11	6.25	0.0414243	SRPK2, ROBO2, FXR1, CDC42, TENM3, ANGPT1, CADM1, HSPA1L, KIT, NR1D2, HSD17B7	159	1005	29878	2.05675	1	1	0.998305
GO:0097294~'de novo' XMP biosynthetic process	2	1.13636	0.0415354	PPAT, PAICS	159	8	29878	46.978	1	1	0.998305
GO:0045187~regulation of circadian sleep/wake cycle, sleep	2	1.13636	0.0415354	FXR1, PER3	159	8	29878	46.978	1	1	0.998305
GO:0051683~establishment of Golgi localization	2	1.13636	0.0415354	CDC42, PDCD10	159	8	29878	46.978	1	1	0.998305
GO:0044208~'de novo' AMP biosynthetic process	2	1.13636	0.0415354	PPAT, PAICS	159	8	29878	46.978	1	1	0.998305
GO:0042045~epithelial fluid transport	2	1.13636	0.0415354	EDNRB, ITPR1	159	8	29878	46.978	1	1	0.998305
GO:0006177~GMP biosynthetic process	2	1.13636	0.0466052	PPAT, PAICS	159	9	29878	41.7582	1	1	0.998305
GO:0050882~voluntary musculoskeletal movement	2	1.13636	0.0466052	ITPR1, VPS35	159	9	29878	41.7582	1	1	0.998305
GO:0001934~positive regulation of protein phosphorylation	5	2.84091	0.0496916	FXR1, EDNRB, ANGPT1, AKTIP, FNIP1	159	260	29878	3.61369	1	1	0.998305
GO:0044829~positive regulation by host of viral genome replication	2	1.13636	0.0566652	VAPB, NUCKS1	159	11	29878	34.1658	1	1	0.998305
GO:0048170~positive regulation of long-term neuronal synaptic plasticity	2	1.13636	0.0566652	FXR1, KIT	159	11	29878	34.1658	1	1	0.998305
GO:0007517~muscle organ development	3	1.70455	0.0614278	FXR1, SGCB, KY	159	76	29878	7.41758	1	1	0.998305
GO:1904383~response to sodium phosphate	2	1.13636	0.0616556	EDNRB, HNRNPD	159	12	29878	31.3187	1	1	0.998305
GO:0051382~kinetochore assembly	2	1.13636	0.0616556	MIS12, SUGT1	159	12	29878	31.3187	1	1	0.998305
GO:0046761~viral budding from plasma membrane	2	1.13636	0.0666197	CHMP1B, VPS4B	159	13	29878	28.9095	1	1	0.998305
GO:0006974~DNA damage response	7	3.97727	0.0687225	AIM2, RAD21, SWI5, UBE2D3, NUCKS1, HTATSF1, HSP90B1	159	542	29878	2.42691	1	1	0.998305
GO:0007275~multicellular organism development	11	6.25	0.0712554	ROBO2, FXR1, ANGPT1, CADM1, HSPA1L, KIF26B, RAD21, KIT, RAB18, FAM3C, LSM14A	159	1111	29878	1.86051	1	1	0.998305
GO:0001525~angiogenesis	5	2.84091	0.0713068	SRPK2, ANGPT1, PDCD10, VPS4B, SERPINE1	159	294	29878	3.19578	1	1	0.998305
GO:0039702~viral budding via host ESCRT complex	2	1.13636	0.0715577	CHMP1B, VPS4B	159	14	29878	26.8446	1	1	0.998305
GO:0036258~multivesicular body assembly	2	1.13636	0.0715577	CHMP1B, VPS4B	159	14	29878	26.8446	1	1	0.998305
GO:0010389~regulation of G2/M transition of mitotic cell cycle	2	1.13636	0.0715577	RNASEH2B, PRKCQ	159	14	29878	26.8446	1	1	0.998305
GO:0008380~RNA splicing	5	2.84091	0.0738267	SRPK2, FUS, YTHDC1, HNRNPF, HTATSF1	159	298	29878	3.15289	1	1	0.998305
GO:0007156~homophilic cell adhesion via plasma membrane adhesion molecules	4	2.27273	0.0743522	ROBO2, TENM3, CADM1, PCDHB3	159	184	29878	4.08504	1	1	0.998305
GO:0031274~positive regulation of pseudopodium assembly	2	1.13636	0.0764698	CDC42, KIT	159	15	29878	25.0549	1	1	0.998305
GO:0033138~positive regulation of peptidyl-serine phosphorylation	3	1.70455	0.0807879	ANGPT1, PDCD10, FNIP1	159	89	29878	6.33411	1	1	0.998305
GO:0050729~positive regulation of inflammatory response	3	1.70455	0.082347	AIM2, SERPINE1, PDCD4	159	90	29878	6.26373	1	1	0.998305
GO:0007399~nervous system development	6	3.40909	0.0842761	ROBO2, CDC42, MYLIP, IFT88, ADNP2, HSD17B7	159	439	29878	2.56827	1	1	0.998305
GO:0030097~hemopoiesis	3	1.70455	0.0854929	ANGPT1, TIPARP, KIT	159	92	29878	6.12756	1	1	0.998305
GO:1904355~positive regulation of telomere capping	2	1.13636	0.0862166	HNRNPD, PRKCQ	159	17	29878	22.1073	1	1	0.998305
GO:0031468~nuclear membrane reassembly	2	1.13636	0.0862166	CHMP1B, VPS4B	159	17	29878	22.1073	1	1	0.998305
GO:0061952~midbody abscission	2	1.13636	0.0910516	CHMP1B, VPS4B	159	18	29878	20.8791	1	1	0.998305
GO:0051246~regulation of protein metabolic process	2	1.13636	0.0910516	PDCD4, VPS35	159	18	29878	20.8791	1	1	0.998305
GO:0007034~vacuolar transport	2	1.13636	0.0910516	CHMP1B, VPS4B	159	18	29878	20.8791	1	1	0.998305
GO:0048066~developmental pigmentation	2	1.13636	0.0910516	EDNRB, KIT	159	18	29878	20.8791	1	1	0.998305
GO:0000724~double-strand break repair via homologous recombination	3	1.70455	0.0935126	SWI5, NUCKS1, HTATSF1	159	97	29878	5.81171	1	1	0.998305
GO:0051489~regulation of filopodium assembly	2	1.13636	0.0958611	FXR1, CDC42	159	19	29878	19.7802	1	1	0.998305

## Sheet: WT Control 16-20h
DAVID: GO BP Terms	Count	%	PValue	Genes	List Total	Pop Hits	Pop Total	Fold Enrichment	Bonferroni	Benjamini	FDR
GO:0048511~rhythmic process	15	4.73186	6.37873e-10	KDM5A, GSK3B, HDAC2, DDX5, HLF, USP2, RORA, SIRT1, CREB1, TEF, THRAP3, NRIP1, CRY2, KLF9, OGT	303	154	29878	9.6046	1.22535e-06	1.22535e-06	1.21515e-06
GO:0045944~positive regulation of transcription by RNA polymerase II	38	11.9874	7.64059e-09	RB1, GSK3B, HDAC2, CCNT2, HLF, CCNT1, AGAP2, DDX21, RORA, NR2C2, ACVR1B, BACH1, MECP2, TBK1, MYC, MCF2L, NRIP1, MYBL2, JAK2, SF3B1, ESRRG, CYS1, DEK, SIRT1, KLF6, HNRNPK, CREB1, SNW1, TFDP2, DMTF1, TEF, THRAP3, NCL, KLF9, ASXL2, MET, OGT, NFE2L2	303	1264	29878	2.96446	1.46775e-05	7.33879e-06	7.27766e-06
GO:0006357~regulation of transcription by RNA polymerase II	39	12.3028	2.19662e-07	RB1, DDX5, ZFP445, ENY2, CCNT2, HLF, CCNT1, ZFP866, ZBTB43, RORA, TFCP2L1, BACH1, MECP2, MYC, NRIP1, ZFP120, ZFP960, ZFP442, ZFP612, ZFP655, ESRRG, AI987944, TBX15, KLF6, HNRNPK, CREB1, TFDP2, DMTF1, TEF, ZFP62, ZFP84, FUBP1, KLF9, MXD1, OGT, ZFP870, ZFP397, GZF1, NFE2L2	303	1506	29878	2.55357	0.000421882	0.000140657	0.000139486
GO:0032922~circadian regulation of gene expression	9	2.83912	1.03208e-06	KDM5A, PER2, HDAC2, USP2, NRIP1, CRY2, RORA, OGT, SIRT1	303	76	29878	11.6772	0.00198067	0.000495658	0.00049153
GO:0000122~negative regulation of transcription by RNA polymerase II	28	8.83281	3.91481e-06	KDM5A, RB1, HDAC2, DDX5, TFCP2L1, NR2C2, BACH1, N4BP2L2, MECP2, MYC, ZMYM5, NRIP1, USP2, HIPK1, PARP9, SIRT1, PER2, TBX15, HNRNPK, SNW1, CRY2, ASXL2, MDM4, MXD1, MPHOSPH8, MET, OGT, GZF1	303	997	29878	2.76931	0.00749216	0.00150407	0.00149154
GO:0008380~RNA splicing	14	4.4164	1.22888e-05	RBM39, DDX5, ZFP638, PRPF40A, PUS7, PTBP2, SRRM1, SNW1, HNRNPK, THRAP3, SREK1, SF3B1, SLU7, RBM5	303	298	29878	4.63256	0.0233305	0.0034869	0.00345786
GO:0007623~circadian rhythm	9	2.83912	1.2706e-05	PER2, GSK3B, DDX5, CREB1, THRAP3, CRY2, KLF9, FAS, SIRT1	303	106	29878	8.37231	0.024113	0.0034869	0.00345786
GO:0007049~cell cycle	20	6.30915	4.01812e-05	KMT2E, RB1, LIN54, AHCTF1, CCNT2, RABGAP1, CCNT1, ZFP207, USP2, CLTC, MTUS1, TXLNG, WAPL, CDC14A, TFDP2, DMTF1, RB1CC1, SPIN1, MCM4, TACC1	303	650	29878	3.03407	0.0742857	0.00964851	0.00956814
GO:0006468~protein phosphorylation	19	5.99369	6.96639e-05	GSK3B, CDK19, FLT1, CCNT1, MUSK, BMX, ACVR1B, HIPK1, IGF1R, CLK1, TBK1, CREB1, STK35, RB1CC1, TRPM7, NDP, JAK2, MAP3K6, MET	303	620	29878	3.02184	0.12526	0.0134583	0.0133462
GO:0006325~chromatin organization	15	4.73186	7.0059e-05	KMT2E, KDM5A, N6AMT1, RB1, ENY2, HDAC2, CHD9, DEK, SIRT1, UBN2, MTF2, SPIN1, JAK2, MPHOSPH8, OGT	303	403	29878	3.67025	0.125924	0.0134583	0.0133462
GO:0016310~phosphorylation	20	6.30915	7.97649e-05	GSK3B, PFKFB4, PANK2, CDK19, FLT1, PANK3, MUSK, BMX, ACVR1B, HIPK1, HK2, IGF1R, MYLK4, CLK1, TBK1, STK35, TRPM7, JAK2, MAP3K6, MET	303	684	29878	2.88325	0.142071	0.0139298	0.0138138
GO:0007030~Golgi organization	8	2.52366	0.000131611	RAB1A, TMED10, STX17, COG5, CLTC, ATL2, TMED2, TMED7	303	110	29878	7.17144	0.223409	0.0206639	0.0204918
GO:0006397~mRNA processing	14	4.4164	0.000139839	RBM39, DDX5, PRPF40A, PUS7, PTBP2, SRRM1, SNW1, HNRNPK, THRAP3, FUBP1, SREK1, SF3B1, SLU7, RBM5	303	378	29878	3.65212	0.235589	0.0206639	0.0204918
GO:0045893~positive regulation of DNA-templated transcription	20	6.30915	0.000159996	KMT2E, KDM5A, ENY2, HDAC2, DDX5, FZD4, RORA, ESRRG, PARP9, IGF1R, MECP2, TBX15, CREB1, THRAP3, MYC, SPIN1, NDP, OGT, NFE2L2, PICALM	303	723	29878	2.72773	0.264626	0.0219537	0.0217709
GO:0046777~protein autophosphorylation	9	2.83912	0.0002157	CLK1, GSK3B, FLT1, TRPM7, JAK2, ACVR1B, BMX, MET, IGF1R	303	158	29878	5.61687	0.339267	0.0272899	0.0270626
GO:0010629~negative regulation of gene expression	14	4.4164	0.000241685	RB1, GSK3B, GGNBP2, MUSK, ACVR1B, PARP9, SIRT1, MECP2, TBK1, CREB1, HNRNPK, MYC, MET, PICALM	303	400	29878	3.45125	0.371445	0.0272899	0.0270626
GO:0016567~protein ubiquitination	15	4.73186	0.000246878	LTN1, CUL1, UBR1, SIRT1, ASB15, KLHL7, UVSSA, FBXO3, SPOPL, MDM4, RBBP6, NDP, NFE2L2, TRIM23, PCMTD1	303	455	29878	3.25079	0.377687	0.0272899	0.0270626
GO:0097191~extrinsic apoptotic signaling pathway	6	1.89274	0.000255709	GSK3B, RB1CC1, FAS, JAK2, ACVR1B, HIPK1	303	56	29878	10.5651	0.388158	0.0272899	0.0270626
GO:0043433~negative regulation of DNA-binding transcription factor activity	6	1.89274	0.000930244	HDAC2, PAXIP1, CYS1, TRIB1, SIRT1, IGF1R	303	74	29878	7.99518	0.832677	0.0897792	0.0890315
GO:0000320~re-entry into mitotic cell cycle	3	0.946372	0.000998024	GSK3B, MYC, NDP	303	5	29878	59.1644	0.853123	0.0897792	0.0890315
GO:0044027~negative regulation of gene expression via chromosomal CpG island methylation	4	1.26183	0.00102607	MECP2, ZFP445, MYC, MPHOSPH8	303	20	29878	19.7215	0.860834	0.0897792	0.0890315
GO:0043484~regulation of RNA splicing	6	1.89274	0.00111328	CLK1, ENY2, AHNAK, ZFP638, HNRNPH2, PTBP2	303	77	29878	7.68368	0.882323	0.0897792	0.0890315
GO:0008283~cell population proliferation	11	3.47003	0.00113773	MECP2, ITGB1, RB1, FZD4, KITL, MYC, CEP120, CUL1, TACC1, NDP, HIPK1	303	304	29878	3.56803	0.887727	0.0897792	0.0890315
GO:0006355~regulation of DNA-templated transcription	27	8.51735	0.00115074	KMT2E, KDM5A, RB1, LIN54, ZFP445, HLF, ZFP207, RORA, NR2C2, ACVR1B, BACH1, MYC, ZFP120, SPIN1, MUSK, ESRRG, TBX15, MN1, CREB1, TFDP2, TEF, GM32687, FUBP1, KLF9, MTF2, ASXL2, NFE2L2	303	1336	29878	1.99281	0.890502	0.0897792	0.0890315
GO:0043066~negative regulation of apoptotic process	17	5.36278	0.00116839	ITGB1, GSK3B, HDAC2, AGAP2, SIRT1, IGF1R, DNAJA1, CREB1, HNRNPK, KITL, RB1CC1, NCL, TAX1BP1, FAS, MDM4, JAK2, MCL1	303	657	29878	2.55148	0.894156	0.0897792	0.0890315
GO:0006886~intracellular protein transport	10	3.15457	0.00177077	RAB1A, TMED10, STX17, CLTC, TMED2, 5730455P16RIK, TMED7, RAB5A, SLU7, TRIM23	303	269	29878	3.6657	0.966782	0.130833	0.129743
GO:0150093~amyloid-beta clearance by transcytosis	3	0.946372	0.00206796	CLTC, RAB5A, PICALM	303	7	29878	42.2603	0.981252	0.147132	0.145906
GO:0042981~regulation of apoptotic process	9	2.83912	0.0022821	GSK3B, CREB1, TOMM70A, MYC, CARD6, FAS, JAK2, SIRT1, MCL1	303	227	29878	3.90954	0.987586	0.15614	0.15484
GO:0043065~positive regulation of apoptotic process	12	3.78549	0.00235714	ITGB1, NET1, DNAJA1, GSK3B, CDK19, CREB1, FAS, TRPM7, JAK2, SIRT1, RBM5, MCL1	303	393	29878	3.01091	0.989256	0.15614	0.15484
GO:0000398~mRNA splicing, via spliceosome	8	2.52366	0.00245961	SNW1, CWF19L2, PRPF40A, SF3B1, SLU7, RBM5, SRRM1, RBM6	303	180	29878	4.38254	0.99118	0.157479	0.156167
GO:0006366~transcription by RNA polymerase II	9	2.83912	0.0025413	RB1, GSK3B, CREB1, THRAP3, POLR2B, MYC, DDX21, NDP, JAK2	303	231	29878	3.84184	0.992464	0.157479	0.156167
GO:0010976~positive regulation of neuron projection development	8	2.52366	0.00312913	ITGB1, HNRNPK, TMEM30A, MUSK, SERPINI1, SIRT1, MET, NFE2L2	303	188	29878	4.19605	0.997571	0.186213	0.184662
GO:0018107~peptidyl-threonine phosphorylation	5	1.57729	0.00319887	CLK1, GSK3B, TBK1, ACVR1B, HIPK1	303	60	29878	8.21727	0.997877	0.186213	0.184662
GO:0071456~cellular response to hypoxia	7	2.2082	0.00341319	MYC, IREB2, MDM4, RORA, NDP, SIRT1, NFE2L2	303	143	29878	4.82693	0.998595	0.192845	0.191239
GO:0001514~selenocysteine incorporation	3	0.946372	0.00434338	SEPSECS, SECISBP2L, EIF2S3X	303	10	29878	29.5822	0.999766	0.231768	0.229837
GO:0022027~interkinetic nuclear migration	3	0.946372	0.00434338	PCM1, CEP120, TACC1	303	10	29878	29.5822	0.999766	0.231768	0.229837
GO:1990830~cellular response to leukemia inhibitory factor	10	3.15457	0.00473424	CREB1, FZD4, NCL, MTF2, MIR365-2, NOL8, MYBL2, CACYBP, SIRT1, HK2	303	312	29878	3.16049	0.99989	0.245797	0.243749
GO:0006983~ER overload response	3	0.946372	0.00527327	PPP1R15B, GSK3B, CCDC47	303	11	29878	26.8929	0.999961	0.266578	0.264357
GO:1900407~regulation of cellular response to oxidative stress	3	0.946372	0.00628588	PNPLA8, MET, NFE2L2	303	12	29878	24.6518	0.999995	0.30962	0.307041
GO:0051897~positive regulation of phosphatidylinositol 3-kinase/protein kinase B signal transduction	8	2.52366	0.00695363	ITGB1, FLT1, MUSK, AGAP2, NDP, JAK2, SIRT1, IGF1R	303	218	29878	3.61862	0.999998	0.333948	0.331166
GO:0006915~apoptotic process	15	4.73186	0.0074404	RB1, AGAP2, CUL1, GHITM, BMX, SIRT1, TIAL1, KITL, RB1CC1, TAX1BP1, FAS, XAF1, OGT, RBM5, MCL1	303	657	29878	2.25131	0.999999	0.34861	0.345706
GO:0016192~vesicle-mediated transport	9	2.83912	0.00780889	RAB1A, TMED10, STX17, CLTC, RAB27A, TMED2, TBC1D23, PICALM, TRIM23	303	279	29878	3.18088	1	0.34955	0.346639
GO:0006888~endoplasmic reticulum to Golgi vesicle-mediated transport	6	1.89274	0.00809846	RAB1A, TMED10, STX17, MIA2, TMED2, TMED7	303	122	29878	4.84954	1	0.34955	0.346639
GO:0070301~cellular response to hydrogen peroxide	5	1.57729	0.00812542	NET1, HDAC2, SIRT1, ANKZF1, NFE2L2	303	78	29878	6.32098	1	0.34955	0.346639
GO:0010628~positive regulation of gene expression	14	4.4164	0.00831045	GSK3B, MUSK, RAB27A, ANK3, ACVR1B, MECP2, TBK1, MYC, FUBP1, TMED2, MET, OGT, RAB3GAP1, NFE2L2	303	598	29878	2.30853	1	0.34955	0.346639
GO:0032886~regulation of microtubule-based process	3	0.946372	0.00855224	GSK3B, CEP120, TACC1	303	14	29878	21.1301	1	0.34955	0.346639
GO:0045651~positive regulation of macrophage differentiation	3	0.946372	0.00855224	RB1, ASXL2, TRIB1	303	14	29878	21.1301	1	0.34955	0.346639
GO:0006338~chromatin remodeling	8	2.52366	0.00940081	KDM5A, PER2, HDAC2, PAXIP1, MYC, DDX21, DEK, SF3B1	303	231	29878	3.41497	1	0.376228	0.373095
GO:0031175~neuron projection development	7	2.2082	0.0112816	MECP2, ITGB1, RB1, GSK3B, TMEM30A, TBC1D23, IGF1R	303	184	29878	3.75136	1	0.442284	0.4386
GO:0097192~extrinsic apoptotic signaling pathway in absence of ligand	4	1.26183	0.0133725	GSK3B, KITL, FAS, MCL1	303	49	29878	8.04957	1	0.513773	0.509494
GO:0048024~regulation of mRNA splicing, via spliceosome	3	0.946372	0.0140021	RBM39, HNRNPK, SRRM1	303	18	29878	16.4345	1	0.527189	0.522798
GO:0010508~positive regulation of autophagy	5	1.57729	0.0142706	GSK3B, TBK1, RB1CC1, SVIP, TRIM23	303	92	29878	5.35909	1	0.527189	0.522798
GO:0021987~cerebral cortex development	5	1.57729	0.0147965	MECP2, HNRNPK, CEP120, TACC1, PALS1	303	93	29878	5.30147	1	0.536303	0.531836
GO:0045945~positive regulation of transcription by RNA polymerase III	3	0.946372	0.015546	DDX21, DEK, SF3B1	303	19	29878	15.5696	1	0.553034	0.548428
GO:0009790~embryo development	5	1.57729	0.016447	MECP2, SLC4A8, CCDC47, ERBIN, ACVR1B	303	96	29878	5.13579	1	0.566356	0.561639
GO:0031623~receptor internalization	4	1.26183	0.0165101	ITGB1, CLTC, RAB5A, PICALM	303	53	29878	7.44206	1	0.566356	0.561639
GO:0033674~positive regulation of kinase activity	4	1.26183	0.0173534	FLT1, MUSK, MET, IGF1R	303	54	29878	7.30424	1	0.579956	0.575126
GO:0050804~modulation of chemical synaptic transmission	6	1.89274	0.0175104	ITGB1, SLC4A8, HNRNPK, PLCB4, JAK2, MET	303	148	29878	3.99759	1	0.579956	0.575126
GO:0097284~hepatocyte apoptotic process	3	0.946372	0.0188405	RB1, GSK3B, FAS	303	21	29878	14.0868	1	0.601835	0.596822
GO:0048384~retinoic acid receptor signaling pathway	3	0.946372	0.0188405	KMT2E, SNW1, ESRRG	303	21	29878	14.0868	1	0.601835	0.596822
GO:0006879~intracellular iron ion homeostasis	4	1.26183	0.0191109	ABCB7, MYC, IREB2, PICALM	303	56	29878	7.04338	1	0.601835	0.596822
GO:0120162~positive regulation of cold-induced thermogenesis	5	1.57729	0.0194456	PER2, ESRRG, JAK2, OGT, IGF1R	303	101	29878	4.88155	1	0.602499	0.59748
GO:0035914~skeletal muscle cell differentiation	4	1.26183	0.0200252	RB1, SNW1, HLF, MYC	303	57	29878	6.91981	1	0.610609	0.605523
GO:0031397~negative regulation of protein ubiquitination	4	1.26183	0.0219251	PER2, DNAJA1, SPOPL, OGT	303	59	29878	6.68524	1	0.64797	0.642573
GO:0008630~intrinsic apoptotic signaling pathway in response to DNA damage	4	1.26183	0.0219251	MBD4, MYC, SIRT1, MCL1	303	59	29878	6.68524	1	0.64797	0.642573
GO:0014902~myotube differentiation	3	0.946372	0.0242759	GSK3B, MYC, MET	303	24	29878	12.3259	1	0.706577	0.700692
GO:0001701~in utero embryonic development	9	2.83912	0.0279079	ITGB1, PITPNB, ZFAND5, TMED2, SLC30A1, RBBP6, ACVR1B, N4BP2L2, MYH6	303	353	29878	2.51407	1	0.742498	0.736314
GO:0043153~entrainment of circadian clock by photoperiod	3	0.946372	0.0282115	PER2, USP2, CRY2	303	26	29878	11.3778	1	0.742498	0.736314
GO:0045943~positive regulation of transcription by RNA polymerase I	3	0.946372	0.0282115	DDX21, DEK, SF3B1	303	26	29878	11.3778	1	0.742498	0.736314
GO:0045445~myoblast differentiation	3	0.946372	0.0282115	ITGB1, RB1, DDX5	303	26	29878	11.3778	1	0.742498	0.736314
GO:0000082~G1/S transition of mitotic cell cycle	4	1.26183	0.0293225	ITGB1, RB1, MYC, ACVR1B	303	66	29878	5.9762	1	0.742498	0.736314
GO:0070455~positive regulation of heme biosynthetic process	2	0.630915	0.0300188	SLC6A9, ABCB7	303	3	29878	65.7382	1	0.742498	0.736314
GO:0032048~cardiolipin metabolic process	2	0.630915	0.0300188	MECP2, PNPLA8	303	3	29878	65.7382	1	0.742498	0.736314
GO:0045887~positive regulation of synaptic assembly at neuromuscular junction	2	0.630915	0.0300188	GSK3B, MUSK	303	3	29878	65.7382	1	0.742498	0.736314
GO:0044565~dendritic cell proliferation	2	0.630915	0.0300188	TBK1, AZI2	303	3	29878	65.7382	1	0.742498	0.736314
GO:0000380~alternative mRNA splicing, via spliceosome	3	0.946372	0.0302685	DDX5, HNRNPUL2, SLU7	303	27	29878	10.9564	1	0.742498	0.736314
GO:1903077~negative regulation of protein localization to plasma membrane	3	0.946372	0.0302685	CLTC, TMED2, PICALM	303	27	29878	10.9564	1	0.742498	0.736314
GO:0001525~angiogenesis	8	2.52366	0.030558	PANK2, FLT1, SLC31A1, FZD4, NCL, RORA, NDP, SIRT1	303	294	29878	2.68319	1	0.742498	0.736314
GO:0015031~protein transport	13	4.10095	0.0311395	RANBP2, RAB1A, ENY2, AHCTF1, TMED10, COG5, ARRDC2, GCC2, RANBP6, KTN1, TMED2, RAB5A, SNAP29	303	642	29878	1.99672	1	0.742498	0.736314
GO:0006606~protein import into nucleus	5	1.57729	0.0312033	RANBP2, DDX5, CRY2, RANBP6, KPNA2	303	117	29878	4.21399	1	0.742498	0.736314
GO:0042752~regulation of circadian rhythm	4	1.26183	0.0316489	PER2, GSK3B, CRY2, RORA	303	68	29878	5.80043	1	0.742498	0.736314
GO:0051726~regulation of cell cycle	7	2.2082	0.0316944	PER2, KMT2E, ITGB1, RB1, TFDP2, TXLNG, MDM4	303	233	29878	2.96245	1	0.742498	0.736314
GO:0000956~nuclear-transcribed mRNA catabolic process	3	0.946372	0.0323832	DDX5, XRN1, THRAP3	303	28	29878	10.5651	1	0.744818	0.738615
GO:0071300~cellular response to retinoic acid	4	1.26183	0.0328473	GSK3B, HDAC2, CREB1, SNW1	303	69	29878	5.71636	1	0.744818	0.738615
GO:0000226~microtubule cytoskeleton organization	6	1.89274	0.0329566	CEP120, TACC1, HAUS6, PHLDB2, CDC14A, CDC14B	303	175	29878	3.38082	1	0.744818	0.738615
GO:0000381~regulation of alternative mRNA splicing, via spliceosome	4	1.26183	0.0340691	DDX5, THRAP3, FUBP1, RBM5	303	70	29878	5.6347	1	0.745825	0.739613
GO:0006865~amino acid transport	4	1.26183	0.0340691	SLC6A9, MYC, SLC17A5, SLC7A2	303	70	29878	5.6347	1	0.745825	0.739613
GO:0007275~multicellular organism development	19	5.99369	0.0342807	KDM5A, GSK3B, AHCTF1, GGNBP2, FLT1, MUSK, ODF2, FZD4, WIPF3, RORA, SIRT1, IGF1R, MN1, SPIN1, TBC1D23, MET, PICALM, MCL1, CDH19	303	1111	29878	1.68635	1	0.745825	0.739613
GO:1903861~positive regulation of dendrite extension	3	0.946372	0.0345541	MECP2, HNRNPK, PICALM	303	29	29878	10.2008	1	0.745825	0.739613
GO:0007409~axonogenesis	5	1.57729	0.035573	GSK3B, CREB1, ANK3, IGF1R, PICALM	303	122	29878	4.04128	1	0.759286	0.752962
GO:0010800~positive regulation of peptidyl-threonine phosphorylation	3	0.946372	0.03678	GSK3B, CAB39, MET	303	30	29878	9.86073	1	0.767982	0.761586
GO:0060252~positive regulation of glial cell proliferation	3	0.946372	0.03678	MECP2, FLT1, MYC	303	30	29878	9.86073	1	0.767982	0.761586
GO:0045892~negative regulation of DNA-templated transcription	13	4.10095	0.0376278	RB1, HDAC2, ZC3H6, SIRT1, PER2, MECP2, SNW1, HNRNPK, TFDP2, CRY2, MDM4, ZFP397, GZF1	303	661	29878	1.93933	1	0.77275	0.766314
GO:0043161~proteasome-mediated ubiquitin-dependent protein catabolic process	7	2.2082	0.0383116	USP14, GSK3B, CUL1, SPOPL, UBE2G1, SIRT1, NFE2L2	303	244	29878	2.8289	1	0.77275	0.766314
GO:0032007~negative regulation of TOR signaling	3	0.946372	0.0390595	GSK3B, UBR1, SIRT1	303	31	29878	9.54264	1	0.77275	0.766314
GO:1901984~negative regulation of protein acetylation	2	0.630915	0.0398242	GSK3B, SIRT1	303	4	29878	49.3036	1	0.77275	0.766314
GO:0035459~vesicle cargo loading	2	0.630915	0.0398242	MIA2, PICALM	303	4	29878	49.3036	1	0.77275	0.766314
GO:1903061~positive regulation of protein lipidation	2	0.630915	0.0398242	SVIP, RAB3GAP1	303	4	29878	49.3036	1	0.77275	0.766314
GO:0150003~regulation of spontaneous synaptic transmission	2	0.630915	0.0398242	SLC12A2, ITGB1	303	4	29878	49.3036	1	0.77275	0.766314
GO:0030182~neuron differentiation	7	2.2082	0.0404132	MECP2, ITGB1, RB1, HDAC2, NDP, HIPK1, MET	303	247	29878	2.79454	1	0.776338	0.769872
GO:0007517~muscle organ development	4	1.26183	0.0418865	ITGB1, USP2, SIRT1, MET	303	76	29878	5.18986	1	0.796673	0.790037
GO:0032088~negative regulation of NF-kappaB transcription factor activity	4	1.26183	0.0432696	TUT4, ERBIN, TAX1BP1, SIRT1	303	77	29878	5.12246	1	0.800858	0.794188
GO:0070328~triglyceride homeostasis	3	0.946372	0.0437741	PNPLA8, MIA2, RORA	303	33	29878	8.9643	1	0.800858	0.794188
GO:0042771~intrinsic apoptotic signaling pathway in response to DNA damage by p53 class mediator	3	0.946372	0.0437741	SNW1, HIPK1, SIRT1	303	33	29878	8.9643	1	0.800858	0.794188
GO:0055013~cardiac muscle cell development	3	0.946372	0.0437741	HDAC2, MET, MYH6	303	33	29878	8.9643	1	0.800858	0.794188
GO:0031507~heterochromatin formation	4	1.26183	0.0446754	MECP2, RB1, HDAC2, SIRT1	303	78	29878	5.05678	1	0.809636	0.802893
GO:0042147~retrograde transport, endosome to Golgi	4	1.26183	0.0461037	CLTC, WIPF3, GCC2, TBC1D23	303	79	29878	4.99277	1	0.820246	0.813414
GO:0016477~cell migration	8	2.52366	0.0475245	ITGB1, RAB1A, GSK3B, FLT1, PRPF40A, PHLDB2, MET, CDH19	303	324	29878	2.43475	1	0.820246	0.813414
GO:2000757~negative regulation of peptidyl-lysine acetylation	2	0.630915	0.0495307	HDAC2, SIRT1	303	5	29878	39.4429	1	0.820246	0.813414
GO:0099041~vesicle tethering to Golgi	2	0.630915	0.0495307	5730455P16RIK, TBC1D23	303	5	29878	39.4429	1	0.820246	0.813414
GO:1901534~positive regulation of hematopoietic progenitor cell differentiation	2	0.630915	0.0495307	FLT1, KITL	303	5	29878	39.4429	1	0.820246	0.813414
GO:0036016~cellular response to interleukin-3	2	0.630915	0.0495307	GSK3B, JAK2	303	5	29878	39.4429	1	0.820246	0.813414
GO:0110135~Norrin signaling pathway	2	0.630915	0.0495307	FZD4, NDP	303	5	29878	39.4429	1	0.820246	0.813414
GO:1902037~negative regulation of hematopoietic stem cell differentiation	2	0.630915	0.0495307	N4BP2L2, NFE2L2	303	5	29878	39.4429	1	0.820246	0.813414
GO:0060717~chorion development	2	0.630915	0.0495307	PAXIP1, TMED2	303	5	29878	39.4429	1	0.820246	0.813414
GO:0035426~extracellular matrix-cell signaling	2	0.630915	0.0495307	FZD4, NDP	303	5	29878	39.4429	1	0.820246	0.813414
GO:0006974~DNA damage response	11	3.47003	0.05022	MBD4, PAXIP1, SHLD2, UVSSA, MYC, REV1, RBBP6, PARP9, SIRT1, CDC14B, MCL1	303	542	29878	2.00125	1	0.824553	0.817685
GO:0006099~tricarboxylic acid cycle	3	0.946372	0.0512162	IREB2, NDP, DHTKD1	303	36	29878	8.21727	1	0.833783	0.826838
GO:0045672~positive regulation of osteoclast differentiation	3	0.946372	0.0537907	GSK3B, CREB1, ASXL2	303	37	29878	7.99518	1	0.868336	0.861104
GO:0018108~peptidyl-tyrosine phosphorylation	4	1.26183	0.0551391	CLK1, FLT1, KITL, JAK2	303	85	29878	4.64034	1	0.873903	0.866624
GO:0048661~positive regulation of smooth muscle cell proliferation	4	1.26183	0.0551391	GSK3B, FLT1, MYC, IGF1R	303	85	29878	4.64034	1	0.873903	0.866624
GO:0051301~cell division	9	2.83912	0.0558635	RB1, AHCTF1, CCNT2, CCNT1, ZFP207, CLTC, TACC1, WAPL, CDC14A	303	408	29878	2.17516	1	0.873903	0.866624
GO:1904646~cellular response to amyloid-beta	3	0.946372	0.0564102	GSK3B, SIRT1, IGF1R	303	38	29878	7.78478	1	0.873903	0.866624
GO:0031333~negative regulation of protein-containing complex assembly	3	0.946372	0.0564102	GSK3B, XAF1, SVIP	303	38	29878	7.78478	1	0.873903	0.866624
GO:0010667~negative regulation of cardiac muscle cell apoptotic process	3	0.946372	0.0590733	JAK2, SIRT1, NFE2L2	303	39	29878	7.58517	1	0.894542	0.887092
GO:0061304~retinal blood vessel morphogenesis	2	0.630915	0.0591394	FZD4, NDP	303	6	29878	32.8691	1	0.894542	0.887092
GO:0070564~positive regulation of vitamin D receptor signaling pathway	2	0.630915	0.0591394	MN1, SNW1	303	6	29878	32.8691	1	0.894542	0.887092
GO:0048026~positive regulation of mRNA splicing, via spliceosome	3	0.946372	0.0645264	SNW1, THRAP3, NCL	303	41	29878	7.21517	1	0.962622	0.954605
GO:0050821~protein stabilization	6	1.89274	0.0658404	CREB1, ZFP207, USP2, MARCHF7, MDM4, RAB3GAP1	303	213	29878	2.77767	1	0.962622	0.954605
GO:0007029~endoplasmic reticulum organization	3	0.946372	0.067314	CCDC47, ATL2, TMED2	303	42	29878	7.04338	1	0.962622	0.954605
GO:0005977~glycogen metabolic process	3	0.946372	0.067314	GSK3B, PPP1R3A, PHKB	303	42	29878	7.04338	1	0.962622	0.954605
GO:0030512~negative regulation of transforming growth factor beta receptor signaling pathway	4	1.26183	0.0683875	HDAC2, OGT, SIRT1, ZFP451	303	93	29878	4.24117	1	0.962622	0.954605
GO:1900038~negative regulation of cellular response to hypoxia	2	0.630915	0.0686514	OGT, NFE2L2	303	7	29878	28.1735	1	0.962622	0.954605
GO:0060633~negative regulation of transcription initiation by RNA polymerase II	2	0.630915	0.0686514	MYC, ZFP451	303	7	29878	28.1735	1	0.962622	0.954605
GO:0030522~intracellular receptor signaling pathway	2	0.630915	0.0686514	FLT1, RORA	303	7	29878	28.1735	1	0.962622	0.954605
GO:1904293~negative regulation of ERAD pathway	2	0.630915	0.0686514	USP14, SVIP	303	7	29878	28.1735	1	0.962622	0.954605
GO:0007096~regulation of exit from mitosis	2	0.630915	0.0686514	CDC14A, CDC14B	303	7	29878	28.1735	1	0.962622	0.954605
GO:0021766~hippocampus development	4	1.26183	0.0701365	MECP2, GSK3B, HDAC2, IGF1R	303	94	29878	4.19605	1	0.969357	0.961283
GO:0030010~establishment of cell polarity	3	0.946372	0.0701409	GSK3B, PHLDB2, IGF1R	303	43	29878	6.87958	1	0.969357	0.961283
GO:0007098~centrosome cycle	3	0.946372	0.073006	PCM1, CEP120, HAUS6	303	44	29878	6.72322	1	0.994642	0.986357
GO:0045814~negative regulation of gene expression, epigenetic	3	0.946372	0.073006	N6AMT1, MTF2, MPHOSPH8	303	44	29878	6.72322	1	0.994642	0.986357
GO:0032868~response to insulin	4	1.26183	0.0755033	EPM2AIP1, CRY2, OGT, SIRT1	303	97	29878	4.06628	1	0.996476	0.988176
GO:0060079~excitatory postsynaptic potential	3	0.946372	0.0759082	MECP2, MET, RAB3GAP1	303	45	29878	6.57382	1	0.996476	0.988176
GO:0032467~positive regulation of cytokinesis	3	0.946372	0.0759082	CDC14A, IGF1R, CDC14B	303	45	29878	6.57382	1	0.996476	0.988176
GO:0051028~mRNA transport	4	1.26183	0.0773315	RANBP2, ENY2, AHCTF1, THRAP3	303	98	29878	4.02479	1	0.996476	0.988176
GO:0061299~retina vasculature morphogenesis in camera-type eye	2	0.630915	0.0780674	FZD4, NDP	303	8	29878	24.6518	1	0.996476	0.988176
GO:0036499~PERK-mediated unfolded protein response	2	0.630915	0.0780674	TMED2, NFE2L2	303	8	29878	24.6518	1	0.996476	0.988176
GO:1903944~negative regulation of hepatocyte apoptotic process	2	0.630915	0.0780674	RB1, IGF1R	303	8	29878	24.6518	1	0.996476	0.988176
GO:0000375~RNA splicing, via transesterification reactions	2	0.630915	0.0780674	SLU7, SRRM1	303	8	29878	24.6518	1	0.996476	0.988176
GO:0042754~negative regulation of circadian rhythm	2	0.630915	0.0780674	PER2, CRY2	303	8	29878	24.6518	1	0.996476	0.988176
GO:0045214~sarcomere organization	3	0.946372	0.0788466	ITGB1, MYH6, LMOD2	303	46	29878	6.43091	1	0.996476	0.988176
GO:0090307~mitotic spindle assembly	3	0.946372	0.0788466	ZFP207, CLTC, MYBL2	303	46	29878	6.43091	1	0.996476	0.988176
GO:0045766~positive regulation of angiogenesis	5	1.57729	0.0840034	ITGB1, FLT1, SIRT1, HK2, NFE2L2	303	163	29878	3.02476	1	1	0.992188
GO:2000300~regulation of synaptic vesicle exocytosis	3	0.946372	0.0848276	SLC4A8, SNAP29, RAB5A	303	48	29878	6.16295	1	1	0.992188
GO:0007007~inner mitochondrial membrane organization	2	0.630915	0.0873886	MYC, GHITM	303	9	29878	21.9127	1	1	0.992188
GO:0009404~toxin metabolic process	2	0.630915	0.0873886	N6AMT1, FMO2	303	9	29878	21.9127	1	1	0.992188
GO:0016240~autophagosome membrane docking	2	0.630915	0.0873886	STX17, SNAP29	303	9	29878	21.9127	1	1	0.992188
GO:1902237~positive regulation of endoplasmic reticulum stress-induced intrinsic apoptotic signaling pathway	2	0.630915	0.0873886	SERINC3, SIRT1	303	9	29878	21.9127	1	1	0.992188
GO:0061000~negative regulation of dendritic spine development	2	0.630915	0.0873886	MECP2, HDAC2	303	9	29878	21.9127	1	1	0.992188
GO:0001731~formation of translation preinitiation complex	2	0.630915	0.0873886	EIF5, EIF2S3X	303	9	29878	21.9127	1	1	0.992188
GO:0040029~epigenetic regulation of gene expression	3	0.946372	0.090941	KMT2E, MECP2, MTF2	303	50	29878	5.91644	1	1	0.992188
GO:0017148~negative regulation of translation	4	1.26183	0.092638	XRN1, NCL, IREB2, PUS7	303	106	29878	3.72103	1	1	0.992188
GO:0018105~peptidyl-serine phosphorylation	5	1.57729	0.0943915	CLK1, GSK3B, TBK1, CAB39, HIPK1	303	170	29878	2.90021	1	1	0.992188
GO:0032728~positive regulation of interferon-beta production	3	0.946372	0.0971791	TBK1, POLR3B, TOMM70A	303	52	29878	5.68888	1	1	0.992188
GO:0055085~transmembrane transport	9	2.83912	0.0987304	SLC12A2, SLC4A8, SLC12A4, SLC31A1, ABCB7, SLC17A5, TRPM7, SLC30A1, SLC7A2	303	462	29878	1.92092	1	1	0.992188

## Sheet: WT Control 20-24h
DAVID: GO BP Terms	Count	%	PValue	Genes	List Total	Pop Hits	Pop Total	Fold Enrichment	Bonferroni	Benjamini	FDR
GO:0045944~positive regulation of transcription by RNA polymerase II	25	13.5135	4.03188e-07	CEBPB, PID1, CHD6, PIK3R1, FOXO1, ABRA, GLIS2, RPS6KA5, ATOH8, DVL3, SOX9, HIVEP2, ARID2, BCL9L, RBM14, KLF12, KLF13, EBF3, BAZ1B, SMARCA2, BMP6, CARM1, REL, CDK12, PPARA	176	1264	29878	3.35762	0.000457514	0.000457618	0.000455199
GO:0000122~negative regulation of transcription by RNA polymerase II	20	10.8108	6.79971e-06	TLE4, CEBPB, KLF12, ZBTB14, ZBTB16, YLPM1, SOX13, ETV3, KLF3, SORBS3, BMP6, GLIS2, SMAD7, ZBTB6, MIER3, DNAJB4, SOX9, PPARA, ZFP366, SKIL	176	997	29878	3.40544	0.00768799	0.00385884	0.00383844
GO:0006357~regulation of transcription by RNA polymerase II	24	12.973	2.553e-05	ZFP689, CEBPB, KLF12, KLF13, ZBTB14, BRPF3, TSC22D3, ZBTB16, SOX13, EBF3, ETV3, CHD1, SMARCA2, KLF3, FOXO1, GLIS2, SMAD7, BCL7A, HIVEP2, SOX9, ADNP, ARID2, ZFP597, ZFP276	176	1506	29878	2.70536	0.0285611	0.00965883	0.00960777
GO:0006338~chromatin remodeling	9	4.86486	6.92826e-05	BCL7A, CARM1, CHD6, TOP1, SOX9, BAZ1B, ARID2, SMARCA2, CHD1	176	231	29878	6.61408	0.075626	0.0196589	0.019555
GO:0006355~regulation of DNA-templated transcription	21	11.3514	0.000117055	TLE4, ZFP689, TLE3, CEBPB, KLF12, BRPF3, ZBTB16, SOX13, EBF3, ETV3, SMARCA2, FOXO1, SMAD7, RPS6KA5, CARM1, REL, SOX9, PPARA, ARID2, ZFP280C, TMPO	176	1336	29878	2.6684	0.124417	0.022244	0.0221264
GO:0008285~negative regulation of cell population proliferation	11	5.94595	0.000117589	MTBP, KLF13, CLMN, WNK2, ZBTB16, CTH, ZFP503, PODN, ARID2, ETV3, SMARCA2	176	394	29878	4.73953	0.124948	0.022244	0.0221264
GO:0090090~negative regulation of canonical Wnt signaling pathway	7	3.78378	0.000228363	TLE4, TLE3, LATS2, SOX13, SOX9, MCC, FOXO1	176	146	29878	8.13924	0.228348	0.0370275	0.0368317
GO:0006366~transcription by RNA polymerase II	8	4.32432	0.000443503	CEBPB, KLF13, PIK3R1, CDK12, SOX9, ABRA, BCL9L, TAF1	176	231	29878	5.87918	0.395581	0.0629219	0.0625893
GO:0045893~positive regulation of DNA-templated transcription	13	7.02703	0.00119824	CEBPB, ZBTB16, EBF3, SMARCA2, FOXO1, ABRA, GLIS2, ATOH8, REL, DVL3, SOX9, PPARA, BANP	176	723	29878	3.05242	0.743549	0.151111	0.150313
GO:0030512~negative regulation of transforming growth factor beta receptor signaling pathway	5	2.7027	0.00221367	PPARA, SKIL, VASN, BCL9L, SMAD7	176	93	29878	9.12696	0.919162	0.228225	0.227019
GO:0016310~phosphorylation	12	6.48649	0.00243428	GAK, PDXK, WEE1, LATS2, RPS6KA5, MAST2, WNK2, PIK3R1, CDK12, BAZ1B, DUSP16, TAF1	176	684	29878	2.97827	0.937104	0.228225	0.227019
GO:0051216~cartilage development	5	2.7027	0.00267758	ZBTB16, BMP8A, SOX9, SULF1, BMP6	176	98	29878	8.66129	0.952315	0.228225	0.227019
GO:0006325~chromatin organization	9	4.86486	0.0026918	BRPF3, SETD1B, CARM1, CHD6, BAZ1B, ARID2, SMARCA2, CHD1, BANP	176	403	29878	3.7912	0.95308	0.228225	0.227019
GO:0120163~negative regulation of cold-induced thermogenesis	4	2.16216	0.00281511	TLE3, ARRDC3, ACOT11, ABHD6	176	48	29878	14.1468	0.959224	0.228225	0.227019
GO:0045600~positive regulation of fat cell differentiation	4	2.16216	0.00414425	CEBPB, NOCT, ZBTB16, CARM1	176	55	29878	12.3463	0.991027	0.290183	0.288649
GO:0060070~canonical Wnt signaling pathway	5	2.7027	0.00418656	LATS2, DVL3, SOX9, FOXO1, BCL9L	176	111	29878	7.64691	0.991449	0.290183	0.288649
GO:0001822~kidney development	6	3.24324	0.00456143	ZBTB14, MMP17, SULF1, PCNT, BMP6, GLIS2	176	183	29878	5.56595	0.994423	0.290183	0.288649
GO:0007417~central nervous system development	5	2.7027	0.00460203	ANKLE2, ZBTB16, SLC2A1, SOX9, GLIS2	176	114	29878	7.44567	0.994675	0.290183	0.288649
GO:0043066~negative regulation of apoptotic process	11	5.94595	0.00555031	PDXK, ANKLE2, API5, CTH, MLST8, PIK3R1, SOX9, CBL, PCNT, HSPA1B, FOXO1	176	657	29878	2.84228	0.998195	0.326822	0.325094
GO:0045892~negative regulation of DNA-templated transcription	11	5.94595	0.0057844	TLE4, CEBPB, RPS6KA5, ZBTB14, ZBTB16, ATOH8, ZFP503, SOX13, SOX9, SMARCA2, GLIS2	176	661	29878	2.82508	0.998618	0.326822	0.325094
GO:0051693~actin filament capping	3	1.62162	0.00604693	DMTN, SPTAN1, SPTBN2	176	20	29878	25.4642	0.998976	0.326822	0.325094
GO:0030154~cell differentiation	14	7.56757	0.00645192	TLE3, CEBPB, BMP8A, SOX13, OSGIN1, ETV3, BMP6, FOXO1, GLIS2, SMAD7, ATOH8, SOX9, PPARA, SKIL	176	1005	29878	2.36483	0.999355	0.33286	0.331101
GO:0032332~positive regulation of chondrocyte differentiation	3	1.62162	0.00729563	ZBTB16, SOX9, BMP6	176	22	29878	23.1493	0.999754	0.360023	0.35812
GO:0046889~positive regulation of lipid biosynthetic process	3	1.62162	0.00795989	MLST8, ABHD6, PPARA	176	23	29878	22.1428	0.999885	0.376436	0.374446
GO:0070316~regulation of G0 to G1 transition	3	1.62162	0.0108754	BCL7A, ARID2, SMARCA2	176	27	29878	18.8624	0.999996	0.486786	0.484212
GO:0006468~protein phosphorylation	10	5.40541	0.011151	GAK, WEE1, LATS2, RPS6KA5, MAST2, WNK2, PIK3R1, CDK12, SOX9, CBL	176	620	29878	2.73809	0.999997	0.486786	0.484212
GO:0034097~response to cytokine	4	2.16216	0.0116698	REL, IL6RA, OSMR, SKIL	176	80	29878	8.48807	0.999998	0.490564	0.48797
GO:2000819~regulation of nucleotide-excision repair	3	1.62162	0.0133244	BCL7A, ARID2, SMARCA2	176	30	29878	16.9761	1	0.540115	0.53726
GO:0035556~intracellular signal transduction	8	4.32432	0.0140416	LATS2, RPS6KA5, SLC7A8, MAST2, WNK2, ACOT11, DVL3, SMAD7	176	432	29878	3.14373	1	0.549559	0.546653
GO:0001937~negative regulation of endothelial cell proliferation	3	1.62162	0.0178811	ATOH8, SULF1, XDH	176	35	29878	14.551	1	0.672417	0.668862
GO:0030071~regulation of mitotic metaphase/anaphase transition	3	1.62162	0.018861	BCL7A, ARID2, SMARCA2	176	36	29878	14.1468	1	0.672417	0.668862
GO:0032868~response to insulin	4	2.16216	0.0194904	SLC2A1, PIK3R1, PPARA, FOXO1	176	97	29878	7.00047	1	0.672417	0.668862
GO:0055085~transmembrane transport	8	4.32432	0.0195505	KCNC1, SLC7A8, SLC43A3, SLC25A30, SLC2A1, ITPR2, SLC35A5, SLC25A25	176	462	29878	2.93959	1	0.672417	0.668862
GO:0035622~intrahepatic bile duct development	2	1.08108	0.0232247	GAK, SOX9	176	4	29878	84.8807	1	0.775296	0.771198
GO:0061351~neural precursor cell proliferation	3	1.62162	0.0274734	GAK, ZFP503, PCNT	176	44	29878	11.5746	1	0.878626	0.873981
GO:0050731~positive regulation of peptidyl-tyrosine phosphorylation	4	2.16216	0.0282872	MLST8, IL6RA, ADNP, BMP6	176	112	29878	6.06291	1	0.878626	0.873981
GO:2000781~positive regulation of double-strand break repair	3	1.62162	0.0286424	BCL7A, ARID2, SMARCA2	176	45	29878	11.3174	1	0.878626	0.873981
GO:0010629~negative regulation of gene expression	7	3.78378	0.0307654	NOCT, ATOH8, ZFP503, REL, ADNP, SOX9, XDH	176	400	29878	2.97082	1	0.918913	0.914055
GO:0008283~cell population proliferation	6	3.24324	0.0337664	ZBTB16, CARM1, SOX9, SMARCA2, GLUL, TNS3	176	304	29878	3.35055	1	0.982687	0.977493
GO:0120183~positive regulation of focal adhesion disassembly	2	1.08108	0.0346352	PIK3R1, MAPRE2	176	6	29878	56.5871	1	0.982773	0.977578
GO:0007010~cytoskeleton organization	4	2.16216	0.0358671	DMTN, MAST2, MLST8, SOX9	176	123	29878	5.52069	1	0.985894	0.980682
GO:0050821~protein stabilization	5	2.7027	0.0368454	STXBP4, IRGM2, DVL3, PIK3R1, SMAD7	176	213	29878	3.98501	1	0.985894	0.980682
GO:0034504~protein localization to nucleus	3	1.62162	0.0373606	ZBTB16, SOX9, BANP	176	52	29878	9.79392	1	0.985894	0.980682
GO:0007049~cell cycle	9	4.86486	0.0382197	GAK, MTBP, WEE1, ANKLE2, LATS2, CDCA8, MAPRE2, TAF1, BANP	176	650	29878	2.35054	1	0.985894	0.980682
GO:0045663~positive regulation of myoblast differentiation	3	1.62162	0.0400157	PIK3R1, ARID2, SMARCA2	176	54	29878	9.43119	1	1	0.995591
GO:0065003~protein-containing complex assembly	4	2.16216	0.041181	DMTN, IRGM2, SLC2A1, SOX9	176	130	29878	5.22343	1	1	0.995591
GO:0048286~lung alveolus development	3	1.62162	0.0513092	MAN1A2, MAN2A1, TNS3	176	62	29878	8.21426	1	1	0.995591
GO:2000045~regulation of G1/S transition of mitotic cell cycle	3	1.62162	0.0527927	BCL7A, ARID2, SMARCA2	176	63	29878	8.08387	1	1	0.995591
GO:0014823~response to activity	3	1.62162	0.055805	CBL, SLC25A25, BMP6	176	65	29878	7.83514	1	1	0.995591
GO:0030336~negative regulation of cell migration	4	2.16216	0.0565419	ABHD6, PODN, ARID2, SULF1	176	148	29878	4.58814	1	1	0.995591
GO:0060350~endochondral bone morphogenesis	2	1.08108	0.05706	CARM1, SOX9	176	10	29878	33.9523	1	1	0.995591
GO:0043547~positive regulation of GTPase activity	4	2.16216	0.0574637	DOCK10, DVL3, RAB11FIP2, MAPRE2	176	149	29878	4.55735	1	1	0.995591
GO:0045603~positive regulation of endothelial cell differentiation	2	1.08108	0.0625848	ATOH8, BMP6	176	11	29878	30.8657	1	1	0.995591
GO:0007275~multicellular organism development	12	6.48649	0.0629921	TLE3, HEG1, ATOH8, BMP8A, PRICKLE3, DVL3, EBF3, NEPRO, BMP6, MTURN, GLIS2, BANP	176	1111	29878	1.83361	1	1	0.995591
GO:0001934~positive regulation of protein phosphorylation	5	2.7027	0.0671572	IRGM2, CDCA8, DVL3, PIK3R1, SOX9	176	260	29878	3.26464	1	1	0.995591
GO:0046322~negative regulation of fatty acid oxidation	2	1.08108	0.0680774	FMO1, SOX9	176	12	29878	28.2936	1	1	0.995591
GO:0006629~lipid metabolic process	9	4.86486	0.071352	GSTA3, MID1IP1, CTH, ACOT11, AOX1, ABHD6, OCRL, LDLRAP1, PPARA	176	742	29878	2.0591	1	1	0.995591
GO:0032922~circadian regulation of gene expression	3	1.62162	0.0733792	NOCT, TOP1, PPARA	176	76	29878	6.70111	1	1	0.995591
GO:0008286~insulin receptor signaling pathway	3	1.62162	0.0733792	STXBP4, PIK3R1, FOXO1	176	76	29878	6.70111	1	1	0.995591
GO:0003170~heart valve development	2	1.08108	0.073538	ZBTB14, SOX9	176	13	29878	26.1171	1	1	0.995591
GO:0002064~epithelial cell development	2	1.08108	0.073538	GAK, ADAMTSL4	176	13	29878	26.1171	1	1	0.995591
GO:0035264~multicellular organism growth	4	2.16216	0.0752346	HEG1, PCNT, SLC25A25, SPTBN2	176	167	29878	4.06614	1	1	0.995591
GO:0008284~positive regulation of cell population proliferation	8	4.32432	0.0766718	NMB, BCL7A, CARM1, IL6RA, SOX9, OSMR, SMARCA2, TNS3	176	627	29878	2.16601	1	1	0.995591
GO:0018105~peptidyl-serine phosphorylation	4	2.16216	0.0784476	LATS2, RPS6KA5, MAST2, TOP1	176	170	29878	3.99439	1	1	0.995591
GO:0070166~enamel mineralization	2	1.08108	0.0843639	PPARA, FOXO1	176	15	29878	22.6348	1	1	0.995591
GO:0048661~positive regulation of smooth muscle cell proliferation	3	1.62162	0.0888873	IL6RA, PIK3R1, SULF1	176	85	29878	5.99158	1	1	0.995591
GO:0023051~regulation of signaling	2	1.08108	0.0897297	CBL, MTURN	176	16	29878	21.2202	1	1	0.995591
GO:0009267~cellular response to starvation	3	1.62162	0.0906663	PPARA, GLUL, FOXO1	176	86	29878	5.92191	1	1	0.995591
GO:0061036~positive regulation of cartilage development	2	1.08108	0.0950641	ZBTB16, SOX9	176	17	29878	19.9719	1	1	0.995591
GO:2001171~positive regulation of ATP biosynthetic process	2	1.08108	0.0950641	PID1, PPARA	176	17	29878	19.9719	1	1	0.995591
GO:0042127~regulation of cell population proliferation	4	2.16216	0.0986888	PID1, OSGIN1, SOX9, FOXO1	176	188	29878	3.61194	1	1	0.995591

## Sheet: WT KPC 0-4h
DAVID: GO BP Terms	Count	%	PValue	Genes	List Total	Pop Hits	Pop Total	Fold Enrichment	Bonferroni	Benjamini	FDR
GO:0006954~inflammatory response	19	7.16981	1.75206e-08	CSF1R, ECM1, TPSB2, ANXA1, SLC11A1, PTAFR, CYBA, LILRB4B, HDAC7, C3, IL1RL1, HCK, ALOX5, FASN, COL6A1, DPEP1, CD14, PF4, CMKLR1	255	410	29878	5.42977	3.30783e-05	3.30789e-05	3.26584e-05
GO:0002376~immune system process	20	7.54717	3.40724e-07	C1QB, C1QA, CSF1R, CD74, SEMA4A, C1RA, FCER1G, ANXA1, TNFRSF13B, UNC93B1, CFP, IFI30, LILRB4B, C3, HCK, TYROBP, SERPING1, TNFAIP8L2, CD14, C1QC	255	555	29878	4.22229	0.00064308	0.000321643	0.000317555
GO:0030199~collagen fibril organization	7	2.64151	1.46853e-05	SELENON, MMP11, COL5A2, COL6A1, DPT, ANTXR2, LOXL2	255	62	29878	13.2287	0.0273451	0.00924192	0.00912444
GO:0008360~regulation of cell shape	9	3.39623	3.75119e-05	GNA13, CSF1R, HCK, SEMA4A, FMNL1, ANXA1, RHOJ, CDC42EP2, PLXNC1	255	146	29878	7.22272	0.0683739	0.0170124	0.0167961
GO:0010628~positive regulation of gene expression	17	6.41509	6.01787e-05	KDM4A, CSF1R, CD74, GSN, SPI1, TLE1, SLC11A1, IGF1, DLL1, F3, OLFM1, TYROBP, SMO, SH3PXD2B, CTSH, ATP13A2, SLC38A2	255	598	29878	3.33088	0.107404	0.0170124	0.0167961
GO:0019886~antigen processing and presentation of exogenous peptide antigen via MHC class II	5	1.88679	6.58178e-05	CD74, FCER1G, UNC93B1, IFI30, LGMN	255	26	29878	22.5324	0.116857	0.0170124	0.0167961
GO:0032760~positive regulation of tumor necrosis factor production	8	3.01887	7.36867e-05	CSF1R, PTPRC, TYROBP, FCER1G, SPHK2, PTAFR, CYBA, CD14	255	119	29878	7.87688	0.129881	0.0170124	0.0167961
GO:0045087~innate immune response	16	6.03774	7.48467e-05	C1QB, C1QA, CSF1R, C1RA, FCER1G, ANXA1, DAPK1, UNC93B1, CYBA, CFP, C3, HCK, SERPING1, TNFAIP8L2, CD14, C1QC	255	545	29878	3.43981	0.131785	0.0170124	0.0167961
GO:0007155~cell adhesion	17	6.41509	8.10971e-05	TOR1A, ITGAM, JUP, ITGB2, DPT, NID2, THBS3, COL6A2, COL6A1, BOC, MXRA8, ZYX, COL6A3, SIGLEC1, TGFBI, PLPP3, SCARF2	255	614	29878	3.24408	0.141971	0.0170124	0.0167961
GO:0032930~positive regulation of superoxide anion generation	5	1.88679	0.000102491	TYROBP, ITGAM, PRKCD, ITGB2, CYBA	255	29	29878	20.2015	0.17594	0.0193502	0.0191043
GO:0006508~proteolysis	17	6.41509	0.000138166	CPA3, TPSB2, C1RA, ACE, LVRN, MCPT4, HTRA3, ADAM33, ADAMTS4, MMP11, ADAMTS15, MMP14, BMP1, DPEP1, CTSH, RHBDL3, LGMN	255	643	29878	3.09777	0.229622	0.0231208	0.0228269
GO:0006958~complement activation, classical pathway	6	2.26415	0.000146954	C1QB, C3, C1QA, C1RA, SERPING1, C1QC	255	59	29878	11.9155	0.242301	0.0231208	0.0228269
GO:0150064~vertebrate eye-specific patterning	3	1.13208	0.000214752	C3, C1QA, ITGAM	255	3	29878	117.169	0.333354	0.0311887	0.0307922
GO:0030036~actin cytoskeleton organization	10	3.77358	0.000244131	FMNL1, SFRP1, TYROBP, ANXA1, GSN, STARD8, RHOJ, CDC42EP2, PDLIM4, SSH1	255	242	29878	4.84168	0.369332	0.0329228	0.0325043
GO:0006898~receptor-mediated endocytosis	6	2.26415	0.000307903	ITGAM, MRC1, ITGB2, CD14, DNM1, TGFBR2	255	69	29878	10.1886	0.440891	0.0387548	0.0382621
GO:0007229~integrin-mediated signaling pathway	7	2.64151	0.000347007	TYROBP, ITGAM, FCER1G, ITGB2, ZYX, ADAM33, PLPP3	255	109	29878	7.52459	0.480695	0.0405278	0.0400126
GO:0032755~positive regulation of interleukin-6 production	7	2.64151	0.000420924	CD74, TYROBP, FCER1G, SPHK2, UNC93B1, PTAFR, CYBA	255	113	29878	7.25823	0.548361	0.0405278	0.0400126
GO:0150062~complement-mediated synapse pruning	3	1.13208	0.000427091	C3, C1QA, ITGAM	255	4	29878	87.8765	0.553591	0.0405278	0.0400126
GO:1904151~positive regulation of microglial cell mediated cytotoxicity	3	1.13208	0.000427091	TYROBP, SPI1, ITGAM	255	4	29878	87.8765	0.553591	0.0405278	0.0400126
GO:0007411~axon guidance	9	3.39623	0.000430234	CSF1R, NOTCH3, SEMA4A, EPHA10, BOC, NTN4, HMCN2, GAS1, SLIT3	255	208	29878	5.0698	0.556233	0.0405278	0.0400126
GO:0050732~negative regulation of peptidyl-tyrosine phosphorylation	4	1.50943	0.000450786	SFRP1, PTPRC, PRKCD, IGF1	255	18	29878	26.0375	0.57313	0.0405278	0.0400126
GO:0050821~protein stabilization	9	3.39623	0.000503615	NCOR2, CD74, GRN, TYROBP, SMO, TMEM88, IGF1, IFI30, PLPP3	255	213	29878	4.95079	0.613671	0.041934	0.0414009
GO:0045766~positive regulation of angiogenesis	8	3.01887	0.000510848	C3, ECM1, GRN, JUP, ITGB2, CTSH, F3, TGFBR2	255	163	29878	5.75061	0.618913	0.041934	0.0414009
GO:0045892~negative regulation of DNA-templated transcription	16	6.03774	0.000585577	KDM4A, SPI1, TLE1, CTBP2, KCTD1, ENO1, CBFA2T3, GLIS2, HDAC7, LOXL2, NCOR2, SFRP1, SMO, CREB3L1, CRY1, RREB1	255	661	29878	2.83615	0.669085	0.045449	0.0448713
GO:0008285~negative regulation of cell population proliferation	12	4.5283	0.000601814	KANK2, RBM38, CSF1R, IL1RL1, SFRP1, DPT, SLIT3, IGF1, PODN, DLL1, CBFA2T3, TGFBR2	255	394	29878	3.56859	0.679081	0.045449	0.0448713
GO:0030593~neutrophil chemotaxis	6	2.26415	0.000683574	PREX1, ITGAM, FCER1G, ITGB2, DPEP1, PF4	255	82	29878	8.57331	0.725012	0.0494951	0.0488659
GO:0098883~synapse pruning	3	1.13208	0.000707821	C1QB, C1QA, C1QC	255	5	29878	70.3012	0.737326	0.0494951	0.0488659
GO:0045600~positive regulation of fat cell differentiation	5	1.88679	0.00123801	SFRP1, ZFP385A, SH3PXD2B, IGF1, CMKLR1	255	55	29878	10.6517	0.903558	0.0834772	0.0824161
GO:0043315~positive regulation of neutrophil degranulation	3	1.13208	0.00146979	ITGAM, PTAFR, ITGB2	255	7	29878	50.2151	0.937776	0.0956887	0.0944723
GO:0006670~sphingosine metabolic process	3	1.13208	0.0024915	SPHK2, NAAA, PLPP3	255	9	29878	39.0562	0.990994	0.151625	0.149698
GO:0030154~cell differentiation	19	7.16981	0.00253245	RBM38, NOTCH3, SEMA4A, SPI1, CTBP2, USH1C, DLL1, CBFA2T3, RASGRP4, GLIS2, TGFBR2, GNA13, HCK, SFRP1, BMP1, SH3PXD2B, MXRA8, SLIT3, AHDC1	255	1005	29878	2.21513	0.991665	0.151625	0.149698
GO:0050766~positive regulation of phagocytosis	5	1.88679	0.00256992	C3, PTPRC, FCER1G, SLC11A1, CYBA	255	67	29878	8.74393	0.992236	0.151625	0.149698
GO:0007165~signal transduction	23	8.67925	0.00271994	ECM1, FCER1G, ANXA1, GPR34, CLEC12A, DAPK1, STARD8, TGFBRAP1, PTAFR, ARAP2, FZD8, PIK3R2, LSP1, ADRA1A, LRRC30, MRGPRB2, GNA13, OLFM1, IL1RL1, SMO, PLPP3, RALGDS, CMKLR1	255	1346	29878	2.00214	0.994155	0.155614	0.153636
GO:0042590~antigen processing and presentation of exogenous peptide antigen via MHC class I	3	1.13208	0.00309694	CLEC4A1, FCER1G, IFI30	255	10	29878	35.1506	0.997138	0.171971	0.169785
GO:0001503~ossification	7	2.64151	0.00342591	ECM1, CLEC3B, MMP14, BMP1, SMO, COL5A2, COL6A1	255	170	29878	4.82459	0.998465	0.184804	0.182454
GO:0006911~phagocytosis, engulfment	4	1.50943	0.00381108	ITGAM, GSN, FCER1G, ITGB2	255	37	29878	12.6669	0.99926	0.19987	0.197329
GO:0006629~lipid metabolic process	15	5.66038	0.00474716	CERK, SPHK2, PLA2G4E, ELOVL3, FAH, C3, FADS2, ALOX5, FASN, NAAA, TBXAS1, PNPLA3, DPEP1, A4GALT, PLPP3	255	742	29878	2.36864	0.999875	0.242233	0.239154
GO:0006909~phagocytosis	5	1.88679	0.00602977	HCK, ANXA1, ITGAM, SLC11A1, ITGB2	255	85	29878	6.89227	0.999989	0.289049	0.285375
GO:0048661~positive regulation of smooth muscle cell proliferation	5	1.88679	0.00602977	NOTCH3, PTAFR, CYBA, IGF1, TGFBR2	255	85	29878	6.89227	0.999989	0.289049	0.285375
GO:0097242~amyloid-beta clearance	3	1.13208	0.00612392	C3, ITGAM, ITGB2	255	14	29878	25.1076	0.999991	0.289049	0.285375
GO:0002430~complement receptor mediated signaling pathway	3	1.13208	0.00702666	C3, ITGAM, CMKLR1	255	15	29878	23.4337	0.999998	0.308522	0.3046
GO:0044419~biological process involved in interspecies interaction between organisms	3	1.13208	0.00702666	MGL2, CD207, CD209A	255	15	29878	23.4337	0.999998	0.308522	0.3046
GO:0007275~multicellular organism development	19	7.16981	0.00702672	CSF1R, NOTCH3, SEMA4A, SPI1, FZD8, EBF3, DLL1, DISP1, GLIS2, OLFM1, SFRP1, BMP1, SMO, TMEM88, CREB3L1, SLIT3, PLPP3, HOXC8, AHDC1	255	1111	29878	2.00378	0.999998	0.308522	0.3046
GO:0007599~hemostasis	4	1.50943	0.00747351	PROCR, ZFP385A, SERPING1, F3	255	47	29878	9.9718	0.999999	0.316496	0.312472
GO:0010629~negative regulation of gene expression	10	3.77358	0.00754359	KDM4A, OLFM1, SFRP1, SPI1, ACE, SMO, CREB3L1, SLIT3, IGF1, LGMN	255	400	29878	2.92922	0.999999	0.316496	0.312472
GO:0008284~positive regulation of cell population proliferation	13	4.90566	0.00781706	CSF1R, GRN, SPHK2, IGF1, DLL1, HCK, SFRP1, SMO, CTSH, FLT3L, GAS1, CRLF1, LGMN	255	627	29878	2.42933	1	0.320606	0.316531
GO:0043491~phosphatidylinositol 3-kinase/protein kinase B signal transduction	5	1.88679	0.00825021	COL6A2, COL6A1, COL6A3, PIK3R2, IGF1	255	93	29878	6.29939	1	0.320606	0.316531
GO:0050679~positive regulation of epithelial cell proliferation	5	1.88679	0.00825021	GRN, SFRP1, SMO, GAS1, IGF1	255	93	29878	6.29939	1	0.320606	0.316531
GO:0030335~positive regulation of cell migration	8	3.01887	0.00888438	CSF1R, PREX1, SEMA4A, GRN, MMP14, SMO, CTSH, IGF1	255	272	29878	3.44614	1	0.320606	0.316531
GO:0061061~muscle structure development	3	1.13208	0.00900007	SELENON, COL6A1, PDLIM4	255	17	29878	20.6768	1	0.320606	0.316531
GO:0030857~negative regulation of epithelial cell differentiation	3	1.13208	0.00900007	CSF1R, SMO, DLL1	255	17	29878	20.6768	1	0.320606	0.316531
GO:0060766~negative regulation of androgen receptor signaling pathway	3	1.13208	0.00900007	NCOR2, SFRP1, IGF1	255	17	29878	20.6768	1	0.320606	0.316531
GO:0001780~neutrophil homeostasis	3	1.13208	0.00900007	CSF1R, ANXA1, LILRB4B	255	17	29878	20.6768	1	0.320606	0.316531
GO:0045907~positive regulation of vasoconstriction	4	1.50943	0.00987493	ACE, ALOX5, TBXAS1, ADRA1A	255	52	29878	9.01297	1	0.340522	0.336193
GO:0016322~neuron remodeling	3	1.13208	0.0100687	C3, C1QA, NTN4	255	18	29878	19.5281	1	0.340522	0.336193
GO:0030316~osteoclast differentiation	4	1.50943	0.0104028	CSF1R, SFRP1, TYROBP, FCER1G	255	53	29878	8.84292	1	0.340522	0.336193
GO:0031623~receptor internalization	4	1.50943	0.0104028	FCER1G, ITGB2, LILRB4B, DNM1	255	53	29878	8.84292	1	0.340522	0.336193
GO:0007179~transforming growth factor beta receptor signaling pathway	5	1.88679	0.0105837	SELENON, SPI1, ZYX, LTBP4, TGFBR2	255	100	29878	5.85843	1	0.340522	0.336193
GO:0042307~positive regulation of protein import into nucleus	4	1.50943	0.0109467	JUP, SMO, PRKCD, PIK3R2	255	54	29878	8.67916	1	0.340522	0.336193
GO:0009953~dorsal/ventral pattern formation	4	1.50943	0.0109467	BMP1, SMO, GAS1, DISP1	255	54	29878	8.67916	1	0.340522	0.336193
GO:0006915~apoptotic process	13	4.90566	0.011002	KANK2, PLEKHF1, DAPK1, PRKCD, LSP1, TGFBR2, MARCKS, SMO, NOA1, ZFP385A, COL6A1, CTSH, GAS1	255	657	29878	2.31841	1	0.340522	0.336193
GO:0019221~cytokine-mediated signaling pathway	6	2.26415	0.0123245	CSF1R, IL10RA, F3, LILRB4B, CRLF1, PF4	255	161	29878	4.36653	1	0.370148	0.365443
GO:0045944~positive regulation of transcription by RNA polymerase II	20	7.54717	0.0123513	TOP2A, NOTCH3, SPI1, JUP, CTBP2, SLC11A1, ZFP646, MICAL2, PIK3R2, EBF3, IGF1, MAFA, DLL1, GLIS2, SMO, CREB3L1, ZFP142, FLT3L, RREB1, PF4	255	1264	29878	1.85393	1	0.370148	0.365443
GO:0007224~smoothened signaling pathway	5	1.88679	0.0128927	SMO, BOC, GAS1, DISP1, TGFBR2	255	106	29878	5.52682	1	0.380334	0.3755
GO:0001525~angiogenesis	8	3.01887	0.013312	GNA13, CCDC134, SEMA4A, ECM1, MMP14, RHOJ, FZD8, TGFBI	255	294	29878	3.18826	1	0.386663	0.381747
GO:0045576~mast cell activation	3	1.13208	0.0135907	FCER1G, LILRB4B, MRGPRB2	255	21	29878	16.7384	1	0.388776	0.383834
GO:0002244~hematopoietic progenitor cell differentiation	5	1.88679	0.0141584	TOP2A, SFRP1, PTPRC, TIFAB, TNFRSF13B	255	109	29878	5.37471	1	0.389841	0.384885
GO:0042742~defense response to bacterium	7	2.64151	0.0141818	ADAMTS4, FCER1G, LYZ2, SLC11A1, PRKCD, SLC9A9, SLAMF9	255	230	29878	3.566	1	0.389841	0.384885
GO:0030278~regulation of ossification	3	1.13208	0.0148668	CCDC134, SFRP1, CREB3L1	255	22	29878	15.9775	1	0.389841	0.384885
GO:0002523~leukocyte migration involved in inflammatory response	3	1.13208	0.0148668	ITGAM, ALOX5, ITGB2	255	22	29878	15.9775	1	0.389841	0.384885
GO:0032693~negative regulation of interleukin-10 production	3	1.13208	0.0148668	TYROBP, LILRB4B, DLL1	255	22	29878	15.9775	1	0.389841	0.384885
GO:0090050~positive regulation of cell migration involved in sprouting angiogenesis	3	1.13208	0.0148668	ANXA1, RHOJ, HDAC7	255	22	29878	15.9775	1	0.389841	0.384885
GO:0008283~cell population proliferation	8	3.01887	0.0156918	CSF1R, SMO, SLC20A1, SPHK2, FPGS, GAS1, IGF1, RASGRP4	255	304	29878	3.08338	1	0.405312	0.40016
GO:0048286~lung alveolus development	4	1.50943	0.0158862	SELENON, ACE, COL6A1, IGF1	255	62	29878	7.55927	1	0.405312	0.40016
GO:0035162~embryonic hemopoiesis	3	1.13208	0.0161924	CCDC134, FLT3L, TGFBR2	255	23	29878	15.2829	1	0.407616	0.402435
GO:0043588~skin development	4	1.50943	0.0180115	JUP, COL5A2, COL6A1, TNFSF13B	255	65	29878	7.21038	1	0.447444	0.441756
GO:0050872~white fat cell differentiation	3	1.13208	0.0189883	NCOR2, CTBP2, PNPLA3	255	25	29878	14.0602	1	0.463593	0.4577
GO:0072659~protein localization to plasma membrane	6	2.26415	0.0191527	PLEKHF1, FCER1G, JUP, TMEM88, MAST3, ZDHHC4	255	180	29878	3.90562	1	0.463593	0.4577
GO:0001947~heart looping	4	1.50943	0.019512	SMO, MICAL2, DLL1, TGFBR2	255	67	29878	6.99514	1	0.466312	0.460384
GO:0043065~positive regulation of apoptotic process	9	3.39623	0.0198168	TOP2A, OLFM1, SFRP1, ANXA1, ACE, DAPK1, SPHK2, PRKCD, RNF122	255	393	29878	2.68325	1	0.467676	0.461731
GO:0030198~extracellular matrix organization	6	2.26415	0.020413	ADAMTS4, ADAMTS15, MMP11, MMP14, COL5A2, TGFBI	255	183	29878	3.84159	1	0.471006	0.465019
GO:0030837~negative regulation of actin filament polymerization	3	1.13208	0.0204568	KANK2, PRKCD, SSH1	255	26	29878	13.5195	1	0.471006	0.465019
GO:0007010~cytoskeleton organization	5	1.88679	0.0210929	FMNL1, MAST3, MICAL2, LSP1, FGD2	255	123	29878	4.76295	1	0.474089	0.468062
GO:0071346~cellular response to type II interferon	5	1.88679	0.0210929	GSN, DAPK1, MRC1, ZYX, CDC42EP2	255	123	29878	4.76295	1	0.474089	0.468062
GO:0032703~negative regulation of interleukin-2 production	3	1.13208	0.0219712	PTPRC, LILRB4B, HDAC7	255	27	29878	13.0187	1	0.48802	0.481816
GO:0042127~regulation of cell population proliferation	6	2.26415	0.022615	ANXA1, JUP, ADAM33, IGF1, TGFBR2, PF4	255	188	29878	3.73942	1	0.488733	0.48252
GO:0001501~skeletal system development	5	1.88679	0.0228064	CLEC3B, MMP14, COL5A2, SH3PXD2B, HOXC8	255	126	29878	4.64955	1	0.488733	0.48252
GO:0050728~negative regulation of inflammatory response	5	1.88679	0.0233958	GRN, ALOX5, IL10RA, TNFAIP8L2, PF4	255	127	29878	4.61294	1	0.488733	0.48252
GO:0034113~heterotypic cell-cell adhesion	3	1.13208	0.0235306	PTPRC, ITGAM, ITGB2	255	28	29878	12.5538	1	0.488733	0.48252
GO:0010613~positive regulation of cardiac muscle hypertrophy	3	1.13208	0.0235306	GSN, IGF1, ADRA1A	255	28	29878	12.5538	1	0.488733	0.48252
GO:0048839~inner ear development	4	1.50943	0.0235565	C1QB, TIFAB, IGF1, DLL1	255	72	29878	6.50937	1	0.488733	0.48252
GO:0006956~complement activation	3	1.13208	0.025134	C3, C1RA, CFP	255	29	29878	12.1209	1	0.504932	0.498513
GO:1904075~positive regulation of trophectodermal cell proliferation	2	0.754717	0.0252884	GRN, IGF1	255	3	29878	78.1124	1	0.504932	0.498513
GO:0071801~regulation of podosome assembly	2	0.754717	0.0252884	HCK, GSN	255	3	29878	78.1124	1	0.504932	0.498513
GO:0032496~response to lipopolysaccharide	6	2.26415	0.025407	ACE, IL10RA, SLC11A1, COL6A1, PTAFR, LILRB4B	255	194	29878	3.62377	1	0.504932	0.498513
GO:0030308~negative regulation of cell growth	5	1.88679	0.0258457	SFRP1, SPHK2, GAS1, SLIT3, ENO1	255	131	29878	4.47209	1	0.50647	0.500032
GO:0006633~fatty acid biosynthetic process	4	1.50943	0.0261845	FADS2, FASN, ELOVL3, TBXAS1	255	75	29878	6.24899	1	0.50647	0.500032
GO:0051179~localization	3	1.13208	0.0267807	HCK, ANXA1, TGFBI	255	30	29878	11.7169	1	0.50647	0.500032
GO:0007159~leukocyte cell-cell adhesion	3	1.13208	0.0267807	PTPRC, ITGAM, ITGB2	255	30	29878	11.7169	1	0.50647	0.500032
GO:0042102~positive regulation of T cell proliferation	4	1.50943	0.027094	PTPRC, ANXA1, CD209A, TNFSF13B	255	76	29878	6.16677	1	0.50647	0.500032
GO:0007596~blood coagulation	4	1.50943	0.027094	PROCR, SERPING1, F3, LILRB4B	255	76	29878	6.16677	1	0.50647	0.500032
GO:0001774~microglial cell activation	3	1.13208	0.0302004	CSF1R, C1QA, ITGAM	255	32	29878	10.9846	1	0.559004	0.551898
GO:0006631~fatty acid metabolic process	6	2.26415	0.0307077	C3, FADS2, FASN, NAAA, ELOVL3, TBXAS1	255	204	29878	3.44614	1	0.562875	0.55572
GO:0001701~in utero embryonic development	8	3.01887	0.0318505	GNA13, NCOR2, SMO, HBA-A1, ENO1, DLL1, TGFBR2, LY6E	255	353	29878	2.65538	1	0.573653	0.566361
GO:0006935~chemotaxis	5	1.88679	0.0319034	PTAFR, LSP1, EAR2, PF4, CMKLR1	255	140	29878	4.18459	1	0.573653	0.566361
GO:0035556~intracellular signal transduction	9	3.39623	0.0322637	GNA13, PREX1, HCK, WSB1, DAPK1, RASA4, MAST3, PRKCD, ADCY7	255	432	29878	2.44101	1	0.574618	0.567314
GO:1905523~positive regulation of macrophage migration	2	0.754717	0.0335754	CSF1R, MMP14	255	4	29878	58.5843	1	0.574618	0.567314
GO:0002002~regulation of angiotensin levels in blood	2	0.754717	0.0335754	CPA3, MCPT4	255	4	29878	58.5843	1	0.574618	0.567314
GO:0002292~T cell differentiation involved in immune response	2	0.754717	0.0335754	SEMA4A, FCER1G	255	4	29878	58.5843	1	0.574618	0.567314
GO:0035265~organ growth	3	1.13208	0.0337832	DLL1, ADRA1A, LY6E	255	34	29878	10.3384	1	0.574618	0.567314
GO:0046597~negative regulation of viral entry into host cell	3	1.13208	0.0337832	CD74, GSN, LY6E	255	34	29878	10.3384	1	0.574618	0.567314
GO:0008217~regulation of blood pressure	4	1.50943	0.0349691	GNA13, ACE, DLL1, ADRA1A	255	84	29878	5.57946	1	0.585439	0.577997
GO:0007399~nervous system development	9	3.39623	0.0350395	SEMA4A, NRN1, BOC, SLIT3, IGF1, GFRA2, DLL1, GLIS2, HDAC7	255	439	29878	2.40209	1	0.585439	0.577997
GO:0002053~positive regulation of mesenchymal cell proliferation	3	1.13208	0.0356336	SMO, GAS1, TGFBR2	255	35	29878	10.043	1	0.590143	0.582641
GO:0006897~endocytosis	6	2.26415	0.0365557	MRC2, RHOJ, MRC1, SIGLEC1, CD209A, DNM1	255	214	29878	3.2851	1	0.600149	0.59252
GO:2001238~positive regulation of extrinsic apoptotic signaling pathway	3	1.13208	0.0375224	SFRP1, PTPRC, SIGLEC1	255	36	29878	9.76405	1	0.61071	0.602947
GO:0043410~positive regulation of MAPK cascade	6	2.26415	0.0390672	CD74, PTPRC, IGFBP4, PRKCD, IGF1, ADRA1A	255	218	29878	3.22482	1	0.630417	0.622403
GO:0048741~skeletal muscle fiber development	3	1.13208	0.0394488	SELENON, SMO, COL6A1	255	37	29878	9.50016	1	0.631181	0.623158
GO:0030168~platelet activation	3	1.13208	0.041412	GNA13, ENTPD2, PF4	255	38	29878	9.25015	1	0.652099	0.643809
GO:0014834~skeletal muscle satellite cell maintenance involved in skeletal muscle regeneration	2	0.754717	0.0417923	SELENON, IGF1	255	5	29878	46.8675	1	0.652099	0.643809
GO:0048592~eye morphogenesis	2	0.754717	0.0417923	COL5A2, GAS1	255	5	29878	46.8675	1	0.652099	0.643809
GO:0007005~mitochondrion organization	5	1.88679	0.0454402	SELENON, MARCKS, NOA1, COL6A1, SLC25A36	255	157	29878	3.73148	1	0.691946	0.68315
GO:0048701~embryonic cranial skeleton morphogenesis	3	1.13208	0.0454456	MMP14, GAS1, TGFBR2	255	40	29878	8.78765	1	0.691946	0.68315
GO:0031638~zymogen activation	3	1.13208	0.0454456	MMP14, C1RA, CTSH	255	40	29878	8.78765	1	0.691946	0.68315
GO:0000122~negative regulation of transcription by RNA polymerase II	15	5.66038	0.046748	KANK2, NOTCH3, SPI1, TLE1, IRF2BP2, ENO1, CBFA2T3, GLIS2, HDAC7, LOXL2, NCOR2, SMO, CRY1, HOXC8, RREB1	255	997	29878	1.76282	1	0.699166	0.690278
GO:0060348~bone development	4	1.50943	0.0475066	MMP14, MIGA2, COL6A1, SH3PXD2B	255	95	29878	4.93342	1	0.699166	0.690278
GO:0010634~positive regulation of epithelial cell migration	3	1.13208	0.0496175	CTSH, RREB1, TGFBR2	255	42	29878	8.36919	1	0.699166	0.690278
GO:0030833~regulation of actin filament polymerization	3	1.13208	0.0496175	PREX1, COTL1, PIK3R2	255	42	29878	8.36919	1	0.699166	0.690278
GO:0030263~apoptotic chromosome condensation	2	0.754717	0.0499397	TOP2A, KDM4A	255	6	29878	39.0562	1	0.699166	0.690278
GO:0070665~positive regulation of leukocyte proliferation	2	0.754717	0.0499397	CSF1R, CSF2RA	255	6	29878	39.0562	1	0.699166	0.690278
GO:0045123~cellular extravasation	2	0.754717	0.0499397	ITGAM, ITGB2	255	6	29878	39.0562	1	0.699166	0.690278
GO:0002282~microglial cell activation involved in immune response	2	0.754717	0.0499397	GRN, TYROBP	255	6	29878	39.0562	1	0.699166	0.690278
GO:0014005~microglia development	2	0.754717	0.0499397	CSF1R, ITGAM	255	6	29878	39.0562	1	0.699166	0.690278
GO:0007160~cell-matrix adhesion	4	1.50943	0.0499933	ITGAM, ITGB2, ZYX, NID2	255	97	29878	4.8317	1	0.699166	0.690278
GO:0030900~forebrain development	4	1.50943	0.0499933	NCOR2, NOTCH3, TYROBP, ITGAM	255	97	29878	4.8317	1	0.699166	0.690278
GO:0032956~regulation of actin cytoskeleton organization	4	1.50943	0.0512601	CSF1R, HCK, PRKCD, CORO2B	255	98	29878	4.78239	1	0.711611	0.702565
GO:0030574~collagen catabolic process	3	1.13208	0.0517534	MRC2, MMP11, MMP14	255	43	29878	8.17456	1	0.713214	0.704148
GO:0009410~response to xenobiotic stimulus	7	2.64151	0.0538037	SFRP1, ACE, COL6A1, MTHFR, SLC6A2, ADRA1A, TGFBR2	255	316	29878	2.59551	1	0.736097	0.726739
GO:0045880~positive regulation of smoothened signaling pathway	3	1.13208	0.0561217	SFRP1, SMO, GAS1	255	45	29878	7.81124	1	0.745156	0.735684
GO:0070374~positive regulation of ERK1 and ERK2 cascade	6	2.26415	0.0571792	C3, CSF1R, CD74, PTPRC, IGF1, ADRA1A	255	243	29878	2.89305	1	0.745156	0.735684
GO:0002606~positive regulation of dendritic cell antigen processing and presentation	2	0.754717	0.058018	CD74, SLC11A1	255	7	29878	33.4768	1	0.745156	0.735684
GO:0010815~bradykinin catabolic process	2	0.754717	0.058018	ACE, CTSH	255	7	29878	33.4768	1	0.745156	0.735684
GO:0002283~neutrophil activation involved in immune response	2	0.754717	0.058018	TYROBP, FCER1G	255	7	29878	33.4768	1	0.745156	0.735684
GO:0060527~prostate epithelial cord arborization involved in prostate glandular acinus morphogenesis	2	0.754717	0.058018	SFRP1, IGF1	255	7	29878	33.4768	1	0.745156	0.735684
GO:0048630~skeletal muscle tissue growth	2	0.754717	0.058018	COL6A1, DLL1	255	7	29878	33.4768	1	0.745156	0.735684
GO:0070292~N-acylphosphatidylethanolamine metabolic process	2	0.754717	0.058018	PLA2G4E, NAAA	255	7	29878	33.4768	1	0.745156	0.735684
GO:0002327~immature B cell differentiation	2	0.754717	0.058018	SPI1, IRF2BP2	255	7	29878	33.4768	1	0.745156	0.735684
GO:0032355~response to estradiol	4	1.50943	0.0591832	NCOR2, GRN, ANXA1, ITGAM	255	104	29878	4.50649	1	0.754986	0.745388
GO:0051017~actin filament bundle assembly	3	1.13208	0.0606139	MARCKS, USH1C, MICAL2	255	47	29878	7.47885	1	0.768048	0.758284
GO:0072593~reactive oxygen species metabolic process	3	1.13208	0.0652248	PREX1, COL6A1, CYBA	255	49	29878	7.17359	1	0.791023	0.780968
GO:0001798~positive regulation of type IIa hypersensitivity	2	0.754717	0.0660279	C3, FCER1G	255	8	29878	29.2922	1	0.791023	0.780968
GO:0034351~negative regulation of glial cell apoptotic process	2	0.754717	0.0660279	PRKCD, DLL1	255	8	29878	29.2922	1	0.791023	0.780968
GO:0080135~regulation of cellular response to stress	2	0.754717	0.0660279	SLC38A2, CORO2B	255	8	29878	29.2922	1	0.791023	0.780968
GO:0001960~negative regulation of cytokine-mediated signaling pathway	2	0.754717	0.0660279	ECM1, PTPRC	255	8	29878	29.2922	1	0.791023	0.780968
GO:0071447~cellular response to hydroperoxide	2	0.754717	0.0660279	DAPK1, PRKCD	255	8	29878	29.2922	1	0.791023	0.780968
GO:0060463~lung lobe morphogenesis	2	0.754717	0.0660279	IGF1, TGFBR2	255	8	29878	29.2922	1	0.791023	0.780968
GO:2000304~positive regulation of ceramide biosynthetic process	2	0.754717	0.0660279	SPHK2, PRKCD	255	8	29878	29.2922	1	0.791023	0.780968
GO:0030307~positive regulation of cell growth	4	1.50943	0.0661979	SFRP1, MMP14, CYBA, IGF1	255	109	29878	4.29977	1	0.791023	0.780968
GO:0050776~regulation of immune response	3	1.13208	0.067573	FCER1G, CLEC12A, TNFSF13B	255	50	29878	7.03012	1	0.793249	0.783165
GO:0030890~positive regulation of B cell proliferation	3	1.13208	0.067573	CD74, PTPRC, TNFSF13B	255	50	29878	7.03012	1	0.793249	0.783165
GO:0007169~cell surface receptor protein tyrosine kinase signaling pathway	4	1.50943	0.0676447	CSF1R, HCK, EPHA10, GFRA2	255	110	29878	4.26068	1	0.793249	0.783165
GO:0001649~osteoblast differentiation	4	1.50943	0.0691058	SFRP1, SMO, CREB3L1, IGF1	255	111	29878	4.22229	1	0.80044	0.790265
GO:0060070~canonical Wnt signaling pathway	4	1.50943	0.0691058	SFRP1, JUP, COL6A1, FZD8	255	111	29878	4.22229	1	0.80044	0.790265
GO:0016310~phosphorylation	11	4.15094	0.0700396	CSF1R, HCK, CERK, EPHA10, DAPK1, SPHK2, MAST3, PRKCD, FLT3L, CKB, TGFBR2	255	684	29878	1.88429	1	0.802199	0.792002
GO:0050731~positive regulation of peptidyl-tyrosine phosphorylation	4	1.50943	0.0705811	CD74, PTPRC, IGF1, PLPP3	255	112	29878	4.18459	1	0.802199	0.792002
GO:0030183~B cell differentiation	4	1.50943	0.0705811	LYL1, PTPRC, TNFSF13B, HDAC7	255	112	29878	4.18459	1	0.802199	0.792002
GO:0007417~central nervous system development	4	1.50943	0.0735743	MARCKS, GSN, SMO, GLIS2	255	114	29878	4.11118	1	0.802199	0.792002
GO:0045730~respiratory burst	2	0.754717	0.0739699	SLC11A1, CYBA	255	9	29878	26.0375	1	0.802199	0.792002
GO:0055119~relaxation of cardiac muscle	2	0.754717	0.0739699	RGS2, GSN	255	9	29878	26.0375	1	0.802199	0.792002
GO:1903426~regulation of reactive oxygen species biosynthetic process	2	0.754717	0.0739699	SPHK2, ALOX5	255	9	29878	26.0375	1	0.802199	0.792002
GO:0097094~craniofacial suture morphogenesis	2	0.754717	0.0739699	MMP14, TIFAB	255	9	29878	26.0375	1	0.802199	0.792002
GO:0010756~positive regulation of plasminogen activation	2	0.754717	0.0739699	CLEC3B, ENO1	255	9	29878	26.0375	1	0.802199	0.792002
GO:0031394~positive regulation of prostaglandin biosynthetic process	2	0.754717	0.0739699	CD74, ANXA1	255	9	29878	26.0375	1	0.802199	0.792002
GO:0050667~homocysteine metabolic process	2	0.754717	0.0739699	DPEP1, MTHFR	255	9	29878	26.0375	1	0.802199	0.792002
GO:0010718~positive regulation of epithelial to mesenchymal transition	3	1.13208	0.0747813	OLFM1, LOXL2, TGFBR2	255	53	29878	6.63219	1	0.802199	0.792002
GO:0010507~negative regulation of autophagy	3	1.13208	0.0747813	KDM4A, IL10RA, ADRA1A	255	53	29878	6.63219	1	0.802199	0.792002
GO:0009411~response to UV	3	1.13208	0.0772365	COL6A2, COL6A1, COL6A3	255	54	29878	6.50937	1	0.819227	0.808813
GO:0032722~positive regulation of chemokine production	3	1.13208	0.0772365	CSF1R, CD74, IL1RL1	255	54	29878	6.50937	1	0.819227	0.808813
GO:0045599~negative regulation of fat cell differentiation	3	1.13208	0.0797168	NCOR2, MMP11, BBS12	255	55	29878	6.39102	1	0.840812	0.830124
GO:0060346~bone trabecula formation	2	0.754717	0.0818447	SFRP1, THBS3	255	10	29878	23.4337	1	0.844387	0.833653
GO:0060452~positive regulation of cardiac muscle contraction	2	0.754717	0.0818447	RGS2, ADRA1A	255	10	29878	23.4337	1	0.844387	0.833653
GO:0010594~regulation of endothelial cell migration	2	0.754717	0.0818447	SEMA4A, RHOJ	255	10	29878	23.4337	1	0.844387	0.833653
GO:0060509~type I pneumocyte differentiation	2	0.754717	0.0818447	NCOR2, IGF1	255	10	29878	23.4337	1	0.844387	0.833653
GO:0042531~positive regulation of tyrosine phosphorylation of STAT protein	3	1.13208	0.0873031	CSF1R, IGF1, CRLF1	255	58	29878	6.06045	1	0.877018	0.865869
GO:0061099~negative regulation of protein tyrosine kinase activity	2	0.754717	0.0896528	PTPRC, LILRB4B	255	11	29878	21.3034	1	0.877018	0.865869
GO:0098976~excitatory chemical synaptic transmission	2	0.754717	0.0896528	PDLIM4, SSH1	255	11	29878	21.3034	1	0.877018	0.865869
GO:0031953~negative regulation of protein autophosphorylation	2	0.754717	0.0896528	PTPRC, GFRA2	255	11	29878	21.3034	1	0.877018	0.865869
GO:0050764~regulation of phagocytosis	2	0.754717	0.0896528	HCK, PTPRC	255	11	29878	21.3034	1	0.877018	0.865869
GO:0090037~positive regulation of protein kinase C signaling	2	0.754717	0.0896528	SPHK2, ADRA1A	255	11	29878	21.3034	1	0.877018	0.865869
GO:1900426~positive regulation of defense response to bacterium	2	0.754717	0.0896528	GRN, CYBA	255	11	29878	21.3034	1	0.877018	0.865869
GO:0048539~bone marrow development	2	0.754717	0.0896528	CTC1, PTPRC	255	11	29878	21.3034	1	0.877018	0.865869
GO:0002357~defense response to tumor cell	2	0.754717	0.0896528	SPI1, DAPK1	255	11	29878	21.3034	1	0.877018	0.865869
GO:0043568~positive regulation of insulin-like growth factor receptor signaling pathway	2	0.754717	0.0896528	IGFBP4, IGF1	255	11	29878	21.3034	1	0.877018	0.865869
GO:0032757~positive regulation of interleukin-8 production	3	1.13208	0.0924757	CD74, CD14, F3	255	60	29878	5.85843	1	0.899969	0.888529
GO:0002250~adaptive immune response	6	2.26415	0.0952284	CD74, SEMA4A, ANXA1, TNFRSF13B, UNC93B1, LILRB4B	255	284	29878	2.47539	1	0.922007	0.910286
GO:0048846~axon extension involved in axon guidance	2	0.754717	0.0973947	SMO, SLIT3	255	12	29878	19.5281	1	0.928693	0.916887
GO:1902166~negative regulation of intrinsic apoptotic signaling pathway in response to DNA damage by p53 class mediator	2	0.754717	0.0973947	CD74, ZFP385A	255	12	29878	19.5281	1	0.928693	0.916887
GO:0006691~leukotriene metabolic process	2	0.754717	0.0973947	ALOX5, DPEP1	255	12	29878	19.5281	1	0.928693	0.916887

## Sheet: WT KPC 4-8h
DAVID: GO BP Terms	Count	%	PValue	Genes	List Total	Pop Hits	Pop Total	Fold Enrichment	Bonferroni	Benjamini	FDR
GO:0030036~actin cytoskeleton organization	16	5.99251	3.08654e-09	VASP, KANK1, STARD13, AUTS2, IQSEC1, ARHGEF17, RFLNB, PDGFB, MRTFA, ARHGEF10L, AMOT, SMTN, DAAM2, AMOTL1, ASB2, BCAR1	256	242	29878	7.71643	5.33661e-06	5.33663e-06	5.2749e-06
GO:0045944~positive regulation of transcription by RNA polymerase II	32	11.985	1.46966e-07	CASZ1, NFIX, CRTC3, CRTC1, SIX1, ETS1, CX3CL1, NPAS2, SLC9A1, HOXA10, DPF1, LEO1, NCK2, SOX4, CDON, ZFP462, ZBED3, TBX1, TEAD4, STAT5A, WWTR1, SREBF1, AUTS2, DAB2IP, MRTFA, SREBF2, SFPQ, MAF, TRP53, RARA, TCF3, CLOCK	256	1264	29878	2.95471	0.000254072	8.54136e-05	8.44256e-05
GO:0016477~cell migration	16	5.99251	1.48202e-07	SDC4, LAMB2, IRS1, SDC2, PDGFB, CXCR4, HSPG2, PIK3C2B, VTN, MYO18A, NCK2, KDR, CORO7, GPC4, FAM83D, BCAR1	256	324	29878	5.7635	0.000256208	8.54136e-05	8.44256e-05
GO:0001525~angiogenesis	14	5.24345	1.69355e-06	TBX1, PLXND1, UNC5B, DAB2IP, TNFAIP2, EMC10, HSPG2, AMOT, COL4A2, COL4A1, PXDN, KDR, AMOTL1, PLCD3	256	294	29878	5.55766	0.00292387	0.000732037	0.00072357
GO:0001569~branching involved in blood vessel morphogenesis	6	2.24719	2.53857e-05	TBX1, SEMA5A, PLXND1, COL4A1, KDR, CXCR4	256	41	29878	17.0796	0.0429431	0.00877837	0.00867683
GO:0043536~positive regulation of blood vessel endothelial cell migration	6	2.24719	4.02519e-05	STAT5A, KDR, PDGFB, AMOTL1, ETS1, AMOT	256	45	29878	15.5615	0.0672302	0.0115992	0.0114651
GO:0045893~positive regulation of DNA-templated transcription	19	7.1161	5.55293e-05	TBX1, TEAD4, SREBF1, CASZ1, NFIX, CITED4, PDGFB, MRTFA, SIX1, RGMB, ETS1, SREBF2, NPAS2, TRP53, RARA, PIM1, TCF3, CLOCK, SOX4	256	723	29878	3.06709	0.0915476	0.0137157	0.0135571
GO:0006355~regulation of DNA-templated transcription	27	10.1124	8.55053e-05	CASZ1, NFIX, CITED4, SIX1, ZBTB4, ETS1, NPAS2, HOXA10, SOX4, TBX1, TEAD4, STAT5A, WWTR1, SREBF1, TLE2, PML, SREBF2, MAPK8IP1, NR2F6, SFPQ, MAF, TRP53, RARA, GTF2IRD1, TCF3, CLOCK, VGLL3	256	1336	29878	2.35868	0.137435	0.0184798	0.0182661
GO:0032933~SREBP signaling pathway	4	1.49813	9.63715e-05	SREBF1, INSIG1, ARHGEF10L, SREBF2	256	11	29878	42.4403	0.153491	0.018514	0.0182999
GO:0030335~positive regulation of cell migration	11	4.11985	0.000126197	SEMA5A, CPEB1, DAAM2, KDR, PDGFB, HAS2, CXCR4, FAM83D, ETS1, CX3CL1, BCAR1	256	272	29878	4.71993	0.196041	0.0216812	0.0214304
GO:1902895~positive regulation of miRNA transcription	6	2.24719	0.000137937	SREBF1, TRP53, PDGFB, MRTFA, ETS1, SREBF2	256	58	29878	12.0735	0.212199	0.0216812	0.0214304
GO:0001822~kidney development	9	3.37079	0.000186712	AMER1, PLXND1, KCNJ8, GREB1L, AP1B1, SIX1, HAS2, CXCR4, FBN1	256	183	29878	5.73988	0.275921	0.026902	0.0265909
GO:0016525~negative regulation of angiogenesis	7	2.62172	0.000210445	CLDN5, COL4A2, PLK2, STAB1, DAB2IP, PML, AMOT	256	99	29878	8.25229	0.305037	0.0279891	0.0276654
GO:0016055~Wnt signaling pathway	10	3.74532	0.000229149	AMER1, TLE2, DAAM2, KREMEN1, LEO1, FAM53B, AMOTL1, GPC4, HIC1, ZBED3	256	239	29878	4.8833	0.327157	0.0282999	0.0279725
GO:0000122~negative regulation of transcription by RNA polymerase II	21	7.86517	0.000390631	TBX1, WWTR1, SREBF1, ZHX2, NFIX, DAB2IP, SIX1, CXXC5, ZBTB4, HIC1, SREBF2, NR2F6, SFPQ, MAF, TRP53, RARA, NCK2, HMG20A, GTF2IRD1, TCF3, SOX4	256	997	29878	2.4583	0.491115	0.0450267	0.0445059
GO:0090263~positive regulation of canonical Wnt signaling pathway	7	2.62172	0.000429757	SEMA5A, AMER1, KANK1, DAAM2, FAM53B, SOX4, ZBED3	256	113	29878	7.22988	0.524415	0.0464406	0.0459034
GO:0035329~hippo signaling	4	1.49813	0.000538072	TEAD4, WWTR1, AMOTL1, AMOT	256	19	29878	24.5707	0.605674	0.0547251	0.0540921
GO:0001938~positive regulation of endothelial cell proliferation	6	2.24719	0.000695761	STAT5A, SEMA5A, KDR, PDGFB, EMC10, HSPG2	256	82	29878	8.53982	0.699825	0.0668317	0.0660587
GO:0030198~extracellular matrix organization	8	2.99625	0.00103334	VTN, ADAMTS14, COL4A2, COL4A1, MMP15, COL5A3, PXDN, HSPG2	256	183	29878	5.10212	0.832633	0.0940337	0.092946
GO:0043153~entrainment of circadian clock by photoperiod	4	1.49813	0.00138148	CRTC1, TRP53, PML, NR2F6	256	26	29878	17.9555	0.908392	0.116101	0.114758
GO:0021782~glial cell development	3	1.1236	0.00148125	NFIX, PDGFB, SOX4	256	7	29878	50.019	0.922925	0.116101	0.114758
GO:0007399~nervous system development	12	4.49438	0.00149027	SEMA5A, UNC119B, ZHX2, SDC2, DPF1, CXCR4, IGF2BP2, TCF3, NAV2, MDGA1, SOX4, CDON	256	439	29878	3.19028	0.92412	0.116101	0.114758
GO:0035023~regulation of Rho protein signal transduction	4	1.49813	0.00154443	KANK1, ARHGAP20, STARD13, NCK2	256	27	29878	17.2905	0.930912	0.116101	0.114758
GO:0006915~apoptotic process	15	5.61798	0.00166043	DYRK2, KCNJ11, KCNJ8, PDCD7, UNC5B, DAB2IP, KREMEN1, SIX1, GRAMD4, PML, AURKA, TRP53, TRIM35, PIM1, RELT	256	657	29878	2.66463	0.943487	0.11962	0.118237
GO:0051453~regulation of intracellular pH	4	1.49813	0.00190525	SLC9A2, SLC9A8, TRP53, SLC9A1	256	29	29878	16.0981	0.963018	0.131767	0.130243
GO:0060828~regulation of canonical Wnt signaling pathway	4	1.49813	0.00231452	AMER1, WWTR1, DAAM2, FAM53B	256	31	29878	15.0595	0.981802	0.153915	0.152135
GO:0045930~negative regulation of mitotic cell cycle	4	1.49813	0.00253798	TRP53, TRIM35, DGKZ, PML	256	32	29878	14.5889	0.987646	0.162524	0.160644
GO:0006468~protein phosphorylation	14	5.24345	0.00277012	DYRK2, KSR1, MAST4, PLK2, PDGFB, AURKA, SBK1, GRK2, RARA, PIM1, KDR, FAM20C, ST3GAL1, CDON	256	620	29878	2.63541	0.991739	0.171055	0.169076
GO:0048514~blood vessel morphogenesis	4	1.49813	0.00415736	TBX1, COL4A1, PDGFB, AMOT	256	38	29878	12.2854	0.999256	0.247865	0.244998
GO:0071526~semaphorin-plexin signaling pathway	4	1.49813	0.00515575	SEMA5A, PLXND1, KDR, PLXNA1	256	41	29878	11.3864	0.999869	0.28739	0.284066
GO:0007265~Ras protein signal transduction	5	1.87266	0.00515718	MRAS, KSR1, TRP53, PLK2, DGKZ	256	81	29878	7.20438	0.999869	0.28739	0.284066
GO:0038063~collagen-activated tyrosine kinase receptor signaling pathway	3	1.1236	0.00531896	COL4A2, COL4A1, TSPAN9	256	13	29878	26.9333	0.999901	0.28739	0.284066
GO:0007507~heart development	9	3.37079	0.00593467	ADAM19, TBX1, GRK2, KCNJ8, TRP53, AP1B1, PDGFB, SOX4, FBN1	256	315	29878	3.3346	0.999966	0.293584	0.290188
GO:0030154~cell differentiation	18	6.74157	0.00601185	SEMA5A, CASZ1, ZHX2, SDC2, TNFAIP2, CEND1, SEPTIN4, HSPG2, ETS1, SLC9A1, NR2F6, SLC9A8, GNA12, RARA, KDR, TCF3, MDGA1, SOX4	256	1005	29878	2.09035	0.99997	0.293584	0.290188
GO:0009410~response to xenobiotic stimulus	9	3.37079	0.00601548	SREBF1, KCNJ11, KCNJ8, TRP53, GNA12, KDR, TCF3, HSPG2, NPAS2	256	316	29878	3.32405	0.999971	0.293584	0.290188
GO:0018108~peptidyl-tyrosine phosphorylation	5	1.87266	0.0061128	STAT5A, DYRK2, KDR, PDGFB, PTPN4	256	85	29878	6.86535	0.999975	0.293584	0.290188
GO:0046676~negative regulation of insulin secretion	4	1.49813	0.00669379	SREBF1, KCNJ11, IRS1, FBN1	256	45	29878	10.3743	0.999991	0.312799	0.309181
GO:0070166~enamel mineralization	3	1.1236	0.00708016	TBX1, FAM20C, CNNM4	256	15	29878	23.3422	0.999995	0.314627	0.310987
GO:0008285~negative regulation of cell population proliferation	10	3.74532	0.00709684	NEURL1A, CPEB1, TRP53, DAB2IP, TRIM35, RARA, WDR6, HSPG2, SOX4, PML	256	394	29878	2.96221	0.999996	0.314627	0.310987
GO:0008284~positive regulation of cell population proliferation	13	4.86891	0.00805868	TBX1, STAT5A, WWTR1, PDGFB, ETS1, CX3CL1, CLDN5, PRAMEL12, RARA, KDR, HAS2, AY036118, SOX4	256	627	29878	2.41984	0.999999	0.348337	0.344307
GO:0007411~axon guidance	7	2.62172	0.00913853	VASP, SEMA5A, IGDCC4, UNC5B, LAMB2, HSPG2, CDON	256	208	29878	3.92777	1	0.385378	0.380921
GO:0050808~synapse organization	5	1.87266	0.00966567	LAMB2, HSPG2, MDGA1, ADGRL2, CDON	256	97	29878	6.01603	1	0.395721	0.391143
GO:0006357~regulation of transcription by RNA polymerase II	23	8.61423	0.0102556	TBX1, TEAD4, STAT5A, SREBF1, ZHX2, NFIX, MRTFA, SIX1, ZFP408, TRAK1, ETS1, HIC1, SREBF2, NPAS2, HOXA10, MAF, TRP53, DPF1, RARA, TCF3, CLOCK, VGLL3, ZBED3	256	1506	29878	1.78244	1	0.395721	0.391143
GO:0097009~energy homeostasis	5	1.87266	0.0103642	PM20D1, CRTC3, CRTC1, AMPD2, IGF2BP2	256	99	29878	5.89449	1	0.395721	0.391143
GO:0007049~cell cycle	13	4.86891	0.0105073	STARD13, UBE2C, MTCL1, DAB2IP, MICAL3, SEPTIN4, TRIOBP, AURKA, TRP53, PIM1, WDR6, FAM83D, RAB11FIP3	256	650	29878	2.33422	1	0.395721	0.391143
GO:0048511~rhythmic process	6	2.24719	0.0105281	SFPQ, CRTC1, TRP53, CLOCK, PML, NPAS2	256	154	29878	4.54718	1	0.395721	0.391143
GO:0001666~response to hypoxia	7	2.62172	0.0111081	KCNJ11, KCNJ8, KDR, CXCR4, HSPG2, SOX4, PML	256	217	29878	3.76487	1	0.399754	0.39513
GO:0090162~establishment of epithelial cell polarity	3	1.1236	0.0112749	AMOTL1, SIPA1, AMOT	256	19	29878	18.428	1	0.399754	0.39513
GO:0043410~positive regulation of MAPK cascade	7	2.62172	0.0113291	TBX1, KSR1, DAB2IP, KDR, PDGFB, CX3CL1, CDON	256	218	29878	3.7476	1	0.399754	0.39513
GO:0030155~regulation of cell adhesion	4	1.49813	0.0116289	STAT5A, VTN, CXCR4, PML	256	55	29878	8.48807	1	0.399758	0.395134
GO:0006629~lipid metabolic process	14	5.24345	0.0117916	SREBF1, NAA40, INSIG1, DGKZ, SREBF2, PM20D1, CYB5R2, FADS6, ALDH3B1, SCD2, ST8SIA5, PLCD3, ST6GALNAC4, ST3GAL1	256	742	29878	2.20209	1	0.399758	0.395134
GO:0051056~regulation of small GTPase mediated signal transduction	3	1.1236	0.0124578	SIPA1L2, SIPA1, AMOT	256	20	29878	17.5066	1	0.412973	0.408196
GO:0060326~cell chemotaxis	5	1.87266	0.0130632	SEMA5A, PDGFB, CXCR4, CX3CL1, BCAR1	256	106	29878	5.50523	1	0.412973	0.408196
GO:0048709~oligodendrocyte differentiation	4	1.49813	0.0134249	VTN, NFIX, GRK2, TSPAN2	256	58	29878	8.04903	1	0.412973	0.408196
GO:0007162~negative regulation of cell adhesion	4	1.49813	0.0134249	SEMA5A, PLXND1, PLXNA1, HSPG2	256	58	29878	8.04903	1	0.412973	0.408196
GO:0048384~retinoic acid receptor signaling pathway	3	1.1236	0.0136924	TBX1, RARA, PML	256	21	29878	16.673	1	0.412973	0.408196
GO:0043534~blood vessel endothelial cell migration	3	1.1236	0.0136924	CXCR4, AMOTL1, AMOT	256	21	29878	16.673	1	0.412973	0.408196
GO:0006417~regulation of translation	6	2.24719	0.0138533	NEURL1A, CTIF, CPEB1, NCK2, IGF2BP2, MIF4GD	256	165	29878	4.24403	1	0.412973	0.408196
GO:0042311~vasodilation	4	1.49813	0.014705	MKKS, GRK2, KCNJ8, KDR	256	60	29878	7.78073	1	0.430933	0.425948
GO:0098662~inorganic cation transmembrane transport	3	1.1236	0.0149777	KCNJ11, KCNJ8, ANK1	256	22	29878	15.9151	1	0.431607	0.426615
GO:0022008~neurogenesis	5	1.87266	0.015703	NFIX, SIX1, CXCR4, NAV2, TRAK1	256	112	29878	5.21031	1	0.445091	0.439942
GO:0014009~glial cell proliferation	3	1.1236	0.0163128	NFIX, TRP53, SOX4	256	23	29878	15.2232	1	0.447696	0.442517
GO:0098719~sodium ion import across plasma membrane	3	1.1236	0.0163128	SLC9A2, SLC9A8, SLC9A1	256	23	29878	15.2232	1	0.447696	0.442517
GO:0010595~positive regulation of endothelial cell migration	4	1.49813	0.0167505	KDR, EMC10, ETS1, BCAR1	256	63	29878	7.41022	1	0.452116	0.446887
GO:1904638~response to resveratrol	2	0.749064	0.0169969	KCNJ11, KCNJ8	256	2	29878	116.711	1	0.452116	0.446887
GO:0034260~negative regulation of GTPase activity	3	1.1236	0.0176968	MKKS, DAB2IP, AMOT	256	24	29878	14.5889	1	0.463602	0.45824
GO:0007420~brain development	7	2.62172	0.0190813	NFIX, IGDCC4, COL4A1, CXCR4, SEPTIN4, HSPG2, SOX4	256	245	29878	3.3346	1	0.492411	0.486715
GO:0043065~positive regulation of apoptotic process	9	3.37079	0.020231	PTPA, NEURL1A, TRP53, ANXA5, DAB2IP, TRIM35, SEPTIN4, SOX4, SLC9A1	256	393	29878	2.67277	1	0.49487	0.489145
GO:0042752~regulation of circadian rhythm	4	1.49813	0.0204961	SFPQ, CLOCK, PML, NPAS2	256	68	29878	6.86535	1	0.49487	0.489145
GO:0006812~monoatomic cation transport	4	1.49813	0.0204961	SLC9A2, SLC9A8, SLC41A3, SLC9A1	256	68	29878	6.86535	1	0.49487	0.489145
GO:0042474~middle ear morphogenesis	3	1.1236	0.0206076	TBX1, INSIG1, SIX1	256	26	29878	13.4666	1	0.49487	0.489145
GO:0048665~neuron fate specification	3	1.1236	0.0206076	TBX1, NFIX, SIX1	256	26	29878	13.4666	1	0.49487	0.489145
GO:0002931~response to ischemia	4	1.49813	0.0212959	KCNJ11, KCNJ8, TRP53, CX3CL1	256	69	29878	6.76585	1	0.504391	0.498557
GO:0030334~regulation of cell migration	5	1.87266	0.0225094	PLXND1, PLXNA1, CXCR4, AMOTL1, AMOT	256	125	29878	4.66844	1	0.52067	0.514647
GO:0007165~signal transduction	20	7.49064	0.0225854	STAT5A, STARD13, MYO10, IRS1, UNC5B, CXCR4, RGMB, DGKZ, ANK1, MAPK8IP1, ARHGAP20, GRK2, MRAS, GNA12, NCK2, PDE4A, FAM83D, PLCD3, GPRC5C, ADGRL2	256	1346	29878	1.73419	1	0.52067	0.514647
GO:0048699~generation of neurons	3	1.1236	0.023703	NFIX, SIX1, CXCR4	256	28	29878	12.5047	1	0.539243	0.533005
GO:0071805~potassium ion transmembrane transport	5	1.87266	0.0249133	SLC9A2, KCNJ11, KCNJ8, SLC9A8, SLC9A1	256	129	29878	4.52368	1	0.559417	0.552946
GO:0003365~establishment of cell polarity involved in ameboidal cell migration	2	0.749064	0.0253871	AMOTL1, AMOT	256	3	29878	77.8073	1	0.562747	0.556237
GO:0043066~negative regulation of apoptotic process	12	4.49438	0.0262978	GRK2, PRAMEL12, TRP53, PLK2, MYO18A, PIM1, KDR, SIX1, CX3CL1, SLC9A1, MAPK8IP1, AURKA	256	657	29878	2.13171	1	0.575555	0.568897
GO:0006885~regulation of pH	3	1.1236	0.0269758	SLC9A2, SLC9A8, SLC9A1	256	30	29878	11.6711	1	0.583014	0.57627
GO:0010467~gene expression	8	2.99625	0.0278127	MKKS, NFIX, KCNJ8, PDGFB, SIX1, TCF3, SOX4, FBN1	256	341	29878	2.73809	1	0.593681	0.586814
GO:0007275~multicellular organism development	17	6.36704	0.0296494	TBX1, SEMA5A, CASZ1, PLXND1, UNC5B, GREB1L, DAB2IP, KREMEN1, TNFAIP2, PDGFB, SIX1, KLHL40, HIC1, HOXA10, KDR, GTF2IRD1, MDGA1	256	1111	29878	1.78586	1	0.625168	0.617936
GO:0007519~skeletal muscle tissue development	4	1.49813	0.0312079	NEURL1A, NFIX, SIX1, CDON	256	80	29878	5.83555	1	0.650102	0.642582
GO:0042771~intrinsic apoptotic signaling pathway in response to DNA damage by p53 class mediator	3	1.1236	0.0322027	DYRK2, TRP53, PML	256	33	29878	10.6101	1	0.65504	0.647463
GO:0035987~endodermal cell differentiation	3	1.1236	0.0322027	VTN, COL4A2, MMP15	256	33	29878	10.6101	1	0.65504	0.647463
GO:0016192~vesicle-mediated transport	7	2.62172	0.0332928	TBC1D20, STBD1, AP1B1, SYT13, KDELR3, RAB11FIP3, MAPK8IP1	256	279	29878	2.92823	1	0.662029	0.654371
GO:0035556~intracellular signal transduction	9	3.37079	0.0333121	SPSB2, MAST4, GNA12, DAB2IP, SH3BP5, ARHGEF4, PLCD3, ASB2, DGKZ	256	432	29878	2.43148	1	0.662029	0.654371
GO:0035794~positive regulation of mitochondrial membrane permeability	2	0.749064	0.0337059	TRP53, SLC9A1	256	4	29878	58.3555	1	0.662245	0.654585
GO:0016310~phosphorylation	12	4.49438	0.0343205	GRK2, DYRK2, SBK1, KSR1, MAST4, PLK2, PIM1, KDR, FAM20C, DGKZ, PIK3C2B, AURKA	256	684	29878	2.04756	1	0.662943	0.655275
GO:0002053~positive regulation of mesenchymal cell proliferation	3	1.1236	0.0358894	TBX1, IRS1, KDR	256	35	29878	10.0038	1	0.662943	0.655275
GO:0021510~spinal cord development	3	1.1236	0.0358894	NFIX, PLXDC1, SOX4	256	35	29878	10.0038	1	0.662943	0.655275
GO:0001708~cell fate specification	3	1.1236	0.0358894	TBX1, TEAD4, CDON	256	35	29878	10.0038	1	0.662943	0.655275
GO:0006811~monoatomic ion transport	11	4.11985	0.0359339	SLC9A2, SLC22A23, KCNJ11, KCNJ8, SLC22A17, SLC9A8, SLC41A3, PKD2L2, CNNM4, SLC9A1, SLC38A4	256	605	29878	2.12202	1	0.662943	0.655275
GO:0050821~protein stabilization	6	2.24719	0.0364644	TRP53, PIM1, TCF3, SOX4, PML, ZBED3	256	213	29878	3.28763	1	0.662943	0.655275
GO:0008360~regulation of cell shape	5	1.87266	0.0368089	MYO10, PLXND1, GNA12, KDR, PLXNA1	256	146	29878	3.99695	1	0.662943	0.655275
GO:0090090~negative regulation of canonical Wnt signaling pathway	5	1.87266	0.0368089	AMER1, WWTR1, TLE2, DAB2IP, KREMEN1	256	146	29878	3.99695	1	0.662943	0.655275
GO:0001764~neuron migration	5	1.87266	0.0383897	AUTS2, MRTFA, CXCR4, SEPTIN4, MDGA1	256	148	29878	3.94294	1	0.684286	0.67637
GO:0051897~positive regulation of phosphatidylinositol 3-kinase/protein kinase B signal transduction	6	2.24719	0.0396217	SEMA5A, UNC5B, IRS1, KDR, PDGFB, CX3CL1	256	218	29878	3.21223	1	0.693874	0.685848
GO:2000352~negative regulation of endothelial cell apoptotic process	3	1.1236	0.0397302	SEMA5A, KDR, ANGPTL2	256	37	29878	9.46305	1	0.693874	0.685848
GO:0002326~B cell lineage commitment	2	0.749064	0.0419541	TRP53, TCF3	256	5	29878	46.6844	1	0.697787	0.689716
GO:1900127~positive regulation of hyaluronan biosynthetic process	2	0.749064	0.0419541	PDGFB, HAS2	256	5	29878	46.6844	1	0.697787	0.689716
GO:0072513~positive regulation of secondary heart field cardioblast proliferation	2	0.749064	0.0419541	TBX1, SIX1	256	5	29878	46.6844	1	0.697787	0.689716
GO:0060666~dichotomous subdivision of terminal units involved in salivary gland branching	2	0.749064	0.0419541	PLXND1, PLXNA1	256	5	29878	46.6844	1	0.697787	0.689716
GO:0050729~positive regulation of inflammatory response	4	1.49813	0.0419722	STAT5A, CLOCK, ETS1, CX3CL1	256	90	29878	5.18715	1	0.697787	0.689716
GO:0016567~protein ubiquitination	9	3.37079	0.0425644	KBTBD13, WWTR1, SPSB2, UBE2C, ARRDC1, TRIM35, ASB2, KLHL40, PJA1	256	455	29878	2.30857	1	0.700894	0.692786
GO:0032465~regulation of cytokinesis	3	1.1236	0.0437189	PDXP, RAB11FIP3, AURKA	256	39	29878	8.97776	1	0.713114	0.704865
GO:0035904~aorta development	3	1.1236	0.0457669	PLXND1, CXCR4, LOXL1	256	40	29878	8.75332	1	0.734563	0.726066
GO:0031647~regulation of protein stability	4	1.49813	0.0467345	TMEM25, SREBF1, SOX4, AURKA	256	94	29878	4.96642	1	0.734563	0.726066
GO:0021766~hippocampus development	4	1.49813	0.0467345	MKKS, NFIX, ATG16L1, RARA	256	94	29878	4.96642	1	0.734563	0.726066
GO:0050796~regulation of insulin secretion	3	1.1236	0.0478495	SREBF1, KCNJ11, CLOCK	256	41	29878	8.53982	1	0.734563	0.726066
GO:0006366~transcription by RNA polymerase II	6	2.24719	0.0485383	STAT5A, SREBF1, NFIX, GTF2IRD1, TCF3, ETS1	256	231	29878	3.03145	1	0.734563	0.726066
GO:0009790~embryo development	4	1.49813	0.0492113	GTF2IRD1, ZFP408, SLC9A1, AMOT	256	96	29878	4.86296	1	0.734563	0.726066
GO:0050772~positive regulation of axonogenesis	3	1.1236	0.0499661	PLXND1, PLXNA1, TRAK1	256	42	29878	8.3365	1	0.734563	0.726066
GO:0015031~protein transport	11	4.11985	0.0499941	UNC119B, ATG16L1, ARRDC1, TBC1D5, AP1B1, AGAP1, CORO7, VPS37B, KDELR3, SNX20, SCAMP2	256	642	29878	1.99972	1	0.734563	0.726066
GO:1901532~regulation of hematopoietic progenitor cell differentiation	2	0.749064	0.0501321	RARA, KDR	256	6	29878	38.9036	1	0.734563	0.726066
GO:0043516~regulation of DNA damage response, signal transduction by p53 class mediator	2	0.749064	0.0501321	TRP53, SOX4	256	6	29878	38.9036	1	0.734563	0.726066
GO:0097485~neuron projection guidance	2	0.749064	0.0501321	SEMA5A, PLXNA1	256	6	29878	38.9036	1	0.734563	0.726066
GO:0036324~vascular endothelial growth factor receptor-2 signaling pathway	2	0.749064	0.0501321	DAB2IP, KDR	256	6	29878	38.9036	1	0.734563	0.726066
GO:1990138~neuron projection extension	3	1.1236	0.0521159	SEMA5A, PLXNA1, AURKA	256	43	29878	8.14262	1	0.750903	0.742217
GO:0045664~regulation of neuron differentiation	3	1.1236	0.0521159	CASZ1, SIX1, CDON	256	43	29878	8.14262	1	0.750903	0.742217
GO:0061351~neural precursor cell proliferation	3	1.1236	0.0542982	NFIX, CXCR4, CDON	256	44	29878	7.95756	1	0.75711	0.748352
GO:0014911~positive regulation of smooth muscle cell migration	3	1.1236	0.0542982	VTN, PDGFB, HAS2	256	44	29878	7.95756	1	0.75711	0.748352
GO:0016236~macroautophagy	3	1.1236	0.0542982	ATG16L1, TBC1D5, PIK3C2B	256	44	29878	7.95756	1	0.75711	0.748352
GO:0070059~intrinsic apoptotic signaling pathway in response to endoplasmic reticulum stress	3	1.1236	0.0542982	TRP53, DAB2IP, PML	256	44	29878	7.95756	1	0.75711	0.748352
GO:0007015~actin filament organization	5	1.87266	0.0563214	KBTBD13, NCK2, CORO7, BCAR1, ZBED3	256	168	29878	3.47354	1	0.775476	0.766505
GO:0007528~neuromuscular junction development	3	1.1236	0.0565124	COL4A1, LAMB2, HSPG2	256	45	29878	7.78073	1	0.775476	0.766505
GO:0033152~immunoglobulin V(D)J recombination	2	0.749064	0.0582406	TCF3, CYREN	256	7	29878	33.346	1	0.776311	0.767331
GO:0030578~PML body organization	2	0.749064	0.0582406	ETS1, PML	256	7	29878	33.346	1	0.776311	0.767331
GO:0018105~peptidyl-serine phosphorylation	5	1.87266	0.058313	GRK2, DYRK2, MAST4, PLK2, AURKA	256	170	29878	3.43267	1	0.776311	0.767331
GO:0045892~negative regulation of DNA-templated transcription	11	4.11985	0.0584681	SFPQ, ZHX2, TLE2, PRAMEL12, TRP53, DAB2IP, RARA, PDGFB, CLOCK, ZBTB4, PML	256	661	29878	1.94224	1	0.776311	0.767331
GO:0043161~proteasome-mediated ubiquitin-dependent protein catabolic process	6	2.24719	0.0588182	SPSB2, ASB2, CLOCK, KLHL40, PML, AURKA	256	244	29878	2.86994	1	0.776311	0.767331
GO:0030182~neuron differentiation	6	2.24719	0.0605958	ZHX2, CASZ1, NFIX, CEND1, SOX4, CDON	256	247	29878	2.83508	1	0.792703	0.783533
GO:0051301~cell division	8	2.99625	0.0609772	UBE2C, MTCL1, MICAL3, SEPTIN4, FAM83D, RAB11FIP3, TRIOBP, AURKA	256	408	29878	2.28845	1	0.792703	0.783533
GO:0007623~circadian rhythm	4	1.49813	0.0625268	SREBF1, TRP53, CLOCK, NPAS2	256	106	29878	4.40419	1	0.805718	0.796398
GO:0033077~T cell differentiation in thymus	3	1.1236	0.0633388	STAT5A, TRP53, TCF3	256	48	29878	7.29443	1	0.805718	0.796398
GO:0032869~cellular response to insulin stimulus	4	1.49813	0.0653711	CPEB1, IRS1, INSIG1, SLC9A1	256	108	29878	4.32263	1	0.805718	0.796398
GO:0002088~lens development in camera-type eye	3	1.1236	0.0656734	MAF, TBC1D20, CDON	256	49	29878	7.14557	1	0.805718	0.796398
GO:0070831~basement membrane assembly	2	0.749064	0.0662801	LAMB2, PXDN	256	8	29878	29.1777	1	0.805718	0.796398
GO:0061762~CAMKK-AMPK signaling cascade	2	0.749064	0.0662801	KCNJ11, KCNJ8	256	8	29878	29.1777	1	0.805718	0.796398
GO:0061154~endothelial tube morphogenesis	2	0.749064	0.0662801	KDR, CXCR4	256	8	29878	29.1777	1	0.805718	0.796398
GO:0051775~response to redox state	2	0.749064	0.0662801	CLOCK, NPAS2	256	8	29878	29.1777	1	0.805718	0.796398
GO:0090521~podocyte cell migration	2	0.749064	0.0662801	KANK1, DAAM2	256	8	29878	29.1777	1	0.805718	0.796398
GO:0001816~cytokine production	3	1.1236	0.0680364	MAF, KCNJ8, FBN1	256	50	29878	7.00266	1	0.805718	0.796398
GO:0001657~ureteric bud development	3	1.1236	0.0680364	SDC4, RARA, SIX1	256	50	29878	7.00266	1	0.805718	0.796398
GO:0001837~epithelial to mesenchymal transition	3	1.1236	0.0680364	DLG5, RFLNB, FAM83D	256	50	29878	7.00266	1	0.805718	0.796398
GO:0012501~programmed cell death	3	1.1236	0.0680364	TRP53, SPATA2, RELT	256	50	29878	7.00266	1	0.805718	0.796398
GO:0045787~positive regulation of cell cycle	3	1.1236	0.0704271	TRP53, RARA, TCF3	256	51	29878	6.86535	1	0.828357	0.818775
GO:0050731~positive regulation of peptidyl-tyrosine phosphorylation	4	1.49813	0.0712345	VTN, TSPAN9, TRP53, PDGFB	256	112	29878	4.16825	1	0.832192	0.822565
GO:0070295~renal water absorption	2	0.749064	0.0742512	AQP7, HAS2	256	9	29878	25.9358	1	0.844608	0.834838
GO:0014816~skeletal muscle satellite cell differentiation	2	0.749064	0.0742512	NFIX, CDON	256	9	29878	25.9358	1	0.844608	0.834838
GO:0030836~positive regulation of actin filament depolymerization	2	0.749064	0.0742512	SEMA5A, PDXP	256	9	29878	25.9358	1	0.844608	0.834838
GO:0060296~regulation of cilium beat frequency involved in ciliary motility	2	0.749064	0.0742512	MKKS, CFAP20	256	9	29878	25.9358	1	0.844608	0.834838
GO:2001235~positive regulation of apoptotic signaling pathway	3	1.1236	0.0777596	PDCD7, DAB2IP, PML	256	54	29878	6.48394	1	0.873028	0.862929
GO:0008340~determination of adult lifespan	3	1.1236	0.0777596	KCNJ11, KCNJ8, TRP53	256	54	29878	6.48394	1	0.873028	0.862929
GO:0006486~protein glycosylation	4	1.49813	0.0820387	B3GNT9, ST8SIA5, ST6GALNAC4, ST3GAL1	256	119	29878	3.92306	1	0.887783	0.877514
GO:0090129~positive regulation of synapse maturation	2	0.749064	0.0821546	NEURL1A, DAB2IP	256	10	29878	23.3422	1	0.887783	0.877514
GO:0086100~endothelin receptor signaling pathway	2	0.749064	0.0821546	SIX1, BCAR1	256	10	29878	23.3422	1	0.887783	0.877514
GO:0035332~positive regulation of hippo signaling	2	0.749064	0.0821546	DLG5, CORO7	256	10	29878	23.3422	1	0.887783	0.877514
GO:0048541~Peyer's patch development	2	0.749064	0.0821546	STAT5A, TCF3	256	10	29878	23.3422	1	0.887783	0.877514
GO:0060040~retinal bipolar neuron differentiation	2	0.749064	0.0821546	ZHX2, CASZ1	256	10	29878	23.3422	1	0.887783	0.877514
GO:0007405~neuroblast proliferation	3	1.1236	0.0827752	NFIX, TRP53, CDON	256	56	29878	6.25237	1	0.888934	0.878651
GO:0007010~cytoskeleton organization	4	1.49813	0.0885107	STRIP1, MAST4, MICAL3, RANBP10	256	123	29878	3.79548	1	0.938865	0.928005
GO:0007613~memory	4	1.49813	0.0885107	BACE1, NFIX, CRTC1, PLK2	256	123	29878	3.79548	1	0.938865	0.928005
GO:0003229~ventricular cardiac muscle tissue development	2	0.749064	0.0899908	KCNJ11, KCNJ8	256	11	29878	21.2202	1	0.942994	0.932086
GO:0048170~positive regulation of long-term neuronal synaptic plasticity	2	0.749064	0.0899908	NEURL1A, KDR	256	11	29878	21.2202	1	0.942994	0.932086
GO:0030838~positive regulation of actin filament polymerization	3	1.1236	0.0930905	VASP, BAIAP2L2, NCK2	256	60	29878	5.83555	1	0.968046	0.956849
GO:0001501~skeletal system development	4	1.49813	0.0935013	HOXA10, NFIX, FAM20C, FBN1	256	126	29878	3.70511	1	0.968046	0.956849
GO:0051289~protein homotetramerization	3	1.1236	0.095725	VASP, CRTC3, CRTC1	256	61	29878	5.73988	1	0.977589	0.966281
GO:0043524~negative regulation of neuron apoptotic process	5	1.87266	0.0965814	NFIX, PLXND1, UNC5B, KDR, SIX1	256	203	29878	2.87465	1	0.977589	0.966281
GO:0014824~artery smooth muscle contraction	2	0.749064	0.0977603	MKKS, GRIP2	256	12	29878	19.4518	1	0.977589	0.966281
GO:0033028~myeloid cell apoptotic process	2	0.749064	0.0977603	STAT5A, TRIM35	256	12	29878	19.4518	1	0.977589	0.966281
GO:0045588~positive regulation of gamma-delta T cell differentiation	2	0.749064	0.0977603	STAT5A, SOX4	256	12	29878	19.4518	1	0.977589	0.966281
GO:0007052~mitotic spindle organization	3	1.1236	0.0983808	PTPA, PLK2, AURKA	256	62	29878	5.6473	1	0.977589	0.966281
GO:0030199~collagen fibril organization	3	1.1236	0.0983808	ADAMTS14, PXDN, LOXL1	256	62	29878	5.6473	1	0.977589	0.966281

[truncated: 16 more sheets: WT KPC 8-12h, WT KPC 12-16h, WT KPC 16-20h, WT KPC 20-24h, FoxP1SkmKO Control 0-4h, FoxP1SkmKO Control 4-8h, FoxP1SkmKO Control 8-12h, FoxP1SkmKO Control 12-16h, FoxP1SkmKO Control 16-20h, FoxP1SkmKO Control 20-24h, FoxP1SkmKO KPC 0-4h, FoxP1SkmKO KPC 4-8h, FoxP1SkmKO KPC 8-12h, FoxP1SkmKO KPC 12-16h, FoxP1SkmKO KPC 16-20h, FoxP1SkmKO KPC 20-24h]
