# Supplementary material for: Cancer-induced FOXP1 disrupts and reprograms skeletal-muscle circadian transcription in cachexia
Source: Cell Rep. Author manuscript; Available in PMC 2025 Jun 14. (PMC12166465; doi:10.1016/j.celrep.2025.115689)
Supplement: 5 [file NIHMS2085659-supplement-5.xlsx]

## Sheet: Metadata
Temporal distribution of genes differentially expressed (DEGs) (FDR q-value < 0.05) in the tibialis anterior muscle by KPC pancreatic tumor burden relative to controls in mice with either skeletal muscle-specific FoxP1 knockout (FoxP1SkmKO) or their genetic controls (wild-type, WT) at circadian time (CT) 18, 22, 26, 30, 34, and 38. Additional separate tabs list the KEGG pathways at each time poin…
Temporal distribution of DEGs tab: This tab separately lists the upregulated (log2 fold change > 0) and downregulated (log2 fold change < 0) DEGs (FDR q < 0.05) in the tibialis anterior muscle of WT KPC vs Control mice and genes that require skeletal muscle expression of FoxP1 to for their differential expression at CT18, 22, 26, 30, 34, and 38. Differential expression analyses were performed on …
WT UP KPC v Con CT18, CT22, CT26, CT30, CT34, and CT38 tabs: These tabs contain the output of the bioinformatic enrichment analysis using EnrichR on DEGs (FDR q < 0.05) upregulated (log2 fold change > 0) in the tibialis anterior muscle of WT KPC compared to WT control mice at each of our 6 circadian time points.
WT DOWN KPC v Con CT18, CT22, CT26, CT30, CT34, and CT38 tabs: These tabs contain the output of the bioinformatic enrichment analysis using EnrichR on DEGs (FDR q < 0.05) downregulated (log2 fold change < 0) in the tibialis anterior muscle of WT KPC compared to WT control mice at each of our 6 circadian time points.
FoxP1-dep. UP KPC v Con CT18, CT22, CT26, CT30, CT34, and CT38 tabs: These tabs contain the output of the bioinformatic enrichment analysis using EnrichR on DEGs (FDR q < 0.05) upregulated (log2 fold change > 0) in the tibialis anterior muscle of WT KPC compared to WT control mice that are not upregulated DEGs in FoxP1SkmKO KPC compared to FoxP1SkmKO control mice at each of our 6 circadian time p…
FoxP1-dep. DOWN KPC v Con CT18, CT22, CT26, CT30, CT34, and CT38 tabs: These tabs contain the output of the bioinformatic enrichment analysis using EnrichR on DEGs (FDR q < 0.05) downregulated (log2 fold change < 0) in the tibialis anterior muscle of WT KPC compared to WT control mice that are not downregulated DEGs in FoxP1SkmKO KPC compared to FoxP1SkmKO control mice at each of our 6 circadian …

## Sheet: Temporal distribution of DEGs
Midnight (Circadian time 18)						4 AM (Circadian time 22)						8 AM (Circadian time 26)						Noon (Circadian time 30)						4 PM (Circadian time 34)						8 PM (Circadian time 38)
WT KPC vs Con DEGs		FoxP1SkmKO KPC vs Con DEGs		FoxP1-dependent KPC DEGs		WT KPC vs Con DEGs		FoxP1SkmKO KPC vs Con DEGs		FoxP1-dependent KPC DEGs		WT KPC vs Con DEGs		FoxP1SkmKO KPC vs Con DEGs		FoxP1-dependent KPC DEGs		WT KPC vs Con DEGs		FoxP1SkmKO KPC vs Con DEGs		FoxP1-dependent KPC DEGs		WT KPC vs Con DEGs		FoxP1SkmKO KPC vs Con DEGs		FoxP1-dependent KPC DEGs		WT KPC vs Con DEGs		FoxP1SkmKO KPC vs Con DEGs		FoxP1-dependent KPC DEGs
Upregulated	Downregulated	Upregulated	Downregulated	Upregulated	Downregulated	Upregulated	Downregulated	Upregulated	Downregulated	Upregulated	Downregulated	Upregulated	Downregulated	Upregulated	Downregulated	Upregulated	Downregulated	Upregulated	Downregulated	Upregulated	Downregulated	Upregulated	Downregulated	Upregulated	Downregulated	Upregulated	Downregulated	Upregulated	Downregulated	Upregulated	Downregulated	Upregulated	Downregulated	Upregulated	Downregulated
Amy1	Atp2a2	Actn3	Abca8a	Arrdc2	Csnk2a1-ps3	Bhlhe40	Actc1	Dkk3	Car3	Bhlhe40	Actc1	1110002E22Rik	Acadm	Capn11	G0s2	1110002E22Rik	Acadm	2310065F04Rik	Col4a1	Arrdc3	Cd36	2310065F04Rik	Fhl1	Acadl	Abca8a	Gm10241	Chac1	Acadl	Abca8a	Actn3	Abca8a	Apold1	Col1a1	Actn3	Abca8a
Arrdc2	Csnk2a1-ps3	Aldh1a1	Ankrd1	C3	Gm28439	C4b	Alas1	Pde4b	H19	C4b	Alas1	2610507B11Rik	Ak1	Dbp	Gm13339	2610507B11Rik	Ak1	Amy1	Fhl1	Pde4b	Cd93	Amy1	Fn1	Actn3	Actc1	Zbed6	Igfn1	Actn3	Actc1	Adgrg1	Afdn	C4b	Col1a2	Adgrg1	Afdn
C3	Gm28439	Amy1	Atp1b2	Ccl6	Tnnt1	Chac1	Atcayos		mt-Co2	Chac1	Atcayos	3425401B19Rik	Alas1	Entpd4b	Kcnf1	3425401B19Rik	Alas1	Cd274	Fn1	Pim1	Col1a1	Cd274	Fstl1	Amy1	Ank1		Magi1	Amy1	Ank1	Arrdc2	Akap6	Chac1	Col6a2	B3gnt3	Akap6
Ccl6	Meg3	Csf2rb	Axl	Ccl8	Ubc	Cyp26b1	Eif3j2		mt-Nd3	Cyp26b1	Eif3j2	9930021J03Rik	Aldoa	Gm4841	Pebp1	9930021J03Rik	Aldoa	Cebpb	Fstl1		Col4a1	Cebpb	Hspb7	Ankrd2	Casq1		Mpz	Ankrd2	Casq1	B3gnt3	Atp1b1	Depp1	Gsn	Bcl3	Atp1b1
Ccl8	Myh7	Csf2rb2	Bgn	Cd163		Egln3	Flnc		Serpina1e	Egln3	Flnc	Aak1	Amd1	Nuak1	Ppp1r3c	Aak1	Amd1	Eif3j2	Hspb7		Col4a2	Eif3j2	Ltbp4	Art5	Col4a1		Ndufa12-ps	Art5	Col4a1	Bcl3	Col12a1	Gbp4	Ift122	Cebpb	Col12a1
Cd163	Rian	Dkk3	Car3	Cd74		Gbp4	Rian			Gbp4	Rian	Abcc4	Atp5c1	Rabep2	Rgs5	Abcc4	Atp5c1	Gbp2	Ltbp4		Fasn	Gbp2	Mettl21c	Ccn1	Col6a1		Sumo2	Ccn1	Col6a1	Cebpb	Col3a1	H2-D1	Ighm	Cish	Col6a1
Cd74	Tnnt1	Dusp7	Cav1	Dusp1		Gm15501	Rn18s-rs5			Gm15501	Rn18s-rs5	Abcc5	Atp5d	Rps27	Rps27rt	Abcc5	Atp5d	Gbp5	Mettl21c		Fmod	Gbp5	Mustn1	Ces1d	Crispld2		Tnfrsf19	Ces1d	Crispld2	Cebpd	Col6a1	H2-K1	Ndufa12	Des	Csrp3
Dusp1	Ubc	Ech1	Chrna1	F13a1		Gm29216	Slc16a3			Gm29216	Slc16a3	Abcc9	Atp5e	Slc8a3	Sdhb	Abcc9	Atp5g1	Gm8116	Mustn1		Gm10222	Gm8116	Plac9	Chac1	Cxcl14			Chac1	Cxcl14	Cish	Csrp3	Iigp1	Sumo2	Dusp7	Gm10222
F13a1		Fam110d	Cited4	Gbp4		H2-Ab1	Timp4			H2-Ab1	Timp4	Acacb	Atp5g1	Tnfrsf19		Acacb	Atp5g2	H2-D1	Plac9		Gm10925	H2-D1	Sbk2	Csf2rb2	Igfbp5			Csf2rb2	Igfbp5	Csf2rb	Gm10222	Ly6a		Eef2	Gm10925
Gbp4		Fbp2	Col1a1	H2-Aa		H2-K1	Tlcd3b			H2-K1	Tlcd3b	Adamts1	Atp5g2			Adamts1	Atp5g3	H2-K1	Sbk2		Gm28439	H2-K1	Smox	Des	Ighm			Des	Ighm	Csf2rb2	Gm10925	Ndufa12-ps		Gm10705	Gm28661
H2-Aa		Fbxo31	Col1a2	H2-Ab1		Iigp1	Tuba4a			Iigp1	Tuba4a	Adgrf5	Atp5g3			Adgrf5	Atp5h	H2-Q4	Smox		Kdr	H2-Q4	Sparc	Eef2	Ltbp4			Eef2	Ltbp4	Ddit4	Gm28661	Nfil3		Gm9824	Gm29216
H2-Ab1		Fbxo32	Col3a1	H2-Eb1		Mib1				Mib1		Adprhl1	Atp5h			Adprhl1	Atp5j2	H2-Q7	Sparc		Mbp	H2-Q7	Thbs4	Eif1	Meg3			Eif1	Meg3	Des	Gm29216	Nutf2-ps1		H2-Eb1	Hspg2
H2-Eb1		Fzd7	Col5a2	Iigp1		Nmrk2				Nmrk2		Agbl1	Atp5j2			Agbl1	Atp5k	Igtp	Thbs4		Mpz	Igtp		Eif4b	Nrep			Eif4b	Nrep	Dusp7	Hspg2	Pnrc1		Irf2bp2	Igfbp6
Iigp1		Gadd45g	Col6a1	Lyz2		Nr1d1				Nr1d1		Agl	Atp5k			Agl	Atp5l	Iigp1			mt-Te	Iigp1		Fbxo31	Nutf2-ps1			Fbxo31	Nutf2-ps1	Eef2	Igfbp6	Rps27rt		Klf15	Lmcd1
Lyz2		Gas6	Col6a2	Nr1d1		Pfkfb3				Pfkfb3		Ago2	Atp5l			Ago2	Atp5md	Irgm2			Scd1	Irgm2		Fos	Rian			Fos	Rian	Fam110d	Lmcd1	Sema3g		Mafb	Mfap4
Nr1d1		Glul	Col6a3	Per1		Tgtp2				Tgtp2		Ahnak	Atp5md			Ahnak	Atp5mpl	mt-Rnr1				mt-Rnr1		Gbp5	Slc37a4			Gbp5	Slc37a4	Gadd45g	Mfap4	Tap1		Map3k6	Mmp2
Per1		Gm28438	Crispld2	Serpina3n								Akap13	Atp5mpl			Akap13	Atp5pb	Tap1				Tap1		H2-D1	Smoc2			H2-D1	Smoc2	Gm10705	Mmp2	Tgtp1		Mn1	Mss51
Rps27rt		Il4ra	Dcn	Serping1								Aldoa	Atp5pb			Aldoa	Atp6v1e1	Tgtp1				Tgtp1		H2-K1	Sypl2			H2-K1	Sypl2	Gm9824	Mss51	Tgtp2		Mybpc2	mt-Co3
Serpina3n		Jak3	Fbn1	Tob2								Alpk3	Atp6v1e1			Alpk3	Atp6v1g1	Tgtp2				Tgtp2		H2-Q4	Tfrc			H2-Q4	Tfrc	H2-Eb1	mt-Co3			Nfkbia	mt-Cytb
Serping1		Lrg1	Fbxl22									Als2	Atp6v1g1			Als2	Bin1							Iigp1	Timp3			Iigp1	Timp3	Irf2bp2	mt-Cytb			Nr4a1	mt-Nd5
Tob2		Map1lc3a	Fndc1									Ambra1	Bin1			Ambra1	Bola3							Jak3	Trim35			Jak3	Trim35	Jak3	mt-Nd5			Pdk4	mt-Nd6
		Mlycd	Frzb									Amotl1	Bola3			Amotl1	Calm2							Lrrc2				Lrrc2		Klf15	mt-Nd6			Per1	Myl2
		Mylk2	Fstl1									Ank2	Calm2			Ank2	Cbr2							mt-Rnr1				mt-Rnr1		Klf2	Myl2			Pim3	Myoc
		Nomo1	Gask1b									Ank3	Cbr2			Ank3	Cd81							mt-Rnr2				mt-Rnr2		Mafb	Myoc			Ppp1r1a	Nid1
		Oat	Hspg2									Ankhd1	Cd81			Ankhd1	Cdc34							mt-Tc				mt-Tc		Map3k6	Nid1			Ptp4a3	Oip5os1
		Odf3l2	Igfn1									Ankrd11	Cdc34			Ankrd11	Cdc42ep1							mt-Tn				mt-Tn		Mn1	Oip5os1			Rasd2	Pi16
		Osmr	Islr									Ankrd17	Cdc42ep1			Ankrd17	Chchd10							mt-Ty				mt-Ty		Mybpc2	Pi16			Sema7a	Rian
		Pdk4	Itih5									Ankrd28	Chchd10			Ankrd28	Chchd2							Myl3				Myl3		Nfkbia	Rian			Slc10a6	Rps27a
		Plin4	Itm2a									Ankrd52	Chchd2			Ankrd52	Ckmt2							Nrap				Nrap		Nr4a1	Rps27a			Slc25a25	Serpinf1
		Pnpla2	Kitl									Ano5	Ckmt2			Ano5	Cldn5							Plvap				Plvap		Osmr	Serpinf1			Slc27a1	Sparc
		Pnrc1	Lama2									Arfgef1	Cldn5			Arfgef1	Clec3b							Ptp4a3				Ptp4a3		Pdk4	Sparc			Tob2	Tnmd
		Ppp1r3c	Lamc1									Arhgap20	Clec3b			Arhgap20	Col1a1							Rhou				Rhou		Per1	Thbs4			Wnt4	Tnxb
		Rapgef1	Lrtm1									Arhgap35	Col1a1			Arhgap35	Col1a2							Slc27a1				Slc27a1		Pim3	Tnmd			Ybx3	Zbed6
		Rnf126	Ltbp4									Arhgef11	Col1a2			Arhgef11	Col3a1							Synm				Synm		Plvap	Tnxb
		Rps27rt	Lum									Arhgef12	Col3a1			Arhgef12	Cox14							Tgtp1				Tgtp1		Ppp1r1a	Zbed6
		Slc25a34	Marcks									Arhgef17	Cox14			Arhgef17	Cox5a							Tnnc1				Tnnc1		Ptp4a3
		Slc27a1	Mical2									Arid1a	Cox4i1			Arid1a	Cox6b1							Ucp3				Ucp3		Rasd2
		Smtnl1	Mmp2									Arid1b	Cox5a			Arid1b	Cox6c							Ybx3				Ybx3		S1pr1
		Spns2	Myadm									Arrb1	Cox6b1			Arrb1	Cox7a2													Sema7a
		Stab2	Myoc									Ash1l	Cox6c			Ash1l	Cox7a2l													Slc10a6
		Tacc2	Nid1									Atcay	Cox7a1			Atcay	Cox7b													Slc25a25
		Ybx3	Pdgfra									Atg2b	Cox7a2			Atg2b	Cox7c													Slc27a1
			Plau									Atg9a	Cox7a2l			Atg9a	Cox8b													Tob2
			Podn									Atp11a	Cox7b			Atp11a	Csnk2b													Vwf
			Scd2									Atp2b1	Cox7c			Atp2b1	Cst3													Wnt4
			Serpinf1									Atrn	Cox8b			Atrn	Cyc1													Ybx3
			Sln									Auts2	Csnk2b			Auts2	Cystm1
			Smoc2									Bace1	Cst3			Bace1	Dcakd
			Sparc									Best3	Cyc1			Best3	Dhrs7c
			Timp2									Bptf	Cystm1			Bptf	Drap1
			Tnxb									C2cd2	Dcakd			C2cd2	Egfl7
												Cacna1s	Dhrs7c			Cacna1s	Eif1
												Cacna2d1	Drap1			Cacna2d1	Eif5a
												Capn3	Egfl7			Capn3	Elob
												Carm1	Eif1			Carm1	Fabp3
												Casz1	Eif5a			Casz1	Fabp4
												Ccdc88c	Elob			Ccdc88c	Fastk
												Cdc42bpa	Fabp3			Cdc42bpa	Fcgrt
												Cdc42bpb	Fabp4			Cdc42bpb	Fth1
												Cdh23	Fastk			Cdh23	Gabarap
												Celsr2	Fcgrt			Celsr2	Gm10039
												Cep350	Fth1			Cep350	Gm10076
												Chac1	Gabarap			Chac1	Gm10221
												Chd1	Gm10039			Chd1	Gm10250
												Chd2	Gm10076			Chd2	Gm28438
												Chd7	Gm10221			Chd7	Gm29216
												Chd8	Gm10250			Chd8	Gm4459
												Clcn1	Gm28438			Clcn1	Gmpr
												Clic5	Gm29216			Clic5	Gng5
												Clip1	Gm4459			Clip1	Gpx4
												Cltc	Gmpr			Cltc	Gsn
												Cmya5	Gng5			Cmya5	Gstp1
												Cntrl	Gpx4			Cntrl	Hba-a1
												Cpeb4	Gsn			Cpeb4	Hbb-bs
												Crim1	Gstp1			Crim1	Higd2a
												Dapk2	Hba-a1			Dapk2	Hspe1
												Ddi2	Hbb-bs			Ddi2	Idh3b
												Ddx17	Higd2a			Ddx17	Igfbp4
												Dennd4c	Hspe1			Dennd4c	Igfbp6
												Dido1	Idh3b			Dido1	Imp3
												Dip2c	Igfbp4			Dip2c	Jsrp1
												Dmd	Igfbp6			Dmd	Lars2
												Dop1b	Imp3			Dop1b	Lgals1
												Dot1l	Jsrp1			Dot1l	Lims2
												Dpp8	Lars2			Dpp8	Macrod1
												Dst	Lgals1			Dst	Mb
												Dync1h1	Lims2			Dync1h1	Mcrip2
												Eif4g3	Macrod1			Eif4g3	Mdh1
												Ep300	Mb			Ep300	Mgst3
												Ep400	Mcrip2			Ep400	Micos10
												Epc1	Mdh1			Epc1	Mif
												Epg5	Mgst3			Epg5	Mlf1
												Etl4	Micos10			Etl4	Mpc2
												Evc	Mif			Evc	Mrpl12
												Exoc4	Mlf1			Exoc4	Mrpl15
												Fam210a	Mpc2			Fam210a	Mrpl23
												Fbxl17	Mrpl12			Fbxl17	Mrpl42
												Fhip1a	Mrpl15			Fhip1a	Mrpl55
												Fhod3	Mrpl23			Fhod3	Mrps21
												Filip1	Mrpl42			Filip1	Mrps24
												Filip1l	Mrpl55			Filip1l	Mtfp1
												Flna	Mrps21			Flna	mt-Nd1
												Flnb	Mrps24			Flnb	mt-Rnr1
												Flt1	mt-Co2			Flt1	Mylf-ps
												Foxk1	Mtfp1			Foxk1	Mylpf
												Fry	mt-Nd1			Fry	Ndufa1
												Fryl	mt-Rnr1			Fryl	Ndufa11
												Fsd2	Mylf-ps			Fsd2	Ndufa13
												Fyco1	Mylpf			Fyco1	Ndufa2
												Fzd4	Ndufa1			Fzd4	Ndufa3
												Garre1	Ndufa11			Garre1	Ndufa4
												Gbp4	Ndufa13			Gbp4	Ndufa5
												Glg1	Ndufa2			Glg1	Ndufa6
												Gm26740	Ndufa3			Gm26740	Ndufa7
												Gm8116	Ndufa4			Gm8116	Ndufa8
												Gm8424	Ndufa5			Gm8424	Ndufab1
												Gm9821	Ndufa6			Gm9821	Ndufab1-ps
												Gnptab	Ndufa7			Gnptab	Ndufb1
												Golga4	Ndufa8			Golga4	Ndufb10
												Gon4l	Ndufab1			Gon4l	Ndufb11
												Gpam	Ndufab1-ps			Gpam	Ndufb3
												Gpatch8	Ndufb1			Gpatch8	Ndufb7
												Gprc5c	Ndufb10			Gprc5c	Ndufb9
												Gse1	Ndufb11			Gse1	Ndufc1
												H2-K1	Ndufb3			H2-K1	Ndufc2
												H2-Q4	Ndufb7			H2-Q4	Ndufs2
												H6pd	Ndufb9			H6pd	Ndufs3
												Hcfc1	Ndufc1			Hcfc1	Ndufs4
												Hdac4	Ndufc2			Hdac4	Ndufs6
												Hectd1	Ndufs2			Hectd1	Ndufs7
												Hectd4	Ndufs3			Hectd4	Ndufs8
												Herc1	Ndufs4			Herc1	Ndufv1
												Herc2	Ndufs6			Herc2	Ndufv2
												Hip1	Ndufs7			Hip1	Nrep
												Hipk2	Ndufs8			Hipk2	Oaz1
												Hipk3	Ndufv1			Hipk3	Pdhb
												Hivep1	Ndufv2			Hivep1	Pgam2
												Hivep2	Nrep			Hivep2	Pigt
												Hspg2	Oaz1			Hspg2	Prdx1
												Huwe1	Pdhb			Huwe1	Prdx2
												Ice1	Pgam2			Ice1	Prdx5
												Ide	Pigt			Ide	Psenen
												Ift172	Prdx1			Ift172	Psmb5
												Igf2r	Prdx2			Igf2r	Pvalb
												Insr	Prdx5			Insr	Rabac1
												Irgm2	Psenen			Irgm2	Rarg
												Irs1	Psmb5			Irs1	Rex1bd
												Itsn1	Pvalb			Itsn1	Romo1
												Jak3	Rabac1			Jak3	Rpl13
												Jmy	Rarg			Jmy	Rpl14
												Kat6a	Rex1bd			Kat6a	Rpl18a
												Kcnb1	Romo1			Kcnb1	Rpl23a
												Kcnma1	Rpl13			Kcnma1	Rpl34
												Kidins220	Rpl14			Kidins220	Rpl37a
												Kif13a	Rpl18a			Kif13a	Rpl39
												Kif16b	Rpl23a			Kif16b	Rpl8
												Klf15	Rpl34			Klf15	Rpl9
												Klf9	Rpl37a			Klf9	Rplp0
												Kmt2a	Rpl39			Kmt2a	Rplp1
												Kmt2b	Rpl8			Kmt2b	Rplp2
												Kmt2c	Rpl9			Kmt2c	Rps13
												Kmt2d	Rplp0			Kmt2d	Rps14
												Kmt2e	Rplp1			Kmt2e	Rps15
												Krba1	Rplp2			Krba1	Rps15a
												Lama5	Rps13			Lama5	Rps23
												Lgr4	Rps14			Lgr4	Rps26
												Lig3	Rps15			Lig3	Rps29
												Limch1	Rps15a			Limch1	Rps2-ps13
												Lmo7	Rps23			Lmo7	Rps3
												Lmod2	Rps26			Lmod2	Rps3a1
												Lrba	Rps29			Lrba	Rps5
												Lrrc2	Rps2-ps13			Lrrc2	Rps8
												Luc7l2	Rps3			Luc7l2	Rps9
												Macf1	Rps3a1			Macf1	Rpsa
												Maf	Rps5			Maf	Rtn2
												Man2a2	Rps8			Man2a2	S100a1
												Map3k3	Rps9			Map3k3	S100a16
												Map4	Rpsa			Map4	Scand1
												Marchf6	Rtn2			Marchf6	Sdhc
												Mast4	S100a1			Mast4	Serpinf1
												Mau2	S100a16			Mau2	Sh3bgr
												Mbnl2	Scand1			Mbnl2	Skp1
												Med12	Sdhc			Med12	Slc25a11
												Med13l	Serpinf1			Med13l	Slc25a3
												Mef2c	Sh3bgr			Mef2c	Slc25a4
												Mef2d	Skp1			Mef2d	Slc35e4
												Mical3	Slc25a11			Mical3	Smox
												Mpdz	Slc25a3			Mpdz	Sox18
												Mrtfb	Slc25a4			Mrtfb	Sparc
												Msi2	Slc35e4			Msi2	Suclg1
												mt-Atp6	Smox			mt-Atp6	Tcf15
												Mtor	Sox18			Mtor	Tecr
												Myh2	Sparc			Myh2	Timm50
												Myh4	Suclg1			Myh4	Tlcd3b
												Mylk4	Tcf15			Mylk4	Tma7
												Myo18a	Tecr			Myo18a	Tmem52
												Myo18b	Timm50			Myo18b	Tmsb4x
												Myo5c	Tlcd3b			Myo5c	Tnni2
												Myom1	Tma7			Myom1	Tpm1
												Mypn	Tmem52			Mypn	Tppp3
												Naa25	Tmsb4x			Naa25	Tpt1
												Naca	Tnni2			Naca	Txn1
												Nav1	Tpm1			Nav1	Ube2k
												Ncoa1	Tppp3			Ncoa1	Ube2m
												Ncoa2	Tpt1			Ncoa2	Ubl5
												Ncor1	Txn1			Ncor1	Uqcrb
												Ncor2	Ube2k			Ncor2	Uqcrc1
												Neb	Ube2m			Neb	Uqcrfs1
												Nedd4	Ubl5			Nedd4	Uqcrh
												Nek9	Uqcrb			Nek9	Uqcrq
												Nfic	Uqcrc1			Nfic	Vdac3
												Nktr	Uqcrfs1			Nktr	Vegfb
												Nos1	Uqcrh			Nos1	Zmat2
												Notch1	Uqcrq			Notch1
												Nr4a1	Vdac3			Nr4a1
												Nrap	Vegfb			Nrap
												Nsd1	Zmat2			Nsd1
												Nt5c1a				Nt5c1a
												Nup98				Nup98
												Obscn				Obscn
												Ogt				Ogt
												Oip5os1				Oip5os1
												Osbpl6				Osbpl6
												Otud1				Otud1
												Otud3				Otud3
												Padi2				Padi2
												Pcgf3				Pcgf3
												Pcnt				Pcnt
												Pcnx				Pcnx
												Pde4b				Pde4b
												Pde4d				Pde4d
												Pde4dip				Pde4dip
												Pdk4				Pdk4
												Pdzd2				Pdzd2
												Pdzrn3				Pdzrn3
												Peg3				Peg3
												Per1				Per1
												Phf12				Phf12
												Phkb				Phkb
												Pi4ka				Pi4ka
												Pias2				Pias2
												Piezo1				Piezo1
												Plec				Plec
												Plin4				Plin4
												Plxna2				Plxna2
												Pm20d2				Pm20d2
												Polr1a				Polr1a
												Ppm1l				Ppm1l
												Ppp1r12b				Ppp1r12b
												Ppp1r3a				Ppp1r3a
												Pptc7				Pptc7
												Prdm2				Prdm2
												Prkaa2				Prkaa2
												Prkar2a				Prkar2a
												Prkca				Prkca
												Prpf8				Prpf8
												Prrc2b				Prrc2b
												Prrc2c				Prrc2c
												Ptpn14				Ptpn14
												Ptpn21				Ptpn21
												Ptprb				Ptprb
												Pum1				Pum1
												Qser1				Qser1
												Ralgapb				Ralgapb
												Rapgef1				Rapgef1
												Rbfox1				Rbfox1
												Rbm20				Rbm20
												Rbm33				Rbm33
												Rere				Rere
												Rnf150				Rnf150
												Rnf213				Rnf213
												Rpl41				Rpl41
												Rptor				Rptor
												Ryr1				Ryr1
												Scn4a				Scn4a
												Sec16a				Sec16a
												Sel1l				Sel1l
												Sema6d				Sema6d
												Setd1b				Setd1b
												Setd7				Setd7
												Sgk1				Sgk1
												Slc22a23				Slc22a23
												Slc8a3				Smcr8
												Smcr8				Snrnp200
												Snrnp200				Socs7
												Socs7				Son
												Son				Sorl1
												Sorl1				Sox6
												Sox6				Spag9
												Spag9				Specc1l
												Specc1l				Speg
												Speg				Spen
												Spen				Sptb
												Sptb				Srrm2
												Srrm2				Ston2
												Ston2				Strn3
												Strn3				Svil
												Svil				Sync
												Sync				Syne1
												Syne1				Synm
												Synm				Synrg
												Synrg				Szt2
												Szt2				Tacc2
												Tacc2				Tarbp1
												Tarbp1				Tead1
												Tead1				Tecpr2
												Tecpr2				Tenm3
												Tenm3				Thrap3
												Thrap3				Tjp1
												Tjp1				Tln2
												Tln2				Tmem131
												Tmem131				Tmem245
												Tmem245				Tmod1
												Tmod1				Tmtc1
												Tmtc1				Tnrc18
												Tnfrsf19				Tnrc6a
												Tnrc18				Tnrc6b
												Tnrc6a				Tnrc6c
												Tnrc6b				Tns1
												Tnrc6c				Tns2
												Tns1				Tob2
												Tns2				Trio
												Tob2				Trip12
												Trio				Trrap
												Trip12				Tsc1
												Trrap				Ttc28
												Tsc1				Ttn
												Ttc28				Tubgcp6
												Ttn				Tulp4
												Tubgcp6				Tut7
												Tulp4				Txlnb
												Tut7				Ubr2
												Txlnb				Ubr3
												Ubr2				Ubr4
												Ubr3				Ubr5
												Ubr4				Ubxn2a
												Ubr5				Uggt1
												Ubxn2a				Uhrf1bp1
												Uggt1				Ulk2
												Uhrf1bp1				Usf3
												Ulk2				Usp13
												Usf3				Usp24
												Usp13				Usp34
												Usp24				Usp47
												Usp34				Usp9x
												Usp47				Utrn
												Usp9x				Vcl
												Utrn				Vldlr
												Vcl				Vps13c
												Vldlr				Vps13d
												Vps13c				Vwa8
												Vps13d				Wdfy3
												Vwa8				Wdr7
												Wdfy3				Wnk1
												Wdr7				Xirp2
												Wnk1				Zbtb20
												Xirp2				Zdhhc3
												Zbtb20				Zeb1
												Zdhhc3				Zfp106
												Zeb1				Zfp335
												Zfp106				Zfp445
												Zfp335				Zfp462
												Zfp445				Zfp609
												Zfp462				Zfp652
												Zfp609				Zfp687
												Zfp652				Zmiz1
												Zfp687				Zyg11b
												Zmiz1				Zzef1
												Zyg11b
												Zzef1

## Sheet: WT UP KPC v Con CT18
EnrichR: KEGG Pathway Term	P-value	Adjusted P-value	Odds Ratio	Combined Score	Genes
Complement and coagulation cascades	9.32267e-05	0.00261035	40.4411	375.312	C3;F13A1;SERPING1
Circadian rhythm	0.000479376	0.00671127	72.4138	553.46	PER1;NR1D1
Pertussis	0.00285573	0.0266535	28.3144	165.878	C3;SERPING1
Tuberculosis	0.0151185	0.10583	11.7096	49.0849	C3;CD74
Coronavirus disease	0.024339	0.136299	9.03844	33.5839	C3;F13A1
Legionellosis	0.0582027	0.203717	17.7884	50.5871	C3
Leishmaniasis	0.077849	0.203717	13.0941	33.429	C3
Antigen processing and presentation	0.078821	0.203717	12.9234	32.8328	CD74
RNA degradation	0.0797921	0.203717	12.7571	32.2541	TOB2
Staphylococcus aureus infection	0.0951965	0.203717	10.5771	24.8754	C3
Herpes simplex virus 1 infection	0.0952383	0.203717	4.13476	9.72237	C3;CD74
Circadian entrainment	0.0971047	0.203717	10.3557	24.1492	PER1
Viral protein interaction with cytokine and cytokine receptor	0.0999598	0.203717	10.0404	23.1229	CCL8
Chagas disease	0.101858	0.203717	9.84059	22.4776	C3
Serotonergic synapse	0.112233	0.209501	8.8692	19.3985	DUSP1
Systemic lupus erythematosus	0.13264	0.224498	7.40485	14.9586	C3
Fluid shear stress and atherosclerosis	0.136302	0.224498	7.18877	14.3263	DUSP1
Phagosome	0.148103	0.230382	6.56556	12.5392	C3
NOD-like receptor signaling pathway	0.173876	0.234592	5.49972	9.62128	GBP4
Neutrophil extracellular trap formation	0.180854	0.234592	5.26356	9.00103	C3
Chemokine signaling pathway	0.183457	0.234592	5.1801	8.7843	CCL8
Kaposi sarcoma-associated herpesvirus infection	0.184322	0.234592	5.15286	8.71385	C3
Viral carcinogenesis	0.192931	0.234873	4.8953	8.05483	C3
Shigellosis	0.228973	0.259201	4.02735	5.93692	C3
Parkinson disease	0.23143	0.259201	3.97802	5.82176	DUSP1
MAPK signaling pathway	0.267394	0.278107	3.35939	4.43113	DUSP1
Cytokine-cytokine receptor interaction	0.268175	0.278107	3.34779	4.40608	CCL8
Neuroactive ligand-receptor interaction	0.303243	0.303243	2.88809	3.44612	C3

## Sheet: WT DOWN KPC v Con CT18
EnrichR: KEGG Pathway Term	P-value	Adjusted P-value	Odds Ratio	Combined Score	Genes
Cardiac muscle contraction	0.000514917	0.00438561	78.0667	591.082	ATP2A2;MYH7
Hypertrophic cardiomyopathy	0.000550923	0.00438561	75.3939	565.75	ATP2A2;MYH7
Dilated cardiomyopathy	0.000626516	0.00438561	70.5603	520.406	ATP2A2;MYH7
Thyroid hormone signaling pathway	0.0009925	0.00521062	55.6667	384.951	ATP2A2;MYH7
Adrenergic signaling in cardiomyocytes	0.00151886	0.00637923	44.6937	290.053	ATP2A2;MYH7
cGMP-PKG signaling pathway	0.00187753	0.00657135	40.0545	251.454	ATP2A2;MYH7
Pathways of neurodegeneration	0.0143343	0.043003	13.7555	58.3933	UBC;ATP2A2
Viral myocarditis	0.0237535	0.0580234	48.2639	180.508	MYH7
Mitophagy	0.026883	0.0580234	42.484	153.633	UBC
PPAR signaling pathway	0.0292244	0.0580234	38.9804	137.708	UBC
Arrhythmogenic right ventricular cardiomyopathy	0.0303932	0.0580234	37.4361	130.784	ATP2A2
Pancreatic secretion	0.0400858	0.0701501	28.1344	90.5008	ATP2A2
Ubiquitin mediated proteolysis	0.0546561	0.0836972	20.4039	59.3079	UBC
Spinocerebellar ataxia	0.0557981	0.0836972	19.9698	57.6332	ATP2A2
Kaposi sarcoma-associated herpesvirus infection	0.0746546	0.100151	14.7321	38.2282	UBC
Diabetic cardiomyopathy	0.0783861	0.100151	13.9958	35.6347	ATP2A2
cAMP signaling pathway	0.0832174	0.100151	13.1409	32.6721	ATP2A2
Calcium signaling pathway	0.0920785	0.100151	11.8069	28.1609	ATP2A2
Shigellosis	0.094282	0.100151	11.5143	27.1906	UBC
Parkinson disease	0.095382	0.100151	11.3733	26.7257	UBC
Alzheimer disease	0.138435	0.138435	7.61801	15.0635	ATP2A2

## Sheet: FoxP1-dep. UP KPC v Con CT18
EnrichR: KEGG Pathway Term	P-value	Adjusted P-value	Odds Ratio	Combined Score	Genes
Complement and coagulation cascades	6.83407e-05	0.00191354	45.5008	436.398	C3;F13A1;SERPING1
Circadian rhythm	0.000391103	0.00547545	80.9412	635.108	PER1;NR1D1
Pertussis	0.00233684	0.0218105	31.6486	191.758	C3;SERPING1
Tuberculosis	0.0124563	0.0871943	13.0886	57.4003	C3;CD74
Coronavirus disease	0.0201212	0.112679	10.1028	39.4614	C3;F13A1
Legionellosis	0.0528061	0.185235	19.7669	58.1369	C3
Leishmaniasis	0.0707003	0.185235	14.5504	38.5486	C3
Antigen processing and presentation	0.0715865	0.185235	14.3608	37.8671	CD74
RNA degradation	0.0724719	0.185235	14.1759	37.2055	TOB2
Herpes simplex virus 1 infection	0.0800808	0.185235	4.62168	11.6684	C3;CD74
Staphylococcus aureus infection	0.0865307	0.185235	11.7535	28.7639	C3
Circadian entrainment	0.0882738	0.185235	11.5075	27.9323	PER1
Viral protein interaction with cytokine and cytokine receptor	0.0908825	0.185235	11.1571	26.7569	CCL8
Chagas disease	0.0926177	0.185235	10.9351	26.0176	C3
Serotonergic synapse	0.102105	0.190597	9.85565	22.4881	DUSP1
Systemic lupus erythematosus	0.1208	0.204497	8.22844	17.3918	C3
Fluid shear stress and atherosclerosis	0.124159	0.204497	7.98833	16.6652	DUSP1
Phagosome	0.134992	0.209988	7.29581	14.6101	C3
NOD-like receptor signaling pathway	0.158703	0.214242	6.11142	11.2494	GBP4
Neutrophil extracellular trap formation	0.165135	0.214242	5.849	10.534	C3
Chemokine signaling pathway	0.167535	0.214242	5.75625	10.2839	CCL8
Kaposi sarcoma-associated herpesvirus infection	0.168333	0.214242	5.72598	10.2026	C3
Viral carcinogenesis	0.176278	0.2146	5.43977	9.44176	C3
Shigellosis	0.209631	0.237338	4.47528	6.99222	C3
Parkinson disease	0.211909	0.237338	4.42047	6.85879	DUSP1
MAPK signaling pathway	0.245349	0.255191	3.73303	5.24518	DUSP1
Cytokine-cytokine receptor interaction	0.246077	0.255191	3.72014	5.21606	CCL8
Neuroactive ligand-receptor interaction	0.278838	0.278838	3.20931	4.09869	C3

## Sheet: FoxP1-dep. DOWN KPC v Con CT18
EnrichR: KEGG Pathway Term	P-value	Adjusted P-value	Odds Ratio	Combined Score	Genes
Mitophagy	0.0135317	0.0515166	99.1493	426.612	UBC
PPAR signaling pathway	0.014719	0.0515166	90.9726	383.778	UBC
Ubiquitin mediated proteolysis	0.0277092	0.0570279	47.6187	170.76	UBC
Kaposi sarcoma-associated herpesvirus infection	0.0380475	0.0570279	34.3819	112.392	UBC
Shigellosis	0.048303	0.0570279	26.8721	81.4295	UBC
Parkinson disease	0.048881	0.0570279	26.543	80.1165	UBC
Pathways of neurodegeneration	0.0916752	0.0916752	13.7286	32.8044	UBC

## Sheet: WT UP KPC v Con CT22
EnrichR: KEGG Pathway Term	P-value	Adjusted P-value	Odds Ratio	Combined Score	Genes
Circadian rhythm	0.000275254	0.00440407	98.3005	805.849	BHLHE40;NR1D1
HIF-1 signaling pathway	0.00335983	0.0268787	26.5381	151.157	EGLN3;PFKFB3
Fructose and mannose metabolism	0.0260853	0.110582	41.5667	151.568	PFKFB3
Nicotinate and nicotinamide metabolism	0.0276455	0.110582	39.1176	140.365	NMRK2
Glutathione metabolism	0.0446543	0.117153	23.7238	73.7527	CHAC1
Retinol metabolism	0.0530537	0.117153	19.8179	58.1943	CYP26B1
Renal cell carcinoma	0.0538139	0.117153	19.5255	57.0579	EGLN3
Pertussis	0.0591188	0.117153	17.6969	50.0504	C4B
Complement and coagulation cascades	0.0658986	0.117153	15.7937	42.953	C4B
Staphylococcus aureus infection	0.0733779	0.117405	14.1064	36.8477	C4B
AMPK signaling pathway	0.0918312	0.133573	11.1289	26.5735	PFKFB3
Systemic lupus erythematosus	0.102737	0.136983	9.87562	22.4728	C4B
NOD-like receptor signaling pathway	0.135422	0.166673	7.33481	14.6649	GBP4
Lipid and atherosclerosis	0.158859	0.181553	6.15888	11.3307	MIB1
Coronavirus disease	0.170353	0.18171	5.70072	10.0896	C4B
Pathways in cancer	0.349949	0.349949	2.44704	2.56932	EGLN3

## Sheet: WT DOWN KPC v Con CT22
EnrichR: KEGG Pathway Term	P-value	Adjusted P-value	Odds Ratio	Combined Score	Genes
Salmonella infection	0.00788466	0.141799	17.7616	86.0164	FLNC;TUBA4A
Glycine, serine and threonine metabolism	0.0217865	0.141799	51.1538	195.738	ALAS1
Porphyrin and chlorophyll metabolism	0.023403	0.141799	47.4929	178.33	ALAS1
Central carbon metabolism in cancer	0.0378424	0.141799	28.8696	94.5284	SLC16A3
Cardiac muscle contraction	0.046834	0.141799	23.143	70.8442	ACTC1
Gap junction	0.0473605	0.141799	22.8759	69.7706	TUBA4A
Hypertrophic cardiomyopathy	0.0484127	0.141799	22.3596	67.7045	ACTC1
Dilated cardiomyopathy	0.0515632	0.141799	20.9411	62.0891	ACTC1
Apoptosis	0.0754036	0.157184	14.0766	36.3866	TUBA4A
Adrenergic signaling in cardiomyocytes	0.0794937	0.157184	13.3154	33.7157	ACTC1
Phagosome	0.0805136	0.157184	13.1377	33.0983	TUBA4A
Tight junction	0.0891418	0.157184	11.7982	28.5225	TUBA4A
Pathogenic Escherichia coli infection	0.103193	0.157184	10.0985	22.9352	TUBA4A
Focal adhesion	0.105184	0.157184	9.8945	22.2829	FLNC
Proteoglycans in cancer	0.107171	0.157184	9.69853	21.66	FLNC
Parkinson disease	0.128765	0.177052	7.96008	16.3163	TUBA4A
Prion disease	0.140343	0.180671	7.2489	14.2344	TUBA4A
MAPK signaling pathway	0.150359	0.180671	6.72218	12.7367	FLNC
Huntington disease	0.156034	0.180671	6.45377	11.989	TUBA4A
Amyotrophic lateral sclerosis	0.182982	0.194091	5.40661	9.1824	TUBA4A
Alzheimer disease	0.185269	0.194091	5.33179	8.98913	TUBA4A
Pathways of neurodegeneration	0.232386	0.232386	4.11709	6.00829	TUBA4A

## Sheet: FoxP1-dep. UP KPC v Con CT22
EnrichR: KEGG Pathway Term	P-value	Adjusted P-value	Odds Ratio	Combined Score	Genes
Circadian rhythm	0.000275254	0.00440407	98.3005	805.849	BHLHE40;NR1D1
HIF-1 signaling pathway	0.00335983	0.0268787	26.5381	151.157	EGLN3;PFKFB3
Fructose and mannose metabolism	0.0260853	0.110582	41.5667	151.568	PFKFB3
Nicotinate and nicotinamide metabolism	0.0276455	0.110582	39.1176	140.365	NMRK2
Glutathione metabolism	0.0446543	0.117153	23.7238	73.7527	CHAC1
Retinol metabolism	0.0530537	0.117153	19.8179	58.1943	CYP26B1
Renal cell carcinoma	0.0538139	0.117153	19.5255	57.0579	EGLN3
Pertussis	0.0591188	0.117153	17.6969	50.0504	C4B
Complement and coagulation cascades	0.0658986	0.117153	15.7937	42.953	C4B
Staphylococcus aureus infection	0.0733779	0.117405	14.1064	36.8477	C4B
AMPK signaling pathway	0.0918312	0.133573	11.1289	26.5735	PFKFB3
Systemic lupus erythematosus	0.102737	0.136983	9.87562	22.4728	C4B
NOD-like receptor signaling pathway	0.135422	0.166673	7.33481	14.6649	GBP4
Lipid and atherosclerosis	0.158859	0.181553	6.15888	11.3307	MIB1
Coronavirus disease	0.170353	0.18171	5.70072	10.0896	C4B
Pathways in cancer	0.349949	0.349949	2.44704	2.56932	EGLN3

## Sheet: FoxP1-dep. DOWN KPC v Con CT22
EnrichR: KEGG Pathway Term	P-value	Adjusted P-value	Odds Ratio	Combined Score	Genes
Salmonella infection	0.00788466	0.141799	17.7616	86.0164	FLNC;TUBA4A
Glycine, serine and threonine metabolism	0.0217865	0.141799	51.1538	195.738	ALAS1
Porphyrin and chlorophyll metabolism	0.023403	0.141799	47.4929	178.33	ALAS1
Central carbon metabolism in cancer	0.0378424	0.141799	28.8696	94.5284	SLC16A3
Cardiac muscle contraction	0.046834	0.141799	23.143	70.8442	ACTC1
Gap junction	0.0473605	0.141799	22.8759	69.7706	TUBA4A
Hypertrophic cardiomyopathy	0.0484127	0.141799	22.3596	67.7045	ACTC1
Dilated cardiomyopathy	0.0515632	0.141799	20.9411	62.0891	ACTC1
Apoptosis	0.0754036	0.157184	14.0766	36.3866	TUBA4A
Adrenergic signaling in cardiomyocytes	0.0794937	0.157184	13.3154	33.7157	ACTC1
Phagosome	0.0805136	0.157184	13.1377	33.0983	TUBA4A
Tight junction	0.0891418	0.157184	11.7982	28.5225	TUBA4A
Pathogenic Escherichia coli infection	0.103193	0.157184	10.0985	22.9352	TUBA4A
Focal adhesion	0.105184	0.157184	9.8945	22.2829	FLNC
Proteoglycans in cancer	0.107171	0.157184	9.69853	21.66	FLNC
Parkinson disease	0.128765	0.177052	7.96008	16.3163	TUBA4A
Prion disease	0.140343	0.180671	7.2489	14.2344	TUBA4A
MAPK signaling pathway	0.150359	0.180671	6.72218	12.7367	FLNC
Huntington disease	0.156034	0.180671	6.45377	11.989	TUBA4A
Amyotrophic lateral sclerosis	0.182982	0.194091	5.40661	9.1824	TUBA4A
Alzheimer disease	0.185269	0.194091	5.33179	8.98913	TUBA4A
Pathways of neurodegeneration	0.232386	0.232386	4.11709	6.00829	TUBA4A

[truncated: 16 more sheets: WT UP KPC v Con CT26, WT DOWN KPC v Con CT26, FoxP1-dep. UP KPC v Con CT26, FoxP1-dep. DOWN KPC v Con CT26, WT UP KPC v Con CT30, WT DOWN KPC v Con CT30, FoxP1-dep. UP KPC v Con CT30, FoxP1-dep. DOWN KPC v Con CT30, WT UP KPC vs Con CT34, WT DOWN KPC vs Con CT34, FoxP1-dep. UP KPC v Con CT34, FoxP1-dep. DOWN KPC v Con CT34, WT UP KPC v Con CT38, WT DOWN KPC v Con CT38, FoxP1-dep. UP KPC v Con CT38, FoxP1-dep. DOWN KPC v Con CT38]
