# Supplementary material for: Cancer-induced FOXP1 disrupts and reprograms skeletal-muscle circadian transcription in cachexia
Source: Cell Rep. Author manuscript; Available in PMC 2025 Jun 14. (PMC12166465; doi:10.1016/j.celrep.2025.115689)
Supplement: 6 [file NIHMS2085659-supplement-6.xlsx]

## Sheet: Metadata
Genes with FOXP1 binding sites in their promoter regions that are differentially expressed (FDR q < 0.05) in wild-type (WT) mice with KPC pancreatic cancer and require skeletal muscle expression of FoxP1 for their differential expression (i.e., FoxP1-dependent direct targets). Separate tabs list the enriched KEGG pathways for FoxP1-dependent genes with FOXP1 binding sites in their promoter that a…
FoxP1-dep. Direct target genes tab: This tab seperately lists the unique upregulated (log2 fold change > 0) and downregulated (log2 fold change < 0) DEGs (FDR q < 0.05) in the tibialis anterior muscle of WT KPC vs Control mice that require skeletal muscle expression of FoxP1 for their differential expression in WT KPC mice across all of our time points (circadian times 18, 22, 26, 30, 34, and 38)…
Upregulated Pathways tab: This tab contains the output of the bioinformatic enrichment analysis using EnrichR on FoxP1-dependent DEGs (FDR q < 0.05) upregulated (log2 fold change < 0) in the tibialis anterior muscle of WT KPC mice that have FOXP1 binding sites in their promoter region.
Downregulated Pathways tab: This tab contains the output of the bioinformatic enrichment analysis using EnrichR on FoxP1-dependent DEGs (FDR q < 0.05) upregulated (log2 fold change < 0) in the tibialis anterior muscle of WT KPC mice that have FOXP1 binding sites in their promoter region.

## Sheet: FoxP1-dep. direct target genes
DEGs across all 6 time points (Circadian times 18, 22, 26, 30, 34, 38)
Unique FoxP1-Dependent KPC vs Con DEGs with FOXP1 binding sites in their promoter
Upregulated	Downregulated
2310065F04Rik	Atp5l
2610507B11Rik	Casq1
Ank3	Cdc34
Ankrd11	Cox7a2l
Ankrd52	Csnk2b
Arhgap20	Cst3
Arhgef12	Drap1
Arid1a	Egfl7
Arid1b	Flnc
Arrb1	Fth1
Atp2b1	Gabarap
Auts2	Hspb7
Bhlhe40	Hspe1
Cebpb	Lmcd1
Chd1	Mrpl12
Chd2	Mylpf
Chd7	Ndufa13
Clip1	Ndufa4
Cltc	Ndufs2
Des	Ndufv2
Dusp1	Nrep
Eef2	Pgam2
Ep300	Prdx2
Epc1	Rplp2
Fhod3	Sox18
Fos	Timm50
Foxk1	Timp3
Fzd4	Tnni2
Gbp5	Tnnt1
Gpatch8	Tpm1
Gse1	Tpt1
Herc1	Txn1
Hip1	Ubc
Hivep1	Uqcrh
Hivep2
Irf2bp2
Klf9
Lama5
Man2a2
Map3k3
Map4
Mef2d
Msi2
Mtor
Mybpc2
Myh4
Myo18b
Ncor2
Nfic
Nr1d1
Nr4a1
Otud1
Per1
Piezo1
Pim3
Ppm1l
Prkca
Ptpn14
Rbm33
Rere
Scn4a
Setd1b
Son
Spag9
Spen
Tjp1
Tmtc1
Tnrc18
Tob2
Vps13d
Zfp335
Zfp462
Zmiz1
Zzef1

## Sheet: Upregulated Pathways
EnrichR: KEGG Pathway Terms of FoxP1-dependent direct target genes featuring FOXP1 binding sites in their promoter	P-value	Adjusted P-value	Odds Ratio	Combined Score	Genes
Circadian rhythm	0.000202868	0.0237939	30.0272	255.32	PER1;BHLHE40;NR1D1
Hepatocellular carcinoma	0.000397578	0.0237939	8.7859	68.7946	FZD4;PRKCA;ARID1A;ARID1B;MTOR
Parathyroid hormone synthesis, secretion and action	0.000644997	0.0237939	11.1059	81.5868	ARRB1;PRKCA;FOS;MEF2D
MAPK signaling pathway	0.000768526	0.0237939	6.01654	43.1449	MAP3K3;NR4A1;DUSP1;ARRB1;PRKCA;FOS
Proteoglycans in cancer	0.000978354	0.0237939	7.1471	49.5268	ARHGEF12;FZD4;PRKCA;ANK3;MTOR
Growth hormone synthesis, secretion and action	0.000994421	0.0237939	9.84398	68.0548	EP300;PRKCA;FOS;MTOR
Endocrine and other factor-regulated calcium reabsorption	0.00099735	0.0237939	16.7966	116.072	CLTC;PRKCA;ATP2B1
mTOR signaling pathway	0.00256073	0.0534552	7.53371	44.9572	CLIP1;FZD4;PRKCA;MTOR
Pathways in cancer	0.0034672	0.0643358	3.86846	21.9126	LAMA5;ARHGEF12;FZD4;EP300;PRKCA;FOS;MTOR
PD-L1 expression and PD-1 checkpoint pathway in cancer	0.0043965	0.0734216	9.74779	52.9007	MAP3K3;FOS;MTOR
Circadian entrainment	0.00558905	0.0738706	8.91459	46.2395	PER1;PRKCA;FOS
Aldosterone synthesis and secretion	0.0057504	0.0738706	8.82031	45.4994	NR4A1;PRKCA;ATP2B1
Choline metabolism in cancer	0.0057504	0.0738706	8.82031	45.4994	PRKCA;FOS;MTOR
Melanogenesis	0.00625115	0.0745673	8.54901	43.3861	FZD4;EP300;PRKCA
HIF-1 signaling pathway	0.00771099	0.0858491	7.90061	38.4373	EP300;PRKCA;MTOR
Thyroid hormone signaling pathway	0.0102499	0.106983	7.09286	32.4888	EP300;PRKCA;MTOR
Chemical carcinogenesis	0.0119159	0.11302	4.78809	21.2107	ARRB1;PRKCA;FOS;MTOR
Relaxin signaling pathway	0.0121818	0.11302	6.63984	29.2672	ARRB1;PRKCA;FOS
Dopaminergic synapse	0.0129565	0.113881	6.48444	28.1824	ARRB1;PRKCA;FOS
Vibrio cholerae infection	0.0147525	0.123184	11.5035	48.5026	TJP1;PRKCA
Breast cancer	0.0172471	0.137155	5.80458	23.5672	FZD4;FOS;MTOR
Oxytocin signaling pathway	0.0194897	0.146456	5.53353	21.7903	PRKCA;FOS;EEF2
Notch signaling pathway	0.0201706	0.146456	9.68275	37.7969	NCOR2;EP300
Hepatitis B	0.0222412	0.152179	5.25299	19.9919	EP300;PRKCA;FOS
GnRH secretion	0.0234868	0.152179	8.89964	33.3854	ARRB1;PRKCA
Wnt signaling pathway	0.0236926	0.152179	5.12305	19.1735	FZD4;EP300;PRKCA
Long-term potentiation	0.0255767	0.155544	8.48761	31.1162	EP300;PRKCA
Huntington disease	0.0268016	0.155544	3.71315	13.439	HIP1;CLTC;EP300;MTOR
Amphetamine addiction	0.0270106	0.155544	8.23342	29.7352	PRKCA;FOS
Adherens junction	0.0284762	0.157137	7.99396	28.448	TJP1;EP300
Tuberculosis	0.0291691	0.157137	4.71449	16.6641	CEBPB;ARHGEF12;EP300
Glioma	0.031501	0.164396	7.55441	26.1212	PRKCA;MTOR
Human papillomavirus infection	0.0343284	0.17095	3.4249	11.548	LAMA5;FZD4;EP300;MTOR
Kaposi sarcoma-associated herpesvirus infection	0.0348041	0.17095	4.38903	14.7384	EP300;FOS;MTOR
Pathogenic Escherichia coli infection	0.0366436	0.172933	4.29766	14.2103	TJP1;ARHGEF12;FOS
ErbB signaling pathway	0.0395833	0.172933	6.6409	21.4458	PRKCA;MTOR
Colorectal cancer	0.0404307	0.172933	6.56151	21.0504	FOS;MTOR
Gap junction	0.042146	0.172933	6.40827	20.2925	TJP1;PRKCA
PI3K-Akt signaling pathway	0.0422403	0.172933	3.19608	10.1136	LAMA5;NR4A1;PRKCA;MTOR
Human immunodeficiency virus 1 infection	0.0439785	0.172933	3.98619	12.4531	PRKCA;FOS;MTOR
Morphine addiction	0.0447695	0.172933	6.19132	19.2317	ARRB1;PRKCA
cAMP signaling pathway	0.0460496	0.172933	3.91053	12.0368	EP300;FOS;ATP2B1
Salivary secretion	0.0465513	0.172933	6.05464	18.5708	PRKCA;ATP2B1
GnRH signaling pathway	0.0465513	0.172933	6.05464	18.5708	MAP3K3;PRKCA
IL-17 signaling pathway	0.047452	0.172933	5.98853	18.2532	CEBPB;FOS
Human T-cell leukemia virus 1 infection	0.0476343	0.172933	3.85563	11.7373	MAP3K3;EP300;FOS
Prostate cancer	0.0501921	0.177033	5.79854	17.3486	EP300;MTOR
Human cytomegalovirus infection	0.0508839	0.177033	3.75029	11.1691	ARHGEF12;PRKCA;MTOR
Thermogenesis	0.0548084	0.179713	3.63436	10.5538	ARID1A;ARID1B;MTOR
Amoebiasis	0.0548824	0.179713	5.50722	15.9851	LAMA5;PRKCA
Pancreatic secretion	0.0548824	0.179713	5.50722	15.9851	PRKCA;ATP2B1
Th17 cell differentiation	0.0597212	0.191797	5.24365	14.777	FOS;MTOR
TNF signaling pathway	0.0647016	0.199532	5.00404	13.7009	CEBPB;FOS
Serotonergic synapse	0.065714	0.199532	4.95871	13.4998	DUSP1;PRKCA
Cholinergic synapse	0.065714	0.199532	4.95871	13.4998	PRKCA;FOS
AMPK signaling pathway	0.0729479	0.217541	4.6629	12.2075	EEF2;MTOR
Vascular smooth muscle contraction	0.0870174	0.254946	4.19741	10.2486	ARHGEF12;PRKCA
Apelin signaling pathway	0.0914994	0.25899	4.07222	9.73841	MEF2D;MTOR
Yersinia infection	0.0914994	0.25899	4.07222	9.73841	ARHGEF12;FOS
Fluid shear stress and atherosclerosis	0.0937656	0.260981	4.01237	9.49711	DUSP1;FOS
Spinocerebellar ataxia	0.0983466	0.267376	3.89775	9.0399	PRKCA;MTOR
Pathways of neurodegeneration	0.0992652	0.267376	2.36033	5.45226	HIP1;FZD4;PRKCA;MTOR
Phospholipase D signaling pathway	0.10416	0.271979	3.76332	8.51196	PRKCA;MTOR
Gastric cancer	0.105334	0.271979	3.73753	8.41174	FZD4;MTOR
Adrenergic signaling in cardiomyocytes	0.106512	0.271979	3.71209	8.31321	PRKCA;ATP2B1
MicroRNAs in cancer	0.107489	0.271979	2.70023	6.02252	EP300;PRKCA;MTOR
Cushing syndrome	0.112453	0.280294	3.58987	7.84464	NR4A1;FZD4
JAK-STAT signaling pathway	0.120913	0.296948	3.4316	7.24988	EP300;MTOR
cGMP-PKG signaling pathway	0.12705	0.301709	3.32677	6.86371	ATP2B1;MEF2D
African trypanosomiasis	0.128272	0.301709	7.56849	15.5427	PRKCA
Aldosterone-regulated sodium reabsorption	0.128272	0.301709	7.56849	15.5427	PRKCA
Influenza A	0.13326	0.308201	3.2281	6.5061	EP300;PRKCA
Various types of N-glycan biosynthesis	0.134722	0.308201	7.16943	14.3714	MAN2A2
Axon guidance	0.145881	0.329217	3.04722	5.8658	ARHGEF12;PRKCA
Neutrophil extracellular trap formation	0.154859	0.34482	2.93212	5.46909	PRKCA;MTOR
Type II diabetes mellitus	0.156932	0.344837	6.05205	11.2081	MTOR
N-Glycan biosynthesis	0.16937	0.365023	5.55689	9.86721	MAN2A2
Focal adhesion	0.17049	0.365023	2.75363	4.87139	LAMA5;PRKCA
Diabetic cardiomyopathy	0.173121	0.365965	2.72595	4.78068	PRKCA;MTOR
Hedgehog signaling pathway	0.187688	0.389757	4.94919	8.27988	ARRB1
Lipid and atherosclerosis	0.189044	0.389757	2.57081	4.2824	PRKCA;FOS
VEGF signaling pathway	0.196696	0.395578	4.69249	7.63043	PRKCA
Long-term depression	0.199677	0.395578	4.61272	7.43134	PRKCA
Mineral absorption	0.199677	0.395578	4.61272	7.43134	ATP2B1
Basal cell carcinoma	0.208555	0.395578	4.38886	6.87977	FZD4
Lysine degradation	0.208555	0.395578	4.38886	6.87977	SETD1B
Coronavirus disease	0.211925	0.395578	2.37874	3.69067	PRKCA;FOS
Cortisol synthesis and secretion	0.21442	0.395578	4.25128	6.54621	NR4A1
Acute myeloid leukemia	0.220241	0.395578	4.12204	6.23678	MTOR
Calcium signaling pathway	0.222791	0.395578	2.29785	3.45027	PRKCA;ATP2B1
Fc epsilon RI signaling pathway	0.223136	0.395578	4.06031	6.09037	PRKCA
Adipocytokine signaling pathway	0.22602	0.395578	4.0004	5.94912	MTOR
Renal cell carcinoma	0.22602	0.395578	4.0004	5.94912	EP300
Central carbon metabolism in cancer	0.228894	0.395578	3.94223	5.8128	MTOR
Epithelial cell signaling in Helicobacter pylori infection	0.228894	0.395578	3.94223	5.8128	TJP1
Prolactin signaling pathway	0.228894	0.395578	3.94223	5.8128	FOS
Non-small cell lung cancer	0.23461	0.395578	3.83079	5.55401	PRKCA
Endocytosis	0.239173	0.395578	2.18622	3.12754	CLTC;ARRB1
Thyroid hormone synthesis	0.243105	0.395578	3.67494	5.19732	PRKCA
Gastric acid secretion	0.245916	0.395578	3.62575	5.08608	PRKCA
Pancreatic cancer	0.245916	0.395578	3.62575	5.08608	MTOR
Pertussis	0.245916	0.395578	3.62575	5.08608	FOS
Arrhythmogenic right ventricular cardiomyopathy	0.248717	0.395578	3.57787	4.97839	DES
Bacterial invasion of epithelial cells	0.248717	0.395578	3.57787	4.97839	CLTC
Leishmaniasis	0.248717	0.395578	3.57787	4.97839	FOS
Synaptic vesicle cycle	0.251507	0.396242	3.53122	4.87409	CLTC
RNA degradation	0.254287	0.396879	3.48577	4.77304	TOB2
B cell receptor signaling pathway	0.259817	0.401755	3.39829	4.58013	FOS
Insulin secretion	0.273466	0.41898	3.19758	4.14591	PRKCA
ECM-receptor interaction	0.278856	0.421251	3.12376	3.98923	LAMA5
GABAergic synapse	0.281536	0.421251	3.08811	3.91416	PRKCA
Hypertrophic cardiomyopathy	0.284206	0.421251	3.05326	3.84117	DES
Small cell lung cancer	0.289517	0.421251	2.98585	3.70108	LAMA5
Th1 and Th2 cell differentiation	0.289517	0.421251	2.98585	3.70108	FOS
Rheumatoid arthritis	0.292158	0.421251	2.95325	3.63385	FOS
TGF-beta signaling pathway	0.294789	0.421251	2.92134	3.56841	EP300
Dilated cardiomyopathy	0.300023	0.421251	2.85955	3.44261	DES
Fc gamma R-mediated phagocytosis	0.302625	0.421251	2.82962	3.38214	PRKCA
Phosphatidylinositol signaling system	0.302625	0.421251	2.82962	3.38214	PRKCA
mRNA surveillance pathway	0.305218	0.421251	2.80031	3.32321	MSI2
Inflammatory mediator regulation of TRP channels	0.305218	0.421251	2.80031	3.32321	PRKCA
AGE-RAGE signaling pathway in diabetic complications	0.310375	0.421546	2.74346	3.20978	PRKCA
Chagas disease	0.315495	0.421546	2.68886	3.10191	FOS
Longevity regulating pathway	0.315495	0.421546	2.68886	3.10191	MTOR
T cell receptor signaling pathway	0.320577	0.421546	2.63639	2.99924	FOS
Toll-like receptor signaling pathway	0.320577	0.421546	2.63639	2.99924	FOS
C-type lectin receptor signaling pathway	0.320577	0.421546	2.63639	2.99924	ARHGEF12
Glucagon signaling pathway	0.32813	0.428024	2.56139	2.85427	EP300
Insulin resistance	0.330629	0.428024	2.53732	2.8082	MTOR
Toxoplasmosis	0.340535	0.437026	2.44539	2.63427	LAMA5
Glutamatergic synapse	0.345433	0.437026	2.40187	2.55308	PRKCA
Leukocyte transendothelial migration	0.345433	0.437026	2.40187	2.55308	PRKCA
Sphingolipid signaling pathway	0.357523	0.44557	2.29951	2.36517	PRKCA
Neurotrophin signaling pathway	0.357523	0.44557	2.29951	2.36517	MAP3K3
Cell cycle	0.369393	0.453592	2.20548	2.19643	EP300
Platelet activation	0.369393	0.453592	2.20548	2.19643	ARHGEF12
Osteoclast differentiation	0.37641	0.458321	2.15264	2.10329	FOS
Lysosome	0.378732	0.458321	2.13558	2.07349	CLTC
FoxO signaling pathway	0.385647	0.460022	2.08599	1.98759	EP300
Natural killer cell mediated cytotoxicity	0.385647	0.460022	2.08599	1.98759	PRKCA
Alzheimer disease	0.397538	0.463019	1.4804	1.36562	FZD4;MTOR
Autophagy	0.39925	0.463019	1.99335	1.83023	MTOR
Estrogen signaling pathway	0.39925	0.463019	1.99335	1.83023	FOS
Insulin signaling pathway	0.39925	0.463019	1.99335	1.83023	MTOR
Measles	0.403718	0.464329	1.96426	1.78166	FOS
Ubiquitin mediated proteolysis	0.40594	0.464329	1.95003	1.75805	HERC1
Apoptosis	0.410359	0.465519	1.92218	1.71213	FOS
Signaling pathways regulating pluripotency of stem cells	0.412556	0.465519	1.90855	1.6898	FZD4
Retrograde endocannabinoid signaling	0.423422	0.474573	1.84316	1.58399	PRKCA
Non-alcoholic fatty liver disease	0.438302	0.487061	1.75876	1.45071	FOS
Cellular senescence	0.440396	0.487061	1.74733	1.43295	MTOR
Hippo signaling pathway	0.454843	0.499729	1.67123	1.3166	FZD4
Tight junction	0.466934	0.50966	1.61106	1.22693	TJP1
NOD-like receptor signaling pathway	0.490326	0.531717	1.50274	1.07098	GBP5
Transcriptional misregulation in cancer	0.510878	0.546901	1.41541	0.950622	CEBPB
Chemokine signaling pathway	0.510878	0.546901	1.41541	0.950622	ARRB1
Epstein-Barr virus infection	0.52885	0.560836	1.34431	0.856389	NCOR2
Viral carcinogenesis	0.530612	0.560836	1.33758	0.84766	EP300
Rap1 signaling pathway	0.542758	0.570067	1.29232	0.789728	PRKCA
Regulation of actin cytoskeleton	0.556261	0.580597	1.24418	0.729732	ARHGEF12
Ras signaling pathway	0.57895	0.600526	1.16794	0.638325	PRKCA
Shigellosis	0.600495	0.616034	1.10042	0.561216	MTOR
Salmonella infection	0.604968	0.616034	1.08694	0.546275	FOS
Parkinson disease	0.604968	0.616034	1.08694	0.546275	DUSP1
Amyotrophic lateral sclerosis	0.743778	0.752794	0.738254	0.218532	MTOR
Olfactory transduction	0.807799	0.812665	0.608076	0.129789	ARRB1
Herpes simplex virus 1 infection	0.84578	0.84578	0.535514	0.0896963	MTOR

## Sheet: Downregulated Pathways
EnrichR: KEGG Pathway Terms of FoxP1-dependent direct target genes featuring FOXP1 binding sites in their promoter	P-value	Adjusted P-value	Odds Ratio	Combined Score	Genes
Pathways of neurodegeneration	6.89649e-08	2.18305e-06	15.0644	248.407	NDUFA13;COX7A2L;NDUFA4;UBC;CSNK2B;NDUFS2;NDUFV2;UQCRH;GABARAP
Oxidative phosphorylation	8.91043e-08	2.18305e-06	33.4741	543.401	NDUFA13;COX7A2L;NDUFA4;NDUFS2;NDUFV2;UQCRH
Parkinson disease	1.72086e-07	2.7074e-06	21.1307	329.116	NDUFA13;COX7A2L;NDUFA4;UBC;NDUFS2;NDUFV2;UQCRH
Non-alcoholic fatty liver disease	2.21012e-07	2.7074e-06	28.5	436.764	NDUFA13;COX7A2L;NDUFA4;NDUFS2;NDUFV2;UQCRH
Prion disease	3.20897e-07	3.14479e-06	19.2008	287.093	NDUFA13;COX7A2L;NDUFA4;CSNK2B;NDUFS2;NDUFV2;UQCRH
Diabetic cardiomyopathy	1.07757e-06	8.80015e-06	21.5036	295.477	NDUFA13;COX7A2L;NDUFA4;NDUFS2;NDUFV2;UQCRH
Amyotrophic lateral sclerosis	2.19951e-06	1.31072e-05	14.2404	185.513	NDUFA13;COX7A2L;NDUFA4;NDUFS2;NDUFV2;UQCRH;GABARAP
Thermogenesis	2.34044e-06	1.31072e-05	18.7168	242.667	NDUFA13;COX7A2L;NDUFA4;NDUFS2;NDUFV2;UQCRH
Alzheimer disease	2.40744e-06	1.31072e-05	14.0401	181.636	NDUFA13;COX7A2L;NDUFA4;CSNK2B;NDUFS2;NDUFV2;UQCRH
Huntington disease	1.14502e-05	5.6106e-05	14.0471	159.821	NDUFA13;COX7A2L;NDUFA4;NDUFS2;NDUFV2;UQCRH
Retrograde endocannabinoid signaling	0.000112339	0.000500418	18.3537	166.908	NDUFA13;NDUFA4;NDUFS2;NDUFV2
Mitophagy	0.000208583	0.000851714	29.6293	251.113	UBC;CSNK2B;GABARAP
Cardiac muscle contraction	0.000431537	0.00162656	22.9055	177.476	COX7A2L;TPM1;UQCRH
Shigellosis	0.00830382	0.0290634	7.85464	37.6319	MYLPF;UBC;GABARAP
Ubiquitin mediated proteolysis	0.023579	0.0770248	8.98007	33.6519	CDC34;UBC
Ribosome	0.029493	0.0903222	7.9367	27.9658	RPLP2;MRPL12
Kaposi sarcoma-associated herpesvirus infection	0.0424696	0.122066	6.47088	20.4413	UBC;GABARAP
Focal adhesion	0.0456888	0.122066	6.20823	19.158	MYLPF;FLNC
Proteoglycans in cancer	0.0473316	0.122066	6.08467	18.5617	TIMP3;FLNC
Glycine, serine and threonine metabolism	0.0658554	0.150222	15.4833	42.1191	PGAM2
Salmonella infection	0.0667557	0.150222	4.98963	13.5055	MYLPF;FLNC
Ferroptosis	0.0674467	0.150222	15.0955	40.7037	FTH1
Mineral absorption	0.0971848	0.19846	10.2244	23.8346	FTH1
MicroRNAs in cancer	0.0972048	0.19846	3.98904	9.2982	TPM1;TIMP3
Glycolysis / Gluconeogenesis	0.107907	0.20685	9.13682	20.343	PGAM2
Central carbon metabolism in cancer	0.112465	0.20685	8.73825	19.0941	PGAM2
Adherens junction	0.113979	0.20685	8.61299	18.7052	CSNK2B
PPAR signaling pathway	0.118506	0.207386	8.25778	17.6121	UBC
PD-L1 expression and PD-1 checkpoint pathway in cancer	0.140808	0.224252	6.84504	13.4187	CSNK2B
GABAergic synapse	0.140808	0.224252	6.84504	13.4187	GABARAP
Hypertrophic cardiomyopathy	0.142275	0.224252	6.76779	13.1971	TPM1
Salivary secretion	0.146662	0.224252	6.54611	12.5661	CST3
Dilated cardiomyopathy	0.151027	0.224252	6.33844	11.9815	TPM1
NF-kappa B signaling pathway	0.162562	0.229037	5.84378	10.6164	CSNK2B
Glucagon signaling pathway	0.166848	0.229037	5.67753	10.1666	PGAM2
Ribosome biogenesis in eukaryotes	0.168272	0.229037	5.62419	10.0233	CSNK2B
Leukocyte transendothelial migration	0.176766	0.234096	5.32395	9.22602	MYLPF
FoxO signaling pathway	0.200379	0.252484	4.62378	7.43293	GABARAP
Apelin signaling pathway	0.208555	0.252484	4.41845	6.92616	GABARAP
Autophagy	0.208555	0.252484	4.41845	6.92616	GABARAP
Measles	0.211262	0.252484	4.35397	6.76894	CSNK2B
Adrenergic signaling in cardiomyocytes	0.225992	0.263657	4.0303	5.9941	TPM1
Necroptosis	0.237844	0.271032	3.799	5.45589	FTH1
Wnt signaling pathway	0.246941	0.275003	3.63655	5.08609	CSNK2B
NOD-like receptor signaling pathway	0.266081	0.289733	3.33098	4.41006	GABARAP
Regulation of actin cytoskeleton	0.311296	0.331598	2.75786	3.21845	MYLPF
Coronavirus disease	0.327689	0.341633	2.58888	2.88838	RPLP2
Calcium signaling pathway	0.336886	0.343904	2.5012	2.72134	CASQ1
MAPK signaling pathway	0.395847	0.395847	2.03465	1.88556	FLNC
