# Supplementary material for: Cancer-induced FOXP1 disrupts and reprograms skeletal-muscle circadian transcription in cachexia
Source: Cell Rep. Author manuscript; Available in PMC 2025 Jun 14. (PMC12166465; doi:10.1016/j.celrep.2025.115689)
Supplement: 7 [file NIHMS2085659-supplement-7.xlsx]

## Sheet: Metadata
Genes that are differentially expressed (DEGs) (FDR q-value < 0.05) in the tibialis anterior muscle of mice with acute inducible skeletal muscle-specific overexpression of FoxP1 (FoxP1iSkmOE) relative to controls. These genes are also compared with DEGs (FDR q-value < 0.05) identified in the tibialis anterior muscle of mice with skeletal muscle-specific deletion of Bmal1 (Bmal1SkmKO) from GSE4307…
FoxP1iSkmOE & Bmal1SkmKO DEGs: This tab separately lists the upregulated (log2 fold change > 0) and downregulated (log2 fold change < 0) DEGs (FDR q < 0.05) in the tibialis anterior muscle of FoxP1iSkmOE vs control mice, Bmal1SkmKO vs control mice, and shared upregulated and downregulated DEGs between these two models. Differential expression analyses were performed on RNA-seq data using the DESe…
Shared upregulated pathways: This tab contains the output of the bioinformatic enrichment analysis using EnrichR on DEGs (FDR q < 0.05) that are upregulated (log2 fold change > 0) and shared by FoxP1iSkmOE and Bmal1SkmKO.
Shared downregulated pathways: This tab contains the output of the bioinformatic enrichment analysis using EnrichR on DEGs (FDR q < 0.05) that are downregulated (log2 fold change < 0) and shared by FoxP1iSkmOE and Bmal1SkmKO.

## Sheet: FoxP1iSkmOE & Bmal1SkmKO DEGs
FoxP1iSkmOE vs Control DEGs			Bmal1SkmKO vs Control DEGs			Overlap of DEGs in FoxP1iSkmOE and Bmal1SkmKO models
Upregulated	Downregulated		Upregulated	Downregulated		Upregulated	Downregulated
1110018N20Rik	0610009L18Rik		1700003F12Rik	0610040J01Rik		2310022B05Rik	0610040J01Rik
1700001O22Rik	0610010F05Rik		1700017B05Rik	1700001O22Rik		6430548M08Rik	1700025G04Rik
1700037H04Rik	0610040J01Rik		1700018A04Rik	1700025G04Rik		6530402F18Rik	5730455P16Rik
1810043G02Rik	1500011K16Rik		1700065D16Rik	2010204K13Rik		Abca1	9330159F19Rik
2010111I01Rik	1700023H06Rik		1700093J21Rik	2310030G06Rik		Abcb8	Abcb4
2010315B03Rik	1700025G04Rik		2310001K24Rik	2310067E19Rik		Acad12	Adamts2
2210016F16Rik	1700120C14Rik		2310022A10Rik	2610021A01Rik		Acadm	Agl
2310022B05Rik	1700123M08Rik		2310022B05Rik	2810002D19Rik		Acsl1	Akap17b
2310030G06Rik	2210408F21Rik		2310033P09Rik	3110082I17Rik		Acss1	Akr1a1
2310043L19Rik	2310001H17Rik		2310039H08Rik	3425401B19Rik		Actc1	Amy1
2410002F23Rik	2310001K20Rik		2310040G07Rik	4833439L19Rik		Afg3l2	Anapc5
4930481B07Rik	2310002L09Rik		3110070M22Rik	4931406C07Rik		Agpat3	Ano6
5930412G12Rik	2310015D24Rik		4921508D12Rik	5730455P16Rik		Akap1	Arhgap19
6030458C11Rik	2310015K22Rik		4930429B21Rik	9330159F19Rik		Alpk2	Arl4a
6430548M08Rik	2310020H05Rik		4930438A08Rik	9530091C08Rik		Ankrd2	Armh4
6530402F18Rik	2310039L15Rik		4930513N10Rik	A130010J15Rik		Ankrd52	Art3
9130230L23Rik	2310040G24Rik		4930522N08Rik	A4galt		Anks1	Asb15
Aagab	2310047D07Rik		4930562F07Rik	Aak1		Apeh	Aspa
Abca1	2310065F04Rik		4933436I01Rik	Aars1		Armc5	Atl2
Abca2	2510009E07Rik		5031439G07Rik	Aasdhppt		Arrb1	Atp13a5
Abcb8	2610002M06Rik		6430548M08Rik	Abca5		Atf3	Atp6v1g1
Abcc1	2810468N07Rik		6530402F18Rik	Abca8a		Atp1a1	Atxn1
Abcd2	2900076A07Rik		9330020H09Rik	Abca8b		Atp1a2	B3galnt2
Abcf1	3110039I08Rik		A530095I07Rik	Abcb1a		Atp1b2	Bche
Abhd18	3222401L13Rik		A930003A15Rik	Abcb1b		Atp2b3	C2cd2
Abhd4	4833427F10Rik		Abca1	Abcb4		Atp6v0a1	Cab39
AC131339.2	4930453N24Rik		Abcb6	Abcc1		Bag3	Cacna2d1
Acaa2	4930511M06Rik		Abcb8	Abcc4		BC004004	Car1
Acacb	4930512H18Rik		Abcb9	Abcf2		Bcl7a	Car3
Acad12	4930516B21Rik		Abcc8	Abhd11		Brat1	Cdc14a
Acadl	4930556M19Rik		Abhd17c	Abhd6		Camta1	Cebpg
Acadm	4931440F15Rik		Ablim2	Abi2		Cand2	Ces1d
Acadvl	4932438A13Rik		Abtb2	Abi3bp		Capn2	Ces1e
Acly	5031425E22Rik		Acad12	Abitram		Car14	Chac1
Acod1	5430425K12Rik		Acad8	Abl1		Casq2	Cited2
Acot6	5730409E04Rik		Acadm	Acaa2		Ccdc85c	Clcn3
Acsl1	5730455P16Rik		Acap1	Acaca		Cda	Clec2d
Acss1	8430426J06Rik		Accs	Acacb		Cdh13	Cnep1r1
Actc1	9130204K15Rik		Acot13	Acadl		Cdh22	Colgalt1
Actr3b	9330159F19Rik		Acot2	Acat2		Cdkn1a	Cops8
Adamts1	A330023F24Rik		Acot7	Ace		Cenpa	Cped1
Adamts8	A530001N23Rik		Acot9	Acer3		Chrna1	Crim1
Adamtsl5	A930007I19Rik		Acox3	Ache		Chrna4	Crk
Adck2	Abcb4		Acsl1	Ackr1		Cited4	Csgalnact2
Adcy1	AC125141.3		Acss1	Acsm3		Cluh	Ctdsp2
Adcy6	AC169509.1		Actc1	Acss3		Cnnm4	Ctsb
Add1	Acadsb		Actg2	Actr3b		Cope	Ctsc
Adora1	Acot7		Actl7b	Acvr1b		Copg2	Ctsl
Afap1	Acsl4		Actn2	Adam9		Coq10a	Ctxn3
Afg1l	Acta1		Actr1b	Adamts1		Crybb1	Cuedc1
Afg3l2	Actg1		Acy3	Adamts2		Csf3	Cul3
Agpat3	Acvr2b		Adam17	Adamts5		Csrp3	Cyb5a
Agrn	Acy1		Adamts4	Adamts8		Dele1	Cyp27a1
Ahcyl2	Acyp2		Adcyap1r1	Adamtsl5		Dhrs11	Dcaf6
AI464131	Adamts2		Adgrf3	Adat2		Diaph1	Ddo
Akap1	Adhfe1		Adprhl1	Adcy2		Dpf1	Dglucy
Alad	Adipor1		Adra2c	Adcy9		Dpp3	Dst
Aldh1l2	Agbl1		Aen	Adgra3		Dusp18	Dusp23
Aldh9a1	Agl		Afap1l1	Adgrd1		Eci1	Edc3
Alpk2	Ahsa1		Afg3l1	Adi1		Efcab14	Fbp2
Alpk3	Ak1		Afg3l2	Adig		Ehd4	Fermt2
Amdhd2	Akap17b		Agpat3	Adra1a		Erbin	Fez2
Ampd3	Akap9		Agt	Adrb2		Fads6	Flot1
Anapc7	Akr1a1		Ahdc1	Aebp1		Fam110a	Fmnl2
Angptl2	Aldoa		Aig1	Aga		Flnc	Foxp2
Ank	Amd1		Aire	Agl		Fntb	Frzb
Ankrd2	Amy1		Akap1	Ago3		Gamt	Fundc1
Ankrd52	Anapc5		Akirin2	Agtpbp1		Gm13889	Fut10
Anks1	Angpt1		Aknad1	Ahctf1		Gnpat	Fzd4
Anp32a	Ank3		Akt2	Ahnak		Hadha	Gdap1
Anxa13	Ankrd23		Alas1	Ak3		Hdac10	Gls
Anxa4	Ankrd39		Alg14	Akap17b		Hdlbp	Gmpr
Ap2a1	Ankrd40		Alkbh3	Akr1a1		Hspb6	Gnpda2
Ap2a2	Ano5		Alpk2	Akr1b10		Hspb7	Gpcpd1
Ap3b1	Ano6		Amer1	Akr1b7		Ifngr2	Gpx3
Ap3s2	Ap1ar		Amigo3	Akr1e1		Igf2bp2	Heatr5a
Apeh	Apbb2		Amot	Akt1		Igf2r	Herc2
Apln	Apex2		Ampd1	Akt3		Igfbp3	Herpud1
Arc	Apol6		Amph	Aktip		Inca1	Hook1
Arhgef17	Apoo		Anapc13	Alad		Inpp5j	Hook3
Arhgef18	Appl1		Anapc15	Aldh1a1		Itga9	Hsd17b7
Arid5a	Aqp4		Ank2	Aldh1a7		Jak1	Ibtk
Arl6ip5	Arhgap10		Ankle1	Aldh1l2		Kcnb1	Il15
Armc5	Arhgap19		Ankrd2	Aldh7a1		Kidins220	Itga4
Armcx3	Arhgap20		Ankrd22	Aldh9a1		Kifc3	Itgb1bp2
Arpc1a	Arhgap26		Ankrd23	Alg10b		Klhl30	Itgb6
Arpp21	Arhgef10l		Ankrd52	Alkbh5		Klhl40	Jph1
Arrb1	Arl4a		Ankrd53	Alpk1		Kremen1	Jph2
Arvcf	Arl8b		Anks1	Amigo1		Lamb2	Jun
Asrgl1	Armh4		Anln	Ampd2		Ldhb	Kcnab1
Atf3	Arnt2		Ap1b1	Amy1		Lgmn	Kcnq5
Atf6	Arrdc3		Ap1m1	Anapc2		Lrp4	Klf12
Atf7ip	Art3		Ap3m1	Anapc5		Ltbp3	Krr1
Atg13	Asb11		Apeh	Ang		Mapk12	Lgr4
Atoh8	Asb13		Apmap	Angel2		Mapk4	Lrig1
Atp1a1	Asb14		Apobec2	Angptl2		Mapkapk2	Lrrn1
Atp1a2	Asb15		Apol6	Ank1		Mcur1	Lrtm1
Atp1a4	Asb4		Araf	Ankrd12		Meg3	Maob
Atp1b2	Asb5		Arhgap10	Ankrd28		Micall1	Mbnl1
Atp2b3	Aspa		Arhgap20os	Ankrd6		Midn	Mettl21c
Atp6v0a1	Atg4d		Arhgap24	Ano10		Mpi	Mettl21e
Atp6v1b2	Atl2		Arhgef10l	Ano6		Mpp3	Mfap3l
Aven	Atp13a2		Arhgef7	Anpep		Mrpl10	Mlf1
B430212C06Rik	Atp13a5		Ark2n	Anxa1		Mrps2	Mlip
Bag3	Atp1b1		Arl16	Anxa11		Mtch1	Mllt3
Baz1b	Atp5mpl		Arl3	Anxa4		Mvp	Mocs2
BC004004	Atp6v1g1		Arl9	Anxa7		Myh14	Mxi1
Bcl7a	Atp8b5		Armc2	Aox1		Myo18a	Mybpc1
Bcl9	Atxn1		Armc5	Ap1s2		Myom3	Mylk2
Birc2	Auts2		Armh1	Ap2a2		Ninj1	Mylk4
Bmp2k	Avil		Arrb1	Ap2b1		Nipsnap2	Myom1
Borcs7	B3galnt2		Asap2	Apbb3		Npepps	Nadk2
Brat1	B3galt1		Asb12	Apc		Nt5c2	Nampt
Brk1	Bccip		Asb16	Apcdd1		Ntng2	Ndufaf5
Bscl2	Bche		Asb18	Aplp2		Nubp2	Neu2
Btbd6	Bckdhb		Asb2	Arhgap15		Ogdh	Nexn
Btbd8	Bnip2		Ascl4	Arhgap19		Osbpl10	Nfib
Btbd9	Bnip3		Ascl5	Arhgap21		Oxnad1	Nhs
C130080G10Rik	Bnip3l		Asph	Arhgap32		Pacs1	Npm1
C2cd5	Bves		Aspscr1	Arhgap42		Parvb	Npr2
C920009B18Rik	C2cd2		Atf3	Arhgap44		Pbxip1	Nr3c1
Cables1	Cab39		Atg10	Arhgap5		Pcbp4	Nudt4
Camta1	Cacna2d1		Atp13a3	Arhgap6		Pcnx2	Nwd1
Cand2	Cacybp		Atp1a1	Arhgef2		Pde10a	Nxpe3
Capn2	Calm1		Atp1a2	Arhgef5		Pde4a	Ocrl
Car14	Calm3		Atp1b2	Arhgef6		Pdlim1	Osbpl6
Carm1	Camk2d		Atp1b4	Arhgef9		Pitpna	Otud6b
Carns1	Camk2g		Atp2b3	Arih1		Plekhm2	Pak1
Caskin1	Capn3		Atp5f1a	Arl14ep		Ppic	Pcgf5
Casq2	Capzb		Atp5f1c	Arl4a		Ppm1n	Pcmtd1
Cat	Car1		Atp5f1e	Arl5a		Ppp2r5a	Pcx
Cavin1	Car3		Atp5mc3	Arl5b		Prepl	Pcyt1a
Cbx6	Cav3		Atp5mj	Armcx4		Prex1	Pde4dip
Ccdc28a	Cavin4		Atp5po	Armh4		Prr29	Pde7a
Ccdc77	Cbfb		Atp6v0a1	Arnt		Psme1	Pdp1
Ccdc85c	Cbx5		Atp6v1a	Arrdc1		Rab15	Pdzrn3
Ccl3	Ccdc125		Atp6v1e1	Art3		Rabep2	Pfn2
Ccnd1	Ccdc43		Atxn2	Asah1		Relt	Pgm2l1
Ccne2	Ccdc50		Aurkaip1	Asap1		Rgs11	Phka1
Ccsap	Ccdc88c		Auts2	Asb10		Rgs2	Pigp
Cd164	Ccdc91		Bace1	Asb15		Rhoc	Pknox2
Cd6	Ccl25		Bad	Ascc3		Rhot2	Pld5
Cda	Ccnyl1		Bag3	Asl		Rims4	Plpp7
Cdc123	Cd24a		Baiap2l1	Asnsd1		Rnf123	Pon3
Cdc40	Cd36		Bbln	Aspa		Rrad	Ppargc1a
Cdc42bpb	Cdc14a		BC004004	Atad1		Rras2	Ppm1a
Cdc42ep2	Cdc42		BC048644	Atad2		Sh3bp5	Ppm1l
Cdc42se1	Cdk5rap1		Bcar3	Atf6		Slc17a7	Ppp1r3a
Cdh13	Cdkn2aipnl		Bcdin3d	Atg3		Slc25a19	Prkaa2
Cdh22	Cebpd		Bckdha	Atic		Slc38a10	Prr33
Cdkn1a	Cebpg		Bcl2l13	Atl2		Slc45a3	Prrx1
Celsr2	Celf2		Bcl7a	Atmin		Slc47a1	Psd3
Cenpa	Cept1		Bcor	Atp11b		Slc6a8	Psme4
Cenpj	Ces1d		Bcs1l	Atp11c		Smim7	Pter
Cfap74	Ces1e		Begain	Atp13a5		Smyd1	Ptpn3
Chd4	Cfap70		Bin1	Atp2b1		Spata2	Qser1
Chrna1	Chac1		Bin3	Atp6ap1		Spata24	Rab10
Chrna4	Chac2		Blcap	Atp6v0e2		Srebf1	Rabgef1
Chrnd	Chd2		Bnipl	Atp6v1g1		St3gal5	Ramp1
Chst15	Chm		Bola2	Atp8a1		St6galnac4	Rarb
Ciart	Chordc1		Bpi	Atp9a		Stard10	Rasd2
Cic	Chrnb1		Brat1	Atrnl1		Stat5a	Rasgrp3
Cidea	Cited2		Bri3	Atxn1		Stc2	Rif1
Cited4	Clcn3		Bri3bp	Atxn7		Stk40	Rnf11
Cklf	Cldnd1		Brpf3	Atxn7l3b		Syn2	Rnf126
Clec16a	Clec2d		Brsk2	AW146154		Taok3	Rnf150
Clta	Cltc		Brwd1	Axin2		Tcta	Rragd
Cluh	Cnbp		Btbd1	Axl		Tet2	Rxra
Cmss1	Cnep1r1		Btf3l4	Azi2		Tln2	Sar1b
Cmtm4	Cnot7		C030006K11Rik	B3galnt2		Tlr5	Satb1
Cnnm4	Cntnap2		C330018D20Rik	B930095G15Rik		Tmem131l	Sav1
Cnot8	Col4a5		C530005A16Rik	Bag1		Tmem132a	Sft2d2
Cntfr	Col9a1		Cabcoco1	Baz1b		Tmem43	Sgk1
Cog4	Colgalt1		Cabp7	Bbs7		Tmem53	Sgms1
Cog7	Cop1		Cacna1s	Bbs9		Tnfrsf12a	Sh3bgr
Copa	Cops8		Cacna2d2	Bbx		Tomm34	Sh3kbp1
Copb2	Coq8a		Cacnb1	BC023105		Tph1	Slc12a2
Cope	Cpe		Cacng1	Bche		Traf2	Slc35b1
Copg2	Cped1		Cacng6	Bcl9l		Trim16	Slc40a1
Coq10a	Crim1		Cacng7	Bdp1		Trim35	Slc8a3
Cox8a	Crk		Cadm1	Bend7		Tsc22d4	Smim10l1
Cpeb3	Csde1		Calhm1	Bhlhe40		Tspan3	Snai3
Cpsf1	Csgalnact2		Camk2b	Bhlhe41		Tspan9	Snrpb
Cpt2	Cst3		Camk2d	Blnk		Ttll1	Sntb1
Cramp1l	CT030155.1		Camta1	Bmi1		Tuba4a	Sorbs1
Creb5	Ctdsp2		Cand2	Bmp1		Tuba8	Sorbs2
Crhr2	Cth		Capn11	Bmp2k		Twf2	Spcs2
Crtap	Ctnnbip1		Capn15	Bmpr1a		Ube2o	Spns2
Cry2	Ctsb		Capn2	Bmpr1b		Ubxn1	Spr
Cryab	Ctsc		Capn3	Bms1		Uckl1	Srf
Crybb1	Ctsl		Car14	Bmt2		Usp28	Strbp
Cryz	Ctxn3		Car2	Bnc2		Vps53	Stxbp3
Csf3	Cuedc1		Cars2	Bpgm		Vps8	Tab2
Csrp3	Cul1		Casq2	Bpnt2		Wdr18	Tigar
CT025521.2	Cul3		Cav3	Brd1		Wfs1	Trmt11
Ctnnal1	Cyb5a		Cavin4	Brd10		Xirp1	Tspan12
Ctsa	Cyb5d2		Cbr4	Brms1l			Tspan7
Cux2	Cyb5r1		Cbx2	Btc			Tspan8
Cx3cl1	Cyp27a1		Cbx4	C030005K15Rik			Ubl3
Cxcl2	Cyp2c23		Cbx8	C1galt1			Ugp2
Cyb5b	Cyr61		Ccdc102a	C1qtnf12			Usp34
Cyld	D5Ertd579e		Ccdc122	C2cd2			Vbp1
Cyp39a1	D830005E20Rik		Ccdc134	C3			Wls
Cyth1	D830013O20Rik		Ccdc182	C7			Wwp1
Cyth2	D830032E09Rik		Ccdc50	Cab39			Xk
D130017N08Rik	Dab2ip		Ccdc51	Cab39l			Zbtb20
D430019H16Rik	Dach2		Ccdc6	Cachd1			Zfp106
D430041D05Rik	Dapp1		Ccdc62	Cacna2d1			Zfyve9
D830024N08Rik	Dcaf6		Ccdc63	Cacna2d4			Zranb1
Dazap2	Dcun1d2		Ccdc65	Cadm3
Dctn1	Ddi2		Ccdc85c	Calcrl
Dcun1d5	Ddit4l		Ccl1	Calm2
Ddah1	Ddo		Ccnf	Camk1
Ddhd1	Dennd1b		Cd151	Capn6
Dele1	Det1		Cd300c	Car1
Dhdds	Dgat2l6		Cd300e	Car3
Dhrs11	Dglucy		Cd3g	Carm1
Diaph1	Dhrs7c		Cd82	Carns1
Dis3l2	Dmd		Cda	Cask
Dkk3	Dnah7b		Cdh13	Casp12
Dlg3	Dnajb5		Cdh15	Casr
Dnm2	Dnajc9		Cdh22	Cbr1
Dpf1	Dnm3		Cdh6	Cc2d2a
Dpp3	Dram2		Cdk5r1	Ccdc141
Drc3	Drap1		Cdkn1a	Ccdc167
Drosha	Dst		Cdkn1c	Ccdc186
Dusp16	Dtna		Cdon	Ccdc192
Dusp18	Dusp23		Cenpa	Ccdc80
Dusp27	Dusp26		Cenpv	Ccdc85a
Dusp4	Dynll1		Cep131	Ccndbp1
Dync1h1	Dynlt1b		Cfap221	Ccne2
Dynll2	Dyrk2		Cfap57	Ccng1
Dysf	E130307A14Rik		Cga	Ccnh
Eaf1	Ecpas		Chchd3	Ccnj
Eci1	Eda2r		Chdh	Ccnt2
Eef2kmt	Edc3		Chid1	Cd27
Efcab14	Eepd1		Chpf2	Cd302
Efna2	Efcab6		Chrna1	Cdc14a
Egln3	Efhc2		Chrna2	Cdc14b
Ehd3	Egf		Chrna4	Cdc42bpa
Ehd4	Egflam		Chrna9	Cdc42ep3
Eif3c	Eif1		Chrnb1	Cdh4
Eif4ebp1	Eif2s2		Ciao2a	Cdk11b
Elp5	Eif3f		Ciao2b	Cdk13
Emc2	Eif3j1		Ciao3	Cdk18
Enho	Eif4e		Cilp	Cdk19
Epas1	Eif4g3		Cirbp	Cds2
Ephb1	Elob		Cisd2	Cdyl2
Ephb6	Eloc		Cit	Cebpg
Erbin	Emg1		Cited4	Cep104
Erf	Eml1		Ckap4	Cep120
Eri1	Eml6		Ckmt2	Cep162
Esr1	Enpp4		Clba1	Cep20
Evc	Epb41l2		Clca2	Cep83
Extl1	Epha4		Cldnd1	Cep85l
F8	Erlec1		Clec18a	Cers6
Fabp3	Etl4		Clint1	Cert1
Fabp3-ps1	Exoc6		Clk3	Ces1d
Fads6	Exoc7		Clock	Ces1e
Fam110a	Eya1		Clpx	Cetn3
Fam114a2	Eya4		Cltb	Cfap68
Fam160a2	Fam118b		Cluh	Cfh
Fam192a	Fam160a1		Cmbl	Chac1
Fam57b	Fam189b		Cmtm7	Chd1
Fam78b	Fam210a		Cmtm8	Chmp1b2
Fasn	Fam50a		Cnfn	Chmp2b
Fbrsl1	Fam53b		Cnga3	Chrdl1
Fchsd2	Fam69a		Cnmd	Ciart
Fgfr1op	Fam83d		Cnnm1	Cib2
Fhl2	Fbp2		Cnnm4	Cibar1
Fiz1	Fbxl22		Coa5	Cipc
Flnc	Fbxo32		Cog2	Cited2
Fntb	Fbxo40		Col13a1	Clcn3
Fos	Fbxo9		Col4a2	Cldn1
Foxp1	Fermt2		Colq	Cldn12
Foxp4	Fez2		Cope	Clec2d
Frat2	Fgd4		Copg2	Clec3b
Frmd6	Fgf13		Cops9	Clip1
Frrs1	Fgf2		Coq10a	Clk4
Fzd10	Fgfbp1		Coq5	Cln3
Fzd2	Fgfr1		Coq8a	Cln5
Fzd9	Fhl1		Coq9	Clu
Gadd45b	Flot1		Coro6	Clybl
Galnt11	Flrt1		Cox15	Cmss1
Gamt	Fmnl2		Cox19	Cmya5
Gck	Fnta		Cox20	Cnep1r1
Gdf9	Fosl2		Cox4i1	Cnot6
Gdnf	Foxp2		Cox4i2	Cnot6l
Gfod1	Frem1		Cox5a	Cnp
Git1	Frzb		Cox5b	Cntfr
Glg1	Fundc1		Cox8b	Cobl
Gm11967	Fut10		Cox8c	Cobll1
Gm13889	Fzd4		Cpne2	Cog6
Gm15983	Galnt17		Cpt1b	Colgalt1
Gm16150	Gas1		Cptp	Cops8
Gm16170	Gdap1		Cpxm2	Coq10b
Gm16793	Gdap10		Crmp1	Cox11
Gm32219	Ghitm		Crocc	Cpeb2
Gm36495	Ghr		Crot	Cped1
Gm37320	Gin1		Crybb1	Cplane1
Gm38832	Gls		Csf3	Cpn1
Gm39469	Glt28d2		Csrp1	Cpsf4
Gm43797	Gm10638		Csrp3	Creb1
Gm45670	Gm10644		Cst7	Creb3l2
Gm45819	Gm10762		Cstf1	Crim1
Gm48719	Gm11266		Ct45a	Crk
Gm49327	Gm11525		Ctag2	Crnde
Gm49380	Gm11716		Ctf1	Cryz
Gm5113	Gm11827		Ctnnbip1	Csgalnact2
Gm7993	Gm11944		Cul4a	Csnk1e
Gnb5	Gm12224		Cux1	Csnk1g1
Gnpat	Gm12319		Cxcr4	Cspp1
Gnptab	Gm12439		Cyb5rl	Ctbs
Got2	Gm12514		Cyp2d34	Ctdsp2
Gpalpp1	Gm12784		Cyp46a1	Ctdspl2
Gpatch8	Gm13490		Cyp4f39	Ctnnbl1
Gpc1	Gm14410		D730003I15Rik	Ctns
Gpd1	Gm14698		D830014E11Rik	Ctps1
Gpi1	Gm15337		Dag1	Ctsa
Gpx4	Gm15417		Dbi	Ctsb
Gramd3	Gm15510		Dcaf10	Ctsc
Grb2	Gm15833		Dcaf4	Ctsh
Grin3b	Gm15943		Dchs1	Ctsl
Grk3	Gm16124		Dctn3	Ctso
Grsf1	Gm16536		Ddx56	Ctxn3
Gt(ROSA)26Sor	Gm17354		Def8	Cuedc1
Gtf3c1	Gm18943		Degs2	Cul3
Gusb	Gm19299		Dele1	Cwc27
H19	Gm20136		Denr	Cxcl12
H3f3b	Gm20544		Derl1	Cyb5a
Hadh	Gm20735		Dexi	Cyb5b
Hadha	Gm20743		Dhrs11	Cyb5r4
Haus8	Gm28096		Dhrs4	Cyfip1
Hbegf	Gm28651		Dhrs7b	Cyld
Hdac10	Gm29216		Dhx32	Cyp27a1
Hdlbp	Gm29323		Diaph1	Cyp2u1
Hebp1	Gm29773		Dlg5	Cyp39a1
Herc4	Gm30684		Dlgap1	D16Ertd472e
Hist1h1c	Gm31305		Dmpk	D630004N19Rik
Hist1h1e	Gm31814		Dmrt1	D6Wsu163e
Hist1h2ac	Gm3235		Dnah10	Dagla
Hist1h2bc	Gm32569		Dnah8	Dbp
Hist1h2be	Gm33148		Dnaja3	Dcaf1
Hk2	Gm33432		Dnajc17	Dcaf6
Hmga1	Gm33489		Dnajc4	Dcn
Hmgb3	Gm36638		Dnajc5	Dctd
Hmgn1	Gm37403		Dnajc7	Dctn6
Hmgn2	Gm37691		Dnase1	Dcun1d1
Homer2	Gm37829		Dnmt3a	Ddhd1
Hoxa9	Gm37896		Dok5	Ddhd2
Hr	Gm3793		Dolpp1	Ddit3
Hspa1a	Gm38560		Dop1b	Ddo
Hspb1	Gm40634		Dot1l	Ddr1
Hspb6	Gm43185		Dpf1	Ddr2
Hspb7	Gm43672		Dpp3	Ddx3x
Ifi30	Gm43726		Dpp8	Ddx52
Ifngr2	Gm44117		Dpy19l3	Dek
Ift172	Gm44250		Dtx3l	Dennd4a
Igdcc4	Gm44421		Dus1l	Dennd5b
Igf2bp2	Gm45012		Dusp13b	Depdc7
Igf2r	Gm4544		Dusp18	Deptor
Igfbp3	Gm45495		Dusp29	Dgat2
Ikbkb	Gm4734		Dusp5	Dgka
Il1rn	Gm47708		Dync1li1	Dglucy
Imp4	Gm47898		Dyrk2	Dhrs1
Impdh1	Gm47908		Dyrk4	Dhrs7
Inca1	Gm48558		E2f2	Dhx57
Inha	Gm48584		Ecel1	Diaph2
Inpp5j	Gm4861		Eci1	Dkk3
Insyn1	Gm48630		Edf1	Dlg1
Ints7	Gm48882		Eepd1	Dlg4
Irf5	Gm49167		Efcab14	Dmxl2
Irgq	Gm49417		Efna3	Dnaja2
Irx3	Gm5432		Efr3b	Dnajb9
Irx3os	Gm5737		Egf	Dnajc10
Itga3	Gm5860		Ehd4	Dnajc14
Itga7	Gm7160		Eid1	Dnajc21
Itga9	Gm7265		Eif3i	Dnajc25
Itgav	Gm7967		Ell2	Dnal1
Jag2	Gmnn		Elmo3	Dnmt1
Jak1	Gmpr		Eloa	Dnph1
Jpt1	Gng2		Elp4	Dock4
Junb	Gng5		Emc6	Dock9
Jund	Gnpda2		Emc9	Dop1a
Kat14	Got1		Eme2	Dph6
Kcnb1	Gp1ba		Eml1	Dpm1
Kcnc1	Gpcpd1		Eml2	Dpp7
Kcng2	Gpd2		Enah	Dpt
Kcng4	Gpr19		Eno1	Dst
Kcnj12	Gpx3		Enox2	Dstn
Kcnn3	Grem2		Entrep1	Dtnb
Kcnq4	Grm1		Entrep2	Dtwd1
Kdm4b	Gsdme		Epdr1	Dubr
Kidins220	Gsk3b		Eps15l1	Dusp1
Kifc3	Gstk1		Erbin	Dusp10
Klhl30	Gstm2		Erc2	Dusp14
Klhl40	Gucy2g		Ercc3	Dusp16
Kremen1	Gyg		Erfe	Dusp23
Lamb2	Gypc		Esp4	Dusp7
Lancl1	H6pd		Esrrb	Dync2i1
Lancl2	Hacd1		Etfa	Dynlt3
Lcn2	Hdac9		Etfdh	Dyrk1b
Ldhb	Heatr5a		Etl4	Dzip3
Ldlrap1	Herc2		Evpl	Ebf1
Letm1	Herpud1		Exoc3l	Ebf2
Lgals1	Hgsnat		Exoc3l2	Ebp
Lgmn	Hif1an		Exoc6	Echdc2
Limd1	Hipk3		Exog	Ecm1
Lims1	Hlcs		Fabp6	Edc3
Lman2	Hook1		Fads2b	Eed
Lmna	Hook3		Fads6	Eef2
Lmod2	Hrasls		Fam110a	Efemp1
Lonrf2	Hs3st5		Fam110b	Egfr
Lrg1	Hsd17b7		Fam162a	Egln2
Lrp4	Hsf2		Fam168a	Ehbp1
Lrpprc	Ibtk		Fam174c	Ehd3
Lrrc57	Ier3ip1		Fam20c	Eif2ak2
Lrrn2	Ikzf2		Fam219b	Eif2b3
Ltbp3	Il15		Fam228b	Eif3a
Lztr1	Il6st		Fam43a	Eif3e
Lzts2	Ilvbl		Fam53a	Eif3j2
Maco1	Impact		Fam53b	Eif4b
Mafg	Inpp4b		Fam83d	Eif4e3
Malat1	Insig2		Farp2	Elf2
Malt1	Iscu		Fars2	Elk4
Mamstr	Itga4		Fbh1	Eml5
Map2k6	Itgb1bp2		Fbxl13	Eno3
Map3k4	Itgb5		Fbxo15	Enpp1
Map3k5	Itgb6		Fbxo36	Enpp2
Map4k4	Ivns1abp		Fbxo40	Eny2
Mapk12	Jade1		Fbxo44	Ep300
Mapk4	Jph1		Fcho1	Epb41
Mapkapk2	Jph2		Fdxr	Epb41l4b
Max	Jtb		Fev	Epb41l5
Mcam	Jun		Fgd4	Epc2
Mcur1	Junos		Fgf1	Epha7
Mdc1	Kank1		Fgf11	Ephx1
Mdga1	Kazald1		Fhip1a	Epn2
Med12	Kbtbd12		Fitm2	Eps15
Mef2d	Kcnab1		Fkbp1a-ps3	Erap1
Meg3	Kcnj2		Flad1	Erc1
Megf8	Kcnq5		Flicr	Ercc6
Mfhas1	Kcp		Flnc	Eri2
Mgea5	Kif16b		Fntb	Erlin1
Mgme1	Klc2		Foxb2	Ern1
Mia2	Klf12		Foxd2	Ero1a
Mical2	Klhdc2		Foxred1	Errfi1
Micall1	Klhdc4		Fras1	Esf1
Mid1ip1	Klhl31		Fryl	Esyt2
Midn	Klhl38		Fscn1	Etfbkmt
Mif	Klhl41		Fsd2	Evi5
Mink1	Klhl8		Fuca1	Exd2
Minpp1	Krba1		Furin	Exoc6b
Mirg	Krr1		Fxyd6	Exph5
Mks1	Lbx1		Fxyd7	Extl1
Mmp15	Leng9		Fyco1	Extl3
Mn1	Lgr4		G3bp1	Ezh2
Mpi	Lmbr1		G430095P16Rik	F13a1
Mpp3	Lmo7		Gadd45gip1	Fam120a
Mpst	Lnpep		Galnt10	Fam131a
Mpv17l2	Lnpk		Galnt17	Fam135a
Mrpl10	Lrig1		Galnt2	Fam193a
Mrps2	Lrp2bp		Gamt	Fam3c
Msl3	Lrrc30		Garin4	Fam76a
Msrb1	Lrrn1		Gas6	Fam78a
Msrb2	Lrtm1		Gatb	Far1
Mtch1	Lsm12		Gatm	Farp1
Mtg1	Lsm6		Gbf1	Fat3
Mtif3	Lsmem1		Gdap1l1	Fbln1
mt-Tq	Lsmem2		Gemin4	Fbp2
Mvp	Lta4h		Get4	Fbxl17
Mxra8	Lynx1		Gfod2	Fbxl3
Mybpc2	Maged2		Gfus	Fbxl5
Myh10	Malsu1		Ghdc	Fbxo11
Myh14	Maob		Ginm1	Fbxo3
Myh3	Map3k20		Gjb4	Fbxo31
Myl2	Map3k7cl		Gjd4	Fcgrt
Myo18a	Map6		Glod4	Fermt2
Myo1c	Mapk14		Gm10638	Fez2
Myo9b	Mapk9		Gm10857	Fgf6
Myog	Mark2		Gm11201	Fgf7
Myom2	Mbnl1		Gm11696	Fgfr1op2
Myom3	Mc5r		Gm11836	Fhip2a
N4bp2	Mccc2		Gm12251	Fibin
Nabp1	Mcu		Gm12751	Fign
Nat6	Me1		Gm13015	Fkbp4
Nbr1	Me3		Gm13889	Fkbp7
Ncapd2	Mettl21c		Gm19410	Fkbp9
Nckap1	Mettl21e		Gm1968	Flot1
Ncs1	Mettl23		Gm4861	Flot2
Nek9	Mfap3l		Gm4956	Flrt2
Nes	Mff		Gm5129	Fmnl2
Neurl2	Mfsd4b3		Gm5215	Fn1
Nfic	Mib1		Gm5532	Fn3k
Nfkb2	Micu3		Gm5617	Fnbp4
Nhp2	Miip		Gm572	Fndc1
Ninj1	Mir133a-1hg		Gm5779	Fnip1
Nipsnap2	Mkl1		Gm614	Folr2
Nkx6-3	Mlec		Gm6985	Foxo4
Nln	Mlf1		Gm7467	Foxp2
Nlrc3	Mlip		Gm9926	Frzb
Noct	Mllt3		Gna13	Ftsj1
Npepps	Mlxip		Gnb1l	Fuca2
Npm2	Mmgt1		Gnb3	Fundc1
Nr4a2	Mob4		Gng3	Fut10
Nr4a3	Mocs2		Gng5-ps	Fzd4
Nsdhl	Mogat2		Gnpat	Fzd9
Nsun2	Mpp6		Golga7b	Gab1
Nt5c2	Mrpl42		Got1	Gab2
Nt5c3b	Msrb3		Gp9	Gabpb2
Nt5dc3	Mss51		Gpc4	Galc
Ntng2	mt-Co1		Gpd1l	Galm
Ntsr2	Mtss1l		Gphn	Garre1
Nubp2	Mustn1		Gpr132	Gatad1
Numa1	Mut		Gpr150	Gatc
Nup210	Mxi1		Gpr171	Gca
Nxn	Mybpc1		Gpr75	Gclm
Obsl1	Myf6		Gpt	Gcnt2
Ogdh	Myhas		Gramd1b	Gdap1
Ogfr	Myl1		Gramd2a	Get1
Olfml3	Mylk2		Gramd4	Gfpt2
Opa1	Mylk4		Grb10	Ggh
Oplah	Mylpf		Grb14	Ggt7
Opn1sw	Myom1		Grcc10	Gid4
Osbpl10	Myot		Greb1	Glb1l2
Osbpl11	Mypn		Grhl3	Glce
Osgin1	Naa15		Grip2	Glrx
Otud1	Nadk2		Grm1	Gls
Otud4	Nampt		Grp	Glul
Oxnad1	Napa		Grpel1	Gm10033
Oxr1	Napb		Grtp1	Gm12592
P3h4	Napepld		Gsc	Gm2a
Pabpc1	Nat14		Gscdt	Gm4841
Pacs1	Nav3		Gsdme	Gm5420
Padi2	Nck2		Gsr	Gm9883
Padi3	Ndrg2		Gstm2	Gm9895
Palld	Ndufaf5		Gstm7	Gm9982
Paqr7	Ndufaf6		Gsx2	Gmeb1
Parm1	Neb		Gucd1	Gmpr
Parp10	Nedd4		H1f7	Gnai1
Parp11	Nek6		H2bc1	Gnb1
Parp16	Neu2		H2bc7	Gng12
Parvb	Nexn		H4c3	Gnl3
Pbxip1	Nfib		Hadha	Gnpda1
Pcbp4	Nhs		Hagh	Gnpda2
Pcnx2	Nin		Hcfc1r1	Golim4
Pde10a	Nle1		Hcls1	Golm2
Pde4a	Nmi		Hcrtr2	Gorasp2
Pde8a	Nphp1		Hdac10	Gpam
Pdk1	Npm1		Hdac3	Gpat4
Pdk2	Npr2		Hddc3	Gpbp1
Pdlim1	Nr3c1		Hdhd2	Gpcpd1
Pdxdc1	Nr6a1		Hdhd5	Gpd1
Pebp4	Nrd1		Hdlbp	Gpr137c
Per1	Nrp1		Hemk1	Gpr155
Phka2	Nucb1		Herc3	Gpx3
Phldb1	Nudt19		Herpud2	Gramd2b
Pip4k2b	Nudt4		Hes6	Grhpr
Pitpna	Nup133		Hgs	Grk2
Pla2g16	Nwd1		Hhatl	Grk3
Plekha2	Nxpe3		Hibch	Gsk3a
Plekhh1	Oat		Hint2	Gsn
Plekhm1	Ocrl		Hip1r	Gstm1
Plekhm2	Optn		Hmbs	Gsto1
Plekhn1	Orai1		Hmgcl	Gtf3c3
Plekho1	Osbpl6		Hoxa10	Gusb
Plin2	Ostn		Hoxa11	H19
Plin3	Otud6b		Hoxc8	H1f2
Plpp5	Otud7b		Hoxd11	H1f5
Plxna4	Paip2b		Hras	H2ac25
Pmm2	Pak1		Hs3st3a1	H2az2
Pnpo	Park7		Hsf2bp	H2bc4
Polg	Parp3		Hspa12a	Habp4
Por	Patz1		Hspa1l	Haghl
Ppfia4	Pcgf5		Hspa4	Hapstr1
Ppia	Pcmtd1		Hspb3	Hdac4
Ppic	Pcx		Hspb6	Hddc2
Ppif	Pcyt1a		Hspb7	Hdgf
Ppil2	Pde4b		Hspg2	Heatr5a
Ppip5k1	Pde4dip		Htr7	Hectd2
Ppm1n	Pde7a		Htra4	Herc2
Ppp1r9a	Pdlim5		Ice1	Herpud1
Ppp1r9b	Pdlim7		Ifngr2	Hexb
Ppp2r1b	Pdp1		Ift43	Hint1
Ppp2r5a	Pdp2		Igf2bp2	Hip1
Pqlc1	Pdzrn3		Igf2r	Hipk2
Prdm9	Peg13		Igfbp3	Hivep2
Preb	Pfkfb1		Ighm	Hk2
Prepl	Pfn2		Igsf5	Hlf
Prex1	Pgbd1		Igsf8	Hmgn5
Prkcz	Pgm2		Ikzf3	Hnmt
Prodh	Pgm2l1		Il1f10	Hnrnpd
Proser2	Phb		Il20rb	Hnrnpll
Prr29	Phf5a		Inca1	Hnrnpul2
Psd	Phka1		Inpp4b	Homer2
Psme1	Phtf2		Inpp5a	Hook1
Ptcd1	Pias2		Inpp5j	Hook3
Ptdss1	Pigp		Ints14	Hsd17b11
Ptgs2	Pigu		Iqcg	Hsd17b7
Ptpn1	Pik3r1		Iqsec3	Hsd3b7
Ptprk	Pitpnc1		Irf7	Hspa4l
Qars	Pja1		Irs3	Hspb2
Rab11fip5	Pkia		Itga9	Htatsf1
Rab15	Pknox2		Itpk1	Hus1
Rabep2	Plcd4		Itsn1	Hycc2
Rabl6	Plcl2		Ivd	Ibtk
Rad51d	Pld5		Jak1	Idh1
Rai1	Plekhb1		Jmjd7	Idh2
Raly	Plpp7		Jup	Ids
Rasgef1b	Pnrc1		Kcna3	Idua
Rassf3	Pofut1		Kcnb1	Ier3
Rbms1	Polb		Kcnf1	Ifi204
Rbms2	Polk		Kcnj11	Ifi205
Rcan2	Polr3e		Kcnj4	Ifit3
Relt	Pon3		Kcnma1	Ifit3b
Resf1	Popdc2		Kcns1	Ifrd2
Rfc1	Popdc3		Kctd5	Ift22
Rgcc	Ppargc1a		Kdm2b	Ift57
Rgp1	Ppfia1		Kdm4a	Ift74
Rgs11	Ppm1a		Kidins220	Ift80
Rgs2	Ppm1l		Kif11	Igdcc4
Rhbdf1	Ppp1cb		Kif16b	Igf1
Rhbdl3	Ppp1r14c		Kif20a	Igfbp4
Rhobtb2	Ppp1r2		Kifc3	Igfbp5
Rhoc	Ppp1r27		Kl	Igfbp6
Rhot2	Ppp1r3a		Klhdc2	Igtp
Rian	Ppp3ca		Klhdc8a	Ikbip
Rims4	Ppp3cb		Klhl24	Il12a
Rnaseh1	Ppp3r1		Klhl3	Il15
Rnf123	Prdm16		Klhl30	Il1r1
Rnf141	Prelid3b		Klhl31	Il1rap
Rnf185	Prkaa2		Klhl34	Imp3
Rnf31	Prkcq		Klhl40	Inmt
Rnpep	Prps1l3		Klk1b3	Ino80
Rps6ka4	Prr13		Kremen1	Inpp4a
Rrad	Prr32		Krt26	Inpp5k
Rras2	Prr33		Krt35	Ints12
Rrbp1	Prrg1		Krtap1-3	Ints6
Rrm1	Prrx1		Krtap13-20	Ints6l
Rrn3	Prss23		Kyat1	Ip6k3
Rrp1	Prss55		Lama3	Ipmk
Rrp12	Prune2		Lamb2	Ipo5
Rs1	Psd3		Lamc1	Iqsec1
Rtl1	Psma3		Lamp1	Irak1bp1
Rtn3	Psmc6		Lamtor1	Irak3
Runx1	Psme4		Lancl3	Irf2
Rxrb	Pter		Large1	Irgm2
Samd4b	Ptp4a3		Lars2	Isoc1
Sbf1	Ptpn3		Lck	Itga4
Sbk3	Ptpn4		Lclat1	Itgb1bp2
Sbno2	Ptprq		Lcor	Itgb6
Scd2	Pttg1		Ldhb	Itm2a
Scfd2	Pvalb		Ldhd	Itm2b
Scube2	Pygo1		Leo1	Itm2c
Sdhaf2	Qser1		Lgals3	Itprid2
Sec14l1	Rab10		Lgmn	Jak2
Sec16a	Rab11fip3		Lgr6	Jarid2
Sema5b	Rab12		Limch1	Jmjd8
Serhl	Rab28		Lime1	Jph1
Serpine1	Rab39		Lingo3	Jph2
Serpinh1	Rab6b		Llgl2	Jpt1
Sh3bp5	Rabgef1		Loxl1	Jun
Shisal1	Rack1		Loxl4	Kansl1l
Sidt2	Rala		Lpar3	Kat14
Sik2	Ramp1		Lpcat3	Kbtbd3
Sik3	Rarb		Lpin3	Kcmf1
Sipa1l2	Rasa4		Lpp	Kcna7
Six2	Rasd2		Lrcol1	Kcnab1
Ski	Rasgrp3		Lrp11	Kcnc1
Skiv2l	Raver2		Lrp4	Kcnc4
Slc12a4	Rbfox1		Lrrc27	Kcnq5
Slc17a7	Rbl1		Lrrc30	Kcnt2
Slc22a4	Rc3h1		Lrrc37a	Kctd15
Slc25a19	Rer1		Lrrc3b	Kctd6
Slc25a20	Rfesd		Lrrc51	Kdm6b
Slc25a37	Rhbdf2		Lrrfip1	Kdsr
Slc25a5	Rhpn2		Lsm11	Kera
Slc26a6	Rif1		Lsm3	Khdrbs3
Slc2a4	Rnase13		Lsm4	Kif13a
Slc30a1	Rnf11		Ltbp3	Kif1c
Slc35e1	Rnf126		Ly6a2	Kif21a
Slc37a4	Rnf150		Lynx1	Kif26b
Slc38a10	Rnf166		Lyplal1	Kif2a
Slc43a2	Rnf170		Mafa	Kifap3
Slc44a2	Rorc		Mamld1	Kiz
Slc45a3	Rpa1		Maneal	Klf12
Slc47a1	Rpgrip1l		Map2k2	Klf13
Slc4a3	Rpl18a		Map2k3os	Klf6
Slc4a7	Rpl29		Map3k1	Klf7
Slc6a17	Rpl31		Map3k20	Klhl21
Slc6a6	Rpl41		Mapk12	Klhl23
Slc6a8	Rpl7		Mapk4	Klhl7
Slco4a1	Rpl9		Mapk6	Kmt2e
Slk	Rplp0		Mapk8ip1	Krr1
Smarca4	Rps11-ps2		Mapkapk2	Ky
Smarcd2	Rps2		Mapre3	L3mbtl3
Smc4	Rps20		Mapt	Lactb
Smim7	Rps2-ps3		Marchf2	Lancl1
Smtnl2	Rps3a1		Marchf4	Larp1
Smyd1	Rps4x		Marchf9	Larp7
Snap47	Rps5		Matk	Lbr
Snapc5	Rps6ka2		Mb	Ldaf1
Snx3	Rps6ka3		Mboat1	Ldha
Socs7	Rps8		Mcat	Ldlr
Sox9	Rpsa		Mcee	Letm2
Spata2	Rragd		Mcu	Lgals1
Spata24	Rtn2		Mcur1	Lgi1
Spats2	Rtn4		Mdh1	Lgr4
Spred1	Rxra		Mdp1	Lin7c
Spred3	Rxrg		Me1	Lin9
Srebf1	S100a9		Me3	Lins1
Srrm4os	Sar1b		Mea1	Lman1
Srxn1	Satb1		Meak7	Lmo4
Ssbp3	Sav1		Med15	Lonrf3
Sspn	Scin		Med16	Lrba
St3gal5	Scn4b		Med24	Lrig1
St6galnac4	Sel1l2		Med27	Lrig3
Stam	Selenof		Meg3	Lrmda
Stard10	Selenot		Megf11	Lrp1
Stard8	Serbp1		Mep1b	Lrrc58
Stat3	Serinc1		Mettl27	Lrrcc1
Stat5a	Sft2d2		Mfsd4a	Lrrfip2
Stat6	Sfxn2		Mfsd9	Lrrk2
Stc2	Sfxn3		Micall1	Lrrn1
Stk24	Sgcd		Micos10	Lrtm1
Stk36	Sgcg		Micos13	Lrtm2
Stk40	Sgk1		Micu1	Lsm14a
Strc	Sgms1		Midn	Ltbp1
Strn4	Sh3bgr		Mif4gd	Ltbr
Stub1	Sh3kbp1		Miga2	Luzp1
Sumo3	Sh3pxd2a		Mindy1	Lypd6
Supt6	Shisa2		Mip	Lysmd2
Sv2b	Slc12a2		Mir100	Lyst
Syn2	Slc12a6		Mir124a-2	Macir
Synj1	Slc16a10		Mir125a	Maco1
Tab1	Slc25a36		Mir200c	Macrod2
Taf6l	Slc25a51		Mir205	Maf
Taok3	Slc28a1		Mir215	Magix
Tbc1d16	Slc2a8		Mir365-1	Mamstr
Tbc1d23	Slc35b1		Mir409	Man1a
Tbc1d24	Slc38a4		Mir666	Man2a2
Tcf23	Slc40a1		Misp3	Manea
Tcf25	Slc43a1		Mkrn1	Maoa
Tcta	Slc8a3		Mkrn2os	Maob
Tead3	Slc9a2		Mlf2	Map1lc3a
Telo2	Slf1		Mlycd	Map2
Tet1	Smim10l1		Mmd2	Map2k6
Tet2	Smtn		Mpi	Map2k7
Thoc5	Snai3		Mpp3	Map3k10
Tiam1	Snapin		Mprip	Map3k15
Ticam1	Snph		Mpv17	Map3k7
Timm10	Snrpb		Mras	Map4
Tk2	Snrpb2		Mrln	Map4k5
Tle4	Snrpn		Mrpl10	Map7
Tln1	Sntb1		Mrpl11	Mapk10
Tln2	Sorbs1		Mrpl14	Mapkapk5
Tlr5	Sorbs2		Mrpl18	Mapre2
Tm9sf4	Sorbs2os		Mrpl19	Marchf8
Tmc7	Sort1		Mrpl2	Mat2a
Tmem131l	Sox6		Mrpl20	Maz
Tmem132a	Spcs2		Mrpl28	Mb21d2
Tmem165	Spink11		Mrpl30	Mbd2
Tmem181a	Spinkl		Mrpl43	Mbnl1
Tmem245	Spns2		Mrpl54	Mbtps1
Tmem250-ps	Spop		Mrpl55	Mccc1
Tmem259	Spr		Mrpl58	Mchr1
Tmem43	Spryd7		Mrps12	Mcph1
Tmem52	Srf		Mrps18a	Mdfic
Tmem53	Srpr		Mrps18b	Me2
Tmem56	St3gal2		Mrps2	Mecp2
Tmem86a	St3gal6		Mrps22	Mef2a
Tmx4	St8sia5		Mrps23	Mef2c
Tnf	Stat5b		Mrps34	Met
Tnfrsf12a	Ston2		Mrps5	Metap2
Tob2	Strbp		Mrps7	Mettl21c
Tollip	Strn3		Mrrf	Mettl21e
Tom1	Stxbp3		Mss51	Mettl4
Tom1l2	Styx		Mtch1	Mfap3l
Tomm34	Sucla2		Mtfr1l	Mfhas1
Tph1	Svil		Mtfr2	Mfsd1
Traf2	Sypl		Mthfr	Mfsd4b1
Traf3	Syt3		Mtnr1a	Mfsd6
Trappc3	Syt8		Mtss1	Mgat4a
Trib1	Tab2		Muc1	Mgat4b
Trim16	Taf13		Muc21	Mgst1
Trim35	Tapt1		Musk	Mgst3
Trim7	Tenm3		Mustn1	Mical2
Trmt2b	Tex38		Mvp	Mid1
Trpm4	Tfam		Myadml2	Mid1ip1
Trub2	Tfcp2l1		Mybph	Mier1
Tsc22d4	Tfdp2		Mycn	Mindy2
Tspan3	Tfeb		Myh14	Mios
Tspan9	Thap12		Myl12a	Mir181b-2
Ttc39b	Thoc7		Myl3	Mir505
Ttll1	Thrb		Mylpf	Mitf
Tuba4a	Tigar		Myo10	Mknk1
Tuba8	Tigd4		Myo18a	Mlf1
Tubb5	Timm8b		Myo18b	Mlip
Twf2	Tle1		Myom3	Mllt3
Txndc16	Tm4sf1		Myoz2	Mlxipl
Uaca	Tmco6		Myoz3	Mmgt2
Ubald2	Tmem134		Mypn	Mn1
Ube2o	Tmem135		Myrf	Mocs2
Ubqln4	Tmem140		Naa25	Morn2
Ubxn1	Tmem147		Naa38	Morn4
Uck1	Tmem233		Nacc2	Mospd1
Uckl1	Tmem64		Nans	Mpc2
Uqcc1	Tmem65		Napepld	Mpdz
Urgcp	Tmem71		Nat9	Mpnd
Urod	Tnik		Nck2	Mpp1
Uso1	Tnni2		Ndufa1	Mpp7
Usp19	Tor1aip1		Ndufa10	Mpped2
Usp2	Tpm1		Ndufa2	Mr1
Usp28	Tpm2		Ndufa4	Mreg
Usp47	Tppp		Ndufa7	Mrpl13
Usp53	Trdn		Ndufa8	Ms4a4d
Vash2	Trim13		Ndufaf7	Msantd3
Vasn	Trim24		Ndufb5	Msh2
Vps13c	Triobp		Ndufb7	Mstn
Vps33b	Trmt11		Ndufb8	Mta2
Vps53	Tro		Ndufb9	Mta3
Vps8	Trp63		Ndufs2	Mtap
Vwa8	Tspan12		Ndufs3	Mtmr10
Wdr13	Tspan13		Ndufs8	Mtus1
Wdr18	Tspan7		Ndufv1	Muc4
Wdr45	Tspan8		Ndufv3	Mvb12b
Wdr62	Ttc23		Nek5	Mxi1
Wdr82	Ttll7		Nek7	Mybpc1
Wdr91	Ttn		Nenf	Mycbp2
Wdtc1	Tulp3		Nf1	Myl4
Wdyhv1	Tyrobp		Nfil3	Myl6
Wee1	Ubap1l		Nfix	Mylk2
Wfdc1	Ube2b		Nfkbib	Mylk4
Wfs1	Ube2d1		Ngly1	Myo5a
Whrn	Ubl3		Ngrn	Myo9a
Wipi2	Ubxn2a		Nhsl1	Myom1
Wnk3	Ugp2		Nif3l1	Myom2
Wwc2	Unc119b		Nin	Myorg
Wwp2	Unc13c		Ninj1	Myoz1
Xirp1	Uri1		Nipsnap2	Naa50
Xndc1	Usp15		Nit1	Naa60
Ybx2	Usp34		Nkiras1	Nab1
Yipf2	Uvssa		Nkx1-2	Nadk2
Ykt6	Vbp1		Nkx2-6	Nampt
Ywhah	Vdac3		Nkx3-1	Nap1l1
Ywhaz	Vezf1		Nkx3-2	Narf
Zbtb8os	Vldlr		Nlrc5	Nat10
Zc3h7b	Vps35		Nme4	Ncam1
Zdhhc8	Vps37a		Nol12	Ncl
Zfp385a	Vwa3b		Nol3	Ncoa3
Zfp52	Wipf2		Npas2	Ncoa6
Zfp622	Wls		Npdc1	Ncor2
Zfp651	Wwox		Npepps	Ndel1
Zfp703	Wwp1		Nploc4	Ndfip1
Zfp706	Xirp2		Nptx2	Ndfip2
Zfp827	Xk		Nqo1	Ndn
Zfp870	Xpr1		Nrsn1	Ndst1
Zfyve27	Yap1		Nt5c1a	Ndst2
Znrf1	Ybx3		Nt5c2	Ndufaf5
Zscan2	Yipf7		Nt5c3	Necap2
Zswim4	Ythdf3		Ntn3	Nek9
Zzef1	Zbtb20		Ntng2	Nepro
	Zc3h6		Nubp1	Net1
	Zfp106		Nubp2	Neto2
	Zfp143		Nudt13	Neu2
	Zfp512b		Nudt14	Nexn
	Zfp641		Nudt8	Nf2
	Zfp654		Nutf2	Nfat5
	Zfp69		Nxf7	Nfatc2
	Zfyve21		Oacyl	Nfe2l2
	Zfyve9		Oaz2	Nfib
	Zhx2		Ocel1	Nfic
	Znhit1		Ociad1	Nfkbiz
	Zranb1		Ociad2	Nfx1
	Zswim7		Odad3	Nhej1
	2023-03-02		Ogdh	Nhs
	2023-03-04		Ogdhl	Nipa1
			Olfm1	Nkain1
			Oma1	Nktr
			Opa3	Nmt2
			Optn	Nog
			Or10am5	Nos1
			Or13c7b	Notch2
			Or6d13	Nova1
			Or6x1	Npat
			Orai1	Npc2
			Osbpl10	Npepl1
			Osbpl1a	Npl
			Osbpl3	Npm1
			Ost4	Npr2
			Ostn	Npr3
			Otof	Nptn
			Otog	Nr1d1
			Otp	Nr1d2
			Otub1	Nr3c1
			Otub2	Nr3c2
			Oxnad1	Nrep
			Oxsm	Nrip1
			P2rx3	Nrp2
			P2rx5	Nsd2
			P2ry4	Nt5dc2
			Pabpc1l	Ntan1
			Pacs1	Ntmt2
			Pacsin2	Nudcd1
			Pacsin3	Nudt12
			Palmd	Nudt16
			Panx1	Nudt4
			Pard3	Nudt9
			Pard6b	Numb
			Parp3	Nup210
			Parp9	Nup37
			Pars2	Nupr1
			Parvb	Nwd1
			Pax3	Nxpe3
			Pax5	Nxt2
			Pbxip1	Ocrl
			Pcbp4	Odc1
			Pccb	Odf2l
			Pcnx2	Odr4
			Pcyt2	Ogfr
			Pde10a	Ogfrl1
			Pde2a	Ogn
			Pde4a	Ogt
			Pde6d	Ola1
			Pdgfb	Olfml3
			Pdhx	Omd
			Pdlim1	Ophn1
			Pdlim3	Oplah
			Pdpr	Or14j4
			Pdrg1	Ormdl1
			Pdzd4	Osbpl6
			Pdzd7	Osgin2
			Peg10	Osr1
			Peg3	Ostm1
			Pex12	Otud3
			Pex16	Otud6b
			Pfdn1	Oxct1
			Pfdn2	Oxr1
			Pfn4	P2rx4
			Pgk2	P2ry1
			Phaf1	P2ry14
			Phb2	P4ha1
			Phc2	Pacs2
			Pi4k2a	Padi2
			Pianp	Pak1
			Pidd1	Pals1
			Pigs	Pam
			Pik3ca	Pank2
			Pim1	Pank3
			Pitpna	Paqr3
			Pitpnc1	Paqr7
			Pitpnm3	Parm1
			Piwil2	Parp6
			Pja1	Parp8
			Pkm	Patl1
			Pkn1	Pbx3
			Pla2g12a	Pcdhgb4
			Pla2g7	Pcdhgb6
			Plac1	Pcdhgb7
			Plb1	Pcgf5
			Plbd1	Pcmtd1
			Pld3	Pcnx1
			Plekhg4	Pcnx4
			Plekhm2	Pcolce2
			Plin5	Pcp4
			Plpp4	Pcsk6
			Plxna1	Pctp
			Plxna2	Pcx
			Plxnb3	Pcyox1
			Pm20d1	Pcyt1a
			Pmpcb	Pde3b
			Pnkd	Pde4dip
			Pnpla2	Pde7a
			Pnpla3	Pde8a
			Pnrc1	Pdp1
			Pnrc2	Pdxk
			Pold2	Pdxp
			Poldip2	Pdzd2
			Polr1a	Pdzd8
			Polr2f	Pdzrn3
			Polr3e	Peli1
			Popdc2	Peli2
			Popdc3	Penk
			Pou4f1	Per3
			Ppa2	Pex11a
			Ppcs	Pfkm
			Ppfibp2	Pfn1
			Ppic	Pfn2
			Ppm1h	Pgap1
			Ppm1n	Pgm1
			Ppp1r11	Pgm2l1
			Ppp1r14c	Pgm5
			Ppp1r16a	Pgrmc2
			Ppp1r27	Phactr4
			Ppp2r2c	Phc1
			Ppp2r5a	Phf14
			Ppp3ca	Phf2
			Pptc7	Phf20l1
			Prdm11	Phgdh
			Prdm2	Phka1
			Prdx5	Phlda3
			Prepl	Phlpp1
			Prex1	Phlpp2
			Prkaca	Phxr4
			Prkacb	Phyhd1
			Prkar1a	Pi16
			Prkcd	Picalm
			Prkcq	Pid1
			Prkn	Piezo1
			Prmt2	Pigp
			Prnd	Pik3ip1
			Prol1	Pip4k2b
			Prorp	Pip4k2c
			Prpf19	Pir
			Prr29	Pitrm1
			Prss23	Pkig
			Prss55	Pkn2
			Prune1	Pknox2
			Prxl2b	Pkp2
			Psma7	Pkp4
			Psmb1	Pla2g5
			Psmb3	Plaat3
			Psmb6	Plbd2
			Psmc1	Plcl1
			Psmc3	Pld2
			Psmc4	Pld5
			Psmd1	Plekha2
			Psmd12	Plekha5
			Psmd14	Plekhm3
			Psmd2	Plin2
			Psmd3	Plod2
			Psmd4	Plod3
			Psmd6	Plpp7
			Psme1	Plscr4
			Psme3ip1	Pltp
			Psmg4	Pmvk
			Ptcd3	Pnmt
			Ptges2	Pnn
			Ptpa	Pnpla8
			Ptpn4	Poglut3
			Pus1	Pogz
			Pvt1	Pole4
			Pxmp4	Polr2m
			Pxn	Polr3gl
			Qng1	Polr3k
			Qsox1	Pomgnt1
			R3hdm4	Pomgnt2
			Rab11b	Pon3
			Rab11fip3	Pot1a
			Rab15	Pou6f1
			Rab42	Ppargc1a
			Rab4b	Ppat
			Rabep2	Ppfibp1
			Rad23a	Ppip5k1
			Rad9b	Ppip5k2
			Ralgds	Ppl
			Ranbp10	Ppm1a
			Rara	Ppm1l
			Rasl12	Ppp1r12b
			Rasl2-9	Ppp1r15b
			Rassf7	Ppp1r1a
			Raver2	Ppp1r3a
			Rbfa	Ppp2r3a
			Rbmx2	Ppp2r5b
			Rdh12	Ppp3cc
			Rdx	Ppt2
			Reep5	Pqbp1
			Relt	Praf2
			Rex1bd	Prdm4
			Rftn1	Prdm5
			Rgs11	Prdx4
			Rgs2	Prdx6
			Rhoc	Prkaa2
			Rhot2	Prkab2
			Rilp	Prkag1
			Rims4	Prkag2
			Rnf10	Prkag3
			Rnf115	Prkar2a
			Rnf123	Prkcsh
			Rnf181	Prkd3
			Rnf187	Prkg1
			Rnft1	Prkx
			Rom1	Prpf3
			Rpa1	Prpf40a
			Rpp40	Prr33
			Rps21	Prrc2b
			Rps6ka2	Prrc2c
			Rrad	Prrx1
			Rras2	Prxl2c
			Rtca	Psd3
			Rtkn	Psip1
			Rtn4ip1	Psmd8
			Rundc1	Psme4
			Rwdd2b	Ptbp2
			Sacs	Ptbp3
			Samd1	Ptch1
			Sars2	Pten
			Sat2	Pter
			Sbk2	Pthlh
			Scamp2	Ptpn14
			Scand1	Ptpn3
			Scn3b	Ptprd
			Sctr	Ptprj
			Sdc4	Ptprk
			Sdhaf4	Ptprs
			Sdhb	Purg
			Sdhd	Pus10
			Sdr42e2	Pus7
			Sec14l5	Pwp1
			Secisbp2	Qki
			Sema3f	Qser1
			Sema4d	Rab10
			Septin1	Rab11fip2
			Serinc4	Rab3ip
			Serpina3a	Rab6a
			Serpina9	Rabac1
			Serpinb8	Rabep1
			Sertm1	Rabgap1l
			Sesn1	Rabgef1
			Sesn3	Rabl2
			Sez6l2	Rabl6
			Sfxn2	Rad18
			Sfxn3	Rad51c
			Sfxn5	Rad52
			Sh2b2	Rai14
			Sh2d4a	Ralbp1
			Sh2d7	Ralgapa1
			Sh3bp5	Ralgapa2
			Sh3glb2	Ramp1
			Sh3pxd2a	Rap1b
			Shb	Rap1gap2
			Shbg	Rapgef2
			Shc1	Rarb
			Shisa2	Rarres2
			Shisa4	Rasa1
			Sipa1l1	Rasd2
			Sirt2	Rasgrp3
			Sirt5	Rassf3
			Sirt7	Rb1
			Six3os1	Rbms2
			Slc12a7	Rcan2
			Slc15a5	Rcan3
			Slc16a9	Rcbtb2
			Slc17a7	Rcn1
			Slc1a1	Rcn2
			Slc22a23	Rcor3
			Slc23a4	Rcsd1
			Slc25a17	Rdh11
			Slc25a19	Rell1
			Slc25a34	Reln
			Slc25a36	Repin1
			Slc25a42	Retn
			Slc25a44	Rev1
			Slc25a46	Rgcc
			Slc27a1	Rgma
			Slc29a1	Rhno1
			Slc2a6	Rhobtb1
			Slc2a9	Rhobtb2
			Slc38a10	Rhobtb3
			Slc38a4	Rhoq
			Slc39a4	Rhou
			Slc41a1	Rif1
			Slc41a3	Rilpl1
			Slc45a3	Rin2
			Slc47a1	Riok2
			Slc4a9	Ripk2
			Slc66a2	Rlig1
			Slc6a18	Rmc1
			Slc6a8	Rmnd5a
			Slc8a1	Rnase4
			Slc9a1	Rnaseh2b
			Slc9a2	Rnf11
			Slc9b2	Rnf126
			Slirp	Rnf128
			Slit1	Rnf13
			Slurp2	Rnf130
			Slx4	Rnf144b
			Smad1	Rnf145
			Smg5	Rnf146
			Smim11	Rnf150
			Smim27	Rnf24
			Smim7	Rnpc3
			Smim8	Rnpep
			Smoc2	Rora
			Smpx	Rp2
			Smtnl1	Rph3al
			Smyd1	Rpia
			Snx14	Rpl3l
			Snx24	Rpl4
			Snx29	Rpp14
			Sorl1	Rpp38
			Sox4	Rprd1a
			Spag5	Rps6ka5
			Spata2	Rps6kb1
			Spata24	Rragb
			Sphk2	Rragd
			Spmip3	Rrp12
			Sppl2b	Rrp8
			Spryd3	Rsad1
			Spsb4	Rsl1
			Srebf1	Rsrc2
			Srebf2	Rsu1
			Srl	Rufy3
			Sstr2	Rxra
			St3gal1	Samd10
			St3gal2	Samhd1
			St3gal3	Sanbr
			St3gal5	Sar1b
			St3gal6	Saraf
			St6galnac4	Sars1
			St6galnac6	Satb1
			St8sia5	Sav1
			Stard10	Sbf2
			Stat5a	Sbspon
			Stc2	Scai
			Stim1	Scaper
			Stk40	Scara3
			Stmn3	Scara5
			Stmp1	Schip1
			Ston2	Scn1b
			Stradb	Scn2a
			Sucla2	Sdad1
			Sugt1	Sec23a
			Surf4	Sec24b
			Syn2	Sec24d
			Sypl2	Selenop
			Syt11	Sema6d
			Sytl2	Septin2
			T	Serf1
			Taar1	Sergef
			Tacc2	Serinc3
			Taco1	Serpinb6a
			Tafa5	Serpine2
			Tafazzin	Serpinf1
			Taok3	Serping1
			Tars2	Sertad2
			Tbcel	Sestd1
			Tbkbp1	Setd1a
			Tcaim	Setd7
			Tcl1b2	Sf3a3
			Tcp11l2	Sfr1
			Tcta	Sfrp5
			Tead4	Sft2d2
			Tecpr1	Sgk1
			Tecr	Sgk3
			Tecta	Sgms1
			Tefm	Sgpp1
			Tenm2	Sh2b3
			Tesk1	Sh3bgr
			Tet2	Sh3d19
			Tex38	Sh3kbp1
			Tgfb3	Siae
			Tgif2	Sik3
			Tha1	Simc1
			Them5	Sirt1
			Thg1l	Six4
			Thoc6	Skic8
			Thop1	Slain2
			Thpo	Slc12a2
			Thra	Slc16a1
			Thyn1	Slc16a2
			Tia1	Slc19a2
			Tiam2	Slc1a5
			Timeless	Slc23a2
			Timm22	Slc25a15
			Tlcd4	Slc25a20
			Tle1	Slc25a30
			Tln2	Slc25a33
			Tlr5	Slc25a37
			Tmbim4	Slc26a10
			Tmcc3	Slc2a12
			Tmed9	Slc2a3
			Tmem104	Slc30a4
			Tmem116	Slc31a2
			Tmem131l	Slc35a1
			Tmem132a	Slc35b1
			Tmem141	Slc35b4
			Tmem143	Slc35d1
			Tmem171	Slc37a4
			Tmem191	Slc38a3
			Tmem200c	Slc40a1
			Tmem234	Slc44a1
			Tmem25	Slc46a3
			Tmem256	Slc49a4
			Tmem43	Slc4a4
			Tmem53	Slc6a6
			Tmem62	Slc6a9
			Tmem63b	Slc7a2
			Tmem70	Slc7a6
			Tmem82	Slc8a3
			Tmem9b	Slc8b1
			Tmx1	Slc9a6
			Tnfrsf12a	Slco3a1
			Tnfrsf21	Slco5a1
			Tnik	Slf2
			Tnip2	Smad4
			Tnks2	Smarca1
			Tns1	Smarca2
			Togaram2	Smarcd3
			Tomm34	Smc5
			Tor3a	Smc6
			Tpcn1	Smim10l1
			Tph1	Smim30
			Tppp2	Smox
			Tpra1	Smpd1
			Traf2	Smpdl3b
			Traf7	Sms
			Trak2	Smurf2
			Tram2	Smyd2
			Trap1	Snai3
			Trappc10	Snrk
			Trappc2b	Snrpb
			Trappc2l	Sntb1
			Trdc	Snw1
			Treml1	Snx16
			Trim16	Snx6
			Trim35	Snx7
			Trim55	Soat1
			Trim67	Socs2
			Trim72	Socs6
			Triobp	Sorbs1
			Trir	Sorbs2
			Trnau1ap	Sorbs3
			Trp53	Sord
			Trp63	Sos1
			Tsc22d4	Sos2
			Tspan3	Spa17
			Tspan9	Spag9
			Tspyl3	Spata6l
			Ttc38	Spats2
			Ttc4	Spcs2
			Ttc41	Spcs3
			Ttc7	Spice1
			Ttc7b	Spin1
			Ttc9	Spire1
			Ttll1	Spns2
			Ttll7	Spopl
			Tuba3b	Spr
			Tuba4a	Spty2d1
			Tuba8	Srcap
			Twf2	Srf
			Txndc17	Srpk2
			Txndc5	Ssb
			Txndc8	Ssbp2
			Txnrd2	Sspn
			Tyro3	Ssx2ip
			Ubash3a	Stab2
			Ubc	Stag1
			Ube2o	Stard3
			Ube3c	Stard5
			Ube4a	Stau2
			Ubtd1	Stbd1
			Ubxn1	Steap3
			Ubxn8	Stim2
			Uck2	Stk17b
			Uckl1	Stk26
			Ufc1	Stk3
			Ufd1	Stk35
			Unc119	Stom
			Unc5a	Strbp
			Unc5b	Stt3a
			Upk1a	Stx4a
			Uqcc4	Stxbp2
			Uqcr10	Stxbp3
			Uqcrfs1	Stxbp4
			Uqcrq	Stxbp5
			Urm1	Styx-ps
			Uros	Sub1
			Use1	Sumo1
			Ush1g	Supt20
			Usp28	Supt3
			Usp4	Supt4b
			Vac14	Suz12
			Vamp8	Svip
			Vasp	Sympk
			Vaultrc5	Synj2
			Vps13d	Synm
			Vps52	Synpo
			Vps53	Synpo2
			Vps8	Sypl1
			Washc3	Syt9
			Wdfy1	Tab2
			Wdr1	Tada2a
			Wdr18	Taf4b
			Wdr26	Tas2r143
			Wdr6	Tasor2
			Wdr83	Tbc1d1
			Wfdc5	Tbl1xr1
			Wfs1	Tbp
			Wipi1	Tbrg1
			Wnt3a	Tbx15
			Wnt4	Tcap
			Wrap53	Tceal1
			Wsb1	Tceal8
			Wwox	Tceal9
			Wwtr1	Tcf12
			Xirp1	Tcf7l1
			Xpnpep1	Tcn2
			Yap1	Tdrp
			Yod1	Tead1
			Ypel2	Tef
			Zap70	Tent5a
			Zbtb17	Terc
			Zbtb3	Terf1
			Zc3h12d	Tex10
			Zcchc3	Tex261
			Zdbf2	Tfdp1
			Zdhhc11	Tgfbi
			Zdhhc18	Tgfbr2
			Zdhhc24	Tgfbr3
			Zfp110	Them4
			Zfp114	Tiam1
			Zfp423	Tigar
			Zfp457	Timm17b
			Zfp575	Timp2
			Zfp641	Tjp1
			Zfp750	Tlcd3b
			Zfp938	Tlcd5
			Zftraf1	Tle3
			Zfyve1	Tle4
			Zgpat	Tmcc1
			Zic3	Tmcc2
			Zmat3	Tmco4
			Zmiz1	Tmed1
			Zp2	Tmed5
			Zp3	Tmeff2
				Tmem123
				Tmem167b
				Tmem176b
				Tmem184b
				Tmem184c
				Tmem185a
				Tmem192
				Tmem218
				Tmem269
				Tmem37
				Tmem38b
				Tmem41a
				Tmem47
				Tmem63a
				Tmf1
				Tmod1
				Tmpo
				Tmt1a
				Tmtc1
				Tnnt2
				Tnrc6a
				Tns3
				Tom1l1
				Tpbgl
				Tpd52
				Tpd52l1
				Tpgs2
				Tpp1
				Traf6
				Trak1
				Trappc6b
				Trib1
				Trim26
				Trim33
				Trim8
				Trip10
				Trmt11
				Trmt2b
				Trp53bp2
				Trpm7
				Trps1
				Tsc22d1
				Tsc22d2
				Tsc22d3
				Tsga10
				Tspan12
				Tspan7
				Tspan8
				Tspyl2
				Tst
				Ttbk2
				Ttc14
				Ttc19
				Ttc21b
				Ttc3
				Ttc39b
				Ttl
				Ttll5
				Tubg2
				Tubgcp5
				Tulp4
				Tut4
				Twsg1
				Txlnb
				Txndc16
				Txnrd1
				U2surp
				Uba6
				Ube2e3
				Ube2r2
				Ubl3
				Ubl4a
				Ubl7
				Ubn2
				Ubr2
				Ugcg
				Ugp2
				Ugt2a2
				Uhrf2
				Ulk2
				Upf2
				Usp12
				Usp2
				Usp24
				Usp25
				Usp31
				Usp34
				Usp47
				Usp49
				Usp53
				Usp6nl
				Utp14b
				Utp20
				Utp4
				Vamp1
				Vamp2
				Vbp1
				Vdac1
				Vegfd
				Vgll2
				Vps13a
				Vps13b
				Vps26a
				Vps26b
				Vps54
				Vrk2
				Vtn
				Vwa5a
				Vwf
				Washc2
				Washc4
				Washc5
				Wdr36
				Wdr44
				Wdr62
				Wee1
				Wfdc1
				Wipf3
				Wls
				Wnk2
				Wnt5a
				Wwp1
				Xbp1
				Xk
				Xkrx
				Xrn2
				Xylt1
				Yaf2
				Ybx2
				Yif1b
				Ythdc2
				Ywhag
				Zbtb10
				Zbtb14
				Zbtb18
				Zbtb20
				Zbtb44
				Zc2hc1a
				Zc3h14
				Zc4h2
				Zcchc24
				Zdhhc3
				Zdhhc9
				Zeb1
				Zfand3
				Zfas1
				Zfhx3
				Zfp106
				Zfp148
				Zfp180
				Zfp326
				Zfp354c
				Zfp367
				Zfp385b
				Zfp40
				Zfp407
				Zfp503
				Zfp52
				Zfp54
				Zfp566
				Zfp595
				Zfp597
				Zfp612
				Zfp62
				Zfp652
				Zfp664
				Zfp68
				Zfp72
				Zfp759
				Zfp788
				Zfp9
				Zfp91
				Zfp93
				Zfp94
				Zfp940
				Zfp944
				Zfp945
				Zfp946
				Zfp950
				Zfp970
				Zfp975
				Zfp983
				Zfx
				Zfyve9
				Zik1
				Zranb1
				Zrsr2
				Zswim9

## Sheet: Shared upregulated pathways
EnrichR: KEGG Pathway Terms	P-value	Adjusted P-value	Odds Ratio	Combined Score	Genes
Adrenergic signaling in cardiomyocytes	0.00070514	0.0759665	5.0922	36.9547	ACTC1;PPP2R5A;ATP2B3;ATP1A2;ATP1B2;ATP1A1;MAPK12
Fatty acid degradation	0.000818671	0.0759665	10.5582	75.0461	HADHA;ACSL1;ECI1;ACADM
Proximal tubule bicarbonate reclamation	0.00142052	0.0759665	15.3762	100.817	ATP1A2;ATP1A1;ATP1B2
Cardiac muscle contraction	0.00165689	0.0759665	6.29613	40.313	ACTC1;CASQ2;ATP1A2;ATP1B2;ATP1A1
Endocrine and other factor-regulated calcium reabsorption	0.00180015	0.0759665	8.39923	53.0822	ATP2B3;ATP1A2;ATP1B2;ATP1A1
Mineral absorption	0.00284261	0.0991103	7.34673	43.0741	ATP2B3;ATP1A2;ATP1B2;ATP1A1
Focal adhesion	0.00374304	0.0991103	3.7438	20.9198	DIAPH1;LAMB2;CAPN2;TLN2;PARVB;FLNC;ITGA9
Cellular senescence	0.00442775	0.0991103	4.13768	22.4257	CDKN1A;IGFBP3;MAPKAPK2;CAPN2;RRAS2;MAPK12
Propanoate metabolism	0.0044352	0.0991103	9.91459	53.7191	LDHB;HADHA;ACSS1
Necroptosis	0.00485527	0.0991103	4.05593	21.6088	STAT5A;IFNGR2;CAPN2;SPATA2;TRAF2;JAK1
cAMP signaling pathway	0.00552542	0.0991103	3.47244	18.0511	PDE10A;RRAS2;PDE4A;ATP2B3;ATP1A2;ATP1B2;ATP1A1
Aldosterone-regulated sodium reabsorption	0.00563661	0.0991103	9.0384	46.8051	ATP1A2;ATP1A1;ATP1B2
Carbohydrate digestion and absorption	0.0109529	0.152769	6.98069	31.5119	ATP1A2;ATP1A1;ATP1B2
Salmonella infection	0.0115974	0.152769	2.99388	13.3436	PLEKHM2;TRAF2;FLNC;TLR5;TUBA4A;MAPK12;TUBA8
Kaposi sarcoma-associated herpesvirus infection	0.0120494	0.152769	3.31275	14.6382	PREX1;CDKN1A;MAPKAPK2;TRAF2;MAPK12;JAK1
Th1 and Th2 cell differentiation	0.012795	0.152769	4.66761	20.3447	STAT5A;IFNGR2;MAPK12;JAK1
Pathogenic Escherichia coli infection	0.0132232	0.152769	3.24271	14.0273	MYH14;TRAF2;TLR5;TUBA4A;MAPK12;TUBA8
Salivary secretion	0.0132702	0.152769	4.61493	19.9468	ATP2B3;ATP1A2;ATP1B2;ATP1A1
IL-17 signaling pathway	0.0137564	0.152769	4.56343	19.56	CSF3;TRAF2;MAPK4;MAPK12
Viral carcinogenesis	0.0151306	0.158893	3.14299	13.1724	STAT5A;CDKN1A;HDAC10;MAPKAPK2;TRAF2;JAK1
Aldosterone synthesis and secretion	0.015814	0.158893	4.36835	18.1149	ATP2B3;ATP1A2;ATP1B2;ATP1A1
Pyrimidine metabolism	0.017565	0.16564	5.79265	23.413	CDA;NT5C2;UCKL1
Pancreatic secretion	0.0180555	0.16564	4.1892	16.8167	ATP2B3;ATP1A2;ATP1B2;ATP1A1
Th17 cell differentiation	0.0211225	0.184364	3.98483	15.3712	STAT5A;IFNGR2;MAPK12;JAK1
JAK-STAT signaling pathway	0.0218441	0.184364	3.27592	12.5265	STAT5A;CSF3;CDKN1A;IFNGR2;JAK1
Toxoplasmosis	0.0244907	0.191574	3.79938	14.0937	LAMB2;IFNGR2;MAPK12;JAK1
cGMP-PKG signaling pathway	0.0245143	0.191574	3.174	11.7708	RGS2;ATP2B3;ATP1A2;ATP1B2;ATP1A1
MAPK signaling pathway	0.0261809	0.197292	2.51865	9.17474	TAOK3;MAPKAPK2;RRAS2;ARRB1;TRAF2;FLNC;MAPK12
Shigellosis	0.0345887	0.251662	2.57421	8.66023	DIAPH1;CAPN2;TRAF2;TLN2;TLR5;MAPK12
Osteoclast differentiation	0.0364544	0.254718	3.3335	11.0395	IFNGR2;TRAF2;MAPK12;JAK1
Thyroid hormone synthesis	0.037423	0.254718	4.25993	13.9959	ATP1A2;ATP1B2;ATP1A1
Gastric acid secretion	0.0386886	0.255103	4.20136	13.6637	ATP1A2;ATP1B2;ATP1A1
Leishmaniasis	0.0399759	0.255603	4.14438	13.3427	IFNGR2;MAPK12;JAK1
Apoptosis	0.0512588	0.316603	2.9689	8.82022	CAPN2;TRAF2;TUBA4A;TUBA8
Insulin secretion	0.0525171	0.316603	3.6933	10.8827	ATP1A2;ATP1B2;ATP1A1
PD-L1 expression and PD-1 checkpoint pathway in cancer	0.0570711	0.325548	3.56392	10.2051	IFNGR2;MAPK12;JAK1
Nicotine addiction	0.0584571	0.325548	5.36245	15.2265	CHRNA4;SLC17A7
Bile secretion	0.0586295	0.325548	3.52278	9.99243	ATP1A2;ATP1B2;ATP1A1
Morphine addiction	0.0602078	0.32574	3.48257	9.78586	PDE10A;PDE4A;ARRB1
Small cell lung cancer	0.061806	0.326027	3.44327	9.58521	CDKN1A;LAMB2;TRAF2
Tryptophan metabolism	0.0637212	0.327931	5.09381	14.0245	HADHA;TPH1
ABC transporters	0.071902	0.352821	4.73771	12.4718	ABCA1;ABCB8
Glycosphingolipid biosynthesis	0.071902	0.352821	4.73771	12.4718	ST3GAL5;ST6GALNAC4
AGE-RAGE signaling pathway in diabetic complications	0.075287	0.353437	3.158	8.16802	STAT5A;DIAPH1;MAPK12
Hepatitis B	0.0753777	0.353437	2.59045	6.69696	STAT5A;CDKN1A;MAPK12;JAK1
Pyruvate metabolism	0.0775341	0.354526	4.52669	11.5749	LDHB;ACSS1
Valine, leucine and isoleucine degradation	0.0804008	0.354526	4.42806	11.1619	HADHA;ACADM
Protein digestion and absorption	0.0806505	0.354526	3.0628	7.71099	ATP1A2;ATP1B2;ATP1A1
C-type lectin receptor signaling pathway	0.0824744	0.355145	3.03232	7.56645	MAPKAPK2;RRAS2;MAPK12
Parathyroid hormone synthesis, secretion and action	0.0861752	0.363266	2.97314	7.28827	CDKN1A;PDE4A;ARRB1
Protein processing in endoplasmic reticulum	0.0878036	0.363266	2.44973	5.95933	UBXN1;WFS1;CAPN2;TRAF2
HIF-1 signaling pathway	0.0918561	0.372724	2.88855	6.89651	LDHB;CDKN1A;IFNGR2
Tuberculosis	0.101154	0.401261	2.32339	5.32315	IFNGR2;MAPK12;ATP6V0A1;JAK1
NOD-like receptor signaling pathway	0.102692	0.401261	2.31015	5.25793	ERBIN;TRAF2;MAPK12;JAK1
Human papillomavirus infection	0.107727	0.406933	1.8927	4.21722	CDKN1A;LAMB2;PPP2R5A;ATP6V0A1;JAK1;ITGA9
Growth hormone synthesis, secretion and action	0.111858	0.406933	2.6382	5.77903	STAT5A;IGFBP3;MAPK12
Neurotrophin signaling pathway	0.111858	0.406933	2.6382	5.77903	KIDINS220;MAPKAPK2;MAPK12
Sphingolipid signaling pathway	0.111858	0.406933	2.6382	5.77903	PPP2R5A;TRAF2;MAPK12
VEGF signaling pathway	0.113889	0.407298	3.57153	7.75926	MAPKAPK2;MAPK12
Thyroid hormone signaling pathway	0.116044	0.408089	2.59322	5.58524	ATP1A2;ATP1B2;ATP1A1
Lysine degradation	0.126823	0.428319	3.33666	6.89007	HADHA;SMYD1
Lysosome	0.131144	0.428319	2.44713	4.97125	IGF2R;ATP6V0A1;LGMN
Purine metabolism	0.133355	0.428319	2.42758	4.89095	PDE10A;PDE4A;NT5C2
Inflammatory bowel disease	0.133415	0.428319	3.2304	6.50697	IFNGR2;TLR5
PI3K-Akt signaling pathway	0.135555	0.428319	1.76552	3.52817	CDKN1A;CSF3;LAMB2;PPP2R5A;JAK1;ITGA9
Epstein-Barr virus infection	0.137375	0.428319	2.06292	4.09498	CDKN1A;TRAF2;MAPK12;JAK1
Dopaminergic synapse	0.140067	0.428319	2.37077	4.66007	PPP2R5A;ARRB1;MAPK12
Glycolysis / Gluconeogenesis	0.140083	0.428319	3.13069	6.15343	LDHB;ACSS1
Proteoglycans in cancer	0.142677	0.428319	2.03182	3.9563	CDKN1A;RRAS2;FLNC;MAPK12
Mitophagy	0.143444	0.428319	3.0831	5.98679	RHOT2;RRAS2
Adipocytokine signaling pathway	0.146822	0.428319	3.03693	5.82645	ACSL1;TRAF2
Epithelial cell signaling in Helicobacter pylori infection	0.150216	0.428319	2.99212	5.6721	MAPK12;ATP6V0A1
Prolactin signaling pathway	0.150216	0.428319	2.99212	5.6721	STAT5A;MAPK12
RIG-I-like receptor signaling pathway	0.150216	0.428319	2.99212	5.6721	TRAF2;MAPK12
Non-small cell lung cancer	0.157051	0.439725	2.90633	5.38016	STAT5A;CDKN1A
p53 signaling pathway	0.16049	0.439725	2.86525	5.24205	CDKN1A;IGFBP3
Fatty acid biosynthesis	0.162509	0.439725	5.96893	10.8457	ACSL1
PPAR signaling pathway	0.163943	0.439725	2.82532	5.10884	ACSL1;ACADM
Regulation of actin cytoskeleton	0.166545	0.439725	1.90713	3.4185	DIAPH1;RRAS2;MYH14;ITGA9
Human T-cell leukemia virus 1 infection	0.168438	0.439725	1.89816	3.38097	STAT5A;CDKN1A;TLN2;JAK1
Chronic myeloid leukemia	0.170888	0.439725	2.74868	4.85621	STAT5A;CDKN1A
Pancreatic cancer	0.170888	0.439725	2.74868	4.85621	CDKN1A;JAK1
Antigen processing and presentation	0.177882	0.446706	2.67607	4.6206	PSME1;LGMN
Synaptic vesicle cycle	0.177882	0.446706	2.67607	4.6206	SLC17A7;ATP6V0A1
Human cytomegalovirus infection	0.179953	0.446706	1.84606	3.1661	CDKN1A;TRAF2;MAPK12;JAK1
Phagosome	0.187414	0.459817	2.05046	3.43336	TUBA4A;ATP6V0A1;TUBA8
Peroxisome	0.191996	0.462044	2.54175	4.19461	GNPAT;ACSL1
Non-alcoholic fatty liver disease	0.194848	0.462044	2.00968	3.2869	SREBF1;TRAF2;MAPK12
Terpenoid backbone biosynthesis	0.194891	0.462044	4.83101	7.90023	FNTB
Hepatitis C	0.199845	0.468526	1.98338	3.19366	CDKN1A;TRAF2;JAK1
ErbB signaling pathway	0.202676	0.46994	2.44951	3.90978	STAT5A;CDKN1A
ECM-receptor interaction	0.213421	0.484214	2.3637	3.65071	LAMB2;ITGA9
Gap junction	0.213421	0.484214	2.3637	3.65071	TUBA4A;TUBA8
Hypertrophic cardiomyopathy	0.220615	0.495211	2.30975	3.4908	ACTC1;ITGA9
Folate biosynthesis	0.226026	0.502016	4.05723	6.03353	TPH1
Tight junction	0.230417	0.503	1.83888	2.69922	MYH14;TUBA4A;TUBA8
Collecting duct acid secretion	0.233621	0.503	3.90099	5.67225	ATP6V0A1
Fatty acid elongation	0.233621	0.503	3.90099	5.67225	HADHA
Butanoate metabolism	0.241142	0.511258	3.75632	5.34287	HADHA
Dilated cardiomyopathy	0.242303	0.511258	2.16166	3.0643	ACTC1;ITGA9
Glycerophospholipid metabolism	0.249556	0.51931	2.11641	2.93773	GNPAT;AGPAT3
Citrate cycle (TCA cycle)	0.255963	0.51931	3.49691	4.76531	OGDH
Glyoxylate and dicarboxylate metabolism	0.255963	0.51931	3.49691	4.76531	ACSS1
beta-Alanine metabolism	0.255963	0.51931	3.49691	4.76531	HADHA
Chagas disease	0.264079	0.530673	2.03134	2.70474	IFNGR2;MAPK12
Toll-like receptor signaling pathway	0.271344	0.540127	1.99131	2.5974	TLR5;MAPK12
Fructose and mannose metabolism	0.277658	0.54753	3.16859	4.06013	MPI
Drug metabolism	0.285864	0.558493	1.91578	2.39901	CDA;UCKL1
Transcriptional misregulation in cancer	0.290984	0.559667	1.61321	1.99149	CDKN1A;SLC45A3;IGFBP3
Nicotinate and nicotinamide metabolism	0.29177	0.559667	2.9819	3.67308	NT5C2
Mucin type O-glycan biosynthesis	0.298722	0.565847	2.89656	3.49974	ST6GALNAC4
TNF signaling pathway	0.300355	0.565847	1.84574	2.22003	TRAF2;MAPK12
Thyroid cancer	0.305607	0.570647	2.81595	3.33819	CDKN1A
Glycine, serine and threonine metabolism	0.325861	0.594521	2.59895	2.91416	GAMT
Cytokine-cytokine receptor interaction	0.328038	0.594521	1.39698	1.55711	CSF3;TNFRSF12A;IFNGR2;RELT
AMPK signaling pathway	0.329175	0.594521	1.7199	1.9111	SREBF1;PPP2R5A
Bladder cancer	0.332481	0.594521	2.53385	2.7902	CDKN1A
Ferroptosis	0.332481	0.594521	2.53385	2.7902	ACSL1
Platelet activation	0.34347	0.607552	1.66317	1.77736	TLN2;MAPK12
Fat digestion and absorption	0.345527	0.607552	2.41294	2.5642	ABCA1
Lipid and atherosclerosis	0.352538	0.614757	1.4365	1.49769	ABCA1;TRAF2;MAPK12
Oocyte meiosis	0.3612	0.619619	1.59729	1.62656	PPP2R5A;MAPK12
Relaxin signaling pathway	0.3612	0.619619	1.59729	1.62656	ARRB1;MAPK12
Proteasome	0.364622	0.620446	2.25174	2.27176	PSME1
FoxO signaling pathway	0.368243	0.621594	1.57236	1.57081	CDKN1A;MAPK12
Amino sugar and nucleotide sugar metabolism	0.377043	0.621614	2.1557	2.10266	MPI
Yersinia infection	0.389186	0.621614	1.50202	1.41746	TRAF2;MAPK12
Arginine and proline metabolism	0.389223	0.621614	2.0675	1.9509	GAMT
Cholesterol metabolism	0.389223	0.621614	2.0675	1.9509	ABCA1
Cysteine and methionine metabolism	0.389223	0.621614	2.0675	1.9509	LDHB
Malaria	0.389223	0.621614	2.0675	1.9509	CSF3
Vibrio cholerae infection	0.389223	0.621614	2.0675	1.9509	ATP6V0A1
Measles	0.3961	0.621614	1.47995	1.37056	STAT5A;JAK1
Coronavirus disease	0.397715	0.621614	1.32871	1.2251	CSF3;MAPK12;JAK1
Thermogenesis	0.397715	0.621614	1.32871	1.2251	ACSL1;DPF1;MAPK12
Signaling pathways regulating pluripotency of stem cells	0.409818	0.629682	1.43767	1.28246	MAPK12;JAK1
Spinocerebellar ataxia	0.409818	0.629682	1.43767	1.28246	AFG3L2;TRAF2
Chemical carcinogenesis	0.416091	0.629682	1.28884	1.13012	STAT5A;CHRNA4;ARRB1
Pathways in cancer	0.420376	0.629682	1.15964	1.00495	STAT5A;CDKN1A;LAMB2;IFNGR2;TRAF2;JAK1
Hedgehog signaling pathway	0.424358	0.629682	1.8414	1.57841	ARRB1
Cell adhesion molecules	0.426751	0.629682	1.38808	1.18203	NTNG2;ITGA9
Phospholipase D signaling pathway	0.426751	0.629682	1.38808	1.18203	RRAS2;AGPAT3
Retrograde endocannabinoid signaling	0.426751	0.629682	1.38808	1.18203	SLC17A7;MAPK12
Legionellosis	0.430015	0.630092	1.80842	1.52619	TLR5
Endometrial cancer	0.435617	0.633898	1.77661	1.47635	CDKN1A
Oxytocin signaling pathway	0.446732	0.635948	1.33288	1.07403	RGS2;CDKN1A
Endocytosis	0.449716	0.635948	1.22074	0.975539	EHD4;ARRB1;IGF2R
Cushing syndrome	0.450025	0.635948	1.3241	1.05723	CDKN1A;ARMC5
Glycerolipid metabolism	0.452096	0.635948	1.68752	1.33966	AGPAT3
Steroid hormone biosynthesis	0.452096	0.635948	1.68752	1.33966	DHRS11
Ribosome	0.459836	0.64246	1.29844	1.00874	MRPS2;MRPL10
Basal cell carcinoma	0.462815	0.64246	1.63292	1.25805	CDKN1A
GnRH secretion	0.468096	0.645544	1.60692	1.21978	ARRB1
Amyotrophic lateral sclerosis	0.47949	0.652727	1.12523	0.827082	TRAF2;TUBA4A;MAPK12;TUBA8
Acute myeloid leukemia	0.483631	0.652727	1.53364	1.11409	STAT5A
Fc epsilon RI signaling pathway	0.488708	0.652727	1.51068	1.08163	MAPK12
Alzheimer disease	0.490065	0.652727	1.10953	0.791337	CAPN2;TRAF2;TUBA4A;TUBA8
Hepatocellular carcinoma	0.491792	0.652727	1.2196	0.865549	CDKN1A;DPF1
Renal cell carcinoma	0.493736	0.652727	1.48839	1.05043	CDKN1A
Central carbon metabolism in cancer	0.498715	0.652727	1.46674	1.02044	LDHB
Pathways of neurodegeneration	0.499092	0.652727	1.07686	0.748382	CAPN2;TRAF2;TUBA4A;MAPK12;TUBA8
Prion disease	0.502283	0.652727	1.12458	0.774379	TUBA4A;MAPK12;TUBA8
Influenza A	0.50424	0.652727	1.19066	0.81525	IFNGR2;JAK1
Melanoma	0.508526	0.654262	1.42528	0.963829	CDKN1A
Inositol phosphate metabolism	0.51336	0.656479	1.40541	0.937098	INPP5J
Glioma	0.522886	0.664633	1.36729	0.886539	CDKN1A
Pertussis	0.52758	0.666583	1.34899	0.86262	MAPK12
Arrhythmogenic right ventricular cardiomyopathy	0.532227	0.668452	1.33117	0.839552	ITGA9
Neutrophil extracellular trap formation	0.554901	0.692805	1.08148	0.636956	HDAC10;MAPK12
Chemokine signaling pathway	0.563454	0.699346	1.06424	0.610523	PREX1;ARRB1
Colorectal cancer	0.572059	0.705873	1.18968	0.664455	CDKN1A
Huntington disease	0.57936	0.710727	1.00041	0.546054	TRAF2;TUBA4A;TUBA8
GnRH signaling pathway	0.60069	0.728423	1.09877	0.560019	MAPK12
Rheumatoid arthritis	0.60069	0.728423	1.09877	0.560019	ATP6V0A1
Rap1 signaling pathway	0.612294	0.730798	0.971253	0.47644	TLN2;MAPK12
Prostate cancer	0.616186	0.730798	1.05278	0.509761	CDKN1A
Human immunodeficiency virus 1 infection	0.617457	0.730798	0.961905	0.463778	TRAF2;MAPK12
Inflammatory mediator regulation of TRP channels	0.619966	0.730798	1.04187	0.498109	MAPK12
mRNA surveillance pathway	0.619966	0.730798	1.04187	0.498109	PPP2R5A
Hematopoietic cell lineage	0.623709	0.731125	1.03119	0.486795	CSF3
Progesterone-mediated oocyte maturation	0.627415	0.731406	1.02072	0.475806	MAPK12
Amoebiasis	0.634718	0.735854	1.00041	0.454759	LAMB2
NF-kappa B signaling pathway	0.641879	0.736068	0.980881	0.434879	TRAF2
T cell receptor signaling pathway	0.641879	0.736068	0.980881	0.434879	MAPK12
Glucagon signaling pathway	0.652359	0.743928	0.952975	0.407073	LDHB
Insulin resistance	0.655784	0.743928	0.944021	0.398304	SREBF1
Cholinergic synapse	0.672413	0.750318	0.901648	0.357848	CHRNA4
Serotonergic synapse	0.672413	0.750318	0.901648	0.357848	TPH1
Glutamatergic synapse	0.675642	0.750318	0.893624	0.350383	SLC17A7
Leukocyte transendothelial migration	0.675642	0.750318	0.893624	0.350383	MAPK12
Calcium signaling pathway	0.68427	0.755921	0.847527	0.321554	CASQ2;ATP2B3
Parkinson disease	0.703626	0.772103	0.816269	0.286926	TUBA4A;TUBA8
Cell cycle	0.706236	0.772103	0.820555	0.285393	CDKN1A
Natural killer cell mediated cytotoxicity	0.725927	0.786485	0.776095	0.248588	IFNGR2
Oxidative phosphorylation	0.731308	0.786485	0.764258	0.239152	ATP6V0A1
Vascular smooth muscle contraction	0.731308	0.786485	0.764258	0.239152	MYH14
Apelin signaling pathway	0.741756	0.786485	0.741629	0.221551	RRAS2
Autophagy	0.741756	0.786485	0.741629	0.221551	RRAS2
Insulin signaling pathway	0.741756	0.786485	0.741629	0.221551	SREBF1
Fluid shear stress and atherosclerosis	0.746827	0.786606	0.730806	0.213338	MAPK12
Ubiquitin mediated proteolysis	0.749326	0.786606	0.725512	0.209369	UBE2O
Breast cancer	0.766141	0.800276	0.690481	0.183937	CDKN1A
Gastric cancer	0.770736	0.80111	0.681081	0.17736	CDKN1A
MicroRNAs in cancer	0.810217	0.838019	0.652564	0.137334	CDKN1A;SLC45A3
Axon guidance	0.834799	0.859232	0.555971	0.100389	NTNG2
Alcoholism	0.841238	0.861657	0.543839	0.0940192	HDAC10
Neuroactive ligand-receptor interaction	0.850136	0.866564	0.591947	0.096108	CHRNA1;CHRNA4
Diabetic cardiomyopathy	0.865933	0.877755	0.497639	0.0716338	MAPK12
Herpes simplex virus 1 infection	0.869435	0.877755	0.606343	0.0848346	IFNGR2;TRAF2;JAK1
Ras signaling pathway	0.899557	0.90384	0.434521	0.0459954	RRAS2
Olfactory transduction	0.931813	0.931813	0.455821	0.0321913	RGS2;ARRB1

## Sheet: Shared downregulated pathways
EnrichR: KEGG Pathway Terms	P-value	Adjusted P-value	Odds Ratio	Combined Score	Genes
Insulin signaling pathway	9.81685e-05	0.0209099	6.06641	55.9859	PRKAA2;FLOT1;PHKA1;PPP1R3A;SORBS1;PPARGC1A;CRK;FBP2
D-Glutamine and D-glutamate metabolism	0.0010645	0.11337	63.7295	436.244	DGLUCY;GLS
Hypertrophic cardiomyopathy	0.00254378	0.167628	5.68224	33.9463	SLC8A3;PRKAA2;ITGA4;CACNA2D1;ITGB6
Focal adhesion	0.00530116	0.167628	3.50054	18.3422	MYLK2;JUN;PAK1;ITGA4;ITGB6;CRK;MYLK4
Oxytocin signaling pathway	0.00566538	0.167628	3.92285	20.2944	MYLK2;JUN;PRKAA2;CACNA2D1;NPR2;MYLK4
mTOR signaling pathway	0.00566538	0.167628	3.92285	20.2944	ATP6V1G1;PRKAA2;CAB39;FZD4;RRAGD;SGK1
Starch and sucrose metabolism	0.00623106	0.167628	8.71933	44.2786	UGP2;AGL;PGM2L1
Alanine, aspartate and glutamate metabolism	0.00672933	0.167628	8.46245	42.3231	ASPA;DDO;GLS
Regulation of actin cytoskeleton	0.0081454	0.167628	3.21571	15.4685	MYLK2;PAK1;ITGA4;ITGB6;CRK;PFN2;MYLK4
AMPK signaling pathway	0.00858775	0.167628	4.19352	19.9503	RAB10;PRKAA2;CAB39;PPARGC1A;FBP2
Arrhythmogenic right ventricular cardiomyopathy	0.00865684	0.167628	5.27043	25.0314	SLC8A3;ITGA4;CACNA2D1;ITGB6
MAPK signaling pathway	0.0123924	0.219966	2.7144	11.918	PPM1A;JUN;PAK1;CACNA2D1;SRF;TAB2;CRK;RASGRP3
Apelin signaling pathway	0.0146201	0.239544	3.65029	15.4238	SLC8A3;MYLK2;PRKAA2;PPARGC1A;MYLK4
Rheumatoid arthritis	0.0164294	0.249962	4.31943	17.7472	ATP6V1G1;JUN;CTSL;IL15
Dilated cardiomyopathy	0.0182502	0.259153	4.17794	16.7267	SLC8A3;ITGA4;CACNA2D1;ITGB6
Histidine metabolism	0.0218834	0.291323	9.55121	36.505	MAOB;ASPA
Glucagon signaling pathway	0.0259731	0.325427	3.72967	13.6159	PRKAA2;PHKA1;PPARGC1A;FBP2
Folate biosynthesis	0.0299624	0.34211	7.95773	27.9142	MOCS2;SPR
cGMP-PKG signaling pathway	0.0311466	0.34211	2.96977	10.3023	SLC8A3;MYLK2;NPR2;SRF;MYLK4
Mitophagy	0.0343318	0.34211	4.41957	14.9014	JUN;CITED2;FUNDC1
Adipocytokine signaling pathway	0.0356242	0.34211	4.35238	14.514	PRKAA2;RXRA;PPARGC1A
Renal cell carcinoma	0.0356242	0.34211	4.35238	14.514	PAK1;JUN;CRK
Epithelial cell signaling in Helicobacter pylori infection	0.0369415	0.34211	4.2872	14.141	ATP6V1G1;PAK1;JUN
PPAR signaling pathway	0.0424568	0.376804	4.04485	12.7788	CYP27A1;RXRA;SORBS1
Fructose and mannose metabolism	0.0464259	0.377228	6.15864	18.9064	TIGAR;FBP2
Leishmaniasis	0.0468486	0.377228	3.88028	11.8769	JUN;ITGA4;TAB2
Pentose and glucuronate interconversions	0.0489961	0.377228	5.96588	17.9932	UGP2;AKR1A1
Vascular smooth muscle contraction	0.0510466	0.377228	2.97402	8.84776	MYLK2;NPR2;RAMP1;MYLK4
Nicotinate and nicotinamide metabolism	0.0516167	0.377228	5.7848	17.1456	NADK2;NAMPT
Autophagy	0.0557665	0.377228	2.88399	8.32488	PRKAA2;CTSL;RRAGD;CTSB
Yersinia infection	0.0557665	0.377228	2.88399	8.32488	JUN;ITGA4;TAB2;CRK
Ubiquitin mediated proteolysis	0.0594557	0.377228	2.81994	7.95935	HERC2;CUL3;WWP1;ANAPC5
ErbB signaling pathway	0.0595997	0.377228	3.5003	9.8712	PAK1;JUN;CRK
Phosphonate and phosphinate metabolism	0.0610918	0.377228	19.025	53.1821	PCYT1A
Apoptosis	0.0619859	0.377228	2.77879	7.7274	JUN;CTSL;CTSC;CTSB
IL-17 signaling pathway	0.0756687	0.447706	3.15267	8.13828	JUN;ANAPC5;TAB2
Sulfur relay system	0.0806187	0.464102	13.5879	34.2147	MOCS2
Choline metabolism in cancer	0.0833623	0.467268	3.01932	7.50167	JUN;PCYT1A;GPCPD1
Amino sugar and nucleotide sugar metabolism	0.0897012	0.471128	4.14724	10.0001	UGP2;GNPDA2
Intestinal immune network for IgA production	0.0897012	0.471128	4.14724	10.0001	ITGA4;IL15
Cocaine addiction	0.0928984	0.471128	4.05879	9.6447	JUN;MAOB
Sphingolipid metabolism	0.0928984	0.471128	4.05879	9.6447	NEU2;SGMS1
Vibrio cholerae infection	0.0961285	0.476171	3.97403	9.30746	SLC12A2;ATP6V1G1
Insulin resistance	0.10397	0.503309	2.73037	6.18062	PRKAA2;PPP1R3A;PPARGC1A
TNF signaling pathway	0.112725	0.533565	2.62964	5.74	JUN;IL15;TAB2
Shigellosis	0.116176	0.537943	1.98824	4.28	JUN;RRAGD;TAB2;CRK;PFN2
Glutathione metabolism	0.119572	0.541274	3.46702	7.36339	GPX3;CHAC1
NOD-like receptor signaling pathway	0.121977	0.541274	2.16222	4.54913	JUN;NAMPT;TAB2;CTSB
Endocytosis	0.125045	0.543565	1.93935	4.03206	RAB10;ZFYVE9;SH3KBP1;PSD3;WWP1
Mineral absorption	0.130013	0.553854	3.28719	6.70627	SLC8A3;SLC40A1
Transcriptional misregulation in cancer	0.142204	0.593909	2.03456	3.9684	RXRA;TSPAN7;MLLT3;MLF1
Lysosome	0.1503	0.610169	2.29118	4.34207	CTSL;CTSC;CTSB
Purine metabolism	0.15277	0.610169	2.27288	4.27034	NPR2;GMPR;PDE7A
Glycolysis / Gluconeogenesis	0.155121	0.610169	2.93214	5.4642	AKR1A1;FBP2
Amphetamine addiction	0.162458	0.610169	2.84433	5.16911	JUN;MAOB
Phenylalanine metabolism	0.163607	0.610169	5.94201	10.7568	MAOB
Primary bile acid biosynthesis	0.163607	0.610169	5.94201	10.7568	CYP27A1
Central carbon metabolism in cancer	0.166149	0.610169	2.80236	5.02986	TIGAR;GLS
Other glycan degradation	0.172354	0.616194	5.59219	9.83221	NEU2
Non-small cell lung cancer	0.173576	0.616194	2.72202	4.76663	RXRA;RARB
Fluid shear stress and atherosclerosis	0.178141	0.621231	2.10469	3.63097	JUN;PRKAA2;CTSL
Human immunodeficiency virus 1 infection	0.182021	0.621231	1.83705	3.12967	JUN;PAK1;TAB2;CRK
Gastric acid secretion	0.188582	0.621231	2.57436	4.2946	MYLK2;MYLK4
Signaling pathways regulating pluripotency of stem cells	0.188598	0.621231	2.04414	3.40991	RIF1;FZD4;PCGF5
Steroid biosynthesis	0.189578	0.621231	5.00304	8.31984	HSD17B7
Antigen processing and presentation	0.196151	0.625506	2.50636	4.08253	CTSL;CTSB
Human T-cell leukemia virus 1 infection	0.196755	0.625506	1.77661	2.8884	JUN;IL15;SRF;ANAPC5
Gastric cancer	0.204568	0.626587	1.95954	3.1095	RXRA;FZD4;RARB
Arginine biosynthesis	0.206444	0.626587	4.5261	7.14094	GLS
B cell receptor signaling pathway	0.207573	0.626587	2.41081	3.79045	JUN;RASGRP3
Mannose type O-glycan biosynthesis	0.214746	0.626587	4.32015	6.64569	B3GALNT2
Protein export	0.214746	0.626587	4.32015	6.64569	SPCS2
Proximal tubule bicarbonate reclamation	0.214746	0.626587	4.32015	6.64569	GLS
Non-alcoholic fatty liver disease	0.220836	0.635649	1.88161	2.84186	JUN;PRKAA2;RXRA
Cardiac muscle contraction	0.230606	0.644852	2.23995	3.28611	SLC8A3;CACNA2D1
ECM-receptor interaction	0.234463	0.644852	2.2138	3.21102	ITGA4;ITGB6
Glycosylphosphatidylinositol (GPI)-anchor biosynthesis	0.239136	0.644852	3.80115	5.4384	PIGP
Bile secretion	0.242187	0.644852	2.16326	3.0676	RXRA;ABCB4
Hippo signaling pathway	0.242909	0.644852	1.7868	2.52844	PAK1;FZD4;SAV1
Calcium signaling pathway	0.242921	0.644852	1.61678	2.28778	SLC8A3;MYLK2;PHKA1;MYLK4
Collecting duct acid secretion	0.247097	0.644852	3.65477	5.10927	ATP6V1G1
Small cell lung cancer	0.249923	0.644852	2.11498	2.93263	RXRA;RARB
Wnt signaling pathway	0.25128	0.644852	1.75365	2.42211	JUN;FZD4;LGR4
Salmonella infection	0.263421	0.658223	1.55667	2.07661	JUN;PAK1;TAB2;PFN2
Fc gamma R-mediated phagocytosis	0.269287	0.658223	2.00315	2.62809	PAK1;CRK
Ascorbate and aldarate metabolism	0.270488	0.658223	3.27619	4.28372	AKR1A1
Pentose phosphate pathway	0.270488	0.658223	3.27619	4.28372	FBP2
Glycerophospholipid metabolism	0.273161	0.658223	1.98219	2.57227	PCYT1A;GPCPD1
Circadian rhythm	0.278122	0.658223	3.16683	4.05257	PRKAA2
Galactose metabolism	0.278122	0.658223	3.16683	4.05257	UGP2
Longevity regulating pathway	0.288643	0.671564	1.90251	2.364	PRKAA2;PPARGC1A
C-type lectin receptor signaling pathway	0.296371	0.671564	1.86502	2.26813	JUN;PAK1
T cell receptor signaling pathway	0.296371	0.671564	1.86502	2.26813	JUN;PAK1
Toll-like receptor signaling pathway	0.296371	0.671564	1.86502	2.26813	JUN;TAB2
Th17 cell differentiation	0.30794	0.686478	1.81146	2.13362	JUN;RXRA
PI3K-Akt signaling pathway	0.31179	0.686478	1.36539	1.59125	RXRA;PRKAA2;ITGA4;ITGB6;SGK1
Tyrosine metabolism	0.31512	0.686478	2.71374	3.13383	MAOB
Pathways in cancer	0.320293	0.686478	1.27418	1.45067	JUN;RXRA;FZD4;IL15;RARB;CRK;RASGRP3
Aldosterone-regulated sodium reabsorption	0.32229	0.686478	2.63822	2.98727	SGK1
Thyroid cancer	0.32229	0.686478	2.63822	2.98727	RXRA
Pathogenic Escherichia coli infection	0.339337	0.715632	1.4711	1.58991	JUN;PAK1;TAB2
Glycine, serine and threonine metabolism	0.343354	0.717005	2.43491	2.6029	MAOB
Ferroptosis	0.35023	0.723234	2.37392	2.49063	SLC40A1
Neurotrophin signaling pathway	0.35376	0.723234	1.62467	1.68826	JUN;CRK
Tryptophan metabolism	0.357034	0.723234	2.3159	2.3852	MAOB
Proteoglycans in cancer	0.362145	0.723234	1.41226	1.43445	PAK1;FZD4;CTSL
Cell cycle	0.372553	0.723234	1.55769	1.53803	ANAPC5;CDC14A
Platelet activation	0.372553	0.723234	1.55769	1.53803	MYLK2;MYLK4
Rap1 signaling pathway	0.376343	0.723234	1.3778	1.34646	CRK;PFN2;RASGRP3
ABC transporters	0.377024	0.723234	2.15767	2.10469	ABCB4
Proteasome	0.383549	0.723234	2.10962	2.02162	PSME4
Osteoclast differentiation	0.383725	0.723234	1.52008	1.45597	JUN;TAB2
Other types of O-glycan biosynthesis	0.390005	0.723234	2.06365	1.94312	COLGALT1
Pyruvate metabolism	0.390005	0.723234	2.06365	1.94312	AKR1A1
Lipid and atherosclerosis	0.390478	0.723234	1.34496	1.26477	JUN;RXRA;TAB2
FoxO signaling pathway	0.398486	0.731703	1.47264	1.35495	PRKAA2;SGK1
Arginine and proline metabolism	0.408974	0.738234	1.93701	1.73188	MAOB
Cholesterol metabolism	0.408974	0.738234	1.93701	1.73188	CYP27A1
Ovarian steroidogenesis	0.415166	0.743113	1.89817	1.66864	HSD17B7
Endocrine and other factor-regulated calcium reabsorption	0.427357	0.746378	1.82498	1.55148	SLC8A3
Glycosaminoglycan biosynthesis	0.427357	0.746378	1.82498	1.55148	CSGALNACT2
Measles	0.427503	0.746378	1.38609	1.17789	JUN;TAB2
Thermogenesis	0.437862	0.75825	1.24403	1.02738	PRKAA2;NDUFAF5;PPARGC1A
Hedgehog signaling pathway	0.44517	0.758537	1.72517	1.39618	CUL3
Legionellosis	0.450984	0.758537	1.69428	1.3492	SAR1B
Breast cancer	0.455775	0.758537	1.30908	1.02862	JUN;FZD4
Human papillomavirus infection	0.455821	0.758537	1.16142	0.912478	ATP6V1G1;ITGA4;FZD4;ITGB6
Notch signaling pathway	0.462431	0.758537	1.63569	1.26154	ATXN1
Adrenergic signaling in cardiomyocytes	0.46617	0.758537	1.28235	0.978694	SLC8A3;CACNA2D1
Phagosome	0.473035	0.758537	1.26512	0.947052	ATP6V1G1;CTSL
Arachidonic acid metabolism	0.473641	0.758537	1.58101	1.1815	GPX3
Glycerolipid metabolism	0.473641	0.758537	1.58101	1.1815	AKR1A1
Steroid hormone biosynthesis	0.473641	0.758537	1.58101	1.1815	HSD17B7
Basal cell carcinoma	0.484618	0.764619	1.52985	1.10822	FZD4
Lysine degradation	0.484618	0.764619	1.52985	1.10822	COLGALT1
Inflammatory bowel disease	0.495367	0.775832	1.4819	1.04097	JUN
Hepatitis B	0.506548	0.787553	1.18545	0.806264	JUN;TAB2
Renin secretion	0.5162	0.796744	1.39444	0.92209	CTSB
Adherens junction	0.526294	0.804266	1.35446	0.869425	SORBS1
Tight junction	0.529174	0.804266	1.13535	0.722582	JUN;PRKAA2
Protein processing in endoplasmic reticulum	0.535509	0.804266	1.1218	0.700608	SAR1B;HERPUD1
Inositol phosphate metabolism	0.536177	0.804266	1.31671	0.82069	OCRL
Thyroid hormone synthesis	0.545856	0.808841	1.28099	0.775511	GPX3
Chronic myeloid leukemia	0.55062	0.808841	1.26385	0.754151	CRK
Pertussis	0.55062	0.808841	1.26385	0.754151	JUN
Bacterial invasion of epithelial cells	0.555334	0.810179	1.24715	0.733558	CRK
Synaptic vesicle cycle	0.559998	0.811426	1.23089	0.713699	ATP6V1G1
RNA degradation	0.564614	0.812587	1.21505	0.694539	EDC3
Peroxisome	0.578175	0.826519	1.16987	0.640947	DDO
Colorectal cancer	0.595605	0.833215	1.11459	0.577558	JUN
Chemokine signaling pathway	0.598452	0.833215	0.996745	0.511739	PAK1;CRK
GABAergic synapse	0.608205	0.833215	1.07643	0.535249	GLS
PD-L1 expression and PD-1 checkpoint pathway in cancer	0.608205	0.833215	1.07643	0.535249	JUN
Morphine addiction	0.616387	0.833215	1.0524	0.509238	PDE7A
Th1 and Th2 cell differentiation	0.620414	0.833215	1.04079	0.496839	JUN
GnRH signaling pathway	0.624399	0.833215	1.02942	0.484822	JUN
Salivary secretion	0.624399	0.833215	1.02942	0.484822	SLC12A2
Epstein-Barr virus infection	0.626106	0.833215	0.946425	0.44315	JUN;TAB2
TGF-beta signaling pathway	0.628342	0.833215	1.0183	0.473174	ZFYVE9
Viral carcinogenesis	0.628789	0.833215	0.941668	0.436896	JUN;SRF
Phosphatidylinositol signaling system	0.639927	0.833215	0.986328	0.440299	OCRL
Hematopoietic cell lineage	0.647449	0.833215	0.966101	0.419978	ITGA4
AGE-RAGE signaling pathway in diabetic complications	0.651152	0.833215	0.956294	0.410262	JUN
Progesterone-mediated oocyte maturation	0.651152	0.833215	0.956294	0.410262	ANAPC5
Melanogenesis	0.654816	0.833215	0.946683	0.400827	FZD4
Chagas disease	0.658441	0.833215	0.937262	0.391663	JUN
Pancreatic secretion	0.658441	0.833215	0.937262	0.391663	SLC12A2
Protein digestion and absorption	0.662029	0.833215	0.928026	0.382761	SLC8A3
cAMP signaling pathway	0.66232	0.833215	0.883877	0.364163	JUN;PAK1
NF-kappa B signaling pathway	0.665579	0.833215	0.918969	0.374111	TAB2
Parathyroid hormone synthesis, secretion and action	0.672568	0.833215	0.901374	0.357532	RXRA
Drug metabolism	0.679412	0.833215	0.884436	0.341859	MAOB
Toxoplasmosis	0.692675	0.833215	0.852391	0.312993	TAB2
Cholinergic synapse	0.695905	0.833215	0.844737	0.306253	KCNQ5
Serotonergic synapse	0.695905	0.833215	0.844737	0.306253	MAOB
Glutamatergic synapse	0.699101	0.833215	0.837219	0.299692	GLS
Leukocyte transendothelial migration	0.699101	0.833215	0.837219	0.299692	ITGA4
Coronavirus disease	0.700214	0.833215	0.821718	0.292836	JUN;TAB2
Ras signaling pathway	0.700214	0.833215	0.821718	0.292836	PAK1;RASGRP3
Growth hormone synthesis, secretion and action	0.714585	0.837553	0.80154	0.26936	CRK
Sphingolipid signaling pathway	0.714585	0.837553	0.80154	0.26936	SGMS1
Chemical carcinogenesis	0.715656	0.837553	0.797163	0.266696	JUN;RXRA
Thyroid hormone signaling pathway	0.720555	0.838678	0.788101	0.258287	RXRA
Oocyte meiosis	0.743215	0.854096	0.738544	0.219177	ANAPC5
Relaxin signaling pathway	0.743215	0.854096	0.738544	0.219177	JUN
Natural killer cell mediated cytotoxicity	0.748589	0.854096	0.727108	0.210546	PAK1
Dopaminergic synapse	0.751233	0.854096	0.721521	0.206383	MAOB
Oxidative phosphorylation	0.75385	0.854096	0.716018	0.202319	ATP6V1G1
Systemic lupus erythematosus	0.759002	0.855383	0.70526	0.194476	SNRPB
Estrogen signaling pathway	0.764046	0.856536	0.694818	0.186994	JUN
Spinocerebellar ataxia	0.778558	0.868235	0.665256	0.166521	ATXN1
Cell adhesion molecules	0.78997	0.876373	0.642465	0.151468	ITGA4
Spliceosome	0.794369	0.876687	0.633776	0.1459	SNRPB
Cushing syndrome	0.80497	0.883738	0.613043	0.133	FZD4
Hepatitis C	0.809056	0.883738	0.605122	0.128217	RXRA
JAK-STAT signaling pathway	0.818903	0.889931	0.58618	0.117112	IL15
Hepatocellular carcinoma	0.830055	0.895245	0.564947	0.105229	FZD4
Huntington disease	0.832199	0.895245	0.619343	0.113763	GPX3;PPARGC1A
MicroRNAs in cancer	0.837574	0.896499	0.611174	0.108328	CRK;GLS
Tuberculosis	0.850349	0.904443	0.526751	0.0853911	CEBPG
Axon guidance	0.853488	0.904443	0.520878	0.0825193	PAK1
Alcoholism	0.859572	0.90638	0.509511	0.0770997	MAOB
Neutrophil extracellular trap formation	0.863969	0.906529	0.501304	0.0732999	CLCN3
Kaposi sarcoma-associated herpesvirus infection	0.86962	0.907985	0.49076	0.0685589	JUN
Pathways of neurodegeneration	0.876628	0.910838	0.596069	0.0784858	ATXN1;FZD4;GPX3
Amyotrophic lateral sclerosis	0.896342	0.9268	0.518563	0.056748	GPX3;PFN2
Human cytomegalovirus infection	0.907173	0.933467	0.419965	0.0409141	CRK
Parkinson disease	0.928077	0.950387	0.378858	0.0282782	MAOB
Cytokine-cytokine receptor interaction	0.955934	0.974229	0.318828	0.0143686	IL15
Neuroactive ligand-receptor interaction	0.973032	0.986932	0.275042	0.00751931	NR3C1
Alzheimer disease	0.98001	0.989299	0.253749	0.00512378	FZD4
Olfactory transduction	0.990662	0.994996	0.211933	0.00198824	SLC8A3
Herpes simplex virus 1 infection	0.994996	0.994996	0.186639	0.00093636	TAB2
