# Supplementary material for: Cancer-induced FOXP1 disrupts and reprograms skeletal-muscle circadian transcription in cachexia
Source: Cell Rep. Author manuscript; Available in PMC 2025 Jun 14. (PMC12166465; doi:10.1016/j.celrep.2025.115689)
Supplement: 8 [file NIHMS2085659-supplement-8.xlsx]

## Sheet: Metadata
RNA-seq FPKM counts for all genes analyzed in the circadian experiment, related to rhythmicity analyses
FPKM counts tab: This tab countains the FPKM counts for all genes from the RNA-sequencing of mouse tibialis anterior muscles. Samples are labeled based on their condition, genotype, time of tissue harvest, and replicate mouse that they were harvested from (e.g., SW00_1: Sham/control wild-type mouse, taken down at midnight/circadian time 18, first replicate; KM20_02: KPC mouse with skeletal muscle…

## Sheet: FPKM counts
gene_id	SW00_1	SW00_2	KW00_1	KW00_2	SM00_1	SM00_2	KM00_1	KM00_2	SW04_1	SW04_2	KW04_1	KW04_2	SM04_1	SM04_2	KM04_1	KM04_2	SW08_1	SW08_2	KW08_1	KW08_2	SM08_1	SM08_2	KM08_1	KM08_2	SW12_1	SW12_2	KW12_1	KW12_2	SM12_1	SM12_2	KM12_1	KM12_2	SW16_1	SW16_2	KW16_1	KW16_2	SM16_1	SM16_2	KM16_1	KM16_2	SW20_1	SW20_2	KW20_1	KW20_2	SM20_1	SM20_2	KM20_1	KM20_2	gene_name
ENSMUSG00000064351	29926.3	27197.9	29411	26202.6	30306.9	28130.5	33790.8	27226.5	25175.2	30415.9	29426.2	27106.9	29096.1	27386.2	27595.6	30143	28086.7	30298.2	29639	27945.5	28174.1	27238.2	27808.5	24992.8	31931.4	28487.2	26991.7	30329.6	28945.9	28563.9	24599.8	22827.9	28583	29784.3	30810.7	32426.3	33772.1	27734.8	27385.6	35504.5	28961.9	30949.9	23244	26037.1	27931.9	26676.5	25500.1	28634.6	mt-Co1
ENSMUSG00000031972	24083	25750.9	25729.8	24669.3	25173.9	28054	28356	23222.2	25321.6	23614.1	18906.3	20457.3	25406.3	24959.8	24578.9	23130.7	29865	26204.7	25205.5	23427	23682.5	22899.6	24852.9	29508.3	21420.6	25539.8	21663	21780.5	22215.3	21778	24238.2	24154.8	21069.3	20610.6	21924.4	21155.2	21876.3	23372.2	24977.4	23026	20821.2	21124.2	25973.5	21185.5	20145.6	22166.5	21391	21230.8	Acta1
ENSMUSG00000064341	19831.2	19162	21002.4	17319.3	20953.8	17596.4	23643.7	17738.5	15762	19286.9	18661.3	17405.6	18851.5	18004.3	17524.6	20322.8	21300.4	22677.9	19570.8	17486	18343	17589.4	18413.8	15604.6	20572.6	19155.5	19148.9	20963.9	19970.6	18958.3	15313.4	15918	19362.1	21431.9	22807.5	22619.6	22950.4	18015.9	19588.1	23675.7	17914.2	20220.4	16894.6	16935.4	20165.5	17949.8	16623.4	19566.2	mt-Nd1
ENSMUSG00000064370	18994.3	18416	19654	16522	20317	17988.4	21111.4	16239.8	15634.6	19041.2	17193	16129.4	18646.7	18225.1	18021.8	19838.3	18796.5	21259.7	19632.4	17157.6	17322.9	16368.4	17465.2	15663.5	21316	19998.7	18215.6	19727	19271.7	18473.2	15040.6	15981	18954.8	19679	19681.8	19666.1	22577.2	18604.6	18460.5	22094.2	18784.5	19799.3	15245.1	15616.3	18658.9	17822.9	14605.9	18378.9	mt-Cytb
ENSMUSG00000064345	14798.5	13823.2	15567.2	12460.3	15034.2	12142.4	16671.5	13068.1	11365.3	14166.3	14212.5	13290.3	13796.2	13123.5	12255	15077.1	14197.8	15540.6	14320.1	13153	13028	12196.6	13374.9	10441.6	15405.7	13914.3	13939.3	14740.8	14169.9	13074.5	10742.3	10628.2	13843.7	15498.6	16207	16637.7	17104.5	13258.2	14335.3	17203.8	13284.5	14568	11593.6	11988.2	13838.9	12071.3	11801.6	14084.6	mt-Nd2
ENSMUSG00000030730	9890.48	10463.1	10790.2	11069.7	10662.8	9719.52	11945.8	11631.4	10179.3	9866.79	9418.68	10268.6	9948.78	9630.04	9867.18	10741.1	10140.1	9920.08	10180.9	11084.1	10873.1	10118.1	11450	11934.1	9905.31	10197.5	11549.4	10091	9883.71	10112.1	10653.7	9780.53	9953.18	9943.76	10194.3	11001.8	10411.2	10268.2	10422.2	10341.5	9838.83	9303.77	11204.4	11064.6	9723.82	8745.63	11062	9834.15	Atp2a1
ENSMUSG00000057003	8886.15	11093	10198	10491.3	9727.63	9609.3	10691.9	8176.45	9940.58	8130.52	7512.38	8825.09	9269.27	8715.77	8082.56	9605.44	7802.06	7563.9	9318.78	10487.5	10348.8	8596.77	10437.5	10703.5	8936.64	10495.6	9864.25	10132.7	9568.82	9061.51	9779.9	9474.66	10197.9	10377.2	9705.36	9891.34	10361.6	10073	10393.7	9054.96	8578.3	8849.88	10471.1	10828.7	9281.91	8424.37	9321.88	9092.07	Myh4
ENSMUSG00000064363	9928.68	9133.93	9273.87	8093.48	10183	8754.03	10681.8	8596.04	8014.76	9552.85	8577.57	8187.31	9286.86	9039.82	8627.3	9964.72	9099.32	10865.6	9495.14	8534.49	8675.48	8506.89	8988.5	7765.17	10186.4	9559.67	9250.93	10334.8	10183.6	9597.82	7255.7	7904.04	9537.76	10508	10421.6	10087	11391.5	9033.79	9344.09	11219.3	9302.61	9764.78	8226.41	7992.39	9695.9	8536.54	7236.8	8936.02	mt-Nd4
ENSMUSG00000061723	6273.86	6642.18	6611.09	6141.73	6286	6504.31	6514.02	6125.5	7709.98	6432.44	6624.66	6901.69	6781.33	6610.19	6453.85	6892.14	8938.32	7799.52	7155.27	7324.56	7198.16	6154.97	7584.04	6967.46	7217.34	8321.73	6442.17	7178.42	6753.31	6174.21	7415.99	6587.54	7840.47	6876.43	7261.31	8069.47	7404.95	6901.73	7140.34	6978.17	7466.87	6793.89	7770.67	7345.05	6834.22	6355.4	6598.19	7323.56	Tnnt3
ENSMUSG00000064367	7345.44	7008.59	8035.27	6656.85	7844.7	6498.92	8334.05	5984.62	5364.31	7041.38	6663.01	6385.87	6413.38	6272.44	6325.46	7009.79	3759.13	5967.42	6971.45	6549.97	6270.77	5673.22	6101.7	5635	8116.98	6852.46	7121.33	7312.41	7483.91	6662.35	4781.13	5928.79	7345.8	7544.36	7997.8	7992.16	8127.66	6556.18	7169.22	8705.14	6908.06	7455.45	4342.47	5940.69	7661.31	6177.83	6118.37	6702.43	mt-Nd5
ENSMUSG00000005716	5983.76	6158.11	5604.97	5715.94	5484.33	6061.94	5882.01	5129.79	7737.88	6605.3	5508.34	6446.91	6673.78	6746.48	6437.79	6518.11	9494.01	7306.28	6301.65	6478.48	6897.36	6273.95	5616.51	6751.11	6474.54	8585.01	6495.76	7042.78	7239.47	6117.23	7401.5	6669.47	7280.14	6131.43	6189.32	6317.2	6553.63	7219.8	6905.37	6913.35	7272.16	6914.17	7728.36	6661.23	6540.44	6620.21	6049.73	7053.42	Pvalb
ENSMUSG00000064368	6222.18	6619.4	7286.02	6039.94	7398.81	6498.51	7738.06	5076.76	4875.22	6250.01	6168.22	5598.55	5528.06	5816.89	6087.37	6464.43	6893.61	6898.64	6580.89	5767.6	5638.77	5096.98	5575.46	5351.99	6862.91	6331.27	6103.48	5995.98	6663.64	5571.98	4992.35	5107.35	6474.6	6350.67	6796.03	6313.77	6685.7	5703.9	6279.33	8032.32	6099.45	6403.8	4618.96	4953.54	6359.49	5346.67	5998.14	5486.02	mt-Nd6
ENSMUSG00000030695	5065.44	4778.57	5013.56	5148.6	4782.89	4683.79	5305.83	5588.81	5352.26	5256.29	4912.88	4833.13	5428.96	5167.66	5079.59	5608.28	6740.04	6171.36	5307.56	5389.18	5709.17	4997.54	5372.84	5769.76	5048.29	5047.77	5178.94	5095.17	4793.34	4992.61	5654.64	5099.9	4942.07	4812.82	5400.37	5369.18	5269.63	5066.32	5290.32	5669.22	5187.53	5090.43	5511.84	5330.61	4741.42	4682.96	5026.61	4884.33	Aldoa
ENSMUSG00000030672	4645.83	4844.66	5014.21	4638.64	3997.93	4560.99	4885.21	4316.61	5641.05	5073.28	4167.26	4534.21	5409.8	5185.68	5188.55	4714.67	6202.64	5626.56	4719.63	4879.84	5397.19	4878.5	4179.33	4579.81	4903.47	6342.88	4231.26	4891.67	5296.58	4196.78	5075.66	4993.24	5425	4435.03	4845.2	4669.46	4484.25	5087.75	5324.63	5058.08	5264.83	4870.66	5301.93	4956.61	4588.25	4763.62	3615.15	5083.91	Mylpf
ENSMUSG00000031097	3366.8	3216.34	3240.15	3279.02	2516.2	3031.88	3258.37	3529.88	3739.9	3433.67	3323.34	3419.22	3816.93	3437.91	3044.61	3660.79	5001.13	4342.09	3324.27	3720.96	3951.67	3409.14	2998.85	3406.9	3498.88	3894.25	3578.36	3758.8	3414.07	3165.25	3975.38	3330.77	3643.56	3303.52	3463.8	3644.22	3812.47	3561.13	3717.96	3675.69	3804.65	3733.7	4157.47	3658.88	3384.92	3150.88	3289.9	3286.99	Tnni2
ENSMUSG00000060600	3300.55	3359.83	3402.12	3583.74	3099.74	3291.93	3429.32	3001.68	3732.53	3515.84	3017.4	3080.98	3790.27	3575.36	3460.88	3593.16	4241.2	3877.64	3661.91	3512.49	3692.52	3358.62	3276.86	3605.73	3216.5	3438.81	2981.84	3235.69	3295.97	3415.66	3831.86	3409.62	3326.52	3376.51	3408.65	3125.28	3345.04	3388.03	3588.02	3528.19	3263.19	3476.75	3960.48	3355.43	3483.56	3350.85	2878.71	3475.18	Eno3
ENSMUSG00000006457	3136.35	3430.55	3828.38	3604.01	3391.85	3152.69	4298.46	4295.27	3293.54	3078.04	2900.38	3356.2	3321.67	2968.63	2897.04	3573.26	3155.98	3171.53	3336.14	3705.6	3748.99	3366.53	3754.76	3904.33	3194.01	3353.96	3937.51	3218.86	2970.62	3337.68	3846.29	3293.48	3060.39	2854.2	3511.15	3708.44	2996.07	3432.37	3347.27	3521.66	3094.75	2814.83	4040.49	3682.43	3184.82	2748.14	3835.09	3232.07	Actn3
ENSMUSG00000030399	3383.49	3435.01	3680.53	3614.49	3368.33	3223.15	3811.67	3735.76	3631.39	3488.68	2963.33	3323.25	3476.76	3296.89	3286.47	3667.69	3894.3	3784.09	3430.63	3761.27	3641.42	3302.66	3140.47	3086.47	3104.98	3394.77	3486.51	3254.69	3026.14	3186.86	3339.35	2872.61	2952.08	3003.14	3090.43	3310.06	3137.56	3260.02	3310.82	3400.93	3073.25	3125.27	3804.21	3506.69	3055	2747.87	2629.05	3030.26	Ckm
ENSMUSG00000032648	2834.88	2985.7	3443.78	3156.29	3053.8	2894.73	3461.11	2973.05	2959.37	2758.45	2601.61	2789.55	2899.91	2814.64	2687.8	2981.55	3018.67	2938.83	2962.72	3165.62	3196.37	2863.74	3158.59	3250.06	2741.09	2802.48	2879.07	2814.18	2680.02	2790.22	3122.15	2797.44	2742.72	2756.5	2671.33	2861.03	2882.01	2845.44	3000.39	2962.81	2636.67	2621.25	3074.49	3162.75	2746.79	2601.61	2857.96	2665.08	Pygm
ENSMUSG00000007877	2590.71	2300.02	1815.45	2144.14	2008.65	2174.58	2199.61	2504.49	2408.41	2551.39	2547.48	2099.64	2486.02	2031.25	1936.85	2270.64	3126.66	2545.48	2378.63	2563.22	2513.19	2364.5	2629.91	2365.93	2475.68	2501.98	2418.03	2450.37	2194.67	2527.79	2919.88	2458.57	2566.03	2596.94	2655.29	2909.61	3162.98	3223.33	2919.95	3202.28	2866.81	3158.86	3822.9	3086.22	2627.34	2359.36	2755.91	2793.81	Tcap
ENSMUSG00000028464	2286.12	2337.85	2671.45	2306.82	2337	2534.64	2638.89	2211.28	2455.22	2475.51	2058.74	1886.83	2460.33	2352.86	2390.74	2366.13	2905.34	2634.43	2452.3	2346.03	2482.31	2238.22	2343.4	2717.89	2388.02	2555.49	2370.21	2279.34	2273.83	2243.13	2566.88	2230.25	2110.78	2131.43	2217.91	2446.66	2349.01	2301.71	2465.97	2382.72	2318.21	2212.41	2493.51	2257.64	2254.53	2203.43	2088.06	2292.21	Tpm2
ENSMUSG00000061816	2209.7	2157.24	2205.18	2081.32	2033.38	2239.49	2290.96	1842.33	2486.97	2355.54	2034.47	2171.16	2440.92	2424.67	2326.61	2270.97	2818.86	2571.97	2382.53	2378.61	2572.92	2232.21	2190.06	2484.81	2477.65	2887.55	2150.44	2395.94	2476.59	2126.19	2524.1	2473.75	2655.71	2168.43	2238.57	2433.42	2242.21	2363.98	2535.93	2403.48	2484.59	2386.94	2587.71	2219.55	2379.38	2536.57	1936.19	2419.34	Myl1
ENSMUSG00000020475	2069.99	1872.63	1569.79	1835.24	1625.76	1704.71	1671.91	1613.33	2423.05	2236.45	1768.89	1942.82	2129.88	2123.82	2023.56	2088.31	3046.37	2487.96	2035.96	2073.41	2126.97	1972.96	1785.96	1777.36	1919.74	2281.61	1690.5	1967.53	1905.36	2064.94	2144.72	1602.93	1914.08	2097.51	1820.46	1695.17	2053.25	2171.17	2097.68	2075.85	1975.23	2315	2452.27	1926.74	2014.63	1717.82	1597.51	2017.47	Pgam2
ENSMUSG00000032366	1728.82	1796.19	1758.06	1748.52	1637.66	1704.37	1835.08	1595.82	1908.5	1729.65	1496.3	1692.41	1830.71	1769.58	1676.22	1781.84	2338.68	2043.33	1794.66	1840.37	1832.38	1694.47	1775.97	1898.61	1691.57	1915.93	1574.7	1821.3	1645.24	1488.81	1988.05	1718.33	1819.93	1668.41	1806.13	1730.81	1804.04	1812.92	1858.87	1807.95	1729.49	1804.8	1963.8	1805.43	1732.96	1493.02	1623.06	1792.23	Tpm1
ENSMUSG00000064357	1430.26	926.413	3094.47	969.387	1197.03	1219.32	883.55	1995.71	961.502	2134.68	1407.76	2498.7	2301.09	997.338	896.478	1786.93	1106.76	1388.57	1803	1564.86	2339.55	2151.51	1992.42	1202.2	2283.12	1348.99	1561.01	1284.71	1459.93	1564.04	1424.3	1962.63	2144.93	1940.86	2155.78	2000.27	1833.07	2090.3	1584.83	2717.69	2173.72	2068.56	1597.36	1076.63	1227.62	1326.28	1188.46	1662.54	mt-Atp6
ENSMUSG00000056328	1750.44	1572.55	1924.5	1732.89	1596.49	1660.85	2110.3	1910.99	1470.64	1893.17	1603.73	1113.07	1688.78	1623.45	1573.98	1360.31	1252.81	1621.27	1878.32	1550.77	1534.15	1748.14	1785.9	1480.08	2027.49	1479.03	1496.83	1672.68	1545.97	1581.97	1556.87	1520.52	1544.49	1794	1661.63	1664.09	1753.73	1307.04	1765.43	1667.32	1385.78	1643.34	1954.22	1618.33	1446.76	1296.05	1478.8	1411.41	Myh1
ENSMUSG00000031633	1498.1	1290.28	1190.69	1292.71	1200.93	1167.68	1209.08	1416.81	1547.54	1597.9	1486.06	1331.68	1584.89	1520.88	1424.73	1505.56	1886.32	1720.62	1474.06	1514.01	1613.52	1445.77	1411.78	1345.13	1527.33	1547.3	1383.96	1520.72	1421.51	1480.67	1536.88	1380.72	1421.32	1469.05	1447.95	1461.85	1634.27	1539.89	1593.46	1544.2	1530.56	1603.74	1760.67	1512.39	1436.42	1371.4	1350.07	1538.7	Slc25a4
ENSMUSG00000038670	1382.78	1544.49	1585.95	1511.56	1424.97	1458.4	1637.41	1515.6	1457.33	1303.18	1078.01	1251.11	1348.07	1305.08	1306.17	1461.48	1329.02	1269.34	1359.65	1607.2	1642.72	1369.35	1549.92	1896.58	1376.87	1471.9	1609.83	1604.91	1391.74	1271.32	1654.71	1566.82	1481.51	1438.39	1492.8	1569.29	1351.58	1382.55	1536.53	1385.01	1323.01	1286.53	1600.81	1671.37	1325.39	1332.66	1511.23	1300.16	Mybpc2
ENSMUSG00000113178	1305.33	1440.42	1610.83	1369.52	1338.44	1479.7	1576.42	1093.35	1592.94	1409.2	1236.45	1262.81	1430.08	1481.93	1497.83	1491.23	1955.64	1631.62	1521.16	1414.93	1338.71	1285.07	1292.88	1504.63	1333.39	1668.04	1230.75	1361.45	1519.19	1310.06	1324.7	1499.77	1580.97	1238.38	1241.32	1260.6	1329.17	1275.29	1458.74	1520.85	1527.41	1439.94	1463.81	1332.11	1326.55	1495.95	987.569	1274.31	Mylf-ps
ENSMUSG00000033065	1293.28	1242.51	1351.59	1384.9	1288.73	1214.43	1443.03	1396.57	1349.66	1343.87	1329.99	1216.05	1433.71	1339	1329.78	1430.08	1407.81	1455.12	1437.84	1474.06	1507.11	1370.18	1542.17	1570.11	1354.13	1180.61	1389.63	1340.63	1287.03	1417.53	1578.94	1366.34	1325.16	1379.9	1346.05	1465.38	1498.07	1375.25	1425.41	1433.36	1351.22	1334.9	1477.73	1449.81	1436.49	1274.51	1409.44	1354.07	Pfkm
ENSMUSG00000064369	1297.45	1314.54	1709.89	1473.34	1601.86	1364.2	1902.47	1393.48	1030.64	1379.36	1340.98	1391.52	1240.45	1134.85	1220.26	1493.67	918.108	1303.18	1367.02	1338.8	1042.24	1033.71	1306.46	1150.62	1179.37	1203.49	1370.19	1285.11	1309.67	1329.98	881.607	887.956	1295.7	1222.58	1544.07	1292.27	1009.41	1018.7	1201.73	1598.39	1134.81	1177.46	866.939	989.351	1259.31	1021.78	862.549	986.856	mt-Te
ENSMUSG00000007122	1226.02	1294.67	1153.48	1235.61	1131.53	1214.88	1207.39	898.927	1417.16	1305.48	976.524	1237.66	1241.33	1259.28	1238.67	1163.53	1594.56	1319.21	1200.32	1292.83	1251.45	1182.84	1152.61	1544.31	1223.75	1609.2	1092.29	1294.04	1360.99	1120.42	1325.06	1249.58	1337.02	1249.31	1117.45	966.489	1136.47	1297.17	1296.94	1170.45	1274.71	1196.52	1323.54	1038.76	1214.82	1293.56	897.666	1152.98	Casq1
ENSMUSG00000016349	1249.36	1194.13	1205.7	1242.44	1158.83	1194.26	1301.91	1163.53	1173.87	1239.72	1108.28	1162.29	1228.35	1103.99	1126.97	1111.61	1423.78	1277.28	1201.11	1225.56	1278.17	1169.23	1223.01	1338.46	1122.82	1204.06	1163.4	1171.97	1075.09	1160.52	1199.22	1041.44	1097.61	1140.91	1124.95	1127.03	1199.79	1169.24	1250.99	1155.37	1085.85	1101.33	1401.38	1148.99	1044.84	1049.88	1062.1	1070.18	Eef1a2
ENSMUSG00000064372	1106.71	1038.4	1021.53	960.804	1154.6	981.267	1038.68	913.431	1040.71	1276	1178.77	923.919	1034.57	1054.01	1061.72	1111.05	1127.84	1139.65	1080.08	1147.44	962.002	1035.35	980.758	1059.61	1363.06	1245.4	1231.66	1297.69	1485.65	1162.71	1163.05	1246.84	1418.31	1309.32	1484.34	1241.51	1274.95	1082.11	1293.08	1522.23	1139.64	1374.86	1089.18	1102.17	1327.92	1424.31	625.497	1346.87	mt-Tp
ENSMUSG00000018893	1098.11	866.671	1009.56	942.218	1014.82	1115.03	1130.54	1240.84	1033.36	1395.19	1353.56	809.681	1198.15	1059.45	1099.47	1013.14	1253.82	1430.76	1169.35	1043.64	1091.09	1247.86	1049.38	980.229	1211.48	928.506	930.497	1179.63	953.66	1071.81	1193.83	1276.57	1010.94	1103.64	1188.32	1130.07	1229.05	959.446	1172.08	1206.66	1120.16	1114.34	1177.04	1076.45	1159.78	1191.3	871.032	1029.19	Mb
ENSMUSG00000064354	800.652	357.676	654.636	1510.75	506.566	587.697	636.943	1114.07	1146.11	1433.5	1057.13	890.798	1054.56	968.171	687.094	766.846	1815.26	1972.7	1541.41	1627.07	976.101	965.41	767.473	759.751	947.528	1443.49	828.971	894.559	1145.83	563.42	473.93	735.602	1464.7	1284.98	1718.79	851.865	1432.65	988.376	2008.26	1814.27	702.286	1714.53	657.211	640.516	1872.19	1025.89	1362.12	1401.59	mt-Co2
ENSMUSG00000027559	1028.63	1059.75	1156.9	1010.4	1433.57	1602.14	1212.68	911.102	968.388	891.386	928.493	885.981	1224.37	1201.95	947.438	837.139	1032.28	1010.42	1072.83	988.99	899.159	975.54	1016.55	1372.5	781.803	840.439	476.244	830.252	829.955	816.865	1080.9	1811.61	925.686	967.438	1137.95	984.6	793.2	1029.71	1193.2	1024.16	818.183	963.801	887.267	790.889	1230.14	1595.55	990.936	978	Car3
ENSMUSG00000065947	862.316	166.627	140.163	127.141	713.948	110.5	846.374	1181.08	511.229	248.644	647.477	932.675	1095.78	503.69	199.747	501.656	61.1502	409.779	336.929	935.645	555.481	584.472	1188.31	209.868	1549.31	1436.88	816.462	2049.86	1348.65	1649.1	844.669	1344.93	1549.55	2166.46	912.173	1419.36	1891.47	1719.95	1735.9	2192.86	1247.53	1561.39	281.105	1250.91	3303.37	1758.68	483.413	1191.46	mt-Nd4l
ENSMUSG00000064358	727.741	937.369	803.167	834.044	514.923	434.05	682.669	1145.9	1264.52	1100.38	901.341	548.428	1243.16	1332.12	1137.26	483.38	935.851	1941.16	800.213	766.365	1195.83	1040.99	937.351	521.085	1070.6	1493.69	945.307	758.669	1398.82	982.246	1242.46	743.57	1086.48	1058.73	1841.02	1201.26	1854.2	997.331	767.422	1368.24	1407.72	1452.77	417.098	552.253	615.798	1471.34	550.85	812.973	mt-Co3
ENSMUSG00000030785	914.498	848.037	809.034	854.589	788.016	801.457	857.66	996.865	1066.4	1063.36	1129.55	972.917	1064.98	1006.08	962.627	1011.59	1214.19	1186.24	988.576	1051.39	1165.47	1039.62	1135.56	1012.95	960.371	963.505	1056.66	1047.25	916.592	895.102	990.291	887.897	830.878	916.892	948.501	940.893	1081.66	943.223	974.462	1020.96	998.626	978.429	1138.35	1046.48	901.695	849.797	957.347	1012.97	Cox6a2
ENSMUSG00000025428	952.044	937.43	925.217	928.476	909.56	916.958	988.048	912.022	943.544	1045.3	918.3	822.98	964.826	971.171	949.398	951.639	1056.63	1026.83	951.402	951.218	979.629	956.048	934.837	901.153	938.253	925.411	852.766	920.986	929.21	926.413	1029.41	930.744	886.176	910.211	912.721	866.847	986.815	946.647	976.069	925.636	939.481	943.541	978.364	912.541	922.592	914.971	878.626	896.873	Atp5a1
ENSMUSG00000026208	878.856	875.587	994.835	961.367	966.984	1087.81	1210.39	1267.55	874.501	883.672	978.354	877.338	993.047	856.04	859.268	938.643	1064.95	986.142	979.265	962.679	1023.38	954.965	1059.19	1227.08	830.322	793.127	946.877	891.693	780.707	855.448	999.254	1043.24	746.046	751.057	896.718	926.994	876.14	852.407	960.095	901.43	793.93	780.266	1024.91	985.969	815.635	889.061	1028.1	801.937	Des
ENSMUSG00000068697	847.293	751.718	825.733	777.919	707.784	718.639	827.616	1006.31	950.606	916.906	880.578	841.068	959.662	859.232	797.238	908.538	972.629	1000.73	848.561	987.307	1031.07	870.089	899.636	942.684	935.692	1019.26	940.136	957.46	898.2	886.713	981.075	897.115	945.189	874.001	1005.59	1037	980.945	905.861	967.504	1012.67	917.714	954.667	1096.25	1079.55	914.402	869.016	919.985	959.474	Myoz1
ENSMUSG00000041571	791.449	718.778	665.739	748.701	609.424	641.012	680.265	895.303	987.618	841.837	982.743	940.367	951.02	880.251	763.819	873.424	1157.06	993.86	808.518	952.481	1059.42	880.176	890.646	823.489	946.99	1037.4	1039.54	951.835	869.551	865.264	1051.81	885.131	875.487	889.569	938.658	967.905	956.228	969.875	938.931	946.703	954.448	971.194	1145.63	1033.75	833.716	701.044	910.723	980.871	Selenow
ENSMUSG00000064339	843.037	750.895	1037.48	745.52	945.392	740.322	1062.25	1196.6	624.631	811.543	973.528	875.518	813.731	761.926	782.062	989.831	886.671	912.519	841.736	773.195	834.381	765.791	783.426	793.509	817.675	690.319	1073.53	939.114	729.48	797.075	860.13	850.965	764.846	762.056	1280.82	1223.22	806.672	736.303	724.703	1095.93	787.005	831.002	804.43	961.712	1190.73	915.566	1226.62	1000.3	mt-Rnr2
ENSMUSG00000063229	844.577	880.957	822.017	914.672	775.855	860.916	877.942	785.464	945.889	872.401	757.883	806.795	945.068	903.947	866.482	882.842	1062.38	953.929	875.83	905.237	898.957	817.329	782.71	869.085	816.722	923.535	793.937	854.241	868.011	843.937	996.947	843.405	866.958	880.981	889.873	785.078	840.804	896.539	908.524	925.025	800.637	862.367	984.848	860.342	869.558	786.684	816.087	872.246	Ldha
ENSMUSG00000032294	836.954	790.677	799.467	843.874	783.853	826.977	859.865	773.814	874.08	820.616	764.559	760.928	874.74	834.679	777.816	801.157	1016.48	909.25	820.96	921.299	935.503	839.545	818.349	917.04	828.801	907.236	746.783	838.574	866.102	829.549	945.549	897.378	848.875	811.567	808.219	788.165	827.781	858.425	896.068	840.878	796.147	810.715	952.938	858.842	814.926	804.255	756.538	804.83	Pkm
ENSMUSG00000119584	788.435	1920.95	503.636	995.257	1407.73	2718.36	1068.41	1407.89	2234.85	2117.8	1646.21	1532.99	779.498	1447.69	1076.08	1755.32	1253	647.748	696.288	699.71	783.218	984.629	718.025	798.768	540.031	311.022	471.656	273.694	349.666	384.186	396.7	328.683	196.544	497.98	187.035	319.029	437.688	334.191	405.911	1143.48	459.611	349.779	466.227	392.171	818.916	323.33	449.003	327.637	Rn18s-rs5
ENSMUSG00000064337	748.878	623.355	919.893	636.37	761.542	602.715	818.538	1064.41	592.763	736.441	855.311	786.084	742.925	654.046	711.134	911.912	856.688	874.182	701.219	607.886	751.038	652.209	637.732	689.903	594.731	589.176	973.469	802.562	618.827	661.163	753.029	768.773	630.196	583.988	1119.49	1109.38	689.274	641.724	631.705	1032.67	750.886	794.553	795.489	938.809	1209.91	922.013	1014.93	950.24	mt-Rnr1
ENSMUSG00000021622	787.995	719.921	771.664	649.325	754.821	789.095	758.86	672.412	775.626	1012.66	802.763	584.534	799.404	881.786	867.636	811.928	1009.39	1041.79	842.188	751.935	798.516	821.475	725.734	649.442	756.941	724.763	627.2	785.292	711.863	740.942	753.959	705.396	722.429	762.911	734.724	706	817.891	740.025	774.869	821.119	755.992	869.363	775.641	716.372	821.082	815.114	654.411	737.409	Ckmt2
ENSMUSG00000023456	780.356	831.481	742.709	866.625	690.548	744.127	810.254	676.371	862.798	786.407	720.713	729.904	844.729	827.164	787.414	807.829	975.928	871.007	848.635	807.741	834.571	744.784	681.495	744.18	731.777	802.519	657.256	720.226	767.855	742.797	861.841	753.018	766.245	783.491	726.454	660.919	769.286	782.006	830.935	764.022	701.334	780.847	869.567	746.467	744.524	714.037	635.13	774.447	Tpi1
ENSMUSG00000025393	706.323	637.131	652.797	639.551	646.35	641.984	688.076	707.81	731.554	784.466	742.716	630.836	755.364	728.024	706.298	699.415	798.794	776.484	692.343	745.544	763.338	740.292	708.823	701.356	746.417	735.956	685.079	721.129	714.844	732.519	787.528	753.457	683.522	713.102	740.771	744.59	783.74	755.114	729.067	782.855	755.61	754.431	787.673	748.206	770.349	760.288	711.059	734.691	Atp5b
ENSMUSG00000064349	708.407	644.106	799.68	695.763	765.922	558.688	899.786	817.785	526.736	758.834	902.502	772.066	562.376	585.94	618.482	779.939	536.429	712.437	722.771	766.85	764.093	628.925	732.099	501.816	843.519	659.442	736.829	677.577	646.985	567.754	631.351	516.713	682.515	683.001	950.059	1024.33	690.811	551.715	516.894	882.093	679.85	683.228	470.405	634.121	625.47	520.896	929.164	646.095	mt-Tc
ENSMUSG00000100862	536.936	333.644	496.595	222.079	418.068	440.826	585.968	343.08	537.294	665.783	533.406	554.073	516.102	788.264	475.067	482.784	326.308	574.645	1387.73	494.424	717.415	551.912	1250.91	390.872	804.174	632.483	595.644	725.83	874.753	775.116	394.773	521.223	896.298	799.681	713.679	770.624	1017.99	594.706	1433.64	806.81	803.467	953.611	647.702	689.074	675.286	597.194	604.776	749.136	Gm10925
ENSMUSG00000031791	650.636	653.21	596.987	665.976	584.55	545.613	632.553	642.798	692.964	669.353	611.651	686.692	650.597	604.557	600.622	664.136	702.202	656.546	628.866	699.472	692.399	628.291	613.403	563.319	665.462	651.39	650.7	674.688	630.288	633.546	711.824	597.519	655.409	699.37	678.011	654.642	656.571	662.317	678.886	659.938	654.446	641.856	754.764	674.043	613.421	547.697	604.574	626.678	Tmem38a
ENSMUSG00000004558	589.971	576.699	597.937	568.688	638.74	639.742	679.724	664.488	615.361	619.971	665.241	560.14	644.293	633.088	628.908	628.947	744.513	687.116	662.888	662.584	639.43	646.603	695.583	721.604	603.688	604.277	626.089	639.132	606.379	628.703	669.659	687.297	588.412	563.983	616.594	642.479	652.182	642.1	621.799	668.042	611.508	617.476	647.924	625.742	644.304	650.507	645.511	625.089	Ndrg2
ENSMUSG00000026817	611.792	551.014	470.239	539.019	576.788	565.457	577.779	559.679	655.095	673.243	561.725	595.404	619.148	617.755	580.178	586.979	831.048	667.216	574.157	625.79	632.046	630.379	561.365	635.706	560.227	633.886	567.671	571.082	598.36	607.208	653.61	584.083	544.003	611.296	547.245	516.492	576.646	618.864	599.306	603.55	561.902	575.964	645.633	553.531	602.25	569.961	540.023	566.803	Ak1
ENSMUSG00000020061	559.893	645.295	646.541	642.079	635.633	720.195	769.854	541.102	593.61	591.021	521.79	500.532	579.232	571.49	649.739	554.478	572.464	471.073	612.021	580.636	584.366	543.838	615.297	606.837	604.532	594.631	562.7	609.543	623.707	491.742	550.905	658.742	596.296	610.568	579.172	642.474	548.851	521.337	657.252	512.439	628.681	607.26	564.037	542.426	553.903	645.15	547.04	534.59	Mybpc1
ENSMUSG00000007892	545.7	539.719	535.018	585.707	486.686	553.342	587.342	665.337	646.17	581.604	667.89	659.127	699.242	612.772	579.167	552.809	803.745	697.087	582.789	604.989	674.612	610.094	588.348	548.022	570.345	593.556	551.325	560.666	557.338	558.262	615.867	593.473	509.436	513.658	555.272	526.529	585.935	573.875	582.018	594.19	553.582	545.811	685.752	596.794	497.985	525.572	466.447	601.253	Rplp1
ENSMUSG00000020402	558.06	546.8	546.093	534.768	569.36	560.765	626.726	582.992	549.545	579.048	558.849	517.163	563.295	571.234	543.475	553.068	632.042	598.313	555.835	555.63	574.94	561.492	577.552	612.32	597.777	583.301	584.025	605.684	572.172	594.246	631.573	607.478	548.428	557.187	590.483	605.35	646.306	597.273	593.245	616.711	572.134	565.339	613.543	610.255	607.128	593.574	577.128	590.735	Vdac1
ENSMUSG00000034994	441.047	405.983	523.275	451.064	519.087	472.562	584.075	687.925	416.708	444.417	507.126	451.35	477.228	418.47	424.114	480.138	458.941	443.5	446.813	501.27	517.351	518.609	537.602	553.939	467.008	402.789	615.595	460.659	428.32	514.575	550.644	543.095	402.012	420.403	542.084	591.664	493.633	490.2	479.648	539.638	459.847	401.791	553.049	546.517	503.068	497.347	643.433	451.688	Eef2
ENSMUSG00000011148	461.37	407.353	371.403	412.827	386.626	399.627	416.236	464.305	503.018	491.999	498.817	453.6	495.41	470.468	436.687	461.09	491.67	500.302	458.329	501.554	493.724	457.414	484.238	516.171	489.881	460.63	492.652	490.329	442.609	521.388	524.805	548.204	465.574	520.835	485.635	498.52	529.428	510.232	497.807	459.632	480.047	489.591	590.401	493.116	486.996	529.448	477.464	484.901	Adssl1
ENSMUSG00000102070	399.209	201.471	264.552	207.099	555.43	286.767	230.227	238.131	245.357	331.687	386.415	265.077	344.558	352.645	498.869	304.473	636.167	844.879	552.647	278.147	535.752	401.288	336.866	503.949	572.709	321.318	422.432	371.462	318.664	498.027	369.094	568.406	566.419	506.571	536.251	589.554	864.23	493.262	515.393	788.902	618.539	580.169	443.17	420.09	434.755	694.373	413.775	579.096	Gm28661
ENSMUSG00000027470	459.962	410.383	424.798	446.863	382.412	351.771	462.776	530.91	452.664	483.518	410.254	436.036	468.51	360.518	391.959	532.687	432.218	454.692	446.85	511.783	486.994	431.689	553.59	541.007	449.675	371.294	494.505	445.998	357.514	356.128	527.73	404.021	474.682	392.706	492.034	515.786	422.118	428.04	439.238	467.396	475.393	447.214	506.475	512.307	408.65	312.681	486.934	418.825	Mylk2
ENSMUSG00000024471	465.1	513.825	510.952	481.664	484.459	489.022	544.87	431.927	431.688	467.78	389.574	376.024	424.808	419.962	476.656	470.552	421.163	434.294	456.396	400.956	404.022	403.219	412.214	409.095	421.953	376.617	447.079	413.984	370.717	371.405	384.702	399.969	405.632	451.4	472.759	444.846	405.148	390.789	437.144	456.022	432.646	512.459	451.447	463.324	453.548	455.256	448.44	454.763	Myot
ENSMUSG00000028756	404.909	355.739	347.647	397.521	382.619	365.986	396.778	554.606	408.628	425.409	480.172	449.754	400.828	388.578	386.035	409.954	434.219	442.883	414.052	471.44	459.365	467.544	482.109	447.58	369.673	395.45	452.731	424.241	377.629	430.011	481.276	428.899	360.852	382.582	407.786	420.348	437.062	417.775	396.275	409.889	382.294	363.532	466.185	428.059	400.175	377.597	481.45	418.714	Pink1
ENSMUSG00000060126	370.17	416.014	438.724	410.043	369.371	401.955	424.651	417.252	422.499	398.025	416.263	418.709	422.156	429.956	401.361	424.624	511.636	475.239	431.611	393.788	420.295	386.447	374.929	356.42	388.469	430.615	398.052	431.362	408.828	380.559	405.19	409.418	400.382	411.475	446.771	428.888	423.736	396.015	425.587	416.283	378.521	421.962	477.829	418.129	372.104	381.457	398.384	438.258	Tpt1
ENSMUSG00000064350	472.148	323.569	398.627	412.077	437.042	295.349	573.979	525.314	352.569	402.573	472.995	497.17	366.992	320.504	336.307	447.07	283.17	417.337	443.729	456.518	418.626	360.701	420.455	316.936	460.193	368.638	397.63	500.359	381.874	398.303	414.013	278.428	407.679	446.677	611.036	650.701	392.672	298.914	285.462	541.359	378.413	397.482	278.948	412.736	378.298	266.218	662.397	343.337	mt-Ty
ENSMUSG00000038403	413.112	420.887	395.796	423.156	390.747	383.371	411.201	432.858	424.211	415.053	396.609	420.379	392.804	419.14	395.611	438.699	504.409	446.216	429.895	438.094	451.45	425.386	418.717	395.806	380.73	393.18	401.845	415.568	385.455	402.092	436.435	378.664	369.512	388.449	392.158	389.806	374.678	397.9	391.399	386.077	365.257	351.291	465.243	401.551	348.208	336.242	427.658	374.349	Hjv
ENSMUSG00000019194	388.319	358.832	316.1	341.23	363.137	331.612	358.954	395.87	399.667	406.797	418.681	422.987	427.285	395.689	378.994	381.247	459.867	415.432	375.167	433.025	402.327	423.794	453.751	516.52	333.643	401.453	414.264	414.424	363.842	409.206	401.994	419.642	330.842	377.781	389.104	355.399	405.14	437.536	400.245	422.034	387.773	375.787	471.954	411.941	400.64	406.702	368.61	387.285	Scn1b
ENSMUSG00000025488	313.351	323.803	298.673	294.513	298.186	307.579	344.712	336.995	395.49	360.094	415.567	333.549	415.662	422.484	375.845	387.827	510.795	521.79	385.324	322.708	457.96	384.757	360.977	329.848	503.584	453.181	414.989	443.753	384.562	381.942	419.226	408.719	372.195	364.393	381.238	433.589	506.227	477.742	382.886	422.138	466.292	436.35	392.951	416.108	366.782	420.44	323.274	463.606	Cox8b
ENSMUSG00000038462	364.428	338.439	360.814	339.726	368.027	339.79	371.674	364.941	396.577	444.729	399.806	325.53	387.773	398.276	399.393	400.742	480.801	456.452	388.701	380.839	399.956	388.598	363.128	355.652	353.601	359.674	327.539	371.988	356.616	360.698	379.267	334.549	341.269	356.709	352.971	357.285	388.866	394.005	385.953	410.76	386.173	404.697	415.917	386.711	392.84	376.943	366.886	397.601	Uqcrfs1
ENSMUSG00000031818	346.095	303.91	326.156	299.352	308.193	326.876	346.062	383.135	371.704	417.867	392.569	328.568	399.307	376.198	365.114	371.934	510.464	466.103	365.607	360.466	417.1	390.945	319.832	312.983	387.679	384.628	363.362	382.666	355.236	378.415	421.892	365.835	344.412	346.98	383.141	380.088	437.593	406.46	385.382	422.64	396.567	392.974	442.845	400.499	371.52	366.57	366.428	377.104	Cox4i1
ENSMUSG00000022477	390.475	347.678	362.142	356.229	363.829	339.757	388.186	401.502	377.333	411.316	373.827	349.718	397.165	379.617	383.11	371.514	333.147	389.452	376.649	383.296	395.109	388.968	400.624	397.484	369.458	360.316	353.253	353.838	359.557	360.188	379.649	356.876	350.503	355.208	366.882	371.484	381.305	368.648	370.412	402.469	378.963	364.04	370.573	383.908	372.826	346.43	340.241	342.461	Aco2
ENSMUSG00000025791	351.904	358.516	357.958	352.515	361.228	352.552	375.927	324.894	382.665	373.751	341.117	358.572	354.671	362.642	345.266	371.54	446.298	381.145	349.983	372.859	377.403	346.052	343.08	352.019	354.279	384.134	359.508	389.886	362.886	370.694	412.634	343.109	387.009	394.263	367.612	366.009	361.205	372.288	385.086	392.346	351.512	365.788	425.089	374.926	387.171	327.258	372.017	370.89	Pgm1
ENSMUSG00000062070	345.52	353.435	364.087	349.129	342.003	389.115	360.119	322.321	366.208	372.11	324.741	308.301	381.788	400.91	369.537	370.639	421.748	378.77	359.428	340.181	368.398	331.739	325.905	404.362	335.464	392.012	312.204	325.474	375.009	352.951	392.527	395.549	354.529	329.748	356.883	333.099	334.685	353.746	367.725	382.858	334.276	341.7	366.05	357.346	375.668	384.742	330.762	368.196	Pgk1
ENSMUSG00000064348	344.854	291.301	362.708	293.984	320.31	304.6	457.271	384.944	247.611	335.544	395.714	354.196	338.895	264.557	315.06	348.444	354.005	456.938	436.812	327.446	432.175	274.983	300.163	209.803	504.759	348.809	389.693	473.071	316.755	296.003	328.144	253.71	337.835	334.575	531.455	653.317	393.884	337.939	279.513	483.152	332.181	341.566	204.352	317.874	313.074	283.712	466.261	388.621	mt-Tn
ENSMUSG00000030189	348.703	377.692	419.444	412.228	317.501	290.465	419.8	428.293	308.68	312.953	342.505	373.327	363.353	299.643	292.788	351.273	375.168	356.286	340.08	320.42	359.469	311.511	373.058	374.242	324.982	317.572	388.771	352.468	282.099	330.523	354.797	314.968	295.109	332.323	392.451	384.284	336.736	372.886	385.864	429.375	307.446	307.534	440.787	391.254	338.979	284.592	484.575	389.959	Ybx3
ENSMUSG00000038239	330.245	331.224	297.499	318.702	334.307	322.524	344.729	335.82	332.605	343.428	336.473	332.295	341.43	335.043	310.29	331.349	376.239	329.912	331.756	359.524	372.493	349.671	365.079	386.104	350.606	355.593	330.871	350.952	355.518	355.688	355.289	377.56	360.402	373.582	364.24	344.867	380.676	354.386	365.064	332.849	326.313	340.661	392.016	332.801	350.262	355.122	335.973	349.03	Hrc
ENSMUSG00000101249	513.858	244.323	337.363	237.288	315.183	301.762	367.22	304.83	273.58	252.132	395.914	384.935	322.467	369.477	320.364	339.696	509.213	760.923	295.54	292.023	365.535	262.882	341.925	295.356	289.858	736.593	222.734	271.513	272.126	306.527	225.643	252.852	300.563	289.186	540.239	290.027	459.443	304.104	205.215	308.507	514.36	477.482	216.55	267.167	212.871	321.82	282.87	548.131	Gm29216
ENSMUSG00000022519	340.018	356.197	339.226	335.222	349.243	345.559	363.664	322.661	334.007	340.665	280.459	295.549	326.516	340.375	336.963	338.83	295.03	300.575	348.954	347.485	348.268	324.033	347.707	383.805	362.382	376.852	358.279	349.994	376.946	337.334	368.207	357.329	374.776	353.496	363.879	373.01	341.777	345.595	355.886	341.89	340.131	321.368	337.792	338.705	342.402	341.152	341.823	324.936	Srl
ENSMUSG00000036854	314.963	321.611	384.224	336.196	352.836	431.121	369.132	299.878	327.807	323.489	339.946	247.73	347.265	371.405	378.144	347.32	301.626	372.593	443.291	289.832	311.565	297.036	312.115	419.664	359.905	349.068	320.842	296.51	290.675	333.221	283.489	384.819	296.028	295.254	308.145	300.19	333.453	323.59	348.757	311.473	316.174	356.973	323.037	282.694	323.435	432.784	315.243	311.993	Hspb6
ENSMUSG00000091498	321.324	260.361	241.674	262.349	265.127	242.808	269.375	270.51	348.756	366.905	355.805	279.231	341.861	334.386	313.199	336.517	310.556	359.025	303.646	368.047	312.097	309.038	268.715	246.346	329.731	325.473	330.978	332.488	309.243	320.855	313.924	294.129	345.518	349.152	312.763	343.986	390.188	353.689	386.444	372.212	351.092	369.391	391.787	363.563	340.64	307.593	275.734	345.387	Mpc1-ps
ENSMUSG00000002500	304.17	286.313	281.969	312.435	265.324	273.163	325.663	319.712	329.595	322.292	328.271	316.259	337.83	312.39	288.265	319.011	383.104	336.772	324.309	321.655	338.589	321.659	310.227	313.85	309.812	323.325	305.547	327.752	311.84	335.239	343.4	320.893	303.228	321.61	318.598	304.262	338.931	333.508	325.398	334.509	306.222	334.28	378.189	335.789	317.88	307.328	289.167	327.906	Rpl3l
ENSMUSG00000023944	305.749	289.849	313.061	270.046	324.741	311.419	320.628	367.485	296.72	306.106	305.228	283.28	285.36	285.083	296.124	311.918	350.124	314.314	311.659	312.395	321.48	304.986	320.169	358.31	320.176	300.512	355.959	320.142	301.812	316.746	342.612	336.401	311.237	304.82	353.014	364.064	327.614	310.287	294.043	320.522	319.779	316.25	341.628	334.845	308.873	324.844	397.729	300.064	Hsp90ab1
ENSMUSG00000020386	277.42	284.369	324.17	271.589	288.342	271.108	318.861	309.862	329.293	291.372	301.872	303.317	297.104	307.11	293.816	311.382	333.144	320.634	306.074	316.671	308.996	294.643	278.631	247.151	337.208	339.139	332.332	335.383	343.505	311.102	328.584	326.689	327.566	317.357	324.884	352.209	335.203	348.536	323.715	347.697	353.302	325.119	345.848	351.268	339.559	323.614	338.976	370.345	Sar1b
ENSMUSG00000017817	328.725	302.068	248.554	310.406	288.618	277.169	276.475	316.173	369.234	344.05	298.759	363.217	307.276	308.166	306.106	317.801	390.384	339.708	326.231	342.884	355.678	331.064	337.203	333.82	302.412	348.074	349.744	331.193	312.583	317.411	359.224	276.669	293.053	339.613	272.72	288.376	300.09	332.239	326.806	313.696	307.06	294.951	369.436	309.33	303.835	239.945	289.311	280.909	Jph2
ENSMUSG00000021798	325.334	331.496	305.469	335.433	315.199	329.244	336.922	292.403	356.738	336.046	292.939	316.57	318.717	316.772	336.053	342.232	348.963	328.114	378.114	312.346	332.422	299.897	304.636	308.976	293.786	317.967	266.679	286.981	285.088	284.109	286.618	290.133	286.898	313.418	277.456	273.972	274.62	300.386	333.348	309.315	273.698	363.707	308.995	298.345	298.438	284.367	277.073	296.609	Ldb3
ENSMUSG00000023175	302.911	315.809	305.911	325.688	268.602	276.622	302.343	301.93	330.658	287.325	261.349	277.551	324.864	317.052	309.517	315.45	388.558	355.748	321.897	312.316	339.235	276.657	283.548	312.83	324.071	353.086	308.648	288.215	314.678	307.748	337.923	310.729	317.349	280.638	283.569	293.202	301.574	313.181	321.363	288.404	328.354	291.492	357.586	311.348	284.827	298.054	279.559	308.867	Bsg
ENSMUSG00000030592	307.343	287.749	313.627	321.088	303.257	262.314	353.682	359.6	271.651	284.769	279.407	309.929	305.277	255.319	258.255	296.87	189.562	205.237	275.215	322.711	318.779	295.28	353.221	389.884	326.054	304.847	367.652	329.384	296.16	312.632	350.634	279.648	298.158	314.841	355.823	356.536	331.075	323.614	326.878	312.016	290.32	259.84	300.986	333.682	292.152	229.672	351.471	295.861	Ryr1
ENSMUSG00000004207	307.739	292.121	285.612	293.482	298.944	289.071	311.667	319.822	292.964	318.963	291.407	303.329	283.503	295.294	289.111	313.716	366.646	343.828	301.494	322.906	331.71	309.72	326.153	297.012	294.31	288.251	306.281	299.345	292.86	294.612	314.64	273.166	289.74	296.61	295.112	304.303	316.157	308.601	304.369	304.245	302.546	298.777	315.952	303.756	297.242	266.756	320.353	288.865	Psap
ENSMUSG00000038170	299.127	330.527	326.056	337.818	320.505	282.912	367.665	346.898	307.777	301.493	289.466	290.64	304.84	284.905	299.437	327.021	183.99	219.433	305.572	319.255	314.326	304.033	368.281	339.918	282.365	269.282	325.814	295.053	280.401	271.013	307.33	285.358	302.089	292.414	332.038	327.235	287.699	309.561	317.237	299.173	302.572	275.811	277.374	309.584	298.553	242.238	338.021	283.241	Pde4dip
ENSMUSG00000021200	360.226	336.224	323.472	337.372	388.866	350.868	399.841	410.17	388.292	410.858	348.437	376.416	375.048	357.817	397.396	402.509	370.905	394.259	340.204	388.324	332.869	342.839	358.727	310.076	236.516	199.676	242.07	233.042	222.889	217.988	251.258	259.649	184.544	193.999	215.047	185.358	215.984	185.745	216.6	252.31	240.726	228.939	259.627	279.223	267.227	243.209	343.889	297.608	Asb2
ENSMUSG00000040666	278.338	266.962	267.652	260.881	239.984	243.747	259.266	245.031	326.058	305.68	265.19	274.736	274.709	282.242	289.951	301.763	426.36	334.012	282.365	303.762	316.316	274.045	292.588	263.642	287.065	342.015	288.087	324.695	311.866	267.448	329.417	296.269	345.031	319.289	332.784	326.987	297.749	295.215	316.316	308.909	317.419	349.946	361.589	305.039	311.147	282.697	280.144	323.551	Sh3bgr
ENSMUSG00000013593	297.055	257.545	265.487	259.609	260.809	246.093	276.796	302.037	311.285	329.416	301.424	274.422	299.224	286.1	289.568	318.046	360.817	349.828	295.569	302.31	311.765	288.563	290.262	275.76	295.911	300.895	286.984	291.424	285.86	294.646	304.917	258.211	285.652	281.741	295.27	280.466	314.989	311.68	294.829	318.146	329.3	312.261	314.543	313.365	296.391	264.647	284.605	269.344	Ndufs2
ENSMUSG00000044951	321.987	310.465	294.189	290.646	314.421	282.971	334.066	274.468	195.965	235.874	211.546	214.862	229.383	186.535	201.921	240.324	135.552	158.644	182.791	185.396	187.188	185.613	219.076	227.647	239.153	251.704	238.221	268.104	241.339	231.381	267.922	262.71	412.846	359.031	393.68	414.836	382.325	369.331	365.127	436.629	400.737	405.101	314.519	380.316	406.94	318.929	362.37	368.692	Mylk4
ENSMUSG00000070385	247.614	294.823	311.267	258.143	326.336	302.882	297.217	266.495	282.924	275.418	253.525	257.638	263.448	281.753	296.615	278.459	270.475	259.818	277.946	285.357	276.384	313.358	315.919	307.84	279.411	279.826	295.244	319.886	296.057	265.024	318.762	265.831	266.522	274.067	282.647	274.701	241.189	277.431	253.901	264.827	273.722	245.812	278.837	281.04	307.278	271.201	301.397	286.017	Ampd1
ENSMUSG00000024661	270.343	292.026	297.141	276.699	270.282	288.209	291.705	277.595	307.512	274.035	281.571	288.137	286.644	285.497	301.66	288.734	354.387	328.238	291.599	285.767	309.441	272.825	288.301	299.455	266.501	284.37	276.716	260.944	253.562	258.783	287.583	281.027	269.681	238.575	267.524	267.939	258.87	274.34	251.992	280.108	298.906	261.461	290.752	275.644	255.026	275.512	245.44	267.134	Fth1
ENSMUSG00000025781	263.848	278.832	293.511	265.138	263.83	246.672	300.975	263.43	276.862	297.426	265.576	237.937	284.773	283.908	282.658	279.675	345.93	332.616	282.028	262.89	287.888	273.671	236.359	224.22	303.086	290.384	260.831	290.111	274.254	270.589	293.378	263.401	272.601	276.19	293.705	280.54	300.61	275.975	274.736	294.301	295.274	287.346	294.054	278.006	269.766	266.826	248.91	286.179	Atp5c1
ENSMUSG00000020326	242.478	292.977	289.496	258.709	337.112	329.557	314.077	269.857	244.438	254.66	256.438	237.548	269.365	297.13	272.752	266.34	250.208	238.001	276.851	253.446	246.17	269.532	263.706	262.925	257.309	283.606	281.929	290.448	303.15	303.769	306.458	314.834	267.816	283.96	300.782	279.163	281.269	273.073	287.454	288.704	226.749	247.599	265.678	259.24	308.324	328.133	330.069	298.722	Ccng1
ENSMUSG00000028773	260.144	200.378	194.519	198.688	254.067	261.595	233.098	354.309	226.851	315.677	280.901	201.053	273.442	298.454	255.533	246.143	319.586	347.81	266.084	214.49	236.039	291.946	234.023	204.68	328.317	257.037	223.586	300.374	283.768	318.64	262.911	335.113	235.112	302.273	300.862	283.047	372.092	305.366	317.046	271.153	246.81	329.45	311.128	269.483	263.634	362.078	276.588	255.795	Fabp3
ENSMUSG00000049134	261.492	266.108	312.771	299.972	257.076	275.948	313.278	279.854	244.742	266.317	239.575	225.054	266.727	211.883	242.522	277.057	205.56	244.759	342.661	282.951	267.135	255.625	310.349	319.958	329.761	265.45	294.101	279.388	237.063	270.071	305.988	274.637	265.91	273.363	320.997	319.333	274.946	274.346	274.424	263.343	267.176	286.322	296.085	263.65	245.117	254.892	263.284	242.486	Nrap
ENSMUSG00000007097	252.46	254.333	265.291	260.945	269.179	272.584	286.09	290.029	238.14	251.95	252.62	219.451	273.962	255.257	254.972	266.78	254.049	244.692	286.669	255.962	261.749	263.94	275.555	354.185	284.558	260.241	283.763	234.02	261.463	289.976	288.45	316.693	246.085	256.739	269.163	267.243	281.67	285.326	265.679	263.262	271.11	240.124	268.329	250.646	271.312	294.231	274.947	241.077	Atp1a2
ENSMUSG00000020216	254.163	211.611	209.641	235.235	218.608	240.967	237.344	314.52	290.78	281.632	283.544	268.225	302.382	263.156	249.635	262.244	381.003	307.788	273.262	278.591	292.178	276.899	288.652	312.379	249.985	253.743	259.227	263.684	228.443	256.511	288.547	271.012	221.957	240.882	251.156	247.667	260.405	269.899	263.843	256.605	250.224	245.05	325.242	259.175	247.878	251.703	290.597	240.864	Jsrp1
ENSMUSG00000019179	268.826	242.526	253.92	241.36	262.447	250.95	280.83	276.447	276.46	300.538	272.03	236.585	281.806	273.093	279.955	280.869	314.466	313.327	278.428	277.786	293.456	283.024	271.231	285.334	248.459	251.046	234.317	252.388	236.036	249.899	253.929	231.792	227.472	237.194	242.261	239.596	258.772	251.733	245.665	269.844	251.954	255.754	273.064	255.479	245.028	236.647	228.299	232.301	Mdh2
ENSMUSG00000059534	219.379	243.638	227.756	222.977	198.744	206.36	235.668	234.84	272.033	276.706	260.623	226.133	277.382	283.303	269.989	266.331	290.902	317.968	271.544	253.652	269.337	249.824	226.4	233.541	275.09	281.415	238.85	279.133	250.962	259.4	270.093	253.048	239.654	242.028	254.435	260.06	320.795	311.979	274.73	292.329	272.599	277.574	310.973	289.205	254.274	252.527	195.664	281.49	Uqcr10
ENSMUSG00000101111	217.033	169.242	253.62	110.811	289.093	182.708	201.18	199.891	154.955	501.233	298.641	232.836	207.857	204.921	221.737	268.069	235.194	348.409	438.975	204.514	275.536	216.981	223.531	276.122	239.819	224.813	242.569	262.772	253.876	527.84	270.515	193.798	415.975	244.378	293.632	285.259	286.153	218.074	207.204	449.571	261.602	230.196	235.943	199.946	219.219	213.355	174.353	239.171	Gm28437
ENSMUSG00000021577	247.72	229.231	221.077	221.866	238.41	226.435	234.161	246.724	248.931	267.031	247.284	223.147	242.32	249.514	237.492	248.848	247.192	242.564	239.894	256.02	257.475	245.353	253.184	248.943	268.618	260.849	263.942	266.53	263.219	263.687	290.841	261.639	262.523	264.868	277.256	286.067	286.954	261.071	260.212	279.505	274.218	278.916	266.775	275.993	292.82	272.894	253.154	268.696	Sdha
ENSMUSG00000022551	265.496	238.334	232.357	237.412	243.054	250.754	258.945	244.231	281.316	310.181	263.13	222.547	278.885	295.599	277.64	275.134	328.982	315.599	268.295	268.876	278.969	266.673	251.187	243.808	232.471	249.752	213.654	242.81	237.319	252.762	247.108	242.629	223.033	229.509	230.078	212.567	275.324	267.52	268.605	267.711	252.792	267.162	279.537	247.724	257.827	247.69	218.132	245.315	Cyc1
ENSMUSG00000028639	230.199	235.264	232.047	240.116	234.784	227.695	258.828	287.928	255.085	244.285	270.786	258.54	275.718	244.792	240.328	250.874	244.464	246.022	260.18	257.846	267.558	248.369	239.807	228.112	240.591	244.41	270.787	251.94	243.952	257.872	279.76	263.333	217.495	232.348	258.145	237.686	273.457	262.278	258.586	258.05	224.526	235.068	268.796	255.459	246.044	231.782	234.457	259.126	Ybx1
ENSMUSG00000023019	254.353	232.758	204.912	246.292	243.807	230.545	240.223	216.697	270.106	249.841	244.088	245.183	278.543	288.563	239.947	235.817	243.72	241.389	245.718	250.372	248.481	251.239	248.539	274.978	210.952	258.672	208.98	231.126	255.319	254.934	285.398	300.949	245.096	263.818	229.069	195.796	247.196	263.717	276.13	272.398	236.147	240.34	262.068	240.808	278.987	268.109	210.937	268.315	Gpd1
ENSMUSG00000054452	251.876	219.065	196.066	219.662	214.692	208.515	223.994	262.06	258.959	261.378	276.168	258.382	286.433	248.556	234.292	250.13	281.724	274.578	247.309	258.872	271.091	256.605	253.98	249.379	231.219	247.772	255.414	251.822	220.167	251.83	252.629	218.408	211.599	230.133	247.751	224.483	277.541	266.316	254.355	270.006	238.607	245.074	278.83	259.802	243.376	218.503	219.514	252.334	Tle5
ENSMUSG00000063696	226.278	239.208	228.698	254.994	223.44	238.936	249.075	280.666	251.4	239.759	242.734	245.652	267.621	258.529	249.597	247.754	329.81	281.387	255.044	246.213	262.839	252.15	230.325	257.691	238.997	249.73	236.768	227.877	221.106	239.806	269.722	267.77	213.233	213.907	244.167	222.578	235.278	241.964	250.445	245.583	220.582	231.145	285.161	250.416	226.585	233.207	246.572	244.27	Gm8730
ENSMUSG00000036751	222.331	199.137	214.415	193.372	183.741	190.837	210.793	230.508	256.634	263.823	275.517	210.252	259.644	260.691	258.218	253.845	330.193	314.768	253.188	222.11	263.524	265.962	250.67	224.422	226.299	249.571	216.558	256.451	232.42	215.535	240.402	212.846	218.835	219.189	240.788	248.136	267.512	250.543	229.577	263.532	252.671	264.666	259.287	256.594	234.938	243.347	237.366	268.569	Cox6b1
ENSMUSG00000038967	245.35	252.4	252.075	265.988	249.117	226.471	284.27	265.224	236.667	242.375	223.464	230.912	241.894	238.878	237.305	249.342	272.603	264.035	243.056	260.574	252.476	245.54	262.038	258.669	229.361	215.539	265.002	225.892	222.189	241.575	255.805	227.175	214.113	230.116	230.307	236.081	234.322	236.823	241.549	244.701	229.641	218.361	253.573	240.602	222.144	204.895	246.842	219.4	Pdk2
ENSMUSG00000020456	239.388	248.263	252.057	264.006	263.432	241.595	282.862	257.414	222.042	245.036	237.354	223.162	229.39	234.256	240.929	250.865	211.226	236.677	252.388	248.804	243.918	236.729	258.385	261.325	235.55	211.748	244.434	227.356	222.909	232.902	240.96	236.207	216.681	237.933	237.21	234.209	245.086	234.221	237.89	237.737	226.36	232.642	231.075	243.421	231.599	229.987	246.88	221.205	Ogdh
ENSMUSG00000068614	215.376	322.74	155.912	129.737	318.728	457.327	181.505	43.536	498.038	408.567	73.3888	102.995	232.801	434.259	403.926	217.045	360.594	238.249	208.55	179.758	205.696	241.609	119.415	391.698	92.7987	467.727	83.0369	72.2413	356.949	235.059	120.947	247.379	179.456	169.667	58.3405	70.2419	104.156	560.094	238.008	211.786	239.091	244.346	295.766	146.232	351.731	412.961	94.9591	217.646	Actc1
ENSMUSG00000047419	228.709	245.653	256.45	251.744	275.155	229.99	289.623	281.934	211.951	229.315	221.553	221.297	229.645	196.509	220.673	245.743	185.443	188.462	230.916	238.688	228.374	231.581	261.219	262.406	257.185	224.426	282.167	265.719	231.933	224.343	254.884	239.707	234.633	238.298	285.375	269.617	227.101	210.177	225.49	251.119	216	214.401	218.916	240.739	229.257	185.843	248.801	224.088	Cmya5
ENSMUSG00000019505	205.29	226.96	228.113	198.533	237.92	221.883	269.858	267.998	205.244	216.432	247.08	218.839	242.774	232.771	229.663	218.501	278.168	273.266	267.689	240.542	262.428	235.491	225.254	237.371	222.258	196.235	238.65	207.859	221.731	225.993	241.036	275.504	204.593	203.35	219.016	257.154	250.796	253.883	253.498	230.38	233.49	209.955	248.778	218.472	228.599	247.944	258.407	218.019	Ubb
ENSMUSG00000026950	222.311	247.136	292.722	269.117	280.653	233.529	299.255	237.186	215.607	232.943	207.911	215.89	228.259	213.927	237.689	234.807	133.855	151.209	235.052	211.612	203.937	205.494	232.389	251.286	265.568	238.307	263.337	266.639	253.413	210.724	244.959	261.248	257.566	226.762	268.472	244.218	227.62	223.447	245.513	253.297	238.885	235.594	179.617	224.84	243.327	199.684	229.166	235.283	Neb
ENSMUSG00000044533	212.345	200.819	172.262	197.919	177.363	183.472	199.113	248.684	237.544	236.636	229.991	228.097	244.797	229.672	202.24	200.874	280.393	244.505	209.534	232.91	234.376	233.887	199.683	194.838	239.426	258.149	235.767	241.995	218.368	239.755	272.675	255.61	216.144	241.115	245.444	211.995	250.521	251.104	240.807	243.017	232.53	235.443	314.247	254.788	210.814	229.649	233.39	241.978	Rps2
ENSMUSG00000020821	222.602	205.89	183.834	218.584	202.372	191.358	221.814	260.396	219.882	222.299	231.161	235.455	232.172	211.214	201.511	226.842	220.645	207.135	214.395	241.925	241.746	226.329	258.849	250.051	233.137	215.645	254.936	234.463	216.429	235.183	263.238	227.038	213.863	231.605	239.03	240.788	247.537	238.396	235.622	235.293	219.527	212.952	254.525	238.058	215.445	190.864	254.567	224.085	Kif1c
ENSMUSG00000075307	195.532	205.024	237.102	201.308	237.788	252.482	246.751	229.319	204.864	204.542	231.745	184.063	208.318	200.555	208.947	209.706	233.244	212.811	245.798	206.689	221.189	208.771	206.919	244.375	247.671	238.982	228.84	226.893	230.932	233.365	246.932	280.369	237.747	224.569	256.765	250.622	224.41	222.453	231.432	219.847	221.044	233.932	226.71	214.791	244.8	274.349	249.663	212.569	Klhl41
ENSMUSG00000032399	207.33	218.444	219.745	231.945	206.988	215.081	241.395	247.668	228.266	203.571	232.8	228.104	225.425	224.186	218.655	223.151	244.407	233.718	230.478	212.848	226.172	218.054	209.932	212.344	222.59	229.063	231.71	229.26	226.12	218.826	246.385	243.872	222.929	222.305	235.594	226.883	225.918	224.067	221.422	227.803	215.225	212.339	259.638	227.282	231.086	225.18	248.079	237.098	Rpl4
ENSMUSG00000029432	208.807	195.126	206.076	189.115	207.024	200.734	211.726	223.814	223.426	239.306	231.966	202.865	218.167	217.472	205.435	213.771	209.763	223.258	212.138	227.237	228.259	214.736	222.736	216.919	226.217	228.321	238.195	233.435	230.472	238.008	233.679	253.237	218.787	230.282	231.377	236.738	261.151	242.313	240.129	240.026	230.96	237.143	248.396	242.623	242.49	243.401	217.364	244.252	Nipsnap2
ENSMUSG00000100131	234.076	189.961	154.019	122.062	149.041	103.01	140.734	153.193	177.907	299.494	178.105	173.862	302.878	171.868	260.389	139.181	96.6279	183.742	173.47	231.34	202.995	228.047	210.146	206.286	316.495	218.015	290.469	278.622	276.402	313.362	152.077	140.216	298.708	275.373	350.297	272.988	370.989	285.109	387.045	319.102	318.435	281.687	148.012	233.714	228.438	174.646	180.624	217.202	Gm28439
ENSMUSG00000052374	214.894	207.385	222.478	223.654	223.202	259.021	237.435	228.361	210.447	237.392	228.425	166.983	233.142	225.287	249.085	225.358	222.833	233.54	301.785	208.794	210.962	215.499	218.044	253.271	253.508	226.398	210.443	189.234	220.374	222.554	231.975	270.911	201.031	203.919	226.64	209.598	225.23	233.673	246.776	214.268	212.605	254.29	206.241	205.206	199.207	280.697	197.122	202.723	Actn2
ENSMUSG00000049422	230.937	201.247	188.083	197.675	188.722	204.56	209.657	236.856	247.611	251.222	248.511	217.905	255.177	222.264	217.533	241.003	308.219	285.04	226.084	243.753	242.192	229.842	251.921	248.854	197.726	209.796	198.224	212.445	193.825	219.211	212.657	212.086	189.092	200.268	207.281	199.162	241.558	227.851	219.344	239.075	219.189	237.866	267.032	230.218	206.309	214.458	165.738	212.983	Chchd10
ENSMUSG00000057863	204.836	166.427	163.729	163.619	157.984	154.012	169.343	247.323	236.233	218.873	265.702	246.011	263.524	222.388	208.895	211.162	254.879	256.459	222.815	214.514	252.065	223.476	207.545	188.81	227.959	231.806	212.306	253.57	213.983	208.387	263.495	211.418	199.718	202.023	240.023	231.567	259.542	253.812	223.074	243.979	243.238	250.589	274.487	254.649	203.959	203.619	186.567	265.804	Rpl36
ENSMUSG00000067736	197.12	402.256	707.425	395.32	154.507	135.718	135.584	104.332	108.983	166.107	194.89	132.719	194.748	136.603	102.744	179.051	75.0115	278.819	117.669	158.854	179.163	179.624	168.098	150.563	302.432	241.356	369.451	261.784	278.959	258.264	140.697	167.749	317.951	239.851	339.526	274.138	309.484	261.642	229.016	247.787	276.159	243.085	150.56	197.608	210.126	199.997	138.033	239.1	Gm10222
ENSMUSG00000032060	209.181	211.108	188.624	184.493	205.831	272.051	219.065	211.516	254.207	245.515	253.647	222.064	189.09	221.717	241.993	221.129	316.165	281.041	283.154	216.915	219.908	208.866	185.75	173.897	204.168	281.998	213.419	218.275	218.65	211.646	186.4	237.716	205.401	212.297	237.035	191.212	219.286	204.831	214.204	197.439	197.098	286.752	228.539	196.95	186.011	232.867	222.893	206.414	Cryab
ENSMUSG00000091478	193.96	211.353	205.414	188.946	192.09	206.005	194.694	216.839	222.428	228.969	212.345	172.77	216.655	244.875	228.829	227.818	286.964	282.453	230.158	209.411	262.463	235.61	209.647	216.432	229.718	229.982	186.083	216.682	201.679	222.982	226.895	205.95	177.735	171.117	191.718	209.006	227.671	228.769	220.276	216.738	210.312	212.544	241.876	216.935	196.105	217.538	162.707	233.555	Gm10039
ENSMUSG00000025651	213.871	198.408	198.547	197.979	206.801	207.493	221.078	212.199	219.311	251.737	202.889	182.657	220.117	223.423	221.102	220.296	281.726	264.432	219.959	217.234	221.087	223.281	206.603	203.511	196.471	190.671	180.838	200.271	190.571	204.448	214.49	189.084	180.435	190.348	189.157	183.416	210.588	201.942	217.698	220.319	203.537	209.579	229.01	197.795	205.028	195.771	188.132	186.395	Uqcrc1
ENSMUSG00000028081	177.111	218.426	221.683	216.07	173.314	201.657	211.116	206.789	213.498	186.38	222.358	216.882	213.203	214.237	213.528	210.354	262.185	239.538	213.077	188.894	205.895	192.848	188.108	190.475	202.191	213.378	203.74	216.619	207.709	195.617	206.713	215.283	203.632	204.787	211.283	218.591	203.082	191.942	196.928	197.706	198.129	207.399	235.721	210.886	190.758	195.466	199.168	218.293	Rps3a1
ENSMUSG00000018770	189.02	190.642	182.323	177.247	178.912	185.229	190.533	173.254	208.988	229.388	208.902	173	210.769	226.322	215.235	210.689	280.423	262.519	206.886	190.113	200.258	192.963	186.444	192.133	212.623	214.706	178.74	207.86	202.723	199.616	209.324	190.177	187.858	193.507	186.607	195.622	234.056	212.75	204.664	217.718	217.167	225.099	219.671	202.412	204.391	212.065	166.412	216.387	Atp5g3
ENSMUSG00000003072	214.874	193.041	175.651	195.511	184.849	186.597	197.776	207.13	224.057	239.614	211.559	192.227	228.831	223.48	213.951	219.635	304.269	261.672	220.612	218.368	232.297	212.307	207.416	216.277	182.548	189.457	178.287	190.936	169.032	202.667	204.042	176.551	165.513	177.28	176.844	172.716	202.968	198.511	199.926	211.309	194.196	203.657	235.743	195.849	180.604	174.638	178.366	189.156	Atp5d
ENSMUSG00000023092	195.817	168.365	272.092	199.346	169.47	222.468	200.379	163.961	228.41	231.547	226.572	132.653	237.076	214.989	265.845	233.544	218.131	233.534	346.135	172.152	185.687	158.247	180.077	194.096	271.83	293.488	162.494	174.757	180.685	161.595	167.129	153.305	208.567	171.282	221.805	203.584	176.523	158.987	194.236	159.021	226.99	330.952	157.686	159.849	177.84	178.967	135.033	168.631	Fhl1
ENSMUSG00000031461	194.813	201.504	232.494	198.975	214.845	232.847	220.261	191.379	187.516	192.338	177.602	163.194	206.686	208.352	203.861	196.391	172.872	170.143	212.816	192.494	205.64	182.436	210.796	268.177	187.518	191.973	175.098	182.79	192.122	187.748	221.81	242.363	193.009	189.039	189.118	190.705	182.146	196.363	218.22	202.546	184.325	192.791	192.894	203.07	215.213	243.277	203.683	194.631	Myom2
ENSMUSG00000000171	200.596	196.352	170.248	190.293	180.915	178.319	172.542	180.014	209.916	229.244	209.59	181.598	215.676	220.882	207.227	219.807	264.729	240.25	220.268	209.083	199.73	193.457	185.412	166.836	182.106	198.308	168.375	187.15	182.456	185.594	190.449	190.799	184.363	199.759	187.822	170.505	204.354	198.398	201.834	200.011	193.028	219.787	206.311	188.326	199.847	200.431	172.915	214.651	Sdhd
ENSMUSG00000063457	181.87	171.898	167.468	188.85	147.667	168.293	177.257	212.777	213.496	189.171	214.73	215.089	221.909	207.181	195.849	185.516	257.821	242.022	190.262	183.751	227.767	198.905	183.526	164.505	189.586	198.882	193.602	200.259	183.403	184.698	212.329	204.961	177.889	176.556	198.081	201.775	216.165	201.057	203.565	202.287	190.27	199.821	241.621	216.912	175.315	177.196	187.312	209.662	Rps15
ENSMUSG00000074218	159.293	133.489	111.852	121.3	114.751	126.93	122.751	181.466	188.74	210.768	221.95	152.746	236.255	203.743	192.273	189.531	255.107	238.988	199.293	169.207	231.304	200.241	143.657	154.124	226.022	214.858	170.618	208.315	201.448	201.943	212.055	226.21	197.785	184.832	201.678	218.916	252.692	240.648	197.687	248.204	226.701	221.116	207.074	226.108	210.762	256.094	179.096	251.008	Cox7a1
ENSMUSG00000031059	176.913	153.353	159.117	150.936	147.487	149.219	165.014	194.785	208.07	218.275	203.44	182.959	214.704	210.412	180.722	189.44	242.224	227.999	188.639	195.317	225.619	199.925	183.451	188.021	190.472	202.759	188.152	210.251	187.402	195.278	212.707	187.214	171.392	182.171	194.066	200.147	212.603	203.879	189.377	222.006	205.913	203.253	224.655	207.041	185.097	191.419	181.563	201.664	Ndufb11
ENSMUSG00000027447	187.654	156.361	178.082	173.341	146.502	166.513	166.136	198.373	207.672	197.566	189.292	204.268	194.638	183.014	181.894	192.786	248.615	238.846	183.276	204.549	216.053	207.684	177.094	177.661	202.402	216.658	196.502	190.062	192.454	198.476	178.024	189.116	194.451	170.843	182.727	195.822	198.128	215.358	172.764	188.702	223.739	189.678	222.8	208.929	174.803	191.734	183.662	177.305	Cst3
ENSMUSG00000020153	203.65	185.105	188.901	193.288	174.728	174.41	183.295	209.33	211.723	215.925	199.561	183.042	206.676	202.086	194.199	210.32	285.679	255.681	200.776	215.6	227.028	197.523	197.231	192.228	184.109	176.558	180.178	179.605	159.773	182.095	195.063	162.57	142.857	167.449	157.082	161.8	213.968	196.433	192.571	197.097	188.727	192.943	215.14	188.86	167.46	155.602	176.442	183.682	Ndufs7
ENSMUSG00000029632	167.905	157.667	166.867	150.834	144.754	130.37	153.854	171.211	194.718	202.968	208.491	173.319	197.888	185.967	184.206	194.968	234.449	222.634	177.751	184.784	210.41	182.936	178	169.216	205.01	210.024	184.426	210.555	202.103	180.163	194.958	185.736	201.07	193.321	208.853	214.286	218.819	207.312	192.458	216.614	205.278	220.975	221.341	201.588	194.152	196.018	149.811	224.385	Ndufa4
ENSMUSG00000020163	168.681	115.846	102.964	115.229	111.676	106.615	110.298	185.353	195.462	228.744	200.777	166.572	214.357	175.147	147.741	152.477	209.211	208.788	161.488	193.544	222.196	196.976	156.779	154.265	232.024	228.482	205.265	220.776	176.155	213.449	231.746	196.623	183.609	187.532	203.724	217.623	250.605	231.082	219.059	234.301	234.009	220.778	250.902	233.019	192.302	196.627	173.844	221.24	Uqcr11
ENSMUSG00000101939	232.715	78.2948	172.99	85.6641	108.442	100.767	207.503	206.6	82.2499	216.116	165.439	153.443	232.648	143.98	146.557	275.902	323.374	276.568	139.836	163.797	222.595	167.016	253.481	96.1526	244.471	244.762	227.635	246.451	179.307	154.167	205.943	107.805	184.958	267.105	289.871	316.61	276.22	193.374	151.715	304.531	175.861	196.523	163.409	185.29	162.831	102.096	141.224	178.574	Gm28438
ENSMUSG00000024049	182.538	186.345	216.385	194.289	205.272	194.803	241.607	210.881	175.835	181.924	174.438	157.289	198.615	174.953	173.807	188.191	158.674	158.841	192.987	185.551	190.68	177.154	201.146	218.972	187.655	180.455	193.455	179.949	182.169	186.655	214.156	190.293	182.092	182.271	205.022	204.087	192.492	191.123	204.627	198.753	174	181.491	189.15	193.3	199.853	168.979	211.404	193.437	Myom1
ENSMUSG00000018566	197.48	198.489	180.574	202.384	184.882	174.309	196.242	187.1	196.081	195.894	191.617	180.004	189.99	180.446	186.299	207.94	210.646	202.81	191.708	196.65	199.755	180.469	185.834	179.518	172.914	168.361	177.029	170.299	167.686	187.8	193.844	170.781	177.628	190.595	183.957	183.528	190.425	181.329	192.849	195.971	192.517	197.974	208.971	207.633	195.866	172.57	185.476	190.1	Slc2a4
ENSMUSG00000004655	174.558	177.323	193.108	191.83	163.429	173.375	203.932	195.747	191.887	174.704	156.846	188.494	192.836	178.755	180.91	225.511	147.322	179.15	180.944	172.769	192.951	171.936	187.031	116.483	165.493	146.034	203.148	161.489	169.507	206.712	166.816	145.729	200.263	190.345	200.997	215.304	205.04	216.432	190.869	240.968	188.804	194.18	220.336	253.794	202.108	161.754	251.758	209.832	Aqp1
ENSMUSG00000035530	165.92	180.178	202.57	169.155	165.603	152.175	186.086	228.725	172.785	169.396	192.334	170.489	174.488	164.957	172.722	206.333	248.904	221.872	191.753	185.572	204.624	179.372	200.125	176.294	189.963	175.633	218.665	200.775	180.617	173.29	198.237	167.719	177.128	168.413	207.008	229.523	181.878	168.943	165.636	186.539	184.39	179.244	203.22	217.956	164.924	154.533	215.36	187.184	Eif1
ENSMUSG00000020321	178.538	188.303	195.316	181.235	177.105	188.745	190.694	173.211	179.113	207.781	203.504	161.007	181.702	201.67	193.498	198.729	256.434	231.244	210.013	179.334	185.841	182.579	169.918	159.004	175.643	181.152	163.441	194.143	177.548	182.069	181.693	170.617	174.802	181.425	173.572	165.691	194.054	178.314	194.125	172.951	174.472	210.814	197.3	175.225	174.573	182.35	165.156	184.619	Mdh1
ENSMUSG00000001604	181.895	173.967	182.352	184.366	164.547	158.145	207.761	199.33	188.573	195.164	185.514	193.412	198.673	187.115	174.942	187.052	217.522	201.006	174.421	202.654	206.473	192.88	201.174	190.313	169.612	188.96	175.925	181.878	174.993	170.85	200.047	170.515	168.01	176.179	190.208	186.115	198.525	192.33	175.714	183.77	184.93	167.387	207.666	196.771	169.825	156.623	179.047	183.583	Tcea3
ENSMUSG00000009863	178.953	164.135	177.695	164.731	175.146	162.61	188.042	193.552	187.472	208.03	201.638	162.049	191.111	192.91	188.025	190.565	233.833	225.965	202.462	185.341	201.409	197.984	161.457	149.196	173.502	181.477	175.378	182.045	179.131	201.574	196.946	173.82	156.183	176.436	175.66	177.006	195.82	185.603	179.6	193.71	173.12	189.015	209.203	189.166	181.33	182.045	182.057	185.507	Sdhb
ENSMUSG00000028788	177.025	196.752	181.941	183.749	195.233	191.043	185.977	153.646	167.936	170.25	160.474	172.946	174.976	185.08	177.02	188.004	186.596	181.124	187.421	173.62	174.631	167.826	168.106	187.721	194.756	196.874	187.195	198.217	196.196	182.978	199.156	195.585	196.194	191.918	193.151	186.374	176.068	193.184	185.114	205.806	178.637	183.707	189.493	175.016	204.179	203.15	175.223	191.702	Ptp4a2
ENSMUSG00000027288	179.011	196.835	194.927	190.172	205.817	178.157	216.256	192.426	164.032	176.295	167.908	178.462	186.432	164.314	176.232	186.695	121.808	127.314	179.548	176.03	171.251	170.653	192.723	185.074	198.669	179.496	203.244	204.041	195.15	189.692	196.877	186.889	187.513	200.438	220.037	206.833	192.455	186.124	184.082	191.161	182.545	174.649	167.659	185.67	185.071	165.866	200.257	184.413	Zfp106
ENSMUSG00000062077	189.231	167.593	148.015	166.034	165.633	159.752	177.78	211.037	182.467	178.314	170.772	169.736	180.361	160.913	159.641	173.401	203.562	190.766	179.318	190.076	185.241	174.605	192.975	192.42	179.947	168.743	176.142	189.036	165.481	170.687	200.666	171.965	182.66	172.718	196.817	179.65	191.241	186.422	190.974	208.189	189.902	190.472	231.744	189.895	182.977	157.32	187.282	182.9	Trim54
ENSMUSG00000025190	175.949	195.305	168.745	182.953	164.476	165.564	180.475	160.557	175.737	194.564	177.203	177.763	173.257	184.042	172.111	186.88	230.707	214.821	192.83	190.857	185.476	173.29	179.09	158.26	181.742	176.65	174.832	174.57	176.923	196.642	184.841	153.052	160.036	202.811	167.07	168.227	195.703	177.656	188.228	173.146	176.654	211.906	187.923	173.457	174.367	160.801	152.4	178.334	Got1
ENSMUSG00000005628	164.268	166.723	185.114	165.993	159.526	169.096	193.093	172.262	178.072	182.764	176.195	176.472	172.972	177.582	170.919	186.31	236.357	201.929	169.175	189.165	191.419	177.796	179.94	162.929	181.554	185.681	179.333	183.25	171.909	159.947	184.76	182.357	191.768	177.714	187.158	181.423	184.992	171.515	178.332	190.337	173.933	181.479	197.219	183.373	179.125	164.016	165.025	180.083	Tmod4
ENSMUSG00000046480	186.73	173.079	157.14	177.194	169.691	149.633	188.034	181.076	177.841	190.741	166.419	185.555	167.03	161.091	160.57	172.388	184.996	176.578	173.816	194.687	185.661	179.774	194.477	160.313	185.219	191.229	190.654	193.563	194.062	190.089	192.92	153.322	183.726	196.169	188.148	179.687	188.034	180.936	183.214	184.688	176.555	170.062	196.344	178.355	173.96	134.636	188.73	163.4	Scn4b
ENSMUSG00000036278	178.778	141.719	143.121	167	149.02	142.563	159.714	204.552	182.361	191.439	189.519	189.688	195.989	169.039	166.47	169.255	232.32	212.033	163.912	186.752	204.467	183.725	183.771	192.622	180.085	173.298	169.032	183.7	161.544	174.555	197.899	176.881	162.103	159.324	172.264	172.084	187.476	182.68	187.387	181.776	174.389	177.318	215.476	195.501	167.941	157.438	167.347	175.219	Macrod1
ENSMUSG00000020722	169.187	175.008	180.506	167.421	168.496	175.143	185.095	191.51	179.097	171.477	164.237	178.83	161.898	157.851	161.711	173.027	233.261	204.45	171.002	189.433	188.947	171.23	175.827	222.329	177.601	184.6	167.109	176.411	166.638	144.48	200.659	213.86	176.055	158.442	196.222	184.928	164.268	165.084	181.884	165.725	169.805	158.113	184.535	165.755	148.291	162.494	163.809	147.341	Cacng1
ENSMUSG00000026202	186.316	192.79	189.363	170.963	188.42	203.264	201.703	155.04	203.548	198.506	129.621	148.2	157.82	168.276	181.618	196.97	246.427	195.852	182.822	200.274	174.638	185.315	156.799	154.429	177.889	161.445	178.343	182.493	173.46	158.199	185.254	162.838	164.661	164.859	173.422	143.801	167.939	160.038	157.188	172.287	165.702	183.664	204.735	174.969	155.829	144.233	166.35	172.034	Tuba4a
ENSMUSG00000026407	173.798	188.377	201.049	191.506	194.741	175.25	226.314	203.718	164.346	165.288	161.402	182.432	168.24	162.829	159.258	178.384	105.877	128.296	173.283	185.543	175.576	174.42	191.677	193.847	184.84	176.687	194.034	183.776	174.646	184.442	177.199	177.255	171.493	180.097	196.555	195.039	175.255	176.854	176.024	169.177	162.528	144.396	166.471	176.448	160.884	148.931	178.589	162.561	Cacna1s
ENSMUSG00000026895	166.877	136.372	122.537	138.679	118.039	128.604	136.057	164.883	170.366	190.445	191.357	163.903	197.05	177.485	154.177	160.418	226.003	199.642	172.49	169.897	190.113	177.117	173.478	163.56	179.555	189.483	156.044	187.25	171.851	186.468	183.341	169.945	159.221	175.604	167.924	171.812	208.43	193.636	191.497	187.856	186.2	194.325	211.641	187.737	177.499	176.643	164.651	197.395	Ndufa8
ENSMUSG00000014294	156.842	132.87	122.718	128.548	121.748	135.544	140.152	178.321	178.003	168.468	184.097	156.97	199.274	178.05	155.858	167.379	229.25	210.89	159.706	161.739	189.373	168.804	162.308	177.769	176.834	185.555	172.678	189.918	169.831	173.903	201.21	179.372	166.231	163.938	171.278	174.672	212.017	200.641	193.285	197.756	185.545	188.482	213.671	212.674	163.719	165.161	151.909	183.432	Ndufa2
ENSMUSG00000030401	170.788	182.218	176.779	187.695	164.133	161.693	197.299	177.296	186.888	170.69	154.521	177.233	167	171.843	179.269	187.4	240.224	208.117	175.706	185.742	180.791	172.548	169.282	173.998	161.515	167.153	174.513	166.508	158.019	161.41	182.373	156.324	155.73	160.692	161.596	158.427	162.704	176.833	171.29	171.128	171.511	161.301	204.107	170.89	156.661	135.703	155.346	154.851	Rtn2
ENSMUSG00000075232	175.682	162.069	162.708	159.422	150.684	111.123	169.258	149.911	176.793	180.528	147.224	172.911	139.091	136.651	147.615	182.359	238.111	206.13	174.963	180.468	188.833	160.597	144.772	97.7309	191.488	200.919	169.113	209.731	183.122	153.556	176.245	63.9544	258.355	202.879	181.975	210.605	197.145	147.862	187.566	215.081	177.552	224.363	200.673	168.391	180.294	68.6667	152.247	174.58	Amd1
ENSMUSG00000038615	169.943	155.795	142.683	159.526	165.955	164.714	171.846	187.42	156.349	164.91	167.871	146.003	165.442	162.343	156.897	167.47	173.065	163.143	188.398	174.645	174.504	171.137	181.987	200.456	179.679	160.718	178.257	178.656	170.767	179.06	190.039	200.012	168.828	171.931	179.539	179.904	188.018	170.13	182.083	168.306	154.985	164.157	174.719	161.736	162.458	169.949	188.258	153.472	Nfe2l1
ENSMUSG00000026489	169.973	155.434	149.311	166.908	165.865	144.538	192.97	196.273	158.447	192.183	196.347	160.818	165.19	161.173	165.449	169.04	189.403	192.29	180.798	189.648	174.901	187.675	183.096	148.498	174.103	162.702	182.511	175.227	164.24	185.021	182.987	156.77	138.455	160.083	170.069	170.864	186.364	164.223	177.489	161.328	157.035	174.094	179.964	180.128	155.154	147.498	176.695	158.711	Coq8a
ENSMUSG00000040694	165.954	187.396	164.446	166.138	150.447	153.228	173.195	160.12	188.662	175.181	202.248	150.438	215.37	189.572	175.685	181.762	186.594	185.339	185.187	171.128	184.937	160.96	174.019	182.018	151.166	176.476	139.584	156.398	163.1	152.592	164.78	165.835	162.449	153.08	154.661	146.334	171.67	174.672	184.373	175.806	168.173	169.376	181.048	161.899	168.182	167.145	141.593	173.464	Apobec2
ENSMUSG00000024381	170.825	161.217	154.727	163.655	161.568	174.347	166.412	170.096	179.107	178.693	159.109	165.921	166.147	167.27	166.267	160.966	242.665	194.899	171.898	176.789	183.18	174.308	166.823	168.091	167.283	175.452	168.584	171.699	165.581	156.361	183.113	172.594	162.589	166.056	163.132	155.39	156.555	155.223	174.028	168.063	153.9	164.028	181.002	159.277	149.297	153.385	154.389	152.095	Bin1
ENSMUSG00000003970	157.913	143.204	131.513	157.29	129.279	152.413	144.536	193.081	171.743	161.226	178.535	175.291	175.632	176.641	159.995	163.348	211.835	183.066	162.481	160.777	166.595	169.144	157.584	168.846	158.588	163.961	156.828	160.155	153.408	164.35	187.193	174.802	146.9	151.674	161.829	163.754	162.188	162.631	165.53	161.992	160.226	163.065	204.793	184.594	157.743	157.415	159.158	175.661	Rpl8
ENSMUSG00000029020	172.799	170.275	177.602	182.365	168.437	162.876	194.911	169.578	158.912	173.839	156.272	152.183	169.094	158.761	161.267	166.143	159.441	159.145	168.516	172.361	169.875	160.998	179.052	184.218	168.939	160.432	151.62	163.7	159.993	166.05	180.947	161.251	156.849	165.955	164.597	160.436	172.334	164.499	168.186	165.065	151.208	154.501	163.296	160.475	149.386	143.484	154.302	149.993	Mfn2
ENSMUSG00000020029	160.475	157.817	156.58	163.241	183.597	157.18	179.358	157.071	151.452	167.923	170.227	176.145	176.379	157.214	157.26	160.759	164.329	158.953	178.792	156.516	166.103	176.767	182.996	166.466	163.598	154.052	162.996	184.458	157.646	165.617	188.443	150.934	144.585	170.711	158.999	169.209	162.495	165.395	141.429	170.87	154.128	151.499	169.938	150.391	176.462	139.072	162.49	176.125	Nudt4
ENSMUSG00000005683	165.302	163.991	165.072	157.986	170.695	166.578	173.671	152.803	163.083	176.679	157.354	142.28	161.925	168.526	161.923	161.102	161.1	177.866	168.095	165.95	166.336	160.924	169.213	175.625	166.187	171.267	148.283	160.181	166.025	161.89	163.261	164.518	161.317	169.169	163.512	157.942	171.127	163.982	167.418	165.185	155.848	165.019	155.245	164.057	169.391	162.764	150.379	156.999	Cs
ENSMUSG00000040048	149.722	156.555	139.834	152.84	131.922	138.476	141.651	153.73	168.587	175.302	167.419	140.925	169.715	176.567	160.596	161.533	217.32	203.149	178.441	157.447	167.642	153.255	147.087	149.874	166.837	171.902	145.145	161.862	157.676	165.295	168.047	154.769	149.612	158.254	149.757	146.367	187.7	167.554	164.694	159.222	152.371	176.753	190.498	165.783	152.001	156.595	130.063	169.664	Ndufb10
ENSMUSG00000020390	143.707	169.085	167.809	146.733	149.26	138.701	164.259	148.256	157.232	162.135	153.745	147.604	144.46	149.407	149.481	175.28	188.853	170.697	155.253	154.676	152.905	143.697	147.34	135.038	162.437	162.99	166.457	164.066	162.11	158.049	165.84	144.561	166.158	163.467	182.966	179.152	160.282	168.033	160.127	174.164	164.656	174.644	177.669	170.406	170.654	146.331	162.775	172.028	Ube2b
ENSMUSG00000064340	211.736	118.944	140.177	139.153	208.174	116.063	147.91	200.559	123.475	164.765	163.707	162.305	121.771	113.374	121.19	153.097	176.571	168.885	150.451	184.709	143.605	155.146	137.178	139.452	211.732	166.438	199.759	197.903	137.079	189.824	137.072	122.81	166.794	201.178	255.666	206.762	167	144.786	156.685	197.544	123.427	175.826	139.352	128.139	148.573	120.786	164.819	163.962	mt-Tl1
ENSMUSG00000030884	156.632	152.597	170.84	145.94	154.265	150.124	167.355	149.03	158.424	182.562	162.951	136.702	167.58	170.059	164.687	166.279	154.744	175.073	159.017	162.287	158.792	158.356	142.614	136.134	154.014	160.161	144.21	156.885	158.946	155.551	159.061	153.415	158.569	167.134	165.422	156.363	168.79	156.291	169.319	170.626	159.119	175.386	158.683	155.736	170.379	164.502	142.149	158.607	Uqcrc2
ENSMUSG00000036427	149.923	154.486	169.769	163.645	157.548	164.496	173.998	158.898	156.795	151.823	145.878	143.301	163.119	160.485	154.936	151.476	165.751	160.674	161.913	160.938	166.044	156.138	163.475	200.991	148.795	158.565	149.866	150.384	149.368	161.739	173.592	181.628	146.5	148.614	151.741	148.151	151.726	162.035	157.984	159.694	153.921	148.225	166.846	159.486	152.581	176.257	144.768	147.886	Gpi1
ENSMUSG00000022215	161.33	145.251	127.85	150.034	131.365	134.47	128.107	148.533	184.114	175.172	162.901	165.647	177.802	171.33	162.719	159.326	205.243	189.455	160.395	167.036	169.039	167.538	155.844	168.315	144.578	159.63	140.606	151.542	138.847	160.838	149.979	161.619	140.356	148.584	153.219	140.021	169.598	159.847	178.016	162.207	146.342	156.146	193.617	159.892	149.601	145.448	133.33	144.979	Fitm1
ENSMUSG00000030057	142.79	147.131	162.423	153.425	143.412	141.008	154.706	164.794	146.723	148.389	154.534	148.135	149.869	147.078	141.534	155.776	187.011	158.066	159.038	155.706	155.89	148.276	151.164	145.21	165.26	155.406	161.394	161.502	149.942	140.233	171.613	153.862	171.81	153.818	174.305	176.935	155.153	156.755	154.314	167.157	154.591	172.555	178.118	162.645	157.423	151.194	168.684	163.65	Cnbp
ENSMUSG00000037916	151.372	126.939	123.007	134.571	136.288	132.272	141.733	165.329	156.162	163.097	162.707	139.217	164.674	153.476	148.009	152.174	190.066	182.915	153.477	158.614	166.925	160.881	159.657	156.824	154.661	140.172	147.518	156.348	144.417	160.817	170.992	159.86	138.077	149.67	153.695	157.795	169.121	161.004	156.013	161.51	159.292	156.519	173.513	163.811	161.064	155.984	156.198	155.597	Ndufv1
ENSMUSG00000027022	138.562	170.225	176.062	141.438	178.784	162.749	176.102	144.057	142.808	149.592	137.62	143.304	146.649	148.62	148.323	155.924	127.176	121.734	161.067	141.071	141.18	141.52	149.382	136.509	154.242	163.722	156.447	177.444	158.07	163.654	153.046	147.126	163.793	166.088	189.543	187.746	160.037	160.51	170.265	165.736	139.154	166.101	160.555	148.716	158.309	133.169	154.956	153.264	Xirp2
ENSMUSG00000014606	156.08	153.155	146.093	153.772	147.209	145.801	159.91	156.768	159.382	169.936	155.745	139.943	156.798	163.063	152.779	164.709	210.218	193.698	163.724	161.81	172.204	155.978	147.294	142.646	150.364	149.313	137.919	145.367	145.706	159.282	160.255	143.677	130.926	154.489	144.687	138.883	161.517	148.327	158.233	151.139	142.955	160.696	158.192	145.385	151.039	140.8	145.999	153.18	Slc25a11
ENSMUSG00000041801	184.365	120.325	127.55	140.033	141.681	150.166	136.383	182.816	146.724	175.069	156.27	128.986	176.908	138.696	152.981	176.265	173.183	195.03	181.38	158.187	147.346	145.83	154.417	188.522	158.179	110.599	108.538	105.261	104.839	147.97	144.488	158.173	139.244	121.418	142.611	154.308	171.944	163.038	153.178	183.088	178.588	180.726	186.644	166.362	153.394	157.071	151.89	142.923	Phlda3
ENSMUSG00000019370	161.368	139.268	119.584	139.281	129.19	121.611	135.152	153.13	172.357	155.085	138.346	165.068	146.058	144.437	148.679	149.949	176.814	173.988	141.94	176.248	167.223	157.875	153.77	134.967	164.177	169.321	168.293	166.848	150.195	145.264	160.174	133.626	162.914	162.163	155.501	150.961	158.166	163.055	152.426	163.903	165.522	161.866	178.473	154.611	152.715	121.126	146.033	151.245	Calm3
ENSMUSG00000044894	136.936	105.989	106.311	106.639	102.936	106.716	117.294	158.074	163.145	167.978	175.767	133.119	168.789	162.879	146.247	142.78	184.386	181.851	142.701	149.595	171.137	165.382	134.956	138.187	160.531	156.074	146.689	167.752	143.309	162.779	164.586	144.164	137.332	142.949	160.419	159.467	177.419	170.922	163.43	183.455	167.515	167.334	183.227	164.777	146.058	154.327	126.066	167.367	Uqcrq
ENSMUSG00000041548	147.625	133.231	130.102	131.684	153.336	168.383	144.724	152.183	148.694	154.498	167.111	159.015	146.9	155.92	141.592	152.983	200.188	178.505	172.662	168.707	176.688	156.552	148.076	162.802	150.449	166.199	141.237	150.396	159.666	137.991	148.084	151.599	153.317	151.427	132.101	140.074	131.384	134.682	139.774	136.73	137.971	150.228	157.039	144.197	140.164	152.844	151.986	146.486	Hspb8
ENSMUSG00000035242	145.16	140.549	135.214	148.899	136.882	145.354	158.347	171.048	158.789	150.152	160.709	152.778	163.822	155.143	150.364	156.868	202.2	179.007	153.441	158.34	152.915	158.991	150.395	160.512	137.275	150.077	144.485	135.883	133.888	142.826	169.58	164.951	136.168	125.453	137.484	131.295	143.783	148.603	155.14	148.548	145.146	148.444	176.313	151.517	144.813	145.419	142.499	139.699	Oaz1
ENSMUSG00000015656	158.647	146.916	126.923	116.186	165.025	170.144	145.314	146.578	170.846	175.552	146.94	135.336	136.267	165.353	174.896	166.977	182.416	164.016	189.554	134.928	139.372	138.197	112.101	138.007	157.397	148.096	143.857	148.318	159.109	153.569	145.578	159.68	145.2	146.007	156.856	118.333	145.436	136.518	116.316	139.362	144.807	165.76	147.272	129.599	160.696	194.311	173.23	144.578	Hspa8
ENSMUSG00000067719	127.559	143.866	155.34	135.1	122.982	144.002	143.363	134.425	142.476	144.969	137.282	120.932	145.128	166.041	164.512	154.741	231.603	214.818	159.408	123.4	161.571	131.256	132.192	116.928	166.971	161.158	124.927	176.403	158.419	126.254	152.176	127.911	156.737	131.558	148.453	138.449	165.567	149.828	150.181	169.309	163.147	164.252	162.351	136.647	148.917	153.869	142.456	158.592	Gm10221
ENSMUSG00000020307	170.767	155.598	137.675	150.493	137.286	123.094	141.512	151.879	157.072	162.018	153.852	158.233	166.396	142.5	138.42	155.33	203.866	185.892	146.999	157.272	166.182	153.093	143.751	146.808	127.942	141.065	151.027	155.507	122.886	136.945	143.061	105.17	138.531	145.361	142.765	143.859	149.36	150.232	155.001	158.227	148.305	154.27	190.537	160.805	135.671	112.391	143.538	147.228	Cdc34
ENSMUSG00000001891	138.08	163.834	181.265	155.639	148.55	141.394	143.307	125.798	134.367	144.645	123.714	119.899	131.91	129.03	152.178	166.175	162.087	170.772	159.53	142.501	136.849	121.673	133.216	135.112	167.731	137.617	145.978	151.469	141.249	144.85	152.662	147.953	170.542	170.59	190.251	179.398	146.964	134.729	148.904	150.977	164.763	179.419	151.764	145.118	145.477	146.085	140.817	148.035	Ugp2
ENSMUSG00000061462	146.975	131.804	127.055	140.563	145.038	133.413	151.459	167.127	134.938	138.735	139.432	136.295	149.772	132.127	126.726	143.52	74.5494	92.9547	141.146	151.101	148.247	142.797	170.129	182.86	158.594	145.273	177.35	151.419	145.915	164.748	159.572	169.677	143.246	155.925	166.315	170.13	172.242	174.491	159.991	150.145	141.321	134.021	130.191	158.234	148.849	145.389	183.439	149.678	Obscn
ENSMUSG00000027499	146.599	163.588	148.79	149.875	144.181	124.872	148.824	130.917	144.121	153.356	141.306	154.314	122.248	137.122	138.896	149.296	138.77	139.324	146.013	146.081	139.825	134.601	127.945	110.046	163.366	170.426	170.371	177.455	166.076	141.018	151.562	130.989	168.372	176.808	165.78	166.79	145.487	135.569	146.273	145.455	151.073	161.033	146.237	146.801	148.164	121.924	132.057	150.162	Pkia
ENSMUSG00000031447	139.757	145.711	151.769	146.004	153.779	132.549	158.665	156.768	143.938	144.429	145.451	142.851	138.361	138.552	143.177	154.092	165.006	161.06	147.841	150.748	151.239	146.307	148.923	137.556	137.877	139.595	157.723	157.157	141.265	145.772	150.497	139.038	153.916	143.367	153.068	164.988	137.866	138.36	145.755	145.452	147.372	138.85	156.42	154.439	145.127	127.7	150.084	141.137	Lamp1
ENSMUSG00000015837	147.179	124.162	128.583	129.395	140.569	143.624	137.883	152.655	134.976	140.507	116.661	127.444	133.869	116.435	129.79	151.17	161.062	150.702	144.357	152.875	142.496	145.589	152.389	171.327	157.861	128.912	147.517	135.446	134.531	140.69	157.859	165.976	148.178	132.221	160.22	163.489	153.273	151.902	144.816	158.729	155.487	146.729	175.203	152.254	143.083	154.885	171.251	141.537	Sqstm1
ENSMUSG00000030554	130.093	128.855	127.406	125.38	140.954	139.314	144.815	157.638	127.922	134.922	137.113	140.195	134.386	125.674	126.121	138.762	100.617	105.011	138.781	145.174	143.687	141.086	165.232	179.969	154.423	137.512	160.672	161.334	143.529	146.725	171.504	160.991	148.207	148.661	178.796	180.422	147.375	141.391	147.007	143.225	134.29	129.797	144.137	144.429	153.069	144.664	164.998	141.879	Synm
ENSMUSG00000024914	133.694	104.999	101.498	114.74	101.049	97.916	108.745	135.131	153.601	137.897	137.202	140.543	142.913	138.849	118.763	134.803	191.155	153.468	123.376	145.314	161.36	143.47	130.219	134.56	157.153	170.43	149.622	156.029	145.617	145.741	173.967	137.821	148.946	150.912	156.778	157.358	170.071	161.98	149.632	157.734	153.857	165.676	185.425	167.098	144.754	118.675	132.687	159.117	Drap1
ENSMUSG00000032643	123.002	98.5193	133.17	111.394	125.046	156.385	150.81	119.167	114.551	127.646	131.546	88.8969	182.102	124.424	119.977	145.349	147.287	145.622	150.753	125.995	124.924	156.093	163.016	219.357	134.152	146.952	145.481	125.712	141.125	198.955	157.336	165.085	125.405	127.55	140.53	147.95	193.021	172.739	158.85	186.913	132.463	131.482	161.167	142.684	159.759	153.155	129.521	132.901	Fhl3
ENSMUSG00000070493	145.245	120.189	127.069	124.795	117.523	127.196	130.016	147.166	160.2	151.812	164.165	141.358	160.564	147.062	148.719	146.485	200.463	174.87	147.792	147.134	161.637	137.575	137.217	135.933	133.981	144.51	131.498	140.192	129.058	136.029	149.088	151.302	131.635	123.983	139.615	136.538	151.202	145.063	146.415	145.332	150.095	144.955	164.088	139.664	138.22	143.185	128.732	148.029	Chchd2
ENSMUSG00000027406	141.178	124.855	127.499	122.977	130.954	120.804	138.509	143.735	149.363	159.082	152.618	129.288	150.739	150.619	148.79	151.756	172.503	164.016	142.066	142.571	154.993	146.231	145.763	131.918	140.57	137.779	131.855	143.79	134.889	138.175	139.172	127.375	134.403	134.263	138.698	147.874	153.958	145.742	146.106	158.452	152.247	150.177	154.092	151.13	149.232	132.315	128.106	149.338	Idh3b
ENSMUSG00000027602	136.446	118.411	119.098	144.163	117.186	113.032	154.109	183.889	144.625	145.382	141.334	144.462	159.174	131.428	129.914	149.172	174.789	158.903	137.825	148.658	162.778	146.274	148.719	165.49	130.328	133.054	152.178	133.155	122.072	143.562	159.211	136.632	127.497	130.082	138.295	137.065	141.069	149.483	144.179	164.648	144.285	132.085	173.504	157.186	123.489	130.21	131.322	142.925	Map1lc3a
ENSMUSG00000020585	141.123	136.584	138.013	129.856	127.221	128.184	129.492	128.384	145.174	145.086	141.439	140.622	136.22	134.376	138.153	144.933	160.511	151.43	138.7	141.896	138.913	133.695	119.783	117.336	151.836	157.064	144.999	151.611	149.705	146.856	141.443	135.231	150.557	153.685	146.177	150.415	140.9	137.119	143.614	138.197	149.12	149.816	146.459	140.931	144.386	136.307	118.009	143.185	Laptm4a
ENSMUSG00000032279	134.893	147.615	143.966	140.978	137.454	136.275	147.006	116.533	133.921	140.538	130.906	118.773	140	144.214	141.968	137.92	149.177	143.324	140.744	132.184	128.317	125.726	121.333	127.183	142.718	145.194	121.334	135.825	143.261	144.466	145.397	145.441	137.903	142.804	142.324	130.302	152.948	145.995	150.41	144.928	137.466	154.666	146.776	135.35	150.725	152.504	115.475	146.966	Idh3a
ENSMUSG00000071644	135.247	139.41	132.989	139.396	136.234	150.825	150.1	138.281	141.843	131.594	137.522	129.314	143.545	147.002	146.637	134.536	173.134	152.469	148.389	127.506	137.651	135.509	128.416	150.037	139.858	154.765	130.534	139.987	132.376	133.265	150.135	145.762	137.058	134.169	129.192	123.445	132.182	137.175	149.106	135.863	136.044	133.948	145.539	125.794	134.724	139.759	127.117	131.466	Eef1g
ENSMUSG00000038393	111.97	116.398	105.26	158.037	161.036	130.016	103.603	116.335	119.532	176.234	145.607	191.19	107.059	156.287	134.123	173.798	156.03	137.362	152.314	139.949	160.923	132.627	161.68	99.0827	185.546	198.379	149.76	178.145	180.593	166.599	200.744	116.741	107.307	150.731	153.774	127.861	130.82	136.377	130.279	70.3347	123.645	107.479	100.142	104.43	124.918	104.625	108.339	127.982	Txnip
ENSMUSG00000061904	136.556	144.977	144.961	140.136	135.01	138.673	154.999	127.01	135.593	148.077	136.762	116.076	138.786	148.421	145.098	148.149	181.353	170.822	141.259	132.638	132.457	130.159	134.342	133.741	129.713	132.172	117.937	132.934	131.617	131.38	133.664	124.953	129.128	130.539	129.888	123.283	137.936	129.532	139.411	137.286	129.95	142.944	144.48	131.457	133.333	136.085	120.328	132.049	Slc25a3
ENSMUSG00000030409	148.789	134.123	113.602	145.361	153.878	154.346	155.767	157.653	141.098	139.759	157.732	126.857	155.405	152.685	121.661	135.856	155.491	136.921	138.381	136.242	139.981	150.281	138.915	157.736	115.188	122.052	113.218	117.508	126.664	135.603	134.53	144.649	99.659	130.817	111.351	111.634	139.151	137.961	144.213	129.001	110.925	124.553	141.103	130.521	144.873	149.062	140.597	134.864	Dmpk
ENSMUSG00000020483	137.057	112.352	80.9465	104.812	113.764	110.801	103.391	122.712	126.014	134.716	132.384	130.457	127.851	120.24	111.399	115.4	150.027	125.04	121.923	135.005	149.671	139.119	135.463	153.062	152.712	149.219	147.428	148.134	147.104	152.118	160.504	156.287	136.81	158.834	152.404	150.72	163.858	146.493	141.081	143.962	137.988	137.376	153.382	138.532	136.869	142.95	133.03	145.928	Dynll2
ENSMUSG00000031299	132.974	118.613	131.521	124.059	128.406	120.658	133.036	129.329	123.129	146.522	133.823	117.222	133.738	129.324	131.198	125.988	104.906	123.078	127.789	131.871	136.905	127.3	130.336	133.867	141.268	136.027	135.949	136.727	139.544	139.735	143.981	143.21	137.419	139.141	146.247	147.54	151.157	142.724	139.726	153.79	146.442	139.955	130.334	141.723	153.895	149.98	134.714	139.875	Pdha1
ENSMUSG00000000088	131.053	116.611	114.863	114.182	111.216	117.449	123.728	125.687	138.078	149.049	146.177	121.828	148.046	139.889	133.022	136.127	177.336	161.61	134.106	126.715	135.367	130.256	130.205	128.298	134.431	141.958	119.614	138.247	130.258	134.996	146.185	133.933	133.749	131.107	131.851	122.529	150.644	139.951	140.544	141.036	139.87	146.932	155.906	135.722	132.234	135.325	108.689	144.141	Cox5a
ENSMUSG00000031782	129.87	128.647	128.842	121.663	128.19	126.344	135.37	126.986	145.325	150.909	137.352	124.171	139.241	141.729	140.832	143.513	145.49	152.252	142.523	140.213	146.345	136.825	129.837	123.558	124.347	126.361	118.053	129.902	127.785	134.116	135.023	124.549	119.838	136.902	128.034	131.998	137.832	134.24	137.869	141.345	131.589	136.192	143.685	133.93	133.331	133.328	117.283	130.41	Coq9
ENSMUSG00000003865	143.181	147.482	155.988	153.132	148.997	147.625	166.472	141.167	125.527	135.134	138.237	117.112	136.452	131.901	133.435	133.596	136.265	135.425	146.902	129.241	129.012	132.537	133.823	145.309	123.708	115.302	114.969	119.926	116.17	130.559	136.028	131.601	120.195	125.036	135.658	121.84	135.514	125.947	140.82	127.471	121.987	133.516	130.416	127.527	131.819	132.907	122.589	119.689	Gys1
ENSMUSG00000067274	117.23	139.718	145.818	148.091	133.034	142.841	164.894	142.136	132.835	124.121	128.448	123.685	137.767	137.662	133.425	137.086	170.074	158.929	141.326	127.363	133.223	126.687	119.675	128.252	128.756	134.834	128.177	124.638	127.991	122.742	140.032	143.649	119.263	123.87	129.592	119.301	123.631	128.244	122.586	130.401	120.163	120.627	149.046	131.256	117.699	127.525	114.493	134.824	Rplp0
ENSMUSG00000039914	132.683	131.11	129.659	131.327	125.94	111.936	122.818	118.392	126.182	145.19	148.122	128.599	141.001	124.665	127.996	142.652	153.103	159.41	137.84	131.27	140.185	130.039	133.667	141.47	116.855	121.547	133.876	127.855	114.877	129.514	122.276	114.349	121.658	126.297	122.569	126.247	142.816	132.599	129.862	140.61	140.634	143.029	148.619	138.079	130.326	120.756	131.403	132.845	Coq10a
ENSMUSG00000017778	107.852	103.067	101.547	93.3249	89.5477	88.2943	102.268	105.615	126.542	122.813	131.885	105.836	141.054	137.961	126.177	124.378	170.377	167.83	128.265	102.173	137.437	110.697	108.186	95.0435	164.881	151.803	121.837	153.014	130.206	128.494	141.078	143.034	130.749	126.847	142.282	148.416	177.95	164.427	132.211	152.577	161.768	152.883	146.114	142.535	134.768	138.752	126.731	157.737	Cox7c
ENSMUSG00000034055	130.437	121.268	132.867	125.55	145.942	126.36	134.889	127.081	129.166	133.059	115.526	125.821	120.895	120.088	130.983	139.902	110.782	114.358	128.054	130.115	129.041	127.061	136.746	144.062	137.212	123.631	139.353	133.157	128.29	126.216	141.139	120.047	144.6	134.071	148.845	143.798	127.044	133.642	124.989	155.228	142.596	132.261	118.193	134.12	149.823	113.855	135.773	127.55	Phka1
ENSMUSG00000059895	120.365	104.823	123.508	125.559	114.218	94.43	140.365	213.537	103.514	113.37	128.079	104.626	124.469	110.536	105.593	134.537	145.336	135.525	118.813	130.259	140.597	124.8	139.128	119.717	134.072	105.409	157.478	122.926	108.771	152.822	162.43	124.596	106.396	123.15	145.426	155.004	142.865	127.871	130.626	136.923	111.486	119.38	166.586	174.22	116.935	92.5629	206.693	132.167	Ptp4a3
ENSMUSG00000030996	114.125	112.697	117.442	117.203	120.141	111.367	130.507	131.387	118.173	118.863	126.482	111.849	132.156	125.615	113.135	122.038	136.16	126.598	126.548	139.382	128.587	123.136	139.398	142.785	131.454	129.681	123.144	130.642	131.365	135.637	138.315	157.206	138.566	121.878	130.225	132.662	155.541	144.26	144.159	133.633	125.292	121.99	152.154	128.288	123.138	122.91	131.462	127.434	Art1
ENSMUSG00000026185	162.962	123.688	100.714	134.59	155.052	143.286	123.812	132.795	168.1	140.098	159.382	163.62	126.689	144.487	165.862	118.587	107.439	119.006	106.009	127.831	138.484	138.011	104.219	127.519	119.937	154.58	132.801	103.87	144.723	111.851	88.9269	133.286	146.917	136.407	91.4775	90.6853	113.109	131.898	112.804	107.865	140.435	113.53	102.229	106.095	142.522	131.037	121.172	118.173	Igfbp5
ENSMUSG00000027887	141.944	146.915	114.323	133.341	128.172	125.772	119.575	100.537	158.648	147.787	109.627	138.441	134.422	143.263	138.199	131.761	142.781	135.819	142.638	138.1	134.684	128.704	123.586	141.754	118.906	154.248	116.654	124.359	132.697	119.446	124.344	113.981	127.143	145.437	108.746	95.8442	108.966	131.013	130.98	124.034	117.641	125.876	129.615	103.466	118.083	107.212	102.786	111.848	Sypl2
ENSMUSG00000037852	123.892	119.98	116.208	116.841	122.17	119.406	123.787	117.795	138.051	132.37	108.663	134.167	109.728	120.367	117.51	126.737	151.508	131.562	108.979	141.603	134.746	132.468	123.584	129.455	127.368	138.189	128.185	137.567	125.068	122.695	135.255	119.854	129.261	125.581	123.359	124.662	123.294	132.415	136.987	130.257	130.535	138.171	136.742	130.47	126.713	116.912	113.897	122.547	Cpe
ENSMUSG00000007891	130.088	125.303	127.922	125.325	124.149	124.829	132.056	145.232	130.304	126.655	120.54	116.319	127.422	120.641	129.086	143.688	177.308	156.292	139.993	137.569	133.547	128.327	132.066	130.675	115.247	111.416	122.055	116.09	118.444	114.402	124.353	113.79	119.502	111.517	121.633	121.361	119.263	121.39	129.118	120.992	125.799	128.298	140.739	123.584	113.138	106.503	129.192	115.411	Ctsd
ENSMUSG00000061518	120.516	80.3925	70.9974	76.8221	73.3215	69.7039	80.0131	118.57	131.185	137.838	136.855	110.923	143.98	121.326	112.111	103.565	133.99	135.758	105.843	124.844	145.665	136.066	123.947	122.155	147.602	140.068	125.808	140.452	132.288	133.631	149.797	127.134	130.026	130.394	141.26	136.842	164.526	150.124	139.369	150.301	145.269	146.286	162.2	146.588	138.828	129.34	97.7639	145.875	Cox5b
ENSMUSG00000048277	125.574	129.391	120.635	137.454	120.455	120.645	137.25	144.563	137.023	125.746	122.571	125.499	120.12	122.074	130.243	137.113	180.479	146.811	131.635	144.845	138.881	124.862	134.066	133.068	120.413	121.855	134.326	121.614	117.421	114.83	131.561	111.57	122.263	122.45	121.471	119.331	120.002	114.194	121.566	116.653	124.531	119.562	138.708	122.958	105.101	97.8653	126.609	109.614	Syngr2
ENSMUSG00000041028	116.698	119.033	131.712	116.992	118.822	111.905	129.894	119.894	115.051	123.614	129.034	116.309	126.798	120.918	119.851	120.731	111.789	114.944	118.28	120.234	121.825	116.576	129.165	122.339	128.432	127.802	133.271	129.13	123.548	126.035	122.666	123.343	130.564	126.673	136.591	144.756	131.622	124.957	126.792	136.62	131.942	131.291	125.462	135.512	138.59	128.084	121.402	135.39	Ghitm
ENSMUSG00000038375	130.507	132.788	101.609	115	126.946	126.625	118.832	111.647	124.046	134.835	128.256	124.708	132.924	130.723	127.292	123.908	133.481	133.075	140.354	122.719	126.896	125.729	123.599	135.237	121.71	130.307	110.284	126.932	123.685	135.033	118.04	116.326	122.659	138.929	115.817	114.849	128.631	129.478	132.64	138.658	119.674	133.597	114.9	106.515	133.56	133.941	98.0143	117.984	Trp53inp2
ENSMUSG00000028964	110.61	106.831	108.208	104.521	100.223	110.619	114.229	117.032	131.646	121.122	119.515	121.58	121.551	121.388	118.579	122.038	153.915	139.932	121.644	134.753	127.194	121.565	119.541	126.762	121.361	132.564	118.19	132.987	114.85	116.102	142.348	124.399	119.767	110.638	127.813	127.276	130.08	138.047	129.078	132.996	119.898	131.975	144.608	130.709	126.674	120.75	119.018	128.899	Park7
ENSMUSG00000019528	113.526	123.7	129.98	120.114	120.574	101.536	126.803	130.839	120.256	117.427	112.265	116.022	113.017	105.302	112.754	134.652	122.978	128.211	124.989	129.465	128.657	118.233	124.963	116.71	139.606	126.643	143.218	130.111	125.352	126.917	136.74	98.7349	135.282	125.841	144.644	156.833	124.538	119.728	115.64	121.196	128.237	125.086	136.045	128.212	112.836	89.6575	124.15	117.479	Gyg
ENSMUSG00000000563	110.645	120.92	124.291	116.233	115.523	112.875	122.832	104.121	117.406	127.794	122.254	98.306	122.507	127.993	126.805	125.182	154.007	145.561	126.445	114.54	118.259	112.416	111.888	107.64	122.631	128.108	111.83	124.775	124.812	121.746	124.092	120.383	124.943	123.163	128.463	123.386	134.396	125.374	127.113	128.09	125.465	132.916	133.845	121.801	128.411	129.325	113.167	134.938	Atp5pb
ENSMUSG00000039891	116.029	116.724	132.966	114.588	123.122	106.394	130.254	124.99	110.669	115.561	116.16	111.971	112.801	109.8	107.32	131.328	80.0671	94.44	116.316	118.545	118.215	111.539	124.773	114.791	127.497	121.572	136.385	133.313	124.354	130.653	125.751	130.71	129.352	130.033	146.746	156.195	135.537	127.224	120.206	127.342	120.891	121.302	115.351	139.845	121.262	118.514	146.97	126.039	Txlnb
ENSMUSG00000037266	107.946	104.421	118.118	117.696	110.956	105.453	137.443	121.357	114.068	98.9702	122.85	118.37	122.577	113.695	122.488	137.971	99.9703	95.4273	110.279	128.457	116.982	110.297	132.538	147.758	104.963	130.636	146.905	116.894	119.881	118.146	123.515	134.817	119.17	110.586	112.229	126.97	129.789	139.736	119.375	139.712	126.745	123.237	115.045	145.056	125.712	120.951	141.9	133.393	Rsrp1
ENSMUSG00000031231	96.7257	108.829	104.489	91.3208	91.239	95.1731	98.2005	95.9645	115.81	120.827	126.831	100.116	130.928	125.837	129.027	116.88	137.09	142.428	112.706	101.514	127.81	114.326	110.676	107.864	135.234	138.18	109.775	132.065	122.603	114.378	123.466	125.619	123.275	114.888	133.012	130.201	146.459	137.385	125.048	129.587	138.711	144.444	132.377	132.995	125.316	138.304	84.9859	143.677	Cox7b
ENSMUSG00000001027	121.656	132.885	128.954	135.827	129.984	109.984	140.169	127.23	115.58	114.45	116.544	123.225	116.78	113.369	113.591	121.024	83.6849	94.7244	120.357	133.644	125.823	123.182	139.041	126.906	127.537	114.194	129.925	122.784	123.516	116.321	126.578	110.506	124.962	128.594	125.711	131.092	121.828	117.7	123.165	116.073	113.285	101.711	107.957	115.217	113.585	93.163	121.302	108.7	Scn4a
ENSMUSG00000036199	112.324	82.1057	71.9426	86.6101	82.4651	82.418	84.4186	119.217	130.674	124.995	124.495	118.652	131.361	114.013	109.984	114.709	157.577	142.466	103.107	118.686	131.204	123.869	127.621	129.924	114.293	119.526	112.564	133.733	119.817	116.365	139.313	128.708	115.638	111.091	117.052	123.795	131.374	136.076	129.737	141.234	133.855	130.248	145.17	129.706	132.086	114.198	111.779	130.575	Ndufa13
ENSMUSG00000055027	115.68	117.05	116.66	113.441	124.172	120.918	125.183	112.294	125.385	123.447	118.168	114.052	119.367	125.045	116.826	121.397	118.937	112.554	120.986	116.659	118.004	114.973	107.581	105.936	115.261	122.229	106.39	118.033	118.397	122.706	123.482	126.479	113	127.797	121.996	118.359	121.446	118.447	131.452	122.263	103.488	124.875	122.43	121.237	127.397	120.827	119.326	123.167	Smyd1
ENSMUSG00000034566	104.554	93.3127	98.0038	92.4806	92.9402	96.471	98.5393	85.3612	110.335	121.092	122.92	103.059	121.883	125.625	113.162	109.009	174.001	140.905	120.1	102.706	121.803	111.006	94.3058	97.1361	123.874	128.722	103.709	136.994	100.72	119.939	131.959	126.261	121.935	117.462	122.68	137.096	141.27	127.295	125.969	124.212	132.453	138.27	139.995	126.757	128.831	138.805	109.733	139.857	Atp5h
ENSMUSG00000020849	115.424	127.31	122.716	121.016	113.429	114.912	125.735	111.176	118.001	117.109	106.521	112.204	103.683	113.945	118.242	119.321	140.709	127.614	122.164	118.894	116.277	107.745	108.649	108.731	123.122	127.086	122.633	120.032	120.651	114.502	120.406	107.988	125.18	126.615	116.685	121.223	116.72	117.589	111.647	124.102	117.006	132.737	124.777	115.41	119.766	102.849	119.566	116.785	Ywhae
ENSMUSG00000026688	113.501	101.128	102.42	105.688	96.3512	95.8609	111.506	127.35	118.591	128.299	122.965	108.901	117.888	109.305	115.005	121.154	160.531	151.573	120.415	116.217	123.084	116.984	110.478	102.275	121.27	117.625	118.564	119.848	109.268	109.329	131.81	121.64	118.481	112.819	125.784	126.666	122.572	107.997	114.392	118.862	121.471	123.141	146.047	119.371	107.419	118.997	110.87	120.184	Mgst3
ENSMUSG00000028416	111.152	100.524	112.65	114.183	99.5782	103.324	120.444	129.505	119.052	123.093	126.274	113.915	130.194	111.82	105.302	118.259	129.902	124.233	115.952	120.384	127.12	117.524	116.942	118.685	115.517	117.078	121.404	112.162	109.078	121.252	129.373	119.876	108.259	113.466	121.666	122.113	128.708	123.154	118.934	126.963	115.52	114.205	136.447	117.249	116.926	112.993	110.631	116.373	Bag1
ENSMUSG00000078812	120.068	115.923	101.727	116.57	104.425	104.562	112.815	116.822	122.128	117.396	107.239	117.627	117.63	117.644	114.211	119.737	152.152	144.001	118.819	114.743	120.05	112.378	106.997	113.334	120.641	122.161	124.507	118.346	114.396	118.569	132.052	115.537	115.201	119.635	114.804	119.261	119.854	121.786	121.249	119.616	117.428	117.775	133.355	116.467	107.116	106.806	107.687	115.822	Eif5a
ENSMUSG00000029472	103.583	115.716	119.637	125.866	121.189	116.326	142.149	134.495	108.169	101.011	117.537	115.117	112.777	115.175	108.612	117.33	116.057	108.417	120.187	117.364	115.561	111.902	125.998	130.185	101.931	107.563	121.573	114.941	108.589	118.714	127.555	128.392	104.184	109.648	118.973	118.298	118.507	115.363	118.548	113.647	97.778	102.78	126.77	122.078	116.189	115.038	128.849	115.522	Anapc5
ENSMUSG00000024099	106.527	115.157	116.78	104.974	103.921	110.248	121.249	102.594	112.676	122.446	113.498	99.5279	116.461	117.336	119.424	114.195	155.486	139.725	116.096	108.572	115.562	111.363	103.569	97.1573	118.456	123.278	107.119	125.243	118.516	113.158	123.673	110.401	120.273	123.39	123.512	116.704	127.199	117.418	116.533	121.235	115.507	128.024	123.129	119.183	114.396	120.658	95.4067	124.012	Ndufv2
ENSMUSG00000067279	148.383	131.131	157.266	139.408	145.639	146.347	188.755	193.415	155.164	165.15	128.474	120.907	124.521	171.586	202.526	154.807	116.257	121.533	103.348	95.2572	122.937	114.101	78.3201	75.929	47.1867	62.1969	68.8573	74.9649	61.5657	52.132	63.6213	54.1028	67.4281	64.1104	53.8724	60.9255	52.6509	53.0687	73.4214	149.055	115.933	122.421	134.396	211.743	158.397	120.773	194.663	169.17	Ppp1r3c
ENSMUSG00000031672	115.073	110.635	125.501	116.02	116.43	115.81	123.672	117.542	115.121	134.585	116.838	103.411	118.35	116.614	119.244	117.712	123.78	135.409	119.308	121.494	121.401	116.848	118.939	114.23	117.597	114.494	111.868	113.711	111.562	118.752	117.021	109.232	104.584	111.385	113.381	106.772	118.637	114.249	114.99	123.437	111.715	113.465	125.774	118.235	113.425	110.061	103.5	110.78	Got2
ENSMUSG00000063882	99.1212	102.575	110.402	97.868	97.0679	107.04	111.022	102.048	120.343	116.564	125.725	96.1945	121.347	125.867	130.852	117.845	169.28	148.57	122.081	110.493	118.813	110.799	102.084	94.1585	111.79	118.936	101.434	122.524	114.373	100.692	122.842	120.927	111.056	109.022	121.168	118.708	119.575	120.585	118.313	123.4	115.541	128.445	125.641	124.156	111.177	123.36	101.686	133.537	Uqcrh
ENSMUSG00000045983	118.329	104.773	99.0169	108.463	112.573	106.385	112.508	126.604	111.104	114.15	112.893	108.781	111.186	106.713	104.335	110.909	101.138	99.6573	111.971	116.429	116.179	114.589	128.662	132.314	113	111.463	120.011	118.85	115.565	118.543	129.677	116.991	117.243	118.728	125.963	124.821	120.295	118.745	117.958	122.195	116.406	113.543	120.094	121.942	123.237	112.156	131.675	112.823	Eif4g1
ENSMUSG00000037710	109.493	107.49	111.093	99.7782	102.724	105.19	108.204	111.464	129.562	117.396	127.756	109.902	120.976	125.196	117.991	124.602	161.808	142.919	119.802	126.974	119.023	111.833	109.882	106.717	110.07	114.786	105.05	117.154	108.315	106.376	119.866	105.46	102.697	109.168	107.556	107.103	117.928	114.511	112.722	109.058	114.334	120.524	128.572	118.915	109.666	107.291	109.919	119.763	Cisd1
ENSMUSG00000036181	105.69	110.824	98.5027	108.683	110.394	114.164	101.546	108.333	114.314	117.755	113.662	103.316	128.571	126.659	110.946	113.002	144.174	126.579	120.626	124.06	116.075	105.071	117.181	113.84	104.21	122.381	107.345	108.023	108.329	124.052	118.191	113.154	108.624	109.949	106.317	113.313	125.233	136.341	116.453	119.13	114.674	110.304	133.007	109.737	103.665	111.524	115.806	107.614	H1f2
ENSMUSG00000038205	117.261	114.285	115.281	106.746	113.406	93.1417	113.124	103.56	113.806	108.294	95.8856	121.445	96.3861	104.809	106.493	114.869	91.8339	101.544	110.58	126.502	122.979	106.538	120.57	97.2493	114.146	123.957	124.923	124.69	128.051	117.747	117.221	92.5458	133.921	131.267	123.505	137.71	116.947	111.52	114.7	119.985	115.379	116.523	111.955	127.437	110.52	84.2018	119.677	120.883	Prkab2
ENSMUSG00000004951	121.258	103.735	90.4357	97.1314	110.234	141.748	101.93	118.576	155.099	133.746	114.314	121.638	110.614	117.42	123.74	123.26	190.73	132.011	173.671	119.733	109.308	103.637	91.8901	119.94	99.9059	115.183	107.286	95.4384	88.4433	99.7695	92.8099	115.009	89.1641	99.4192	90.0616	79.6905	88.381	103.054	98.2791	101.367	106.086	150.179	126.118	109.031	102.031	136.274	122.413	106.694	Hspb1
ENSMUSG00000026853	116.825	112.004	115.922	118.024	122.438	113.201	137.355	130.044	116.37	123.397	116.382	109.706	120.728	121.223	119.692	127.278	114.626	121.867	119.147	119.353	118.657	113.379	119.389	113.988	111.56	102.496	109.52	107.626	104.426	109.01	107.098	100.157	101.433	104.03	110.884	110.125	114.484	109.217	111.978	118.982	103.26	106.543	114.594	111.566	107.542	94.8853	115.239	99.7861	Crat
ENSMUSG00000026003	110.19	91.571	116.338	95.6576	106.433	96.322	115.894	129.057	95.6853	123.888	113.178	85.798	98.5173	110.168	100.193	108.256	109.992	129.238	100.863	94.4046	103.379	99.5518	105.345	88.9423	125.52	102.211	107.022	115.829	101.912	122.34	110.861	107.927	103.519	118.136	137.334	142.1	134.126	112.21	119.972	122.401	111.896	127.242	131.39	131.057	120.655	106.921	134.223	114.884	Acadl
ENSMUSG00000075706	101.287	104.849	97.9408	109.185	95.3815	97.0626	115.394	116.419	109.903	105.45	112.538	104.079	110.092	105.415	105.033	106.628	139.991	133.737	108.877	111.661	124.654	110.392	97.4018	97.9855	118.274	108.687	112.132	119.568	107.918	105.567	120.039	120.075	108.642	104.987	105.931	113.58	119.97	119.939	118.451	110.294	120.797	112.908	137.507	121.488	95.7796	116.287	104.965	108.484	Gpx4
ENSMUSG00000024997	103.463	100.787	106.913	103.061	99.7764	106.633	111.133	108.656	109.833	114.359	121.016	103.079	114.87	111.259	112.756	116.269	132.498	123.536	112.918	115.166	115.683	97.9176	100.727	101.178	114.507	106.905	109.827	115.142	109.873	116.299	113.595	104.68	107.351	111.283	116.846	123.005	110.569	115.441	102.793	118.502	115.211	115.814	119.172	118.972	118.518	106.824	107.462	110.811	Prdx3
ENSMUSG00000114515	101.513	100.859	85.9262	89.652	128.674	125.997	105.425	119.723	97.3709	116.219	135.74	113.437	132.328	124.579	111.646	112.745	88.2157	88.3865	116.277	116.99	112.473	121.616	129.762	151.857	90.1708	89.812	95.7954	116.344	99.9407	112.078	138.259	139.064	103.563	101.287	142.217	101.127	103.759	99.285	127.041	116.644	99.4754	99.6702	92.7182	99.484	127.9	118.731	104.449	102.834	Aldoa
ENSMUSG00000001508	112.496	111.624	119.202	116.477	112.944	117.731	128.814	116.927	116.056	113.89	100.859	111.278	109.799	115.517	119.456	118.197	140.131	122.249	116.053	118.029	118.27	118.688	113.762	128.449	107.339	110.114	109.68	103.875	98.5808	103.228	109.671	105.504	104.712	98.7157	102.842	99.7277	103.663	111.346	110.34	110.906	110.244	108.113	120.193	98.8116	101.295	101.345	99.9203	99.5449	Sgca
ENSMUSG00000051747	105.006	124.26	142.38	129.046	133.823	117.779	141.529	111.288	102.136	110.437	99.1538	103.457	108.607	106.157	112.581	110.306	65.5899	73.8259	106.796	98.2469	94.8582	98.492	106.758	114.452	121.709	116.964	120.971	122.223	120.762	102.472	107.741	120.659	117.045	107.841	124.906	116.315	106.641	106.318	118.665	121.722	109.207	109.526	93.9775	109.487	113.85	92.9479	109.756	110.728	Ttn
ENSMUSG00000024359	112.752	109.919	108.831	103.572	106.215	106.879	105.527	102.841	108.133	113.652	104.877	93.3675	104.51	109.555	107.956	113.115	109.572	106.865	111.996	106.498	108.274	99.1772	107.05	97.6178	113.945	108.323	105.151	114.209	115.894	108.348	118.119	108.882	115.086	126.057	127.045	117.154	121.807	110.691	110.564	110.486	108.197	124.325	113.586	111.073	116.503	111.855	114.807	115.816	Hspa9
ENSMUSG00000024962	120.268	115.107	105.004	118.759	117.871	98.4988	110.495	110.533	104.506	134.59	127.084	116.823	132.225	112.482	114.652	111.389	138.078	134.607	116.107	108.617	111.353	111.501	115.956	118.645	92.5879	96.6987	111.224	106.469	90.0784	101.528	104.644	84.8831	90.8839	107.372	101.3	88.3546	115.322	112.302	104.858	123.412	104.442	105.167	123.379	112.726	106.226	94.3743	109.516	103.186	Vegfb
ENSMUSG00000016528	115.405	112.867	107.068	111.475	105.532	101.181	109.631	116.126	102.855	115.832	107.03	100.585	115.644	107.738	106.204	102.823	120.778	122.991	122.404	109.985	105.09	106.899	117.99	125.291	107.507	108.921	112.339	109.125	102.999	114.568	122.482	112.873	100.407	108.951	109.241	105.186	115.934	109.328	111.829	111.794	99.7954	103.82	124.878	108.021	102.295	101.284	115.801	105.058	Mapkapk2
ENSMUSG00000068699	124.813	107.805	111.984	100.548	113.899	135.46	115.479	114.819	121.435	121.001	98.807	89.4558	114.006	102.099	118.671	109.4	74.9731	84.6319	192.024	104.417	103.242	102.87	112.235	130.197	116.816	103.247	103.84	99.0279	95.9037	96.347	98.5445	111.439	94.2108	98.6689	109.829	100.068	92.1939	99.6585	109.199	104.475	97.806	136.221	98.0834	106.636	104.541	117.884	121.305	93.2988	Flnc
ENSMUSG00000043683	117.158	112.652	104.36	115.335	108.747	100.97	117.104	121.29	113.557	111.798	107.816	109.834	106.801	101.992	102.563	113.933	108.971	107.265	107.159	119.554	123.838	110.938	109.127	94.7562	97.4222	99.595	112.925	107.551	95.09	108.31	110.937	88.631	97.2928	109.653	109.35	108.946	108.179	105.303	113.812	109.005	95.7906	103.191	122.777	114.005	97.907	85.0665	111.325	100.194	Fem1a
ENSMUSG00000022186	100.056	103.498	108.347	96.2226	114.571	100.259	105.767	92.2963	101.292	122.658	97.5523	90.3097	94.2935	101.337	101.544	109.456	102.511	108.839	104.738	106.678	105.144	107.198	108.598	89.132	105.899	111.448	121.703	112.76	113.593	116.751	113.131	88.6488	104.689	117.302	114.482	118.496	115.726	100.021	101.639	108.95	101.738	109.222	107.243	106.884	116.142	98.2734	98.9463	107.333	Oxct1
ENSMUSG00000002010	104.259	91.1681	99.2555	93.8932	100.209	96.8634	110.508	104.228	112.227	117.061	112.845	98.1892	112.319	112.336	110.525	107.962	121.053	121.02	105.867	111.033	111.319	106.789	105.589	99.2308	99.7416	103.429	96.89	102.847	100.739	101.768	102.293	93.9727	99.2366	98.0358	110.46	107.145	117.107	109.199	101.266	112.324	113.253	114.793	109.027	112.023	106.152	95.0977	91.5324	103.084	Idh3g
ENSMUSG00000027868	126.654	123.695	114.173	119.78	104.28	100.269	125.804	103.98	101.569	101.095	94.8639	101.113	102.323	96.1053	100.036	105.877	103.388	96.5007	91.6232	101.726	104.527	93.2965	98.6349	92.549	106.132	113.322	100.636	102.736	101.364	84.8888	100.459	80.2949	127.064	119.755	106.774	108.546	105.71	105.249	112.696	102.1	122.126	113.855	119.479	106.267	115.672	90.3546	96.4603	102.832	Tbx15
ENSMUSG00000031987	107.612	110.573	96.8579	111.191	103.9	94.7895	107.517	115.806	99.0582	103.712	108.028	105.168	109.269	101.814	94.7995	106.772	116.572	112.894	107.65	102.966	104.949	104.74	110.314	105.322	102.26	99.2384	108.366	107.181	100.023	110.744	112.42	94.0455	96.1978	110.281	106.259	106.165	110.542	105.206	109.903	111.937	98.3193	99.1928	107.22	101.406	103.182	88.8154	105.835	103.805	Egln1
ENSMUSG00000068220	98.5099	102.047	98.2568	99.9726	103.872	111.426	111.301	100.436	109.19	104.281	98.1798	104.918	104.121	104.645	97.5818	104.428	150.365	144.967	112.314	116.199	115.857	106.123	87.6217	89.2663	101.956	111.625	92.6567	104.999	95.5462	101.695	100.374	111.427	107.586	102.741	101.94	106.653	110.89	103.332	107.961	103.55	108.13	106.214	116.081	96.3346	88.8733	114.653	67.4449	98.7819	Lgals1
ENSMUSG00000012848	93.0044	113.01	117.004	111.757	92.9966	101.866	119.718	117.618	110.011	93.8782	107.009	109.003	110.335	111.705	108.382	107.325	154.676	128.418	111.756	102.593	114.489	104.787	94.6504	91.998	95.3211	99.283	97.4796	104.821	99.783	98.0269	108.647	98.5381	93.6534	91.5094	98.2083	100.256	104.908	99.4102	102.762	97.8162	98.3041	97.4176	125.226	106.342	90.033	88.8785	95.492	106.412	Rps5
ENSMUSG00000021520	81.9014	83.7445	98.194	84.8042	87.2995	69.9903	71.6756	67.3377	90.8472	91.8964	97.6703	83.8608	106.328	98.3281	94.3143	86.4342	134.576	127.133	105.671	96.3723	98.1037	68.5865	97.6628	84.1183	127.952	129.468	106.478	101.735	89.9557	98.638	118.606	118.921	118.566	118.647	120.637	130.36	147.972	115.424	125.045	98.3201	138.386	134.087	120.361	106.24	115.274	110.414	96.2318	119.007	Uqcrb
ENSMUSG00000019787	94.834	121.566	129.155	107.117	116.625	106.642	131.39	99.8741	86.7698	93.6008	89.5183	100.206	97.2497	97.2714	103.085	110.388	116.243	96.1624	105.405	95.2803	96.0803	97.121	109.502	114.203	112.671	115.683	115.77	112.165	113.3	94.114	107.079	101.195	116.804	101.263	119.534	122.094	100.885	96.7983	100.717	101.648	98.5181	92.48	85.802	91.5988	96.7344	81.6148	98.9349	104.696	Trdn
ENSMUSG00000001175	100.79	99.2611	97.3943	90.3406	104.726	94.358	99.0991	99.5978	120.522	116.435	101.564	113.152	100.492	109.585	109.871	111.576	114.973	110.975	111.933	110.696	112.323	106.618	99.6683	92.1759	117.697	111.407	118.473	117.989	107.47	101.103	113.415	83.1205	103.293	124.605	96.4271	100.431	85.5901	92.1466	89.5519	99.3211	90.3224	96.0801	97.1823	92.899	98.2095	76.3179	95.7287	103.834	Calm1
ENSMUSG00000080893	87.8194	114.923	57.1921	71.9836	81.0477	87.69	99.5265	118.734	93.6241	77.145	80.2082	95.0678	123.35	53.8954	118.059	74.5117	145.619	128.708	120.849	125.389	129.076	61.091	65.0487	61.7579	111.744	152.105	83.8539	156.919	80.0657	114.064	111.977	84.3985	78.2242	105.155	99.9988	147.871	174.741	114.843	83.2226	74.6281	95.7767	147.856	167.461	93.1586	73.2467	65.9248	104.85	145.188	Ndufa12-ps
ENSMUSG00000079588	97.9998	111.895	102.383	102.772	106.532	104.649	111.749	97.589	98.5703	103.815	99.2096	97.0215	100.533	100.307	99.8953	101.913	95.1888	91.0502	103.616	99.6129	98.0645	94.3971	95.0396	96.3683	108.86	106.053	100.826	105.388	107.688	109.148	104.17	107.663	107.689	113.196	106.717	103.173	108.823	107.423	104.724	97.6243	103.726	102.364	102.132	95.995	113.452	109.447	99.0195	103.393	Tmem182
ENSMUSG00000045128	99.1037	102.282	97.6151	104.097	89.8494	98.9303	107.552	115.556	102.035	97.9471	106.415	105.271	108.301	108.815	104.064	99.7117	142.42	125.919	109.297	95.3575	110.353	96.9577	97.1251	103.033	101.976	102.99	104.564	99.7736	93.517	99.8361	107.705	108.178	88.7315	86.7646	95.2313	96.0565	105.216	106.64	101.053	100.858	94.8682	95.3619	118.715	105.786	90.3385	97.1973	103.574	102.553	Rpl18a
ENSMUSG00000045667	117.398	97.3881	100.405	103.183	106.221	96.9371	110.225	109.871	113.388	124.334	119.645	111.752	125.221	96.9611	98.9234	119.475	128.139	123.832	105.062	110.771	110.604	105.3	100.601	108.678	111.399	91.7049	88.7398	100.737	88.1194	86.7359	97.6324	73.1487	99.3041	94.1195	100.249	94.756	88.6606	81.6927	89.4705	106.065	102.453	98.151	103.764	85.4389	108.434	84.2899	93.3974	93.0124	Smtnl2
ENSMUSG00000000399	98.8916	88.0985	91.6128	88.3966	89.0907	87.7777	101.094	98.9681	103.688	116.191	104.032	92.7692	104.298	102.848	99.812	98.3725	118.524	115.769	98.8271	101.875	104.796	102.352	101.348	96.2927	100.698	99.1291	92.3846	109.105	104.484	102.523	109.038	99.5552	99.6357	103.36	100.774	106.278	111.532	105.876	100.022	114.584	101.984	107.864	104.113	106.211	108.024	103.643	89.5169	103.432	Ndufa9
ENSMUSG00000025509	102.485	95.235	113.122	102.37	95.9256	97.5525	124.377	133.374	87.8281	98.1257	98.8742	80.7872	103.576	97.7658	98.6344	105.466	114.244	117.614	111.353	100.213	112.6	98.8804	112.483	99.5585	99.8452	85.2541	97.1175	83.9966	89.0144	106.936	93.0995	97.2498	87.2152	82.2713	85.9914	98.0122	114.282	112.93	103.652	109.192	92.3283	98.9823	114.021	115.609	93.6006	89.4683	133.578	95.0514	Pnpla2
ENSMUSG00000004897	103.765	92.8222	84.9597	93.9521	92.7744	92.0806	87.1088	97.7997	98.4066	96.8187	101.642	101.425	103.802	96.8154	96.8044	96.4978	118.396	104.978	98.212	98.2274	102	95.7032	99.2463	113.625	99.319	102.047	105.64	107.712	97.7574	93.6587	104.914	110.159	104.221	102.518	102.538	104.471	102.115	104.314	106.306	102.411	100.808	103.308	114.762	106.806	101.665	116.079	112.666	106.729	Hdgf
ENSMUSG00000022110	95.7901	92.1761	100.67	85.8364	95.0533	93.2878	96.9871	88.8589	98.8457	108.125	100.988	87.2651	95.1852	97.1397	97.1569	100.981	110.843	103.044	95.4556	94.3922	97.1409	92.6103	100.844	94.6252	104.165	107.512	98.1601	102.672	105.287	96.1712	103.419	97.0623	109.99	102.903	109.706	111.861	108.793	104.563	106.817	115.214	111.448	118.621	103.718	108.723	116.181	105.465	96.9967	109.995	Sucla2
ENSMUSG00000049173	94.9937	97.4115	98.422	103.823	107.735	103.554	115.947	94.6649	106.409	103.744	94.7422	101.518	99.5894	94.9472	98.1133	98.396	101.419	92.8024	92.1486	102.691	101.776	101.497	102.661	128.505	97.3238	104.734	95.2051	106.616	107.972	98.904	114.757	114.997	102.759	107.749	107.18	94.7366	98.2858	95.8132	109.39	102.932	95.187	93.6632	94.6335	88.8179	107.507	105.247	87.5891	94.1199	Myoz3
ENSMUSG00000031708	102.87	105.603	109.247	108.436	93.303	100.967	120.896	113.443	106.181	103.073	97.8296	104.252	108.931	104.384	103.53	108.371	136.588	121.187	104.818	106.47	100.368	98.6859	103.852	104.233	90.8218	93.348	91.81	100.09	92.6004	85.4471	105.95	98.7422	97.8611	93.0376	108.174	91.9071	95.8463	98.4308	110.602	98.1904	92.3386	97.3504	102.882	95.7642	88.1362	78.976	89.7154	97.2037	Tecr
ENSMUSG00000027488	112.017	114.509	96.1212	115.575	100.449	102.087	110.144	119.301	112.073	110.641	109.773	106.136	113.152	106.389	101.359	110.886	127.095	112.098	105.217	111.936	118.537	102.121	99.3818	104.741	86.613	95.4697	93.2717	89.6177	84.8464	83.6423	92.7013	103.648	82.8109	88.5052	85.6883	79.9725	89.6161	89.0448	100.146	99.6259	90.3297	95.4506	114.393	106.17	97.9678	91.6021	96.0041	91.9278	Snta1
ENSMUSG00000020671	106.275	115.875	107.752	105.396	103.73	98.7911	107.259	101.461	103.302	108.353	90.7606	100.743	96.0733	92.4558	98.4572	106.376	99.95	102.793	106.92	100.869	104.096	93.2687	98.1099	90.4737	104.548	108.31	103.367	98.4881	101.648	95.9818	96.3459	87.5185	105.995	108.919	100.653	102.515	101.357	91.9917	103.681	104.806	99.0086	108.64	98.2469	100.514	102.455	85.5617	100.809	98.4832	Rab10
ENSMUSG00000055302	99.854	95.9243	76.7787	89.0045	98.3858	87.0708	85.3534	102.966	103.041	106.636	98.6993	103.869	99.6454	96.342	94.5527	97.2742	131.556	112.569	99.7937	109.071	108.992	99.2225	101.411	108.562	105.882	104.383	106.745	99.8091	104.848	101.198	109.592	96.9239	95.2676	103.284	98.5818	89.3921	104.109	103.217	105.069	104.786	99.9278	102.384	116.429	94.4341	101.843	95.1213	104.793	93.2545	Mrfap1
ENSMUSG00000047139	91.4685	88.1807	113.398	94.3252	102.968	97.5503	113.226	106.315	91.7696	97.2214	108.705	80.3737	97.5959	98.2582	94.0227	109.714	114.537	114.492	111.304	84.8214	100.212	89.7892	88.0151	86.7684	107.413	103.131	107.803	104.645	97.516	107.138	101.385	101.137	106.204	101.039	110.526	111.696	108.395	87.8826	111.151	105.368	87.4832	101.177	102.298	98.1953	99.5381	103.047	98.4896	100.757	Cd24a
ENSMUSG00000078486	108.939	119.425	105.855	123.576	103.698	104.322	115.966	93.197	95.4391	107.292	106.246	93.8919	101.135	102.816	106.076	109.802	112.026	116.89	128.744	104.408	103.981	100.01	106.013	95.5981	95.3689	89.1014	81.9519	96.4824	90.9535	116.453	103.542	80.8909	86.8768	109.977	99.2245	79.9395	105.138	90.7096	106.495	89.8428	82.8885	114.225	100.232	93.8706	96.5566	86.8453	80.5491	94.5534	Perm1
ENSMUSG00000022565	110.915	94.7408	91.5523	103.802	102.719	99.5066	111.923	119.593	93.1115	105.875	91.6239	94.2725	102.695	92.5044	89.1682	95.456	76.6456	84.3674	100.839	111.1	105.511	103.891	117.865	124.24	103.537	94.7622	108.211	102.082	93.5155	108.441	110.65	98.2787	88.4844	102.822	107.595	105.496	110.448	103.669	106.182	99.018	88.2136	90.2237	99.2932	97.9114	88.5654	84.5108	106.627	90.2378	Plec
ENSMUSG00000042686	103.104	102.516	91.2899	96.3195	103.842	93.6266	93.1022	92.7364	99.7182	107.041	84.8631	98.1963	90.7208	88.5151	88.4348	94.059	85.0368	82.7945	92.2534	101.635	99.6212	93.4271	99.1754	106.882	119.24	110.107	112.578	104.478	111.862	92.2864	114.688	101.429	114.411	116.738	98.5529	104.96	99.3514	103.637	107.484	113.568	108.734	91.9597	92.6855	96.205	98.9061	84.0628	100.837	91.4513	Jph1
ENSMUSG00000005510	95.8312	87.7984	88.3252	91.5008	87.5912	96.441	93.6152	95.6724	97.5437	99.4267	98.7544	85.5035	101.068	99.4323	99.1571	98.3074	130.441	117.793	98.5286	96.5097	101.143	95.6512	90.0046	95.0711	98.1312	96.9425	87.6207	101.429	96.7675	96.663	112.892	107.411	89.8164	91.9771	96.0504	90.4355	109.384	103.357	105.9	104.352	100.571	102.574	114.743	104.107	96.6502	107.341	93.3013	101.854	Ndufs3
ENSMUSG00000037573	89.5095	106.1	106.056	109.639	105.113	99.4843	118.431	92.6411	90.9927	89.4274	85.3045	86.3007	107.339	109.391	93.2243	106.382	90.8118	99.7261	118.214	102.331	100.644	114.085	108.054	111.602	89.6055	96.7748	96.1346	95.4345	101.536	106.966	113.845	102.069	83.9182	89.8442	94.316	91.1411	101.837	96.1143	110.112	93.9879	84.3456	89.7144	99.7416	92.625	96.8233	88.4582	89.5799	98.8021	Tob1
ENSMUSG00000038201	104.818	92.6166	89.9153	102.269	91.5078	94.4802	99.646	102.774	98.5905	106.432	113.781	88.0929	116.766	105.877	101.17	100.644	88.2625	94.2205	108.567	99.1929	96.818	99.0908	105.865	122.446	85.4065	88.0458	81.12	92.506	89.469	98.011	105.883	100.989	86.9693	86.008	92.5401	79.9523	114.013	110.617	104.03	93.905	97.9548	94.8982	100.417	88.742	100.971	100.182	95.949	86.919	Kcna7
ENSMUSG00000000740	94.9382	91.5504	86.3064	99.4104	79.1918	82.2145	88.4895	115.589	111.01	93.2253	108.908	106.782	107.68	103.448	97.9047	97.5799	124.893	124.053	101.287	99.9499	106.96	98.2813	92.6746	89.8495	93.339	97.8791	95.5632	94.918	88.9836	90.9148	106.683	94.3966	85.865	85.9426	96.2019	92.3889	97.2976	99.1515	96.1145	97.7226	89.4087	99.1797	117.887	102.932	87.1486	85.734	96.7352	102.084	Rpl13
ENSMUSG00000022354	88.1821	79.3236	82.9165	81.4873	77.1465	76.6686	91.5292	92.6869	99.6208	102.571	103.425	87.6822	109.422	104.28	100.406	94.0458	145.643	127.549	95.945	97.582	98.5894	100.544	91.6525	76.9541	101.284	99.5149	96.4464	100.279	100.058	89.667	112.044	93.6352	91.947	89.2595	105.012	93.2801	101.879	99.9003	95.6622	108.821	102.311	98.5179	112.403	97.3644	91.7835	98.6173	96.7369	102.362	Ndufb9
ENSMUSG00000033196	85.0839	92.4189	83.2434	76.1925	86.1426	77.5128	82.0997	126.325	84.1399	112.195	173.801	72.3031	84.1369	109.024	114.671	90.9186	72.1305	78.3231	98.8949	91.517	89.1702	71.0936	84.4081	80.2147	110.307	97.3942	144.979	101.483	99.7229	88.0124	91.2336	112.124	87.6309	90.6969	188.63	116.12	92.8165	124.025	128.472	69.1857	78.7069	104.453	103.696	84.5471	99.5833	92.6588	82.8245	78.0069	Myh2
ENSMUSG00000018339	76.2842	126.696	115.743	103.642	87.9044	71.4824	94.2284	162.273	83.5568	64.1948	81.9989	104.695	60.2876	78.4059	84.1163	104.79	87.3544	114.649	92.3513	109.168	100.31	91.334	111.739	68.3519	85.1011	75.8108	143.113	86.2793	96.0795	94.3674	87.6394	93.5692	90.1423	94.0216	105.73	166.34	86.2273	89.1249	100.798	82.1268	102.704	91.647	112.649	117.782	74.8685	52.1703	164.802	105.791	Gpx3
ENSMUSG00000038663	94.1634	99.2114	93.4836	94.7458	101.423	99.0564	99.9923	84.4604	92.2965	99.0374	89.1844	94.8372	95.9767	94.0303	93.9112	94.069	74.3984	74.9048	99.2577	100.28	98.5513	93.7469	96.8779	95.0278	104.972	104.611	96.7029	110.294	104.882	101.935	108.29	102.607	106.372	111.962	105.116	103.822	103.47	97.5108	102.7	95.4003	92.549	96.9825	88.8471	86.3062	98.5056	94.9973	91.5618	96.9511	Fsd2
ENSMUSG00000028849	110.095	90.995	82.4232	98.0333	94.4416	95.0606	89.8517	98.7033	107.859	109.434	105.449	103.885	111.766	97.0531	99.5235	98.1051	103.842	104.426	101.426	105.218	106.846	100.258	111.514	134.588	97.0155	95.6151	83.7018	95.633	86.4541	95.2312	103.972	87.9705	89.1391	88.7256	92.8381	85.4272	100.294	98.5502	93.6444	90.3797	103.426	85.1642	103.345	79.3203	93.4331	81.3191	77.6037	78.7697	Map7d1
ENSMUSG00000032518	88.6946	105.695	103.883	109.019	93.3009	109.839	109.999	103.244	104.497	98.6552	98.0513	95.2418	102.129	107.9	102.655	99.6532	138.899	115.46	105.21	95.4929	101.167	94.1133	83.8045	90.8317	90.0138	99.0981	85.7377	93.3825	91.6205	87.975	104.142	98.0915	86.9983	88.2912	93.5339	81.9386	90.8333	86.5408	95.4947	87.0172	80.5753	88.637	112.853	92.1242	82.3963	89.5302	87.0066	95.3979	Rpsa
ENSMUSG00000022956	87.5226	76.3478	78.4077	80.0342	72.0031	79.208	81.6055	96.593	98.9188	104.511	90.8126	85.6786	104.025	94.5449	92.7623	86.2708	122.824	103.709	83.5689	97.5493	92.4216	99.4022	83.4445	88.7968	100.737	102.77	93.8329	102.973	101.366	97.2909	111.143	103.614	95.3286	98.0126	101.363	96.3646	108.915	102.58	107.112	118.526	104.35	104.123	118.499	103.443	101.359	100.579	78.9829	102.07	Atp5o
ENSMUSG00000037742	92.2243	102.513	117.547	114.724	95.7846	131.772	97.598	105.037	94.2372	86.0773	91.7117	107.952	92.0781	95.0583	96.7799	84.0391	97.0905	94.9288	90.768	88.0841	89.2403	102.145	83.2504	92.9959	88.8301	90.5039	90.4103	84.8667	99.6772	85.3639	83.6943	131.043	93.3833	84.282	84.3345	94.1501	84.7443	89.2802	86.1222	90.698	92.0735	92.7358	98.6421	100.478	86.3835	144.945	101.201	94.7758	Eef1a1
ENSMUSG00000044502	91.1687	92.5199	87.2039	89.5962	87.9814	87.3155	101.666	109.376	103.021	100.174	97.0219	96.5161	95.2585	90.9367	89.3203	99.7377	123.887	105.284	94.447	108.126	104.685	99.3619	96.107	94.239	93.8493	95.9071	102.89	100.714	87.373	96.383	104.752	90.2096	88.7628	88.441	90.6084	96.1876	101.622	90.6928	95.7327	88.3256	94.7912	95.6293	112.487	92.4009	87.9029	79.9854	90.7064	92.1045	Bod1
ENSMUSG00000055053	106.954	99.0352	97.6337	102.64	103.696	98.3554	107.106	97.8385	97.1248	102.082	98.5758	95.8937	104.39	98.5142	98.2138	97.386	64.3982	81.8343	103.308	98.1327	92.5708	96.806	106.944	120.082	101.92	89.3467	85.0308	89.7032	90.9346	92.1121	90.3288	96.3157	95.7515	92.8553	93.7948	88.9413	100.804	99.7125	106.98	96.3594	97.9055	90.5426	85.1336	85.3639	95.9997	90.1969	90.3223	86.3253	Nfic
ENSMUSG00000025871	92.7874	98.2511	89.8176	96.3206	99.0332	92.3898	109.297	107.413	95.7502	94.8853	88.9729	95.3259	92.693	90.638	93.2781	98.7736	106.409	102.209	95.0656	97.5443	96.7728	99.5267	98.4033	97.5571	89.6112	90.8825	93.4122	97.3208	93.5695	103.421	102.002	87.709	92.152	95.6456	101.915	95.6506	89.7042	94.2198	96.8289	101.56	87.9898	90.2835	102.162	94.6483	97.8082	85.0096	95.1892	92.7966	4833439L19Rik
ENSMUSG00000022265	103.156	110.097	96.3403	105.468	103.815	92.1528	108.843	98.8304	94.7644	101.607	96.0127	97.6964	102.249	93.1653	94.5452	102.012	88.5202	92.0036	102.25	101.388	94.4617	91.7698	97.8487	89.6815	96.0218	86.8717	93.5448	92.2796	92.1363	95.8612	95.3411	81.3074	94.9926	97.7889	93.0301	91.7152	99.4412	90.8708	101.527	97.0339	92.9836	94.9042	98.8087	92.867	94.0404	80.5507	89.4808	92.0747	Ank
ENSMUSG00000062908	99.6471	84.3651	88.4189	80.0743	83.7005	81.6732	93.1761	100.398	87.2872	105.05	97.6945	81.9924	89.9778	91.6108	84.8735	91.7882	110.674	112.653	89.4803	91.3993	94.143	88.6667	92.8855	79.6188	100.035	97.7843	93.8352	104.803	93.1378	98.3925	105.681	90.5649	94.544	103.569	108.973	105.367	108.795	91.1625	98.5835	96.4015	95.9094	103.732	103.381	98.5265	98.1344	86.7947	103.279	99.72	Acadm
ENSMUSG00000059734	95.6613	92.9572	88.9619	87.8951	84.4737	89.6223	93.4892	96.0665	102.382	103.083	94.548	81.9012	104.209	106.052	101.096	97.62	128.076	125.232	99.7554	97.319	101.068	104.821	84.0571	79.6227	86.8211	88.6769	88.8615	92.0756	88.3231	100.157	98.432	88.6856	84.0527	91.6153	90.8359	87.0326	106.411	98.7189	90.2824	103.953	87.7808	100.352	106.576	92.2119	85.5525	92.4853	78.8427	98.57	Ndufs8
ENSMUSG00000000031	79.5848	74.4234	67.6209	64.6969	92.4045	106.877	68.8274	89.3806	97.4597	102.91	124.161	70.6739	105.513	105.724	83.2673	77.7423	89.5108	101.217	87.6708	91.1005	92.7024	77.296	84.0566	199.982	72.5231	81.884	89.0629	71.4351	75.9722	107.79	78.9527	199.694	66.215	106.076	82.56	93.2245	76.3174	88.2834	84.3268	87.7766	75.0896	84.3232	108.202	89.0244	96.468	222.217	108.149	85.908	H19
ENSMUSG00000048076	94.8562	97.2408	89.7243	92.288	88.559	89.2396	92.2933	93.795	92.786	88.9025	95.2575	95.7188	93.631	91.0204	90.511	95.2732	115.272	106.995	100.171	98.6845	98.6847	94.3169	91.2887	83.2925	95.154	93.1159	97.8315	96.563	93.0326	97.2114	101.162	89.2158	97.159	97.2388	96.7779	96.5023	91.1723	95.9945	94.2823	93.789	95.4005	96.4131	111.892	99.4599	94.5218	87.727	91.4743	91.1107	Arf1
ENSMUSG00000036880	92.6481	83.0728	87.9471	85.6144	88.6088	97.1843	100.395	106.225	91.8251	110.474	100.617	76.9972	99.0921	104.033	92.1228	90.1934	103.612	114.725	90.7441	91.2441	93.4684	93.9133	83.2156	80.802	97.2898	94.758	88.8231	93.5603	90.8199	105.903	93.2125	92.5581	81.2679	94.6745	94.8018	90.8049	109.153	94.4471	98.793	102.069	88.3264	96.7871	113.022	98.9756	97.8383	96.7599	95.8591	86.5233	Acaa2
ENSMUSG00000016427	73.3846	57.6873	47.1414	55.9297	45.84	52.3891	52.7746	78.3688	89.5891	80.3956	98.4694	81.6392	93.7541	84.2703	71.183	89.8903	107.46	99.8158	77.0821	72.181	101.08	81.3096	80.2408	79.6753	120.629	116.3	106.548	127.954	103.864	108.994	103.514	97.809	94.4977	98.8055	109.038	119.471	136.968	127.409	104.172	109.454	125.382	121.745	123.251	111.724	97.0069	105.014	91.3851	128.2	Ndufa1
ENSMUSG00000071014	91.4935	70.1047	68.9703	65.3628	64.9072	62.2709	62.0593	81.2313	98.8941	93.3079	96.3458	85.6289	99.1426	89.9562	81.9287	80.2166	107.777	102.63	76.5905	94.0765	100.36	83.7858	83.0786	82.2399	103.326	103.118	89.5621	106.014	103.71	102.968	107.908	106.33	99.9638	99.9092	103.103	107.027	108.907	108.932	109.813	105.321	100.656	107.96	124.357	114.503	95.3208	113.644	80.7047	111.869	Ndufb6
ENSMUSG00000003429	84.6984	76.801	82.8689	79.0823	72.1309	79.2559	81.5642	95.3579	97.4986	80.084	100.894	96.7636	93.5349	92.6363	84.5655	86.379	89.7957	104.851	92.8764	89.4316	90.5964	83.5574	84.9576	83.5392	95.72	101.172	93.3749	94.9673	96.0969	91.6986	98.3843	105	97.4523	87.8647	111.764	109.845	102.431	98.5501	94.0582	98.4333	94.8846	105.6	110.733	108.81	98.0505	105.053	84.5591	114.933	Rps11
ENSMUSG00000017404	79.7347	87.5806	86.1405	82.8547	84.8014	90.6223	90.5985	98.5054	101.031	89.5227	102.82	93.625	107.178	98.4299	95.8054	95.1454	126.669	109.555	101.748	95.019	104.562	86.4858	80.2954	83.6273	93.9538	97.5826	91.5621	94.3382	97.0527	89.733	101.484	99.2513	84.2784	79.4915	94.8967	89.9754	92.596	97.0899	82.8356	88.9062	90.1162	90.133	98.775	92.2157	93.7781	93.0443	85.0215	100.091	Rpl19
ENSMUSG00000030137	95.7264	96.0845	87.2132	92.508	95.2619	98.9826	102.419	93.9252	107.01	101.468	85.4893	95.4687	92.8735	101.641	99.9542	86.8938	130.653	104.366	96.888	104.582	96.3768	98.1397	87.057	69.9323	86.1175	106.723	85.8779	105.027	94.7074	90.7718	95.9101	71.1503	86.4935	91.7459	83.1249	79.7053	87.0906	93.6994	93.7625	87.1482	82.8804	100.569	116.763	94.3332	86.5907	72.9009	81.6165	90.7288	Tuba8
ENSMUSG00000023089	79.0234	74.5142	72.0315	64.0326	62.2283	58.4149	63.564	72.925	89.831	85.3163	100.967	74.476	92.3541	94.4038	90.7107	85.8385	115.385	104.904	84.2633	78.083	92.5147	82.0159	88.4186	84.4037	115.496	108.668	84.3528	108.736	105.905	94.7161	104.096	98.0071	97.5852	96.5437	97.0839	100.835	124.962	116.563	107.363	103.712	112.896	111.699	109.196	105.621	91.7505	103.211	73.6802	114.831	Ndufa5
ENSMUSG00000062929	78.5326	92.5786	92.9938	84.3607	101.382	100.915	94.7421	81.2753	83.6237	90.0253	88.9206	77.7359	85.4318	89.2105	95.6212	88.7585	95.5599	89.474	96.1589	82.3549	82.4949	82.2859	83.0287	93.0624	101.254	101.52	95.8324	91.4604	98.1922	94.3904	97.1506	103.419	98.8133	98.9064	99.846	96.5024	91.0244	91.2838	90.393	94.6428	92.7578	95.4659	91.0698	85.9612	99.5083	115.135	94.3822	96.153	Cfl2
ENSMUSG00000071540	86.9762	87.9483	92.1392	98.3674	87.35	89.9686	99.4517	81.2423	75.1987	87.623	72.8355	79.0626	88.9086	79.6468	77.039	84.5387	54.3337	73.1396	100.394	91.1776	81.8685	80.4092	94.5531	108.651	104.006	95.3259	87.2987	95.2195	94.3732	102.014	105.068	110.042	107.146	106.458	115.831	109.003	114.473	114.888	111.153	90.7472	89.1521	93.4423	93.4097	81.287	88.1681	99.7093	89.8436	87.4655	3425401B19Rik
ENSMUSG00000032199	93.2051	99.3041	85.5606	93.6438	82.9798	84.334	91.0098	84.0771	98.7175	94.4588	92.6567	90.7238	97.863	97.5066	95.6055	94.0287	104.715	97.9267	92.6827	89.1202	92.2203	89.7289	91.7088	85.3357	92.3273	95.7238	86.7534	96.045	95.1164	95.6249	97.5453	84.7983	93.177	96.4038	92.4327	88.4687	92.8978	95.8721	92.9269	92.1385	84.9647	92.1645	102.287	89.4489	90.1286	89.8786	84.2803	94.5711	Polr2m
ENSMUSG00000043795	93.2155	89.9407	80.7234	94.8202	84.9306	89.0141	89.9874	88.0085	102.452	96.418	91.6716	90.4975	91.6815	90.5954	95.7767	96.4434	97.9781	98.4374	98.1802	99.5694	99.6293	95.5288	96.5374	103.124	84.0572	91.2083	91.0969	89.7819	88.1097	86.5385	91.1496	87.2815	90.2978	92.4813	91.6252	86.7895	87.1733	87.3964	96.7787	99.7218	89.9675	101.582	96.0574	96.6299	92.8731	79.2528	80.8794	85.3207	Prr33
ENSMUSG00000092981	89.6961	94.6274	102.834	116.494	106.647	134.824	133.868	110.758	92.1489	87.9877	67.908	90.7802	87.4453	91.8229	90.9404	103.216	136.842	91.5111	74.4101	104.172	105.801	77.1859	83.7209	114.338	81.3431	74.3581	97.1162	64.7871	80.5972	63.1914	69.301	81.1714	90.0702	93.9176	72.5821	86.9546	108.212	91.3622	84.242	94.9382	81.3527	91.1974	94.1636	87.118	72.3523	78.3465	109.15	74.345	Mir5125
ENSMUSG00000066553	81.9521	80.7302	84.9249	75.1801	78.7284	84.7359	86.0646	93.2824	93.5419	92.2426	107.217	86.362	92.0954	98.7485	88.801	95.3692	95.1449	99.0541	87.7196	79.208	85.1279	103.215	75.7445	88.1923	87.9867	85.8814	79.3113	89.6055	92.9166	78.3905	92.3136	111.819	83.8939	92.4291	97.5314	99.6345	108.512	116.358	87.1291	103.539	99.4769	99.8757	98.8692	93.9109	83.0583	107.763	85.3365	98.2096	Gm6969
ENSMUSG00000027010	95.0481	95.4656	89.3878	93.5328	93.054	85.6581	99.1674	84.1124	93.1088	100.784	84.2027	86.6714	91.4041	90.6619	91.8993	92.9509	85.3707	86.4955	91.0812	94.7717	89.9887	91.4031	92.5193	85.1624	97.6327	93.411	89.2504	95.6783	94.5675	96.7782	95.0659	78.5033	87.4741	96.4527	92.4332	91.4881	100.244	96.7471	94.3765	96.7529	94.4421	89.4722	93.8425	90.7074	91.0622	80.3541	81.6124	88.3615	Slc25a12
ENSMUSG00000029580	95.74	94.1677	89.249	98.6839	89.3323	112.755	85.9081	89.9826	104.59	89.1712	85.9842	104.297	94.623	104.992	101.58	100.028	126.586	105.912	118.893	94.4353	102.685	112.615	88.1457	93.5587	88.4057	89.5775	82.1263	92.7777	91.4485	102.281	95.4584	86.9542	69.5926	78.3373	73.7153	66.9223	74.408	70.8487	85.7378	63.0368	71.5952	77.8932	84.3582	80.7033	74.7611	79.2233	83.5058	86.6199	Actb
ENSMUSG00000029392	86.5661	84.4782	88.0431	85.8051	81.7376	83.4596	95.2737	101.486	82.4968	87.1981	86.8557	84.9962	89.967	79.9688	86.6448	95.9405	98.0098	88.929	86.5789	94.3081	88.6875	85.6507	98.1634	90.7186	80.0026	76.8354	92.6889	80.6793	80.0442	86.1285	91.0364	96.4497	90.4668	83.2834	93.6226	86.626	95.6242	93.9053	96.7622	107.178	89.5802	89.7388	100.018	98.9076	96.859	83.2925	111.125	97.7187	Rilpl1
ENSMUSG00000031320	75.6032	97.1686	101.214	102.352	81.9638	88.6413	108.144	94.6361	92.1823	83.233	89.0805	100.583	87.2954	90.9252	91.2001	85.9765	112.612	96.2324	93.1284	80.0171	91.7619	86.9143	82.9804	86.602	88.46	98.1859	85.0419	94.0241	86.8876	81.1672	91.1904	87.962	85.178	88.3432	93.2585	88.9061	79.1904	83.9206	85.3574	84.7326	93.7392	85.9399	100.68	85.9906	82.9751	86.3842	89.285	95.727	Rps4x
ENSMUSG00000073375	96.1598	97.9752	102.394	103.61	106.754	93.9099	131.858	114.652	112.973	109.403	108.539	105.945	115.491	116.196	117.543	113.366	107.951	100.721	84.191	105.013	103.14	103.938	88.4852	78.0035	61.2277	65.1982	76.9552	71.6836	76.4367	54.3825	67.467	54.6524	60.6112	70.8507	53.0029	58.4302	64.9894	60.2206	63.1923	79.7097	84.2219	82.0166	95.6413	104.419	95.5591	89.8673	111.452	100.147	Lrrc30
ENSMUSG00000028452	83.9658	88.3835	89.4481	88.0314	93.082	93.6329	101.793	82.8598	81.1895	87.4563	84.0942	84.3457	86.615	83.1363	79.1096	80.7749	88.4717	79.4285	87.834	92.2884	92.0592	87.4593	92.2202	105.406	86.7803	88.5228	89.2402	89.3386	93.6366	89.4928	102.288	98.9984	101.684	92.9767	95.9089	87.6008	92.1163	92.0061	91.8683	88.0515	88.1939	89.0311	99.7777	81.0984	88.2876	88.524	87.1245	84.8899	Vcp
ENSMUSG00000020458	82.2001	88.425	93.5263	82.6898	86.5511	81.6064	89.5267	74.2164	83.7861	83.4008	82.0935	80.994	79.1276	83.5801	83.9013	89.2151	103.767	91.0262	82.9448	85.2371	85.1989	78.9799	81.6332	84.542	93.4222	104.432	89.4022	100.738	98.0371	86.3947	91.6074	95.9284	104.17	92.1272	96.1921	95.2838	93.4183	88.3598	91.6021	89.6337	94.1908	91.9032	92.2312	91.8559	94.3376	98.9401	83.8469	95.502	Rtn4
ENSMUSG00000019577	40.2924	47.2537	117.794	61.0308	86.8234	79.968	130.132	122.436	47.3924	51.0345	48.47	60.4185	104.915	68.8101	80.8258	142.743	57.3624	60.836	74.2072	78.4052	60.905	92.8916	161.953	91.3828	103.604	50.7447	83.0542	53.0623	63.3891	216.244	64.0535	147.309	58.3477	53.3631	75.7043	157.356	152.358	98.915	64.8741	209.503	55.1163	54.6347	93.2424	134.796	79.3105	70.9467	111.257	71.5129	Pdk4
ENSMUSG00000032330	82.3687	82.1467	81.2774	76.4341	66.2193	73.9406	82.3376	77.9526	94.6902	90.5003	93.5055	83.4179	100.839	95.9779	93.6319	94.3105	132.554	114.874	91.1163	83.0372	89.8484	82.4316	78.9506	81.4723	90.3278	95.8871	73.3378	97.9312	91.0251	81.2173	90.6664	81.8859	88.4458	84.9368	87.3892	82.7119	101.019	95.951	93.4908	89.8701	93.9395	105.689	98.7306	91.6251	84.4017	89.2881	68.8592	94.4916	Cox7a2
ENSMUSG00000028495	72.0838	82.1401	78.5414	78.7848	73.7392	82.1225	82.4883	99.3358	87.2103	81.5864	99.2797	90.1393	88.9602	87.4167	83.733	86.7722	111.206	94.0656	87.6762	85.4441	90.8993	85.8178	83.8675	82.3315	85.0871	91.3333	89.8545	91.5286	84.0491	92.8353	93.7778	102.624	81.8057	87.5869	92.8335	97.6039	89.9195	91.0575	81.7308	85.8189	84.7998	91.4608	105.901	95.3109	86.9675	97.74	98.2057	96.8615	Rps6
ENSMUSG00000044080	80.8624	79.7824	91.2757	81.2741	72.4154	83.2033	87.5951	88.1842	92.9076	93.9097	93.0807	78.931	89.0812	85.0734	82.6592	93.2756	126.174	119.838	88.3055	83.0076	97.5615	87.6211	69.0056	66.0664	92.5951	89.5494	83.7396	87.4847	83.4974	88.9833	88.5291	90.2998	91.0362	86.0663	93.7274	93.3967	99.7864	83.1064	88.1198	87.7855	84.1951	95.8413	97.0017	90.5028	81.7783	96.4809	77.4165	91.5051	S100a1
ENSMUSG00000028648	77.2455	68.9606	74.0895	64.8692	56.6563	61.6736	65.5276	72.7631	84.4757	84.4182	89.0049	75.7104	90.4027	80.6064	77.969	76.3033	100.06	100.25	78.0958	82.5354	93.9279	76.4325	79.3987	71.6177	94.8396	105.33	86.1206	101.173	96.5198	93.45	102.917	97.3405	99.2866	94.3929	96.5701	101.784	103.797	101.467	101.089	101.222	98.1101	108.607	108.446	104.54	90.1616	102.785	68.7838	108.06	Ndufs5
ENSMUSG00000061787	74.4911	77.6504	72.1442	77.0036	64.0504	68.8351	78.0185	90.2875	86.9165	77.9705	92.1631	89.6232	95.2602	91.7432	84.2456	78.9814	95.7585	91.8714	79.4478	82.2531	93.4784	79.6538	85.2749	86.5728	97.6312	100.759	87.9135	99.6819	92.8488	89.8828	95.4959	91.7908	81.4808	85.0565	96.452	101.434	99.0924	99.1175	94.0755	87.8234	90.8497	88.9163	109.108	105.269	84.3829	88.6404	76.1556	103.535	Rps17
ENSMUSG00000047187	86.9969	83.6226	88.9937	88.1602	83.7766	72.7985	85.6394	96.792	86.0892	84.7568	93.1369	86.2899	80.9404	77.4538	78.8711	89.9792	96.6	92.4354	87.1127	89.4146	91.6521	80.6741	87.0226	81.3762	99.2455	89.2861	97.3994	93.3713	86.6496	84.5731	98.2477	79.313	95.1279	88.6269	98.4815	99.8048	86.4333	86.2408	87.2778	93.036	95.0912	86.8848	93.7889	88.4261	87.5915	73.862	93.0646	87.9118	Rab2a
ENSMUSG00000020190	103.095	87.8295	82.7431	90.0257	90.6161	85.6841	100.367	120.934	94.0693	96.5192	79.5351	83.2349	93.7575	84.2672	97.1062	97.3145	100.327	97.3881	91.5603	97.5135	89.491	86.601	93.9059	93.9462	85.2224	74.6086	89.9799	78.7222	66.4593	79.6042	80.0555	82.5608	72.7466	68.6284	84.642	82.5185	81.1173	79.8426	79.4125	86.3386	84.5193	86.7882	93.845	94.709	81.3373	78.9502	118.214	79.3827	Mknk2
ENSMUSG00000035203	90.7363	88.1637	76.5284	96.8688	87.9773	83.5626	101.432	105.8	90.3736	90.5323	91.8954	92.1809	97.2329	90.4721	85.0873	91.0021	102.546	97.2748	89.377	95.6949	92.648	96.515	101.994	95.8704	77.1598	78.3223	86.5961	84.9235	79.2026	88.104	91.9607	77.3405	67.9411	85.6906	88.0733	79.7772	85.6553	89.2049	89.0806	87.2046	75.1609	76.7343	104.251	85.3699	75.2824	68.7018	86.2866	79.6861	Epn1
ENSMUSG00000039105	81.6628	87.2478	73.4944	73.6444	65.8729	66.1184	72.3912	87.3557	91.3216	89.4037	82.2532	85.2598	83.4573	78.5567	77.0122	91.6841	122.344	108.018	83.6412	89.4865	100.231	84.2828	82.2832	69.9028	91.4048	92.2195	88.1413	97.7414	84.3022	80.6363	93.0954	80.2788	94.493	99.7578	97.9973	106.485	86.822	88.3403	92.4961	88.5585	90.7029	96.0651	110.391	94.8891	79.8634	71.4864	86.8104	90.3412	Atp6v1g1
ENSMUSG00000011257	85.3259	83.1897	80.0879	83.886	81.9309	79.4014	88.6835	101.78	88.0873	92.1033	86.8808	86.3965	86.1949	84.6393	83.1196	88.9831	98.7628	90.874	87.8029	87.3984	94.3892	87.5597	90.4537	87.7667	86.094	90.9052	89.6637	91.8272	81.9718	94.6123	94.7131	79.2719	81.1661	89.9697	91.2358	92.3179	91.4972	86.402	87.0978	84.3755	75.6975	84.5497	101.264	92.6734	80.9045	73.2575	94.0658	84.2266	Pabpc4
ENSMUSG00000033044	78.8403	85.2567	87.5246	90.1001	70.0602	66.7406	84.5538	91.8967	101.366	97.1395	87.0113	89.4871	90.545	88.9901	88.9903	94.6563	117.234	103.037	88.5905	90.3197	97.5177	83.9876	79.4459	68.1883	82.7919	103.277	91.1795	87.4276	82.7202	89.0811	86.4337	63.731	84.837	90.55	84.0909	87.0376	82.5458	88.7188	86.6919	88.8902	84.8463	91.1267	107.694	92.4263	83.4506	57.7659	83.3017	89.0154	Dhrs7c
ENSMUSG00000056692	87.1054	82.2166	76.1864	85.626	84.3806	80.4913	90.4749	94.8729	83.0928	90.1552	85.4024	85.6269	87.7882	83.5313	79.5756	89.5155	96.1227	90.7674	85.0764	92.279	84.8387	86.6801	95.4454	91.1883	78.2214	83.0912	82.3494	93.9147	81.0975	88.4891	96.2226	81.5502	81.153	90.0382	92.746	88.5326	89.8595	85.3165	87.3542	88.5344	81.88	86.1178	92.8053	87.1348	83.5622	75.53	87.125	83.49	Ilrun
ENSMUSG00000037151	90.9081	90.1128	85.2928	85.1118	84.0521	77.872	85.8899	84.2967	98.721	96.0802	87.7234	84.7248	84.5027	89.0141	89.2214	94.347	88.7764	88.3013	86.3926	88.3481	93.7547	89.7926	89.8038	85.2948	82.2322	84.0228	81.2804	85.4422	81.6096	83.8996	87.3309	77.8184	83.4879	88.4823	87.9783	83.7485	81.0443	86.6374	85.8326	86.843	86.793	84.7689	91.6637	86.7578	82.2769	72.6432	80.2497	80.2984	Lrrc20
ENSMUSG00000000628	95.2355	84.8959	80.4602	87.7638	83.2973	78.8218	90.991	83.5553	71.3837	81.7454	71.9013	71.4881	73.4324	64.2328	77.3222	76.2675	70.2437	72.3789	74.2465	77.7372	78.6037	70.675	72.3413	72.7518	80.6917	79.4576	89.6902	83.6345	84.3091	86.8143	95.012	80.4364	102.865	105.781	99.3474	99.5768	104.417	92.3445	105.207	104.177	94.6119	109.87	99.2373	101.06	97.7705	81.5395	93.2631	89.9606	Hk2
ENSMUSG00000036352	86.7047	87.0445	82.41	82.2962	81.302	79.1278	84.239	96.1839	92.3273	88.9578	85.5864	85.9025	84.9687	88.8153	85.8788	86.9983	114.204	98.6777	87.4633	88.5132	87.703	86.2086	86.0202	83.5088	81.3451	86.688	83.0649	87.1908	81.0523	77.9521	89.9752	79.4037	82.892	85.7294	85.292	81.2963	76.2655	81.1065	85.082	82.4512	80.6696	89.4025	95.932	78.4459	82.4356	74.4811	80.6669	84.0756	Ubac1
ENSMUSG00000033365	87.1642	82.971	87.1874	91.6067	89.9932	83.1368	104.543	99.7268	78.9271	84.0955	75.0917	79.5149	85.6659	77.6151	81.1286	88.4195	87.2393	83.7905	85.845	88.9406	82.457	89.1723	92.1151	90.1639	85.0982	75.3692	89.8768	77.2836	77.326	83.7961	88.0147	84.8179	77.2296	84.0751	83.1407	85.1993	85.5976	90.0623	83.8843	91.4036	79.2281	77.7517	94.6219	87.5292	78.9251	73.0254	103.199	79.1977	Ipo13
ENSMUSG00000025868	78.1084	73.4482	66.126	77.8195	75.1011	73.4237	79.2049	84.6584	88.7273	94.4334	84.4961	86.6456	89.3517	84.811	86.4272	85.8584	109.523	114.699	78.9334	92.2868	92.8871	88.9203	77.6844	85.9999	89.6328	87.6652	77.4713	86.0928	79.4185	80.558	88.2423	78.0877	78.1052	75.5304	74.0249	79.4546	89.5868	92.6184	89.6565	89.6531	95.8133	92.3208	103.223	85.7324	88.5637	80.3194	73.3275	85.916	Higd2a
ENSMUSG00000068823	75.6985	85.8412	80.7957	76.3966	88.4945	81.8933	89.944	85.6564	77.9854	79.6118	77.8208	77.0654	77.0382	80.5731	75.1396	85.0466	100.202	86.1129	87.2394	81.7086	82.842	79.6849	86.3947	83.367	87.9289	85.9429	98.1136	94.71	88.5434	89.4562	91.3858	84.7808	88.4858	92.1504	95.4301	95.227	85.5937	84.1393	81.9982	87.9459	78.0482	83.6802	92.1786	81.8004	85.3219	76.3439	89.9297	85.6135	Csde1
ENSMUSG00000034659	84.3737	89.1766	75.536	87.8447	79.7506	79.1353	80.5366	80.7885	97.5319	87.3638	81.9987	96.0035	81.573	89.0343	93.4621	92.0408	115.705	99.1849	89.5033	90.429	92.9171	85.4155	88.2163	89.1922	81.0356	86.4735	85.3037	82.7257	82.5616	79.9517	88.8118	74.5352	78.4149	82.9674	77.4187	72.867	76.512	86.7494	81.1096	76.4813	82.0625	79.3668	90.5993	79.7157	77.4977	69.1263	80.6219	79.5433	Tmem109
ENSMUSG00000026664	80.079	77.3488	86.2799	75.305	79.1475	77.4011	85.2846	79.0451	83.5311	94.3413	100.387	80.3063	78.0276	81.6652	84.2704	93.9149	105.735	98.1894	88.9125	78.6516	88.5443	80.027	82.236	73.3323	80.0684	78.8486	80.0053	83.1062	79.5215	81.7842	81.4935	70.5525	83.9077	77.5653	80.9374	92.7333	91.6853	77.6641	81.5567	87.5219	90.639	95.4197	89.0515	89.1886	89.5467	83.5534	79.89	89.1356	Phyh
ENSMUSG00000061315	85.1628	98.9711	111.836	101.367	98.1807	90.479	109.601	80.0301	76.8922	75.3086	71.7806	77.6125	77.0835	70.962	79.1643	81.7742	61.7492	66.7796	85.3012	81.0767	75.039	76.0829	84.6114	86.7984	84.1716	81.2615	90.1058	82.3383	81.6601	78.3227	83.1877	82.7279	86.0203	92.0708	87.7586	90.9018	84.7141	82.7485	86.9781	81.3602	76.1525	82.6937	77.0991	86.8314	81.619	75.3341	93.0149	79.3763	Naca
ENSMUSG00000057522	77.9081	78.6918	73.7885	75.2347	77.9593	72.7904	76.2961	79.0954	79.6212	82.9189	81.4279	81.2949	82.8399	82.7429	81.8206	83.5472	96.3327	79.0573	81.5562	80.6723	83.0162	77.6885	87.9735	89.6263	83.2857	91.1598	84.8315	88.7053	86.9098	81.1018	90.6013	85.6076	84.2314	88.1644	88.8045	85.6687	83.3458	90.5266	81.0612	91.8546	85.97	80.5357	90.7292	83.966	82.8477	81.7911	87.7868	84.6717	Spop
ENSMUSG00000029059	82.6732	76.0416	72.2788	76.585	67.7518	67.1225	64.5216	71.2697	96.0547	81.9136	82.1789	83.6134	84.1961	84.8532	73.7168	83.5018	118.105	97.7359	88.2263	95.4913	95.9146	84.594	79.9045	75.3508	70.754	90.5427	78.4106	80.8592	79.5165	81.9748	90.0913	75.6654	84.3151	82.8077	80.9869	81.3916	92.4678	83.8911	83.0161	85.6	80.7786	87.6898	105.657	87.7821	83.5958	85.688	81.6131	89.2974	Prxl2b
ENSMUSG00000052305	99.5149	65.6058	118.985	110.195	72.9559	143.614	120.755	119.563	50.6829	92.1327	98.7308	88.5273	90.2552	81.8178	73.7733	87.3217	153.43	111.948	72.1427	78.2242	88.6723	107.222	83.6472	60.9387	66.2949	79.791	63.5573	58.7291	57.9581	62.9954	84.1177	77.1965	36.3877	73.6331	66.7937	66.5084	106.135	88.1373	47.5433	97.0975	68.0981	102.521	74.4468	91.7934	69.4632	50.6989	50.7209	89.8577	Hbb-bs
ENSMUSG00000028745	79.2429	84.5674	78.077	83.8188	79.5622	77.0272	76.9365	75.3216	91.2986	82.7497	74.9379	84.5955	86.2453	84.8233	80.2621	84.6424	100.371	88.3436	81.3517	88.5783	83.2171	81.8189	80.0634	88.4328	80.7627	91.9856	83.7768	80.0152	83.0269	81.4338	87.8074	82.5225	82.1353	85.1033	79.3731	81.3116	80.532	89.5428	82.9462	84.5091	80.3378	86.263	94.2027	79.8201	82.5345	76.3416	76.3663	88.0699	Capzb
ENSMUSG00000085438	82.1203	90.2766	91.085	85.0216	102.604	83.1061	100.351	74.7395	69.1992	87.6912	74.9283	77.8573	86.4121	77.1303	90.8307	81.4511	59.0404	63.1073	80.7932	69.2123	65.8273	77.0291	78.8499	75.1342	96.2716	84.3445	91.4179	95.385	94.4347	76.696	86.6779	82.8486	88.4343	80.9795	96.3389	85.9564	81.6908	82.6493	86.3861	105.298	92.3989	88.4425	67.7245	73.9255	94.5738	74.0708	76.5777	88.2916	Oip5os1
ENSMUSG00000079477	84.7934	88.0264	87.8448	80.3544	81.6939	81.0377	92.5996	86.8808	83.5426	83.4706	71.4959	74.9124	77.5875	75.6305	84.2254	84.7562	86.2768	81.8372	79.7352	79.8525	81.5217	75.2325	75.1542	69.7421	79.403	81.3316	90.9403	84.4695	76.2074	79.0106	75.1879	67.8108	87.1524	84.3498	86.2944	80.2356	81.0216	75.9106	82.1237	97.9854	80.6718	93.5079	92.6891	101.77	81.4714	75.2814	96.2255	92.3556	Rab7
ENSMUSG00000030541	79.3292	68.1697	78.0459	71.5059	81.6143	78.0079	89.4432	124.316	77.211	85.9937	95.1836	78.3386	72.0714	77.5171	72.0498	74.5671	86.2165	80.8245	67.9333	82.1212	85.8128	85.5343	85.2347	70.3554	67.9015	70.0806	99.86	82.1222	76.4038	83.8974	90.8468	93.841	67.1395	85.5005	91.7927	91.6927	84.4759	77.8121	86.737	72.1421	71.3104	80.831	92.4081	104.097	78.8846	82.3785	104.383	86.427	Idh2
ENSMUSG00000084319	71.9229	87.767	91.3604	87.5645	80.5995	80.006	87.492	78.4231	86.2583	78.1838	78.9637	74.8182	79.2994	83.5837	76.7633	76.3111	109.771	97.8514	89.6998	81.2655	75.9834	79.5477	77.1698	71.3463	80.7191	87.5896	84.5054	83.8237	75.0722	80.5124	79.4669	78.851	92.9855	84.9335	93.8498	79.8083	82.3582	73.7935	78.3241	83.7453	78.1616	86.5127	99.6215	77.7725	72.4199	83.6958	81.5615	85.3451	Tpt1-ps3
ENSMUSG00000042613	88.6344	77.336	78.8169	82.5046	76.6653	74.969	81.091	86.5865	81.7953	87.1583	84.5099	84.5316	83.5447	69.706	70.752	82.9199	74.5909	79.4836	80.2602	90.6478	91.7888	81.5792	89.9343	96.593	88.4802	81.9634	91.8312	85.0429	81.2104	81.5683	88.4742	79.1372	87.708	86.5864	90.6896	85.1411	84.7724	78.8518	86.5733	78.654	83.9269	78.3784	86.4437	82.3257	74.9427	68.5942	82.3606	76.4158	Pbxip1
ENSMUSG00000058076	78.5494	80.9354	78.813	78.412	76.8642	71.1516	82.0332	81.5242	91.6542	89.1158	92.1322	79.2219	83.4025	88.5706	87.7354	93.5307	112.313	104.511	86.362	88.0147	89.4772	85.7721	76.9931	76.6823	73.634	78.584	75.2255	80.0798	76.496	81.3531	81.3262	71.0133	75.9933	80.2859	79.8489	77.6406	77.3622	80.8092	81.1344	79.4275	78.9729	84.6342	83.9893	83.5418	79.2311	74.9476	82.0262	83.4492	Sdhc
ENSMUSG00000039103	75.2896	97.8766	94.4403	83.0482	81.754	90.7374	81.3196	60.4114	79.8361	80.6374	80.9939	83.0923	76.3703	84.0006	83.2044	79.1308	85.7549	75.8314	92.2744	80.4105	82.0032	76.4415	86.9304	95.5806	91.2145	95.646	79.011	94.3773	90.0646	69.9592	89.4656	89.8969	94.2192	90.3941	93.7083	83.622	74.2719	74.6768	77.0058	74.6201	79.1349	85.7466	72.2929	61.7274	79.3149	83.3416	64.5078	77.1703	Nexn
ENSMUSG00000057841	66.6184	71.0554	72.4508	68.3743	61.3643	67.0919	79.7147	87.1852	82.177	72.6745	87.9276	81.968	84.1987	87.0005	81.5549	72.7502	94.2409	84.688	77.0399	72.4969	84.8719	84.1745	74.2769	80.9619	87.8398	91.9158	84.5627	90.0863	81.8895	82.0469	89.1934	92.6196	74.7832	75.4917	87.2016	89.414	92.0068	89.6015	78.1981	88.6077	86.147	89.9773	95.9527	90.3324	77.9401	83.4949	77.6445	97.7732	Rpl32
ENSMUSG00000020864	86.7162	82.2107	71.0421	79.1792	78.69	76.5064	82.9756	79.3898	78.7467	84.2638	78.8069	78.385	79.1547	80.9169	79.8425	81.5948	85.5184	86.2995	85.6706	81.4258	82.7397	78.6082	83.4767	77.2415	85.5323	82.6611	81.4659	92.891	81.0252	79.8091	87.7938	73.8186	86.8775	87.7863	85.2023	83.9665	87.7314	81.9403	87.278	83.9864	80.7454	87.0641	88.6709	78.979	82.4853	77.0018	82.138	83.1786	Ankrd40
ENSMUSG00000026879	138.099	117.592	134.367	121.609	106.376	109.383	46.8514	75.4709	105.805	101.489	77.6779	159.569	85.8965	98.4991	126.834	57.3323	86.566	103.918	71.6129	69.297	66.0819	142.558	82.7723	70.1402	87.6639	66.6053	48.987	69.7731	88.9447	56.4578	44.1058	67.8056	108.205	44.989	44.3523	34.3194	48.1961	81.3566	72.6424	41.205	119.642	71.7843	65.2371	52.8115	78.5476	84.9085	54.8562	57.7884	Gsn
ENSMUSG00000025161	101.29	84.8767	76.3913	88.8466	74.8263	76.8705	82.0208	81.3144	101.363	97.8743	70.8855	78.0479	92.6707	87.4527	87.0025	95.7632	107.18	99.5744	88.3413	92.7211	97.3397	74.6035	75.6924	77.2375	81.4487	80.6864	67.7606	78.185	67.6962	77.2186	79.7619	63.1191	80.1836	78.4692	72.9597	62.8982	72.0891	72.0541	80.9937	82.4695	81.7464	96.5627	94.4145	89.2502	77.549	65.472	70.7881	80.5414	Slc16a3
ENSMUSG00000024937	82.9095	65.4308	57.6494	67.2203	73.4687	75.1761	65.7354	84.5063	82.9163	87.674	77.6547	79.6346	83.8647	80.0549	73.6836	73.4394	85.6813	76.7598	82.9462	83.9525	85.5454	83.4071	88.3341	109.172	87.6622	88.8766	83.529	84.1975	82.8238	86.0482	96.0419	91.3949	84.0316	86.7545	85.33	81.4624	84.9591	85.1636	87.6181	85.4614	79.045	78.9305	90.0287	75.9812	83.3536	86.3154	83.9988	76.2902	Ehbp1l1
ENSMUSG00000030934	81.3098	77.3953	90.5582	77.1879	70.5507	66.7355	87.5552	97.8756	87.3773	85.6921	76.4449	83.028	73.5272	71.4694	77.0964	92.2068	91.5226	81.6203	74.9831	86.7422	92.368	76.6359	78.3149	63.3648	80.3524	89.919	98.4492	89.6223	75.9884	78.3447	80.369	57.3572	79.9234	83.0347	91.1251	106.661	76.8559	74.9424	75.504	82.0293	82.347	83.4885	99.0172	103.618	73.4906	55.9809	91.6505	82.6704	Oat
ENSMUSG00000002379	76.5355	89.3599	85.238	83.0172	75.3189	84.12	94.8141	74.6351	87.4348	86.0691	85.4921	75.8711	90.1212	88.8209	93.0034	83.9159	119.539	106.581	86.0685	79.1309	81.113	82.6836	79.8591	74.8805	78.3685	81.8523	71.4751	80.9675	80.2397	77.434	84.7287	76.3932	66.2116	73.0256	72.1011	63.8409	88.2988	83.3635	83.4004	84.4456	80.7758	87.3595	91.2609	76.8791	68.4157	81.7726	57.2627	75.9704	Ndufa11
ENSMUSG00000032314	78.8175	73.71	81.0207	72.5148	74.5213	75.8994	74.9222	81.6775	77.4543	91.5602	81.92	65.9774	72.1031	82.1258	75.1589	80.3784	90.0186	85.4364	81.3391	76.877	82.4166	75.2703	74.4561	68.5975	86.4715	85.4879	79.8345	84.5127	79.0745	84.2348	86.9202	81.7095	78.2416	84.1622	84.7052	91.2536	88.4438	83.1309	87.0425	87.6415	81.3901	94.5445	86.7737	89.1355	87.8778	82.2387	77.1902	84.318	Etfa
ENSMUSG00000038274	74.9206	69.3882	61.9931	78.1425	58.304	70.776	69.4146	96.7273	84.667	77.2769	87.8229	88.0793	91.5624	79.7331	74.0788	81.5597	102.368	90.1488	72.7707	81.1401	89.6016	86.2707	74.8775	71.7311	78.1852	80.1595	84.2357	85.3473	77.5618	79.3317	90.8982	82.9851	74.4014	69.8746	82.1221	89.7416	91.8535	90.3969	86.0971	81.4354	84.7311	78.9191	99.1592	87.488	76.4802	73.8321	84.6455	86.1991	Fau
ENSMUSG00000034220	89.6467	81.996	72.6733	85.0654	82.7512	78.7785	80.2768	82.4579	86.1815	89.2136	76.3185	81.8251	93.121	82.7637	80.3789	83.3607	79.0827	83.106	87.0693	90.7799	90.7602	79.0823	84.4235	103.321	79.8388	81.2969	78.0927	76.4775	74.0287	81.3187	85.7811	86.9635	75.3025	77.0445	72.7822	70.5716	79.0766	84.1814	82.4672	84.177	77.0541	76.4091	82.8097	74.3939	77.4435	76.9568	71.7893	73.4062	Gpc1
ENSMUSG00000078815	79.4287	81.1712	73.2676	81.7514	80.4038	74.3586	76.3491	82.0021	86.9457	79.9352	77.8823	83.0276	82.7669	79.4832	78.7077	86.0807	103.976	93.3224	81.2727	85.3002	89.1518	88.0303	86.2691	86.221	81.6671	83.9397	83.2368	85.9502	79.0974	78.7457	93.5694	71.8599	81.0972	77.6441	81.6463	78.0595	72.3368	82.1921	77.9398	77.9261	78.974	73.0143	90.3367	80.6634	76.5136	64.7199	82.1077	72.9082	Cacng6
ENSMUSG00000008682	69.7702	73.287	68.1758	73.2256	68.244	78.6901	70.857	86.9397	83.3411	67.8895	82.5692	80.8273	81.6706	75.8388	76.6159	70.1141	80.4072	80.9624	78.8565	74.2589	75.933	78.7767	75.9761	84.8302	81.2322	86.0672	79.8906	75.9126	84.7338	84.0561	89.8093	100.548	83.5735	82.1496	85.2008	85.5392	80.1175	84.8188	78.7051	85.4621	86.3896	84.4739	92.5025	84.0195	79.615	101.681	87.2922	96.3737	Rpl10
ENSMUSG00000024208	68.2566	66.3899	55.8253	67.6153	57.4389	63.2391	70.3323	80.0482	86.5011	82.834	78.1031	76.4379	89.9492	78.0575	73.9991	72.7669	99.7096	97.2226	80.484	80.133	99.1228	83.2114	66.7277	59.891	82.755	87.0903	85.167	98.0678	88.8431	76.4314	95.2073	80.0262	79.9391	80.3009	84.7122	85.891	90.7348	87.4749	91.4742	89.0196	80.659	86.7681	97.0291	95.8564	73.118	80.6023	65.775	90.6366	Uqcc2
ENSMUSG00000042828	76.981	59.1439	65.7477	65.7934	62.268	69.3204	74.783	95.9135	80.5706	86.6547	80.4459	74.9246	78.8888	70.2203	71.8292	74.9948	89.6113	74.3023	71.4409	83.9362	91.1652	77.888	81.6994	93.794	83.6496	86.6926	97.9073	77.615	73.6133	75.5416	88.1272	84.9506	75.3462	77.5379	80.7626	82.9691	82.5032	83.8346	77.4623	82.0695	83.0961	80.3724	98.2337	96.5169	77.1015	76.0222	111.877	80.4405	Trim72
ENSMUSG00000069919	95.9925	56.5884	89.9126	93.7668	66.5357	128.042	92.1705	120.167	52.9375	93.1399	91.4737	87.1004	84.2109	83.8922	71.7196	81.5652	142.853	108.015	67.651	82.2624	90.085	106.304	98.7989	76.1115	61.8655	76.4539	65.9907	60.9832	58.4864	58.9746	86.3769	84.1413	35.7586	67.6467	56.1128	53.4395	109.933	88.3263	49.4711	99.7099	62.9558	98.4706	70.4885	82.0088	63.4239	50.2384	51.4627	78.8103	Hba-a1
ENSMUSG00000010277	82.6551	85.4844	80.8714	84.5296	81.6254	81.9417	94.0282	79.5231	78.9102	81.1881	78.3708	76.0926	84.7882	81.9866	78.1939	85.9473	59.2561	65.0439	84.5557	82.8917	79.2088	78.2922	86.1874	83.8571	77.0788	79.978	82.4933	80.5933	80.949	84.3067	85.6528	74.2315	79.2854	83.4599	83.1771	81.8904	82.1027	79.2433	82.8195	77.7154	74.6844	72.7204	71.6739	80.3896	78.9912	68.9683	75.9127	77.8411	2610507B11Rik
ENSMUSG00000022193	79.5246	68.131	55.5781	60.947	62.6527	58.3365	63.7543	78.9566	77.2855	80.3595	77.2692	71.1139	88.3694	74.3842	72.6493	69.5378	106.902	86.3971	69.6722	77.7343	83.0518	81.3307	69.7553	81.0849	82.4088	85.8363	75.396	83.4764	80.4418	81.1008	93.3778	89.5512	78.6389	80.9353	73.2462	78.3787	86.0252	87.4454	80.2971	82.8803	94.0507	89.299	104.288	80.4866	80.9841	84.1189	78.0744	84.7942	Psmb5
ENSMUSG00000047746	75.7791	78.2199	77.1583	80.1302	80.4784	83.5645	85.7111	78.8714	72.4925	74.2174	72.499	74.0867	72.8483	70.2094	76.2779	79.6505	70.8158	75.5798	91.4498	81.1103	78.6989	81.3528	81.2985	82.341	83.2707	78.2479	81.599	89.9183	82.8518	76.3547	91.6598	80.8238	83.0224	83.7418	92.858	81.7351	77.4047	73.0969	83.7233	79.7622	76.6282	73.468	79.0297	74.1967	79.3774	73.554	80.7931	72.1803	Fbxo40
ENSMUSG00000025103	78.3419	76.7299	83.463	81.5104	81.1701	79.7057	97.5413	77.863	73.2774	81.1139	82.6969	74.3545	79.8633	79.2221	75.1245	79.8248	65.6695	69.6273	78.2354	72.1958	75.9904	73.2195	77.7721	77.6285	84.4153	81.4656	81.8009	81.8009	81.2014	78.2508	81.0378	82.1113	78.8423	80.3653	84.5879	77.4979	83.9874	80.9843	84.7952	80.6047	74.5222	76.0764	79.8284	74.8108	79.2098	78.6376	80.9382	78.7705	Btbd1
ENSMUSG00000053329	74.4592	68.6517	67.2176	69.7966	66.5178	63.6945	69.8578	87.5752	82.328	88.5868	90.9592	82.1714	77.7728	81.5555	70.3861	82.3157	93.1319	86.6531	78.5573	89.8028	93.2119	80.0722	80.4581	78.5547	74.7488	76.0782	83.313	77.9271	69.6258	80.0936	84.0367	71.3299	71.2354	72.662	76.7098	79.695	82.5289	80.694	79.0556	78.1409	80.7082	79.6002	89.7487	88.0113	70.6902	70.3393	82.6825	79.6765	Gatd3a
ENSMUSG00000048416	72.0274	63.6372	86.4881	62.3957	63.6126	61.1119	73.8259	60.3375	82.1337	84.3982	77.6672	63.1012	84.1888	79.6192	74.31	82.0592	90.3389	81.1918	65.9169	68.3407	70.0627	59.9449	67.9022	66.4662	74.8015	86.4026	70.4266	80.2786	68.3372	82.3183	70.9871	61.9584	87.594	80.1936	86.6193	88.1926	91.4051	92.5611	78.7207	90.0509	81.4973	100.288	108.902	93.2749	87.7622	87.0682	93.1331	93.211	Mlf1
ENSMUSG00000023951	86.6407	81.0885	71.7838	85.7212	74.4679	71.7565	80.4271	75.7366	80.3566	84.9217	82.8501	77.5389	85.4044	87.1892	81.4428	89.6579	80.8326	83.2134	93.57	89.4983	79.8433	74.089	85.7364	82.322	70.3837	73.9349	67.3472	66.9036	72.7421	82.8892	81.3445	71.6556	64.5748	77.6994	75.3106	64.6807	85.153	69.8794	81.7417	73.5708	67.741	91.1533	72.6553	82.8828	77.9465	69.884	75.6245	84.1239	Vegfa
ENSMUSG00000021606	65.6632	49.8371	41.4492	48.8647	44.5487	51.8389	39.8599	70.5051	78.4193	77.6042	80.0035	62.3662	78.9495	67.4055	66.6693	67.9475	92.1539	86.959	70.728	65.6017	82.4571	68.1522	71.5379	65.2343	98.9457	92.176	88.7327	93.1873	88.6626	88.9465	100.324	79.8484	79.8128	83.525	91.0417	86.2672	98.0761	91.7425	80.3197	94.1314	85.4227	87.0345	109.128	96.94	87.4393	83.6486	68.2905	97.8331	Ndufs6
ENSMUSG00000064366	65.05	33.6927	15.7049	17.3718	19.9156	18.276	24.9989	21.4627	16.0424	35.1442	28.8217	24.5877	32.1579	30.4478	32.9625	48.4384	66.2332	54.6979	47.583	33.8071	52.9355	18.91	63.8279	40.175	148.817	133.507	195.697	113.537	181.003	52.9507	75.396	110.023	46.8766	376.726	82.4971	167.64	161.474	143.784	107.245	207.808	50.6575	144.962	85.7238	50.6503	56.1093	41.2096	33.1224	133.561	mt-Tl2
ENSMUSG00000062683	72.1819	72.0034	75.9215	73.9189	69.8212	69.883	79.9155	81.6732	81.5416	79.0958	81.4244	77.1247	81.1226	75.2863	81.1035	86.2349	103.974	97.3785	83.3807	75.4586	90.2892	80.6902	80.8737	82.3719	78.8322	78.8287	76.1718	77.6512	72.3642	75.8707	74.0503	69.1893	70.0249	67.5971	76.8212	78.5714	81.1457	78.5717	73.8802	78.4329	77.7243	74.8495	83.0238	75.7361	69.1794	69.4352	65.4117	79.2232	Atp5g2
ENSMUSG00000026526	78.7676	75.1964	83.137	69.6472	75.9565	74.9631	86.2299	75.2274	79.0428	86.1207	77.84	70.8284	82.9314	81.662	82.3777	84.5784	86.5125	85.939	79.0416	77.1526	80.5882	79.1468	74.4199	66.7291	74.2675	78.5611	69.2445	77.1423	72.8976	75.8942	77.1505	73.5229	71.2387	73.1016	74.6703	76.2149	82.1728	79.6116	75.4046	81.9021	80.2384	83.5565	81.5789	78.2348	80.0333	75.559	69.206	72.0197	Fh1
ENSMUSG00000020067	80.8645	87.6622	84.8958	89.6611	85.5771	77.6864	94.7274	80.1992	75.0873	74.1381	74.632	78.1284	73.4288	70.958	72.4813	79.3692	58.3331	65.9772	76.5521	78.6886	77.6245	72.693	76.8317	88.1497	77.3084	76.0536	80.8765	73.704	75.8255	72.7271	74.1341	79.447	79.3569	81.6927	76.4739	76.6954	73.385	77.9925	81.174	79.029	72.6466	76.8252	75.7579	77.6075	75.8568	69.6934	79.5571	73.6658	Mypn
ENSMUSG00000003380	74.3594	72.8086	73.179	73.1666	61.8185	67.5211	75.0233	87.3714	79.112	79.5391	80.436	75.1254	81.5694	74.8197	76.44	77.432	106.188	95.446	70.9395	83.0797	85.0462	77.3566	69.5638	75.5056	81.1823	77.2287	79.3314	75.7393	69.5758	68.7533	85.8343	73.6832	68.7998	66.4834	71.2907	75.2932	81.4991	83.9798	75.073	78.3895	83.2747	78.8562	86.3447	83.4984	68.1228	65.5771	78.1957	72.2668	Rabac1
ENSMUSG00000026260	76.4683	76.0797	75.2228	71.8198	73.81	71.3204	81.8145	73.9635	79.851	83.4708	82.6526	66.6721	78.5624	78.153	80.455	79.8992	93.2246	89.7728	80.4282	78.2155	82.2661	74.4999	72.8595	70.0285	73.1234	72.8855	68.6809	77.6907	74.8814	74.3977	75.3858	69.1115	71.1134	76.0313	76.6486	81.041	80.7531	75.877	78.3335	82.553	73.5477	80.336	86.598	80.2818	77.4778	74.6961	65.984	80.0057	Ndufa10
ENSMUSG00000022564	84.204	79.7586	78.426	85.077	80.6939	80.3543	86.9427	82.9501	78.5359	73.1494	72.1366	76.7418	78.2002	78.1838	78.2298	77.9047	88.0476	86.513	78.4205	84.1077	81.932	77.2147	88.4384	97.3399	75.7496	73.8258	78.7358	72.1794	69.7187	65.2091	76.458	73.3563	70.4592	70.5834	72.4537	76.1085	74.349	65.9673	75.9095	73.968	74.594	67.3766	75.1307	77.2412	66.5622	66.2845	73.3982	69.2305	Grina
ENSMUSG00000032959	80.3372	75.9113	70.216	50.5777	72.3134	55.9625	79.4347	93.5586	87.6722	76.7834	71.0101	86.1976	75.0673	77.005	69.3568	89.8247	105.69	75.3257	60.918	85.2209	97.9456	92.5196	70.5926	70.7489	80.8016	68.9809	77.3929	86.8831	80.1217	64.9079	78.103	81.6406	80.0706	73.6687	76.4768	78.7085	77.0272	75.7995	79.1162	83.6955	80.1724	83.3191	74.6577	69.7533	79.06	59.6405	51.2616	74.5715	Pebp1
ENSMUSG00000018559	80.636	79.3922	72.9543	80.5496	74.5509	73.7902	81.6487	78.8712	81.5913	79.5861	77.6623	73.627	74.9104	76.3749	74.7303	81.1964	103.126	88.7441	82.1218	78.512	81.9586	78.3753	79.5674	78.2173	73.4564	75.6558	78.6559	74.4739	68.9088	68.7207	82.0743	66.6047	71.1638	73.5211	71.5455	67.6711	71.7061	70.3577	73.8872	73.1687	66.3931	68.9847	84.498	69.5615	66.0706	61.6565	74.4213	67.8809	Ctdnep1
ENSMUSG00000053768	72.9812	73.529	74.4462	72.4395	67.6786	64.2284	77.1118	82.4915	72.5189	76.2213	70.5563	68.2959	81.8405	73.391	70.5202	76.2448	79.3017	80.4989	78.6857	78.3773	79.6735	72.3877	70.4737	61.6598	81.528	79.0929	82.059	81.86	71.9474	74.7423	83.9906	69.0319	79.4281	76.5139	90.3718	87.2358	78.7023	71.1789	73.619	76.2477	70.4703	74.6899	88.1653	76.8794	73.3968	65.2542	73.2107	77.1223	Chchd3
ENSMUSG00000000253	74.8973	72.5781	72.4348	72.8832	66.399	65.0754	76.8202	79.2683	76.2339	72.6327	73.0199	71.0672	81.6036	75.6477	70.3115	75.1935	95.4003	82.9204	68.7312	74.7503	73.3134	78.3864	78.6395	80.587	67.6146	70.92	68.6026	70.7247	67.794	79.0619	88.7979	75.2852	67.5114	70.83	81.8272	77.2953	78.0801	78.9071	78.6165	79.128	73.1759	76.1786	89.6377	77.8306	72.7226	69.7585	77.3799	80.0367	Gmpr
ENSMUSG00000033400	71.849	77.6325	84.4153	78.3818	79.895	74.4702	86.0426	71.4369	73.0702	75.6369	67.1858	70.3673	70.5549	72.0135	71.5038	76.8777	59.8882	62.005	72.8102	72.9376	74.7011	71.5762	71.5161	71.4913	78.9299	78.1256	76.7252	76.446	76.9848	73.6383	73.4586	73.7189	85.3529	78.6216	77.4313	79.4604	76.4773	74.4643	78.0972	78.7975	74.0862	79.8775	70.0453	81.179	82.6242	70.09	79.6199	77.5185	Agl
ENSMUSG00000057604	61.4392	73.6321	69.4871	70.0333	71.3816	90.9756	65.0633	59.9539	74.3119	65.4889	65.8563	56.2636	71.4371	65.4508	82.4891	69.3533	80.3288	93.0739	157.515	71.0775	71.887	67.0982	67.6829	84.1804	82.1121	71.8466	68.582	68.4889	71.9545	74.3492	77.9901	113.525	72.3097	71.5027	71.8129	71.7095	68.2233	86.485	80.0223	61.7607	77.196	93.7758	63.2911	56.9853	59.8715	96.0767	65.5978	61.109	Lmcd1
ENSMUSG00000020719	70.0492	73.2842	72.3597	75.7207	71.8534	67.2298	74.1471	72.9814	70.8832	65.7888	75.2169	75.2295	69.4113	68.6366	69.6847	75.3813	61.8303	60.078	67.9071	68.4495	68.8595	66.5105	74.8987	73.7322	73.9333	76.7981	81.96	80.8827	81.4364	74.2135	77.2737	67.4314	85.6528	79.7631	83.4674	85.8213	78.3646	76.4969	74.875	82.2027	81.2911	80.2219	72.6673	83.8086	82.2396	73.4443	79.8254	85.069	Ddx5
ENSMUSG00000025537	68.0112	72.4395	69.3555	71.1904	69.9782	63.1787	72.8529	68.3161	83.3638	78.1674	74.6116	77.6844	75.1654	73.4952	73.9678	81.7432	81.88	75.9939	73.8481	82.5511	78.8651	77.5059	77.3571	77.0713	72.7443	76.5268	72.7919	78.0622	73.8774	73.5142	80.0269	71.1928	77.2018	78.4123	76.4232	73.9491	71.0956	78.4498	71.7188	77.1926	77.9397	79.2991	73.2002	74.0149	79.7424	62.1798	67.9241	71.5753	Phkg1
ENSMUSG00000006221	72.1102	59.2322	72.2157	62.189	64.7258	110.554	59.5593	78.7676	108.434	69.5805	92.5371	35.5781	83.1751	69.5875	91.438	69.8131	70.7034	70.4923	156.023	57.2616	66.3872	61.0534	73.7802	98.6252	87.429	109.158	57.9237	60.0956	60.3764	56.3561	61.8634	102.339	67.0406	41.4307	81.651	67.2034	63.7328	77.6102	82.3015	60.2331	66.6916	116.388	59.9467	66.5485	60.3629	98.3707	67.3119	54.9933	Hspb7
ENSMUSG00000040287	68.0695	57.931	57.6493	58.4259	60.0987	53.7689	56.6513	68.8539	87.1653	82.586	81.1003	79.7063	73.1626	75.8285	76.2141	70.6079	86.8707	74.4076	69.2683	77.0751	80.118	72.7929	78.0253	76.9388	75.2747	88.9344	72.6451	86.9466	78.1693	71.5435	80.0155	69.4599	81.8667	83.0416	77.6576	74.112	72.5761	74.3053	78.8647	79.9459	77.024	82.7925	85.7752	78.8507	79.1226	63.3916	65.2793	75.35	Stac3
ENSMUSG00000006315	72.7124	73.2318	69.9531	74.4424	64.4273	67.1456	75.6176	72.5412	80.9189	72.0192	69.3321	70.9425	80.7085	77.4167	74.298	75.4729	89.3906	91.1248	78.6265	74.8091	74.0041	73.8516	74.5126	72.7262	72.7359	75.1575	71.7107	77.325	69.6036	72.605	81.0714	69.3574	68.7879	68.0677	74.4637	71.3168	74.5534	77.0692	71.9796	80.6601	73.8616	72.5411	79.8338	77.8382	67.0814	63.604	63.8787	69.7625	Tmem147
ENSMUSG00000057666	7.05697	8.63376	29.2531	130.332	6.77126	118.847	140.878	132.032	83.4916	148.289	51.0378	6.70112	7.5641	165.437	7.66421	159.981	9.78253	18.1857	129.577	9.25906	76.6042	6.21278	98.2244	173.485	33.8773	152.21	78.8718	6.59431	12.4518	157.828	157.942	55.489	158.391	106.444	76.0664	6.58253	41.8495	21.4123	151.116	80.4117	100.206	85.5252	18.8467	143.088	91.6255	44.9401	26.4951	9.29612	Gapdh
ENSMUSG00000018845	72.1954	66.2313	63.8872	63.8988	75.833	72.8508	71.7823	74.517	72.7567	74.5507	73.7954	73.1302	72.3166	69.1889	69.2535	71.6305	72.531	70.4516	78.5308	77.0057	73.9247	71.2069	79.4638	89.8444	69.0369	70.1259	75.7388	71.0399	72.5208	75.4855	81.9924	91.5114	72.0965	75.046	75.6802	70.103	74.7801	74.416	73.3938	73.1614	67.269	68.1781	80.211	69.5653	72.6033	83.2797	84.4706	70.3438	Unc45b
ENSMUSG00000032042	74.8531	71.5556	72.5592	70.7063	77.5345	65.9599	80.5283	77.3002	77.0067	72.5147	73.2105	78.5148	67.5065	69.0037	73.6795	76.0154	73.2053	74.133	67.2263	80.6081	72.1042	74.085	72.3086	66.2796	75.6388	71.7538	83.4869	75.6164	74.8588	75.1152	68.6427	65.5915	76.1132	78.6586	76.0066	80.6503	69.4216	72.7165	69.9012	77.4303	73.5273	67.9599	81.5269	76.066	68.8743	58.4916	86.1297	76.4201	Srpr
ENSMUSG00000106755	66.5332	100.317	70.9108	93.3465	79.6331	75.5188	86.3603	59.1464	87.223	67.843	62.7997	61.793	81.3949	105.223	97.2653	93.7619	104.269	105.617	85.8765	68.5801	97.7153	71.1006	60.6476	67.3063	93.0828	76.6586	70.7392	77.1854	62.9369	71.3728	82.8085	57.9198	55.5323	64.3599	50.5179	47.6098	79.5236	91.6622	74.0747	68.6156	62.5759	72.0045	58.1073	55.6026	55.1282	39.0239	48.8233	54.8644	Tpi-rs11
ENSMUSG00000050315	77.6817	83.0351	78.4921	81.9997	76.5531	80.5608	92.4367	75.6257	67.3879	73.5176	60.0728	65.1152	68.1872	62.3281	67.2212	70.4296	66.2637	63.7866	76.1009	68.6116	65.9444	67.4818	70.8832	74.0866	73.256	69.6705	69.277	72.8731	68.9781	70.408	78.496	71.4301	72.6751	78.5586	86.2445	79.9654	74.0312	71.9089	82.218	72.5233	66.6651	79.8666	78.1576	69.1274	71.0304	70.6551	71.0338	69.8129	Synpo2
ENSMUSG00000081895	58.024	74.5311	64.1953	67.6959	57.7494	68.5817	71.9562	69.5277	64.1558	63.7994	78.4257	60.7838	69.9362	74.9594	70.4111	65.9641	82.6856	79.3396	77.429	60.4246	71.0547	61.4859	58.4817	48.3494	75.038	70.2413	77.0647	80.3462	72.8339	70.2928	72.1202	75.7321	70.2042	67.8533	76.7642	87.8667	83.8222	77.6767	75.7283	77.427	81.8032	83.1032	86.7348	87.0275	72.1956	74.1102	51.2819	84.4391	Rpl17-ps10
ENSMUSG00000027895	77.461	71.4444	65.6455	78.4748	72.8251	69.2102	77.6354	81.586	80.3607	76.7012	77.1381	84.1356	78.0382	81.2972	61.7438	70.4718	71.8962	73.3215	66.5115	80.159	76.602	72.3399	81.7441	68.2098	61.4835	74.3365	63.7163	70.0449	62.3413	65.3245	72.9083	62.9589	64.4255	69.0579	64.1136	65.0545	61.8494	75.6631	68.548	62.4375	68.3947	66.7067	82.7351	81.6151	71.5603	62.2778	80.8029	77.997	Kcnc4
ENSMUSG00000112329	62.0307	81.9945	84.8373	69.965	85.2488	67.3566	88.8286	60.2785	63.6319	70.0314	59.4777	70.3774	62.6322	55.5544	77.3828	73.4433	78.0589	65.5881	75.6835	61.1091	58.1328	63.4427	72.0172	59.9051	75.7697	75.3305	80.8291	86.4943	79.9528	65.5907	76.8033	57.8073	92.3264	71.7532	86.4558	85.6824	66.2697	69.0194	67.4924	75.7293	70.1615	68.4595	67.1457	66.8523	73.7017	64.597	78.3223	78.9526	Gm47908
ENSMUSG00000006057	68.5229	62.7834	64.3504	59.1048	59.3849	62.575	67.9326	71.2429	73.9808	83.5279	74.9656	64.7021	82.238	81.0379	77.0192	74.7352	98.9714	89.9001	72.396	73.6203	77.1432	75.3032	71.6007	74.3195	69.4502	69.7295	63.7315	70.6458	66.6796	68.1682	73.2893	74.021	61.7175	68.8729	69.689	66.2001	78.2635	72.5425	74.4202	78.898	69.5973	73.2319	81.0663	70.8515	65.1054	72.5446	54.0635	73.6847	Atp5g1
ENSMUSG00000046818	77.9565	67.3211	67.6829	69.8561	86.0723	59.666	81.6396	77.5108	85.0844	79.2751	75.5249	81.0634	85.507	80.4123	82.2742	85.0309	79.8923	68.5163	64.7409	81.4683	78.6996	71.0403	74.6182	74.5967	68.2735	67.9208	77.0259	67.4437	73.6792	69.0286	70.4687	68.8315	57.4031	61.9424	60.5351	61.6464	64.1334	71.3564	52.7186	65.8826	72.5702	48.2451	63.2708	67.7227	74.9415	56.267	83.6463	84.0487	Ddit4l
ENSMUSG00000039640	69.5037	72.2833	60.9997	69.3306	63.0705	67.6185	68.4035	71.7775	75.544	80.623	78.1223	67.2618	78.3388	79.6796	71.408	76.4702	103.942	90.7123	74.6686	74.0415	79.4569	71.936	65.3576	55.2363	63.2011	73.6813	60.7658	72.204	66.9555	68.3092	79.9299	63.9656	63.9758	68.8196	68.5779	61.1327	75.2238	70.4987	72.8709	70.7861	68.1219	75.1179	86.7203	71.1091	61.1274	67.5424	63.4486	74.0786	Mrpl12
ENSMUSG00000051373	78.9173	82.4782	61.8363	77.5497	69.5777	64.7862	69.4351	78.8917	88.7968	82.7401	79.7393	75.7906	72.2643	82.0006	69.9843	71.673	79.3878	83.6112	65.4868	79.5701	78.7717	73.737	69.9636	68.6847	60.4514	71.6361	59.4224	69.3343	62.6311	57.5975	68.325	57.314	68.7607	70.4198	68.5393	60.4532	63.0805	67.3704	69.3332	65.8549	76.4691	77.1735	84.4962	65.4641	73.4893	57.5396	66.4226	69.2173	Plpp7
ENSMUSG00000022890	64.8646	60.6006	60.392	53.6827	56.9595	53.151	54.084	57.6529	71.293	77.7841	77.1288	60.0701	73.7317	78.7515	69.1894	70.2677	80.077	80.5915	69.3379	65.3812	75.1828	67.1663	71.2187	65.7162	79.0826	82.9831	65.6799	78.3465	75.5843	70.354	70.1596	69.1914	70.4184	68.1851	73.652	76.4016	82.9535	76.9895	74.7056	77.3267	81.6803	82.5972	80.6883	76.8995	74.5952	75.7178	52.1506	81.6251	Atp5j
ENSMUSG00000005610	69.2547	82.0111	78.0166	76.3233	78.2973	74.7869	78.6472	72.8886	67.366	69.9999	68.5266	67.148	66.9172	70.0041	70.2468	72.0082	64.4471	64.719	72.8982	66.7722	68.583	64.9668	67.0052	67.6885	70.8336	71.875	72.2541	76.1421	73.8829	68.124	73.5823	69.7646	74.1311	75.3507	78.8133	71.1517	66.6803	65.5992	70.3537	69.5737	67.8243	68.9649	65.3854	68.9802	73.3594	67.8403	73.7821	68.8407	Eif4g2
ENSMUSG00000050621	51.0879	57.2993	94.4113	79.0217	48.0474	49.4405	87.2036	97.393	56.5401	72.754	101.888	91.0836	44.9254	38.4062	40.165	75.0474	53.3298	107.193	90.8733	44.3754	100.643	72.6948	18.6668	23.8691	108.545	77.2839	71.7177	80.7413	100.898	94.4242	78.885	104.434	103.873	44.5109	32.8061	119.479	100.999	108.488	49.055	109.31	103.262	13.5877	39.2872	42.1089	32.264	18.5049	91.0945	78.8466	Rps27rt
ENSMUSG00000047675	60.0421	63.0326	70.0481	68.4091	60.5214	62.7748	60.5865	72.1399	76.0909	69.0139	78.2494	70.1987	75.639	76.0399	72.022	69.8997	99.4301	86.3318	70.9736	63.2558	65.456	65.5035	59.3952	58.7599	63.1856	80.0962	64.5409	73.9111	67.5862	63.2023	75.1047	82.7153	73.6742	61.7345	71.3363	73.6096	69.61	70.9758	74.6845	72.0905	68.2539	77.2219	80.2144	84.0237	67.9381	71.8822	58.5529	76.776	Rps8
ENSMUSG00000031636	70.7045	64.6226	67.6846	66.9409	76.0302	93.8155	67.3886	63.0907	77.1938	71.4265	59.5402	59.6029	69.7363	71.9151	80.1328	69.2322	73.8902	71.3086	85.4082	62.5975	62.6678	63.496	62.7513	87.3263	76.0753	74.0161	71.6198	67.1344	67.2783	60.0745	73.5478	102.989	71.0408	66.9276	63.4406	59.7682	55.8921	67.2343	74.2258	67.3171	71.1165	76.1498	68.0482	57.8951	70.602	92.4847	67.2939	66.0175	Pdlim3
ENSMUSG00000020664	69.555	67.9966	67.0675	61.9932	71.5068	66.7794	66.3045	58.6595	66.2089	77.7515	68.326	55.9443	65.1088	69.9271	69.3224	66.7355	74.6578	70.3725	69.4941	64.2787	67.778	62.9595	63.618	59.6783	78.4825	74.9638	63.7242	74.2782	75.2426	68.7096	73.6643	69.9297	76.9527	76.0271	77.0404	72.76	79.2609	73.4273	72.9305	75.2973	75.4356	80.3953	74.0315	71.3463	78.491	72.9653	66.0301	76.8609	Dld
ENSMUSG00000060802	51.3499	60.384	75.7565	57.6983	46.6541	156.101	83.5003	68.419	55.1078	50.3608	72.3487	70.4984	90.9473	58.7091	58.4135	90.2997	70.7709	70.3763	84.1455	81.9772	88.3183	59.5198	75.411	57.9207	61.4302	53.946	85.1372	79.2276	57.3957	57.9763	80.99	71.1074	66.1911	53.2863	68.9684	90.158	70.4308	46.1213	68.7403	83.565	66.7779	70.2358	65.4105	98.1232	53.1034	53.0611	64.0159	78.1109	B2m
ENSMUSG00000043716	64.2332	74.4681	73.6686	72.4376	64.1576	77.1661	74.8633	72.9755	67.6945	63.6999	71.5465	64.2846	71.1155	71.0496	74.4388	68.0832	84.2469	80.9374	78.0789	65.2366	69.457	64.6238	65.1376	69.906	59.9498	66.3558	63.6034	70.8821	69.6974	69.7737	71.5165	75.2184	67.1431	66.9198	65.35	66.4952	64.3953	66.7659	69.1938	67.7453	69.4949	68.9472	75.2982	70.4484	67.5338	75.5113	69.6129	73.1106	Rpl7
ENSMUSG00000032523	67.6784	67.7784	66.0634	71.763	70.2292	71.6974	73.8705	72.8453	78.0847	74.5291	74.2056	76.9288	78.3931	74.5212	72.7759	70.8957	92.2083	78.3652	79.7686	74.8242	78.4914	77.7009	75.8213	88.9635	65.3203	75.8063	67.7292	66.9019	64.4006	69.4025	70.6565	68.0896	57.7332	60.7335	61.139	53.1675	63.3159	69.73	64.6383	63.7013	59.6359	56.2155	72.135	57.7041	62.4205	68.978	63.6765	60.4106	Hhatl
ENSMUSG00000023460	69.3797	70.7052	72.5298	66.4419	62.3942	52.2126	68.4687	76.6277	65.1969	69.2437	64.6975	69.2093	61.8832	55.4367	59.6304	71.1067	83.4043	73.5362	62.6222	71.5648	71.5948	59.7232	67.8024	58.1694	76.4575	71.9474	84.9297	78.9537	64.1346	61.5499	70.8992	54.9707	79.3303	73.7782	81.0286	85.0119	74.3758	70.4689	70.7691	72.3407	80.3851	76.4583	80.0257	78.1732	65.5594	49.5328	77.1988	69.5307	Rab12
ENSMUSG00000020836	72.7863	73.0425	69.621	73.7493	73.4752	69.4013	73.8567	68.3065	75.6566	76.3004	73.4359	73.7265	75.6929	69.7064	71.0201	73.2659	54.7884	71.4542	69.2733	80.8339	73.3289	69.2262	83.7554	71.5062	71.8243	64.7358	68.6569	66.5907	65.1076	65.0699	61.8208	75.5271	60.6423	69.5961	72.6108	68.6464	72.3222	66.4488	69.7728	68.1324	68.0482	65.3736	65.3785	64.8446	64.9071	66.4515	63.4039	61.6674	Coro6
ENSMUSG00000018574	74.15	52.88	53.394	56.2161	59.1145	53.5834	62.0881	78.3832	60.8611	77.1938	72.0879	57.4754	70.7932	64.0114	58.1548	62.3261	63.9332	70.4462	61.0777	69.7801	73.618	68.7092	67.9206	64.9566	78.6055	69.2882	69.8346	69.1221	65.8957	75.1459	74.5099	69.8422	69.8599	76.0208	73.3166	77.1551	85.8594	71.8261	81.184	75.7354	72.2428	77.5705	79.492	80.0082	78.5214	73.9473	72.2205	71.179	Acadvl
ENSMUSG00000058135	65.1576	72.7087	64.5965	66.2463	68.8766	59.9026	67.8799	77.0219	75.6785	60.7818	79.1112	77.0989	70.1096	67.5427	71.9404	79.4578	81.0236	78.6891	72.9347	74.3533	71.1766	72.0829	81.6537	71.1833	63.0898	65.8469	78.6613	67.1913	65.7114	67.7817	63.5565	63.4012	60.5389	57.9466	57.7211	70.2303	64.92	76.7657	53.1179	67.9871	73.4524	66.5976	69.7426	76.6934	61.4201	69.4838	75.3644	74.1384	Gstm1
ENSMUSG00000040652	64.0507	57.4043	54.092	57.0054	66.5625	63.2886	61.6621	70.6111	70.5567	70.4183	76.6153	63.9716	71.31	71.6581	67.5871	67.1575	81.2775	67.8797	67.4774	72.9839	67.8216	73.6415	74.2256	86.3713	64.9926	67.1998	65.2599	67.2082	71.8362	66.3514	76.1912	87.6972	64.7531	61.2226	66.2747	65.3526	69.8159	67.307	73.2106	74.7791	64.4244	66.0909	68.3668	69.9036	78.8603	81.5777	67.9633	71.1445	Oaz2
ENSMUSG00000041329	57.4753	66.1973	61.2473	58.6448	98.2192	96.8301	77.3948	73.8491	65.6215	63.3664	70.592	61.2844	67.4151	85.4015	82.5123	68.1933	59.2526	60.2588	79.2288	61.848	61.6436	72.129	76.0668	118.861	53.9088	62.1615	64.1376	66.0915	67.5807	68.0885	67.7553	94.1724	56.5406	58.8535	63.3009	55.8597	60.1537	72.457	62.1723	69.4074	50.475	55.036	53.5775	58.5726	75.9256	88.8013	88.6266	65.6727	Atp1b2
ENSMUSG00000025579	71.8393	65.5082	67.5847	68.6433	70.3975	64.6244	74.3106	83.2978	68.159	70.7138	63.181	69.2191	63.1339	61.2274	67.7969	72.4135	71.1959	76.2107	71.4526	80.7247	78.4615	72.1645	77.8211	78.4444	65.665	62.2314	77.9923	67.0269	60.0022	67.4811	67.7496	60.1484	68.6249	61.9315	74.4819	73.062	66.1034	67.9328	67.3894	67.8515	66.4448	61.879	76.2989	73.8383	61.2725	52.5025	76.8655	56.2424	Gaa
ENSMUSG00000037493	61.6783	59.575	56.5064	52.6026	60.0683	57.8018	66.0073	70.5617	73.3675	70.9361	63.836	73.1598	70.555	73.2498	64.1495	71.3792	95.9213	73.4224	61.2495	73.7009	70.4623	67.7707	63.8044	62.0012	58.2968	71.2718	61.5491	68.6204	67.7902	70.0608	77.4713	66.9609	71.4389	64.9157	67.0339	67.302	66.8246	71.7391	67.8637	74.561	63.5704	67.873	80.6559	73.2526	73.2876	68.9497	66.2329	76.5067	Cib2
ENSMUSG00000079278	68.1679	66.3422	59.1805	61.9627	60.5095	50.6642	60.053	56.9295	73.9137	69.3562	69.4957	72.0574	62.5586	64.473	64.7233	62.4511	73.3927	70.2068	63.2068	72.8681	72.162	63.7952	68.5278	61.1541	77.567	82.3174	79.2725	83.1781	75.7103	65.1863	83.6026	59.9184	83.8414	81.4883	70.3606	75.3668	68.5152	66.4137	72.2423	73.0327	70.45	63.5742	69.6874	66.9552	64.7459	47.642	54.5592	67.3495	Tmem233
ENSMUSG00000049775	55.9765	58.8885	67.3498	61.5211	47.9588	75.9534	55.8304	55.0366	72.9288	59.1505	65.8757	70.9964	68.9204	71.1312	71.6555	70.3994	95.6069	85.5021	68.307	62.0773	63.7471	64.0213	64.635	46.6966	68.5948	75.3226	65.9628	73.3101	67.0638	72.4649	65.2679	58.7211	69.8144	63.9858	70.4251	70.9409	74.5836	72.3748	67.4779	65.8708	67.3053	83.0007	78.7878	83.3942	58.1568	69.1128	62.5868	77.1106	Tmsb4x
ENSMUSG00000021748	65.9224	59.7503	64.0993	57.2799	59.6038	57.5954	62.2134	59.0744	66.7992	70.0893	66.6228	59.3164	68.9456	70.7097	67.6489	66.5322	84.5575	79.1674	64.2778	66.9993	68.271	65.2151	62.3664	63.1793	72.5438	71.7844	60.5673	71.1355	72.2125	70.3945	69.8271	65.2563	71.8444	69.8576	69.7998	68.3663	71.5561	70.9853	69.2422	71.7463	71.6371	78.3217	72.8955	68.3461	72.3752	70.9568	60.5028	72.6995	Pdhb
ENSMUSG00000035674	58.1296	51.8364	48.5255	46.5565	45.7732	44.9144	47.6149	63.6822	70.6006	66.5026	67.7532	59.462	74.7552	70.7906	66.8348	67.5191	80.8671	82.6635	61.0887	58.6488	76.4594	66.2328	64.6558	58.7148	78.5367	74.0034	63.8393	73.8054	71.1605	65.6715	69.6401	67.0802	70.6905	69.2424	74.8677	81.1243	85.2038	77.5574	66.4092	82.3495	82.5584	79.244	75.7956	75.2286	71.7459	68.8197	54.3406	78.7195	Ndufa3
ENSMUSG00000107176	58.1824	58.0844	60.378	60.6718	50.0029	53.9387	52.6252	60.3126	61.2296	63.9049	65.5049	64.2476	60.7583	70.2994	61.7605	62.0266	73.9866	71.6115	63.8939	58.5282	74.264	50.7843	57.1865	72.4283	81.2173	72.1188	65.4094	73.2032	66.9764	64.8365	69.028	84.6186	75.426	58.2215	73.1706	82.1634	80.5262	76.8599	80.7918	73.8298	70.5314	73.147	87.0585	74.7553	73.1591	69.3029	64.7189	76.9447	Gm9794
ENSMUSG00000020091	70.6184	69.4479	62.6264	63.0215	69.0218	67.256	73.3924	75.6895	64.086	65.4913	64.706	66.1883	64.6777	65.3239	61.719	66.6328	66.2105	63.5276	67.2757	71.1412	72.2341	69.6375	74.5704	75.3984	67.5902	65.2183	75.43	73.9985	66.8373	69.1006	72.2314	72.638	66.8084	70.9615	74.7991	76.5392	66.178	61.1563	67.0256	64.6012	60.8072	57.5315	67.1759	65.5083	64.4835	61.7342	74.1549	61.8461	Eif4ebp2
ENSMUSG00000050856	54.5376	61.0019	58.8727	44.589	44.2835	49.0636	54.2657	52.9869	67.1283	69.5373	67.6068	51.4711	73.56	76.271	70.5953	60.8727	85.9047	91.3662	65.7031	52.4371	86.6025	64.2063	59.0531	54.795	84.2583	81.1659	59.6263	85.3722	66.2853	63.0318	69.4223	67.9487	60.1781	57.8952	64.9587	73.645	91.9814	88.2462	65.6986	73.0531	79.6371	83.9589	68.3651	76.8997	63.8279	62.0216	57.7546	84.718	Atp5k
ENSMUSG00000036570	60.3446	56.061	54.2877	56.0537	53.904	52.9783	56.8702	58.7135	69.5259	66.3408	72.3337	66.4344	69.8188	71.2246	68.5434	68.1066	84.1694	81.1749	63.8896	71.686	71.7236	64.8734	69.0003	74.7395	73.0676	75.1204	65.5234	61.8115	66.4311	65.8884	71.0992	78.0034	65.101	64.3166	64.3352	65.1515	76.6072	72.9358	71.0367	68.9571	68.5373	69.4176	80.181	68.2146	66.7156	77.0389	49.1556	72.4865	Fxyd1
ENSMUSG00000002944	68.2199	74.0476	87.3077	68.3958	66.4992	66.4612	78.4046	73.9401	57.1506	71.607	63.1172	63.4917	67.6109	66.1585	70.5118	74.5212	63.9143	72.9278	64.7258	65.3326	68.1432	71.0262	63.5773	52.4696	78.5191	62.2349	75.0172	67.9691	67.2336	81.5969	53.5278	50.2416	59.7331	71.0149	69.1609	66.7446	72.7859	56.0398	64.9329	67.1445	59.8818	70.2577	64.6468	71.5883	63.5414	58.9785	74.9632	67.6045	Cd36
ENSMUSG00000025794	60.0105	61.3983	61.3307	61.5464	57.8822	61.3365	60.4272	71.4273	71.6887	57.5393	74.3338	69.2438	71.8058	69.5428	64.9095	65.4148	87.2172	82.9798	68.6319	58.3201	73.526	62.0412	65.9139	64.3727	62.6876	66.2681	61.9111	66.651	68.3213	63.4976	68.1262	71.1132	68.158	63.9725	65.0541	66.0778	65.6274	67.6623	65.1854	67.732	66.7475	70.7166	74.9586	73.8327	63.0511	72.0804	74.2151	76.1134	Rpl14
ENSMUSG00000026576	66.8614	66.4333	64.1272	70.1029	61.862	66.1574	65.7698	52.1241	56.5624	63.9227	63.4024	50.6274	65.0044	64.0375	64.3896	62.9234	61.9471	67.0577	82.2831	57.2057	56.3507	61.9884	64.341	59.2691	82.9475	72.3215	63.0971	61.0909	64.2161	77.7541	69.4787	60.7745	72.3765	80.8246	73.2825	63.5106	91.3923	82.7937	77.1197	59.4012	78.5969	96.1456	67.1656	61.7011	69.5789	70.0735	54.6827	62.4109	Atp1b1
ENSMUSG00000026457	68.7699	66.142	64.0129	66.8197	64.2402	56.5412	73.0719	74.669	68.6117	66.9181	65.8505	69.8479	69.0876	65.6974	63.0697	70.7475	77.9	74.0624	69.4503	70.095	73.8902	71.3053	72.3671	65.8365	67.6425	66.6736	68.3574	68.6243	61.5299	69.2844	72.0165	59.5604	63.0704	68.8999	66.6005	67.8922	65.0695	67.2233	63.9531	68.3275	62.8929	61.0368	74.1415	67.9626	62.1822	52.8406	67.5117	64.0165	Adipor1
ENSMUSG00000006717	56.7199	60.9566	65.8723	55.4723	52.5027	60.9702	67.4939	64.1545	69.5574	67.2361	71.5863	60.7529	72.7078	71.5432	69.2767	68.7408	78.6085	77.3337	74.6515	60.745	69.1396	64.5139	60.911	63.8274	62.3708	68.6375	63.0904	64.5792	68.3073	65.5245	61.8938	67.3066	58.0776	67.4606	68.6997	70.7565	80.343	69.8304	69.7876	68.3346	65.8568	69.8602	71.8078	70.42	68.5999	71.3169	58.7598	82.3953	Acot13
ENSMUSG00000031701	63.0338	67.1419	68.2682	64.5322	61.6897	56.6109	65.2295	65.2336	63.7879	62.5258	64.2485	61.5029	60.1772	60.8612	59.5489	66.4892	69.8775	65.3902	64.2973	62.8862	64.2227	58.0105	63.4634	62.1799	69.6819	69.3112	68.6349	69.0739	66.3864	65.4015	68.0693	66.8786	73.3736	74.0639	72.5361	77.5245	73.0414	70.3784	68.4003	71.4779	71.0319	69.2999	73.0098	71.4024	67.5168	68.8632	65.3872	71.7499	Dnaja2
ENSMUSG00000024617	65.7595	67.2483	61.2844	67.3924	68.538	62.9388	68.6746	61.5428	69.8419	63.3022	63.1895	68.6965	66.4177	69.1864	66.8428	69.9225	59.0485	65.1653	72.5279	71.2351	69.4266	66.3511	73.1355	74.348	65.5887	70.5448	68.8999	66.814	70.3791	67.2617	69.0938	65.738	73.0341	70.7175	65.5211	62.7569	65.373	68.1244	69.08	66.0305	62.6743	61.8623	61.8658	60.8816	68.9657	58.174	62.9815	64.3432	Camk2a
ENSMUSG00000059119	63.9426	63.3675	56.5813	64.12	59.6788	60.2001	64.5134	64.79	67.7849	70.394	62.5997	59.0764	65.7531	65.6472	62.8525	65.8861	78.4406	67.6835	64.8817	67.7822	70.5821	63.0298	62.8831	58.7469	69.7378	69.4718	66.0146	68.7124	68.874	67.8859	74.0824	67.2456	66.8793	67.85	69.5072	67.4644	69.0969	67.4193	70.2652	69.4242	66.7754	71.1253	74.613	67.3134	66.4874	64.4688	63.8078	68.8124	Nap1l4
ENSMUSG00000021290	52.7145	57.5358	57.635	52.2329	51.4617	52.6005	63.3813	48.793	62.2181	62.3884	56.9425	48.7326	64.2203	69.8689	63.7733	61.5319	89.8061	78.7461	67.0126	48.4062	73.6114	56.1719	56.6611	50.0882	77.2749	79.6981	63.4389	79.5904	68.4943	63.2517	71.6775	67.924	68.0397	67.7279	77.5636	75.6704	79.9374	75.9765	68.2819	71.0742	77.6632	77.2238	73.2491	71.3772	64.7095	71.9866	62.4799	81.9416	Atp5mpl
ENSMUSG00000026678	62.4327	67.2461	71.5636	55.3796	60.0706	71.8707	52.7251	59.3641	61.6468	66.35	51.8636	68.7385	71.847	74.522	76.1802	56.6534	72.5891	70.0377	71.6254	55.4102	59.4029	75.0407	50.6923	46.734	80.7232	67.7518	53.0887	72.8293	77.2392	82.8346	69.7695	51.6276	69.11	74.1024	54.6438	61.6105	75.2349	82.9457	69.4256	76.7576	65.1618	69.3076	62.9392	60.2708	65.775	78.9174	53.5615	77.087	Rgs5
ENSMUSG00000039016	58.2601	66.2891	63.0405	61.6333	51.7515	52.2922	66.8165	56.2738	75.7173	68.4712	67.6918	59.3872	72.4453	72.2452	64.8284	74.2096	87.8613	78.5476	64.8286	60.7689	69.3076	65.0138	55.2108	52.1089	69.0658	70.1038	60.994	72.8698	64.2785	62.9399	71.2825	62.6849	67.0212	64.6356	65.1075	64.3375	70.3635	72.9318	65.9748	73.1071	74.2148	71.1568	70.38	73.015	62.8628	61.9154	47.6112	70.5102	Timm8b
ENSMUSG00000036752	70.5702	69.1227	65.5581	62.2515	66.6486	86.0197	66.517	59.4681	77.58	71.2471	49.0024	59.3388	68.5536	67.6193	76.8956	68.7263	79.5772	73.9683	80.2206	72.7514	59.8302	74.6162	64.8478	69.3677	61.1384	53.8374	57.6044	63.9772	59.7014	65.8816	64.7348	65.2478	64.9686	61.3334	61.892	57.8184	59.9537	66.3626	55.936	56.9128	63.6214	66.853	78.35	62.775	62.3258	72.3009	64.3717	63.9926	Tubb4b
ENSMUSG00000036309	58.5177	64.4659	69.3077	58.3808	62.5145	64.5571	65.9273	62.007	62.2219	61.5064	63.8614	59.7082	62.2244	60.9026	63.8791	67.763	82.8999	75.6902	64.1451	61.7252	62.464	64.0639	56.9194	62.4985	67.2949	65.2739	69.8373	66.9576	66.8953	60.7391	67.1588	64.0437	70.9052	64.6892	71.4716	74.1971	63.4822	62.6708	63.7253	67.4266	69.3891	71.8039	72.6566	62.3675	71.6538	66.701	69.3543	67.378	Skp1
ENSMUSG00000049517	57.4799	55.0645	49.9569	53.9855	46.0929	48.8646	51.9668	67.4933	67.0971	55.2874	74.6289	64.8192	67.3163	67.5891	59.706	60.7193	72.8514	78.406	60.9069	57.2222	73.482	60.1775	58.439	59.1131	73.6308	72.281	67.7002	74.8755	68.5495	67.6096	70.6176	73.3755	71.7745	65.7906	70.554	69.3013	75.3112	74.3565	67.1432	65.1126	65.2396	73.509	77.5756	69.7288	63.1996	70.6444	56.638	82.0233	Rps23
ENSMUSG00000022698	58.4083	64.4086	58.6037	59.7573	62.3776	60.2549	55.8163	54.804	54.9667	60.9316	55.604	60.5608	55.4958	54.2515	56.0541	63.1912	68.2981	59.207	61.9856	59.0338	61.0682	57.6391	57.3666	62.7781	83.2323	72.9576	71.4975	74.0253	71.8368	68.8046	79.0749	75.1901	78.7294	78.3919	75.2126	80.1886	69.3493	64.4779	69.6047	69.2535	65.6346	71.0667	66.1478	65.7114	71.2876	71.4233	67.5907	70.433	Naa50
ENSMUSG00000004939	39.1414	36.1279	65.527	41.8348	53.8326	62.2319	54.8878	37.7026	65.8159	68.9918	102.499	115.028	73.1325	66.9293	41.3923	59.9577	103.207	83.1429	103.283	62.6617	94.6428	62.7915	62.1651	51.6546	64.7223	64.485	55.0997	77.6768	69.379	87.5269	70.8709	98.6376	54.3502	103.612	72.3973	69.0045	61.8016	52.5379	93.4913	50.5008	30.4987	61.1347	56.9689	37.8572	54.1544	68.1031	34.6382	52.1381	Nmrk2
ENSMUSG00000027510	73.3897	80.8789	73.5111	76.9034	72.4296	72.4028	76.4038	74.0517	74.8788	78.7515	66.6994	63.8081	69.7262	70.7453	71.0067	75.2294	88.0589	78.0729	71.9012	67.5762	65.4419	68.7528	71.1873	74.6035	53.8423	53.6307	56.9366	54.6114	49.9445	51.5777	65.3471	57.2393	50.223	55.3075	55.9608	50.4949	58.6471	58.043	60.8129	63.8977	61.6954	62.5555	69.2358	66.3252	60.714	55.6786	58.0298	56.7229	Rbm38
ENSMUSG00000041889	67.0356	62.6983	58.2799	63.1139	61.7436	76.0017	66.0946	63.9766	70.9245	67.101	63.129	59.4944	69.0034	65.6226	64.4879	61.2508	79.2679	72.8428	77.8231	66.9635	71.825	64.8493	66.3056	94.3949	65.597	73.8206	63.4839	60.4582	58.3662	62.2174	74.1644	74.907	57.1224	59.0739	62.6247	56.8752	63.5564	67.874	61.8405	57.0271	58.0354	60.4693	72.5133	56.1309	56.9477	67.1807	60.2	56.0941	Shisa4
ENSMUSG00000031198	63.3814	70.094	70.7903	64.3868	62.9366	57.8133	67.9536	59.182	61.3293	67.7301	63.4685	62.9204	59.8052	62.4949	64.4518	66.3447	62.825	65.3462	62.9581	63.729	65.3209	58.232	55.9408	50.1863	71.8621	72.1942	67.9161	71.0756	67.098	66.3448	62.9496	57.5632	73.3725	69.423	75.2709	74.2659	68.1495	64.6966	64.7353	71.3214	68.7008	69.2234	64.0835	63.6504	69.1377	62.5705	62.6165	71.3288	Fundc2
ENSMUSG00000025980	60.1547	65.5126	61.5384	54.5308	64.2022	59.8784	59.903	62.6457	63.899	65.6394	61.7541	59.6112	58.6104	62.5681	64.2529	65.4846	78.2962	68.9057	65.8287	58.9498	64.2066	61.4474	59.5481	58.9007	65.1104	65.7426	64.8696	67.9485	69.1821	69.3059	68.9586	56.3983	68.7645	75.8001	73.8375	69.3011	66.37	64.4082	66.1514	69.2249	60.6805	72.9215	76.4179	66.1333	69.1429	62.1663	72.6244	70.4887	Hspd1
ENSMUSG00000006333	62.5904	55.8049	53.9817	59.0252	54.0112	56.2961	56.6832	75.372	68.1568	65.8415	71.4248	66.7318	71.8219	66.4405	61.8933	60.1546	88.5371	76.6144	64.4868	62.2986	70.9094	65.1697	63.7413	65.4314	65.8565	63.683	62.5906	61.4151	60.2906	65.4189	72.2638	72.9045	59.0216	58.5909	60.4089	62.1888	65.2186	69.4839	63.9262	65.8397	66.2096	62.8219	73.1796	68.3704	64.4661	70.3895	70.0787	68.1904	Rps9
ENSMUSG00000026032	57.7951	49.5758	45.9993	52.1636	42.7786	41.5242	38.0922	50.445	60.3613	67.0412	68.2815	54.0458	67.6746	60.6322	61.9876	57.8689	91.3153	74.5466	58.8008	57.1651	67.9326	61.6609	65.6547	51.7842	73.046	75.2396	62.6278	74.9615	64.9986	66.0737	66.4914	68.5339	70.2439	71.0104	73.4535	76.2149	80.7743	73.5456	74.8861	69.0502	67.1534	77.5631	80.4138	77.524	69.3887	69.3935	62.1174	85.3149	Ndufb3
ENSMUSG00000075053	58.5208	66.0794	66.1696	65.1235	58.6408	61.2923	66.152	54.4583	69.7259	64.3556	65.1619	56.8062	68.2898	64.147	62.7212	71.1418	75.534	75.7868	77.7069	60.9422	66.881	59.8115	53.9891	57.2813	69.9749	67.1446	62.1106	71.9275	66.6323	62.7872	63.1843	57.2024	68.4161	65.4186	68.3056	73.7549	77.5347	71.8079	68.1095	65.0079	64.0772	71.7172	59.3886	59.0954	67.7531	64.5125	51.0392	70.1451	Vdac3-ps1
ENSMUSG00000060938	58.7549	62.1583	66.997	60.3164	52.7561	61.6673	63.9168	69.3093	67.6643	61.4677	72.7717	64.1398	68.112	69.6644	67.7315	66.341	83.362	80.89	76.3179	63.4984	68.5659	61.9857	66.1598	65.8089	56.0983	65.5051	59.0721	65.395	64.1184	59.8385	61.4628	61.0411	60.5228	60.6215	69.7683	68.5792	66.132	60.5205	69.5474	67.3516	61.167	66.7323	64.4164	70.8482	57.2559	61.3716	56.792	74.8223	Rpl26
ENSMUSG00000063694	56.5209	52.2089	49.9622	49.8911	48.1341	47.7768	50.8604	48.9254	63.8086	63.4422	67.8821	52.7122	67.7795	63.832	57.928	59.0385	69.2328	70.5063	61.4144	59.6953	62.77	53.214	56.8865	52.3727	72.3176	77.2644	59.6655	70.7997	79.0758	71.4262	69.8376	69.9242	75.2862	74.0161	71.4004	69.0729	84.4335	73.9251	73.4127	69.5492	71.5027	82.0714	74.6991	70.2724	70.3208	81.6235	50.3266	78.236	Cycs
ENSMUSG00000031700	61.8775	66.4936	68.4913	62.1835	75.8102	66.273	74.086	73.0945	56.9027	58.9367	60.5794	60.5847	62.6937	61.4821	63.2901	66.666	51.5141	52.4731	59.3658	59.9271	61.0265	63.3673	58.7225	57.6435	59.5447	54.155	62.188	52.9799	62.6069	65.7159	68.7865	57.8413	69.515	62.437	62.1146	63.0241	66.8921	77.1917	69.5715	91.4139	76.9652	63.4946	66.8716	72.3752	79.2625	55.23	75.8368	67.8365	Gpt2
ENSMUSG00000031239	49.1196	64.7253	54.0718	51.1921	75.8423	81.0998	61.8695	42.6173	69.3708	66.905	57.5581	56.1907	67.4396	81.866	77.4266	69.1783	71.4707	53.272	61.0202	56.3505	55.4525	58.1233	52.286	100.012	50.6999	74.3702	53.6216	57.7409	73.7215	64.9883	67.1442	98.4745	61.4305	59.3456	54.2316	49.9965	54.3381	70.728	61.9156	64.6489	58.9282	59.458	59.8219	51.9772	80.0817	111.114	60.1269	71.8792	Itm2a
ENSMUSG00000027333	75.1284	56.1083	68.315	69.5495	46.2531	44.5695	57.242	54.9003	75.5042	69.2817	53.8862	70.2275	69.6694	55.6517	52.7212	71.9512	89.0324	93.6403	64.0801	75.3078	86.1606	49.9945	59.4631	47.2203	65.2169	76.0789	47.2241	52.9036	52.399	64.0685	61.1902	35.2709	90.2602	59.4666	57.634	64.5207	61.5556	73.1055	71.8118	82.4264	75.7997	78.517	85.9502	74.4067	69.8047	36.8177	41.7484	59.8757	Smox
ENSMUSG00000020708	60.2269	59.7401	49.1361	55.7078	58.7903	62.832	57.0313	60.4759	60.1087	63.7576	61.0594	60.9234	60.6438	65.4431	62.3132	59.2501	80.6133	69.219	62.6723	61.8894	63.9026	60.7578	65.0623	70.2155	64.0943	64.359	60.3675	63.8854	63.6525	63.7975	68.5548	70.4234	66.3985	65.1217	66.1671	68.014	68.0761	71.2273	61.7195	64.6516	66.0257	68.5721	74.5771	67.5182	62.8714	67.3267	62.8086	68.7723	Psmc5
ENSMUSG00000018340	61.346	61.1652	64.6231	64.3575	59.0981	62.278	65.5499	65.816	67.455	65.8179	62.7437	62.1093	64.1585	57.8773	65.3674	64.7274	71.6702	65.7216	63.463	66.2629	70.1294	64.3239	60.5714	65.0819	64.9949	65.7736	65.0293	64.9598	60.4481	62.2411	64.4434	58.8927	62.495	64.7532	62.6868	64.4856	59.7784	63.2481	66.1972	63.2179	64.1539	60.2871	67.3748	65.2406	55.6666	61.8169	65.1978	60.2401	Anxa6
ENSMUSG00000053898	64.8467	54.1793	59.5138	57.9064	56.2859	54.0192	70.2961	81.4827	59.496	66.2256	67.6561	57.5726	65.5415	62.4476	58.7634	60.2785	65.7196	80.02	61.2962	60.5931	65.3797	62.3593	57.9959	52.9152	59.7334	60.1189	57.6866	65.7139	54.2968	68.7819	60.8575	62.5328	56.0267	64.4779	70.0241	66.7335	67.8364	65.052	65.6262	69.955	62.0599	65.2562	73.7529	70.527	62.5385	62.1056	65.2367	63.8316	Ech1
ENSMUSG00000019362	58.2351	49.1898	46.5465	47.4384	46.1964	49.678	46.462	66.2336	75.0068	67.2226	73.1734	60.8921	68.3329	66.7566	59.551	68.5269	90.6431	79.1452	71.9553	75.7053	67.1147	62.39	65.9128	64.3133	55.3698	59.7095	59.234	63.4579	58.6042	60.9308	67.8422	62.2706	52.0736	53.9478	68.4619	69.1181	66.8076	60.6957	66.5746	65.668	66.7152	68.0861	71.1596	69.7533	61.2973	63.1177	59.5166	64.1593	D8Ertd738e
ENSMUSG00000058546	48.702	52.2495	60.1813	68.2732	46.605	56.3007	68.9781	56.5851	63.7299	70.2826	75.6792	60.9966	64.1426	59.7804	61.8803	60.4471	89.1514	76.112	56.3198	62.2646	50.5989	54.2249	59.8665	47.6464	63.1755	66.2804	62.0513	71.9838	64.2077	51.2986	70.742	68.6886	70.8655	58.3	62.8204	63.3566	75.4238	64.1023	76.0246	59.807	59.519	71.01	74.3986	68.152	63.1889	62.3122	54.5332	61.1797	Rpl23a
ENSMUSG00000024608	53.7274	57.8934	57.3559	57.0489	48.8269	57.2961	60.9495	65.4393	64.3747	57.6734	66.6959	65.1953	65.8802	58.8558	63.111	60.7063	87.8069	83.0567	65.5075	59.0981	69.2645	56.7366	50.9824	46.9094	64.164	68.9282	58.6192	67.9591	63.4166	55.5298	70.8423	67.817	59.7324	61.2288	66.4718	66.4514	69.7298	66.5989	66.9935	61.7589	65.0454	65.4553	68.6692	69.9022	55.2034	59.863	63.0704	67.3386	Rps14
ENSMUSG00000042903	58.2027	56.973	53.7374	61.9626	56.06	50.0329	59.2064	74.842	60.9613	63.2121	63.7017	67.6386	64.7931	58.0338	58.565	65.7043	64.2425	62.4557	60.9564	70.8038	67.9428	64.0806	71.2917	66.9795	58.4739	57.9806	67.622	62.6922	59.0682	65.2565	73.0494	57.61	57.4822	64.5313	66.6625	66.2965	62.1432	68.8857	57.3582	67.6681	62.3458	62.0933	65.3597	69.0305	61.9271	54.2004	70.8198	63.4619	Foxo4
ENSMUSG00000051695	66.6905	57.8437	55.0705	57.5741	60.1727	60.33	61.5887	68.6848	59.129	62.9167	63.9803	61.2332	61.1992	58.1728	60.0475	67.7763	68.4073	64.5789	59.6295	67.4559	66.4567	69.2704	69.4391	71.2673	61.1817	56.8315	64.8344	58.1389	53.9137	61.9006	63.191	62.7238	57.9792	58.7372	60.5102	61.3241	63.3002	66.5159	63.9859	73.7381	63.0539	64.0807	73.4721	65.696	58.6821	61.125	67.7136	62.6173	Pcbp1
ENSMUSG00000021373	59.2061	63.965	63.528	58.8218	63.9319	64.0895	62.8769	61.9095	67.0854	60.6247	57.3943	60.0352	59.5856	57.0032	63.4561	66.8599	52.2979	56.6726	66.4468	60.6651	60.6412	58.7399	63.0956	69.2448	72.8577	67.6842	70.6948	69.4074	66.631	60.7272	66.9447	68.5141	71.4706	66.1114	72.1071	71.1865	57.4422	61.709	60.7057	58.0471	61.7974	61.3416	57.4136	60.1394	60.1095	61.2862	62.663	56.8844	Cap2
ENSMUSG00000031985	61.1336	67.8018	70.1651	66.1916	62.4485	63.7735	78.3465	66.5607	62.1547	68.0066	64.2802	58.7701	65.3335	64.4593	61.1027	61.2225	60.8485	62.895	65.1755	62.7488	62.3357	63.1941	62.8451	59.258	60.2908	58.8627	61.4382	64.2804	60.5479	62.1638	61.8484	59.6773	62.3747	67.4589	66.5373	63.8046	63.7755	58.6426	66.3077	62.3676	54.9841	60.2738	65.2322	60.9139	60.3271	55.5925	63.208	59.8153	Gnpat
ENSMUSG00000068706	57.361	72.0673	69.2911	53.1467	54.8834	67.5271	55.543	95.9674	62.3651	66.9293	61.6174	55.698	66.6818	71.7607	63.6857	66.9781	95.5449	86.6454	67.8482	61.466	57.376	53.969	52.4735	50.9596	66.148	73.9549	51.2615	56.4114	130.281	52.9363	55.1517	54.4256	47.6211	47.4729	55.5157	55.3143	64.7573	62.5953	54.9804	55.992	64.3445	61.2572	52.2952	55.1852	62.527	60.3528	48.9154	61.9413	Gm10250
ENSMUSG00000093674	36.9423	78.4251	39.2776	44.7984	38.1347	62.3524	52.9969	90.8217	69.153	31.4855	54.0754	77.6803	39.6976	81.3551	41.5654	79.7379	69.3241	55.5012	90.881	83.3765	81.9825	50.8173	68.8953	29.5319	93.2132	84.5275	53.2216	91.0908	63.0657	71.7095	73.9033	86.2459	63.6229	41.6903	25.6547	71.3331	43.4044	52.2749	34.2386	60.6342	38.6686	86.2463	80.0065	80.5826	71.4775	75.9701	83.8414	40.6468	Rpl41
ENSMUSG00000030647	58.7367	60.9414	57.3228	58.7632	55.0101	51.4134	56.6923	52.8726	63.5119	67.9202	68.8031	52.5007	64.9884	63.777	70.1625	65.5486	99.0722	82.3303	63.6248	56.8469	62.2709	60.9873	54.9051	49.6701	63.3465	67.9042	51.2771	67.9652	61.9008	64.165	65.7522	54.894	58.9055	62.5967	54.2963	51.5066	66.8849	69.2492	61.4669	64.3301	61.5426	73.8819	75.4215	61.674	58.578	66.1175	60.7796	69.6995	Ndufc2
ENSMUSG00000025362	54.212	55.4534	57.9808	58.7757	47.7366	50.7399	57.4301	59.9493	66.9063	56.8709	69.6346	62.7054	68.6678	67.6416	63.4858	59.0624	86.7849	80.372	63.1041	60.4518	65.6874	57.6088	59.1778	58.4676	59.8685	68.2665	55.6375	63.6043	60.6845	59.2761	66.2285	64.5634	66.3403	58.7547	63.1732	62.816	61.7201	66.5396	64.81	66.6525	60.1459	68.0347	75.4946	67.8257	59.2314	63.519	51.5125	68.748	Rps26
ENSMUSG00000036879	57.8341	65.7887	73.2784	64.5154	67.3213	60.3428	70.505	59.9064	59.8246	57.9607	59.1169	58.6385	56.1286	58.2929	59.8493	64.4817	49.8183	49.7018	61.7648	58.2612	61.1329	56.274	61.909	57.6228	62.8141	62.5863	64.4915	65.9525	64.1087	60.2102	68.0975	60.7953	70.033	64.1644	70.3758	73.9011	62.7404	61.4817	66.7624	64.8581	67.4522	64.8818	58.6107	66.6676	69.0695	57.1242	65.3728	66.3186	Phkb
ENSMUSG00000035606	51.1609	54.118	48.961	59.9939	56.4217	37.4116	52.4189	47.2417	71.2634	61.3002	48.3826	60.2232	52.0313	51.9539	52.6304	57.6116	68.4137	68.8121	66.5449	77.9823	82.6123	73.4032	76.9175	67.567	78.385	86.601	70.9948	81.7045	79.2009	76.3077	79.3006	51.7017	80.6823	83.6441	77.324	77.4427	72.5821	75.8405	75.172	47.8719	56.9462	55.9782	47.4031	42.7555	49.0346	31.5838	39.8169	39.7944	Ky
ENSMUSG00000027404	63.8149	53.0159	42.7076	57.6697	48.6305	48.9814	48.8103	60.9009	69.572	70.0081	61.8237	69.1915	66.4236	62.9192	59.7808	60.3272	76.2577	64.1714	58.2179	67.6163	63.9796	60.236	62.432	60.018	63.0252	63.5058	58.223	61.4181	61.1931	62.7971	65.8947	59.2412	64.8277	68.6172	64.0886	59.9258	68.3115	70.6472	66.0489	67.8566	65.2407	66.8998	80.4208	65.4215	62.6666	58.1527	56.2906	63.5939	Snrpb
ENSMUSG00000006998	63.3461	56.7363	58.1206	60.4082	61.6018	59.9713	64.7793	68.9262	60.1674	61.6322	58.4567	59.1584	57.6885	56.0346	58.443	62.8466	63.7706	61.5224	61.7949	65.2513	62.9446	62.9245	63.9853	67.8925	64.6662	60.4549	65.1983	65.0229	59.051	62.5011	68.0318	63.8107	63.6504	58.612	66.9846	67.9634	61.9534	62.3665	59.8076	62.8161	72.1767	58.4485	66.8227	62.8167	60.6382	57.4793	67.7812	59.0586	Psmd2
ENSMUSG00000021493	66.7906	64.4727	52.6157	59.589	55.7216	61.1691	55.5006	55.2897	80.508	66.4065	53.1394	62.9448	69.1202	69.152	65.168	64.8387	80.0029	75.9866	69.5325	69.5984	69.5501	64.064	68.9442	74.3374	55.4563	67.8133	59.5761	60.4544	57.005	57.0428	60.9814	55.7111	57.6201	57.334	53.6452	53.0618	55.0083	62.5293	63.7396	60.2593	60.9684	61.7001	70.265	58.2564	56.5926	54.8629	49.7917	60.8265	Pdlim7
ENSMUSG00000025216	73.4558	63.2393	58.9972	68.7131	64.6096	57.9844	62.046	76.0501	68.9005	68.6426	62.4091	67.8476	63.399	58.8314	55.1495	67.4615	80.5999	73.5531	67.2142	71.8932	70.8425	65.0631	65.678	65.5393	61.1427	60.0618	60.4109	62.4319	50.7247	59.7207	68.0062	48.2983	49.6907	57.1278	58.0318	52.0509	63.9486	61.1232	63.0456	57.3928	54.2859	58.9403	75.6356	57.3852	54.0168	41.566	58.4791	50.9831	Lbx1
ENSMUSG00000051391	62.9802	59.2427	57.9825	58.9702	65.4837	66.2364	63.1307	69.7218	59.0575	62.273	57.2976	58.9086	58.81	54.2501	58.5925	60.7445	62.7008	61.8543	65.8233	61.7346	60.9099	61.638	65.4046	72.0598	65.744	55.3567	64.2991	61.4298	56.0885	62.9534	64.7351	66.9024	62.0367	61.3511	62.4629	65.8499	60.944	58.6394	61.6457	62.4041	59.1657	62.9817	65.9834	61.0221	62.9634	63.551	67.1191	55.7737	Ywhag
ENSMUSG00000030246	62.0588	57.392	57.3588	60.4311	54.3013	54.7553	63.0266	72.6702	59.9629	76.9688	83.1007	61.0058	55.2998	59.8203	57.9624	64.8326	70.9567	76.7957	58.5731	65.0856	68.6728	65.634	59.485	46.8339	64.0327	55.1884	69.3378	71.5567	55.438	72.0338	56.7238	51.6865	49.3424	70.4103	60.5954	60.3895	76.2734	53.3441	66.6009	49.3377	58.624	63.3024	72.4822	63.2272	52.4034	52.2172	53.348	59.9717	Ldhb
ENSMUSG00000067653	53.1102	64.7494	49.3175	69.3195	69.8398	79.7266	62.7397	65.7425	60.1905	65.975	63.2426	63.5914	74.8242	82.667	78.5621	70.7102	56.4975	69.8266	84.9796	69.5464	58.1342	75.2117	85.7863	79.5376	52.2129	46.804	48.9872	51.381	58.6528	58.0434	66.4922	74.6368	43.8939	47.0909	54.4546	43.4765	48.2832	68.3506	60.8897	58.9462	51.0042	51.4948	46.2971	42.7606	57.5858	61.2323	59.4278	57.7317	Ankrd23
ENSMUSG00000020267	51.2237	51.0944	46.3385	49.7233	43.6473	45.5721	52.6675	58.176	64.4584	57.4347	68.9429	66.0113	63.8478	62.3636	57.5472	58.396	81.0786	69.6819	57.5721	60.7154	61.0493	56.3912	53.8661	50.5814	62.498	65.6816	57.0855	66.2516	65.5823	59.9349	65.7839	70.7974	61.1344	58.8451	56.6356	72.0698	64.2937	76.1342	64.494	65.9179	72.6207	74.7282	67.0484	67.1935	58.9275	67.6236	57.2571	72.9667	Hint1
ENSMUSG00000035478	62.8538	51.7684	44.2791	54.7201	51.7711	53.1414	57.6157	69.3683	64.0274	63.9552	61.1795	64.2547	67.5303	59.669	54.2073	60.9414	76.5221	67.8354	59.3726	67.4066	64.283	64.8669	63.0587	67.6832	59.9547	60.3702	60.8669	60.7574	55.4453	61.5071	72.6481	65.6012	54.6399	59.9639	63.7347	57.1975	63.4348	70.9139	66.2625	65.8388	58.5169	58.7585	79.9501	60.7235	56.3119	54.2848	58.1148	56.9923	Mbd3
ENSMUSG00000014313	53.0158	48.9988	49.0932	47.8773	43.9855	44.8963	48.6191	55.0409	61.8785	63.9242	67.7881	53.5838	68.6049	61.2383	60.4687	61.5347	76.3886	74.5371	59.5551	56.929	62.2291	58.2162	59.0598	53.7704	65.8949	65.5556	57.4471	67.8693	62.3121	60.8191	64.1905	58.7371	63.3035	59.6743	66.0461	67.6898	71.1187	68.7423	62.0907	71.9551	71.1776	73.524	65.0981	67.4958	62.9961	62.9395	54.0111	69.9442	Cox6c
ENSMUSG00000030847	67.8116	61.5863	55.6052	59.2702	66.069	71.3712	65.9013	69.0532	56.8481	63.4222	64.2652	56.1504	58.9552	61.0717	64.7934	59.4103	70.4875	66.5331	71.5238	62.0487	57.8037	65.2003	60.1885	76.863	59.04	52.6575	53.9265	58.5834	54.7209	60.0916	60.2848	61.8682	54.2253	58.0899	57.2517	53.6519	62.6225	57.8664	63.5132	61.8363	54.5203	66.9882	60.9748	58.3002	58.4117	68.4779	65.2423	54.971	Bag3
ENSMUSG00000022108	61.9941	65.2333	72.358	66.5561	60.4051	62.0617	65.1302	66.0518	64.803	63.4118	61.1975	67.1978	64.4797	61.6148	64.2479	62.5558	69.1681	67.9041	54.262	61.5263	62.3173	63.6413	59.4694	53.2867	61.0883	57.0286	57.9343	58.8722	56.3405	56.5102	52.0135	54.7751	59.4628	54.7947	58.8347	62.1387	56.8095	63.1433	58.771	60.8913	63.4079	61.3835	68.1621	65.4526	56.7001	57.2968	60.2335	62.3666	Itm2b
ENSMUSG00000020634	56.5596	67.2094	63.5287	66.0437	62.8658	52.7628	65.7465	59.8594	56.7222	55.9765	60.2292	64.2309	57.8173	55.9272	55.7967	61.3512	30.5722	41.1025	60.0203	62.6706	57.4286	54.4146	61.262	54.9955	66.325	64.1968	69.0012	69.8078	65.0431	58.4403	65.6197	58.7093	69.7147	69.9322	75.9546	66.9045	65.3062	62.1413	63.1877	64.681	64.0846	64.5549	51.9081	64.0037	63.7754	55.6285	65.0895	67.7316	Ubxn2a
ENSMUSG00000075705	58.2385	61.2861	60.6527	54.2638	65.2865	74.782	60.0223	50.6023	61.9618	59.0799	62.1649	51.9075	65.9433	72.1743	59.4883	61.8193	81.0786	73.7575	71.3275	59.0945	67.9125	55.6753	55.5446	73.8174	52.3589	60.0674	49.3179	50.8563	55.5356	57.7118	56.5273	84.061	57.7483	52.4859	44.1098	52.3891	58.1572	64.7651	62.1007	57.4692	57.3216	60.6451	62.6516	57.5178	61.1778	88.6049	53.4933	61.7147	Msrb1
ENSMUSG00000000168	61.8046	57.7727	52.9562	55.1474	57.6269	59.4112	57.941	53.885	57.4887	69.3204	58.9853	52.0873	61.2159	62.67	61.2994	60.0564	59.7718	61.9235	60.9161	61.1551	58.8628	59.1479	56.9036	56.5633	66.9238	65.592	54.5997	60.4418	62.1566	64.9233	63.794	59.823	60.6249	68.4227	61.4664	57.6434	69.0365	66.7669	64.2509	63.414	61.7014	69.1322	63.882	60.4801	67.0235	65.5028	57.3008	63.6965	Dlat
ENSMUSG00000022450	57.4714	51.4974	50.7094	48.5183	50.1172	50.7943	50.8774	52.2953	61.181	58.8167	61.5097	51.6878	64.135	62.4971	58.7781	59.443	75.3913	68.5713	53.6491	56.1664	60.3007	57.8369	56.3438	55.4037	65.4604	65.419	58.6666	69.1636	59.42	59.0646	67.8563	65.2227	59.5819	53.0362	61.7242	59.3659	72.4146	70.1142	64.65	71.6144	65.2151	67.7556	72.1973	69.7834	62.1596	68.0453	48.3469	64.5767	Ndufa6
ENSMUSG00000031532	59.9603	54.0056	56.2314	58.558	58.9171	60.0658	64.1775	69.4159	59.2429	56.6854	57.8807	56.5386	56.9643	55.7359	55.5462	59.436	67.8891	61.1171	61.4377	60.5078	62.4906	61.1684	57.6464	59.2184	61.3518	61.4851	65.7083	59.9206	58.119	59.5525	67.3346	64.9807	58.8543	60.1197	59.9298	62.1645	61.7995	61.3173	66.0427	61.9325	60.6325	55.8439	66.7453	63.2785	59.2935	54.5211	63.9604	58.0846	Saraf
ENSMUSG00000102869	59.1839	56.2407	52.7752	54.3017	60.1093	53.6289	59.604	66.2051	52.0675	55.8161	53.6167	53.5975	53.2131	50.3631	52.0586	60.2626	61.7523	55.2496	56.2062	60.0319	58.9449	58.7381	62.9008	60.9673	64.5401	61.9177	69.5422	63.1357	64.2181	62.3046	71.9951	58.2959	67.0325	64.7457	68.7794	70.1471	64.2314	60.8395	61.2784	67.4723	62.8873	60.4869	63.9418	64.0103	63.2732	52.3618	67.1814	60.3874	Norad
ENSMUSG00000024143	59.3202	61.7471	62.0771	57.3009	63.1042	57.7005	62.4101	54.4736	56.3224	59.1815	59.8632	55.3088	59.3055	58.1315	55.8818	62.619	60.9929	57.8326	61.3824	60.0881	58.3932	54.7831	60.4288	63.0029	60.5539	63.9873	58.5189	62.8521	60.2439	59.508	61.2998	56.7651	64.1572	63.0095	64.9531	65.6709	61.3685	62.5485	61.6171	61.8318	58.6211	60.0342	58.8868	60.3001	63.4105	61.3637	57.8448	60.4133	Rhoq
ENSMUSG00000038132	61.3648	60.1585	61.6302	56.0129	66.0391	64.4741	64.5067	56.5771	53.4942	58.9851	53.3104	57.521	60.1538	52.6635	57.373	57.8215	55.3375	56.4267	59.0904	58.7381	55.2924	54.2435	58.8194	72.7655	58.8159	53.5786	67.8692	59.1574	60.0543	54.3223	54.1397	62.2702	62.0024	54.3296	55.9335	56.2854	58.2398	62.8629	65.9671	70.3518	63.252	63.8661	59.8585	56.6924	71.2476	72.0946	67.3644	58.5159	Rbm24
ENSMUSG00000024247	67.3037	58.7681	58.4425	60.9247	56.9836	59.0705	59.3385	58.4005	71.1243	66.2015	63.0356	61.2215	69.1431	64.4959	59.2229	66.2897	91.4227	83.3637	75.9889	69.4146	71.4436	62.1304	73.0276	72.7481	52.5165	55.2093	57.3369	57.655	51.7158	55.4726	58.5206	47.7416	46.423	50.8997	47.424	44.7909	53.392	51.8606	57.9664	55.0159	47.9828	54.8153	63.5642	57.2247	52.9669	48.549	56.5866	52.7653	Pkdcc
ENSMUSG00000117924	56.5857	61.4302	44.8631	53.9707	49.1501	55.8013	48.3476	57.174	68.2585	53.6124	58.1162	55.8234	59.3266	62.9399	54.4264	62.9597	87.4377	71.4886	57.3604	64.6377	60.6705	55.0446	57.8835	56.4242	63.359	56.6689	62.3492	60.2994	57.4774	56.4403	68.1501	59.0752	54.8518	53.013	64.2934	54.3748	71.3196	69.9785	63.4829	62.0517	60.1444	62.9508	78.41	56.1176	56.8866	55.2891	57.8813	56.3541	Tmem223
ENSMUSG00000037152	53.1534	48.1703	49.1551	42.4248	43.0351	49.7268	51.4964	51.491	66.5486	62.2718	59.8568	51.4739	60.6194	61.2468	61.1615	58.9205	78.7827	69.9378	58.5738	53.8549	58.3097	57.8879	52.6379	50.4554	61.5001	69.2538	49.945	64.6619	59.9384	56.0246	63.2316	57.516	59.1107	56.4683	61.367	60.1889	70.9684	72.0695	59.6753	66.1231	63.9709	70.824	69.5799	68.6387	59.0487	67.4075	48.6431	71.4514	Ndufc1
ENSMUSG00000029577	60.9254	60.776	58.6038	64.1054	65.3719	60.8274	69.4009	67.4022	60.0459	60.1736	57.2601	59.4095	59.5281	60.9073	61.2323	63.5064	56.4007	60.0855	64.4791	63.8907	62.3052	62.462	66.6424	64.4369	53.9928	53.9423	62.7159	56.9801	54.3981	60.1992	57.1195	55.7522	54.0124	56.9782	57.6261	56.0017	57.3945	61.0317	57.3852	59.9319	55.231	52.6133	58.4129	59.0867	56.2197	50.2513	61.8033	55.0433	Ube3b
ENSMUSG00000058655	51.529	48.2086	61.0716	51.3137	64.3367	57.9509	66.5065	78.0475	49.3227	55.5411	56.7424	52.0183	55.6613	48.0183	51.1984	59.4302	54.6815	52.9538	52.8686	57.6669	58.1298	61.1882	61.7611	69.6106	60.1023	49.0042	70.0782	58.6792	55.6298	60.0035	65.2829	65.5763	55.7523	51.4502	68.238	76.1428	60.3517	58.7657	56.1585	64.8061	56.6263	50.6206	58.6992	64.8616	62.0129	63.7223	83.2428	56.5926	Eif4b
ENSMUSG00000026473	57.9815	57.4536	51.7357	52.9323	59.6181	55.0815	78.3352	87.941	38.6409	38.8792	38.855	37.6506	40.8352	38.0051	52.7427	45.9217	27.1262	30.3316	25.4764	32.0053	36.6062	37.201	33.47	45.4761	33.9335	35.4417	87.5175	35.0674	48.8075	37.8717	45.406	63.8141	62.3297	46.2422	43.609	63.1764	65.8842	74.8063	56.6269	128.577	89.9865	67.6264	88.528	157.122	84.3136	91.4673	135.475	103.562	Glul
ENSMUSG00000023277	48.9445	43.0245	47.3275	45.0654	48.8054	50.9424	51.5038	55.8972	55.4802	55.0809	57.8107	53.9163	58.14	51.7687	54.0744	54.3695	71.6503	68.2748	70.9768	74.8496	63.4737	62.2142	74.946	67.4235	75.4582	58.751	66.4025	57.8802	61.7395	72.1555	66.1821	72.7001	50.9992	52.9385	57.1625	64.8171	76.3573	64.7431	58.0428	59.4351	52.4277	53.9524	62.9898	54.8642	48.7479	54.7869	60.6378	53.6081	Twf2
ENSMUSG00000039376	63.2678	62.0999	54.5084	61.4885	64.1864	70.0798	63.3946	56.8236	63.2588	61.695	62.2004	58.4651	58.1771	62.6417	59.1295	53.6364	54.753	55.7328	59.3937	55.4686	55.3324	59.2776	54.1227	70.145	53.687	59.6295	52.8938	57.8545	55.1209	55.6265	60.6863	60.7264	58.1892	64.5306	60.4303	52.4981	54.4445	60.3318	62.1191	53.5212	57.8157	69.0377	58.3974	54.3279	62.3879	64.2166	57.7465	56.131	Synpo2l
ENSMUSG00000005873	53.108	55.0881	58.0517	57.9016	68.8457	63.0919	76.0438	61.2623	53.0112	52.2835	56.465	52.5424	59.51	61.5782	61.3355	50.8224	50.6388	56.8838	66.1525	54.5637	53.5323	61.7476	62.7562	58.5727	55.9654	56.6481	51.8793	54.6172	69.4449	60.9661	70.4256	61.219	55.7444	52.2969	55.4138	53.7464	63.8931	65.2918	67.6242	65.4565	53.8723	52.1596	51.6842	55.6865	67.9599	62.0883	64.7395	65.859	Reep5
ENSMUSG00000073838	58.7423	55.2312	57.82	56.0331	58.0022	54.55	58.0155	58.502	62.5495	70.5377	63.0364	54.3535	62.1805	63.2091	63.1347	62.8832	74.2998	73.5519	62.7665	60.6732	64.0417	64.1557	60.9809	60.6777	52.5428	57.9576	50.603	52.2054	54.621	55.0765	56.6228	52.6172	50.6324	55.5123	53.7638	55.4674	59.8454	57.6797	59.2225	61.7657	53.3849	62.7829	68.8851	58.6183	56.35	60.1594	54.511	58.7613	Tufm
ENSMUSG00000031312	55.4252	61.0844	61.3617	58.7245	57.1159	67.4104	59.1558	48.0362	65.3231	61.9203	54.5994	54.4466	63.7507	68.7084	66.3464	64.5041	79.0806	67.8172	64.9011	59.9647	63.6418	57.6835	55.1469	64.2446	51.7946	63.6735	50.7733	55.6556	59.2912	55.5674	59.9517	67.3691	54.1299	57.3233	54.39	49.3753	50.6508	55.2284	61.3558	54.7102	52.702	56.496	65.2378	53.49	57.5431	66.3694	44.1103	60.7716	Itgb1bp2
ENSMUSG00000054312	48.628	57.1879	50.439	50.7764	42.972	48.5062	54.0402	52.7485	60.3112	54.2654	59.273	52.6725	52.9193	57.0107	52.0697	57.1212	72.8501	70.0146	54.2188	50.7623	62.0926	58.6673	53.782	49.5347	58.1105	61.9658	61.0648	65.1027	56.3593	61.5477	69.0624	56.8759	59.6353	64.3735	62.7403	59.8228	63.6691	68.719	59.1447	59.3135	67.4194	63.4563	74.0406	65.0234	56.2513	56.6477	59.239	66.3953	Mrps21
ENSMUSG00000063316	55.519	47.9215	43.2736	44.5334	44.8691	45.8597	46.0593	63.5992	67.3308	53.4501	60.4949	55.819	67.2397	58.6806	55.3483	53.8075	68.9124	65.6632	50.5768	60.3148	60.7005	55.1403	58.7268	57.9157	60.1793	65.7531	61.4735	61.8099	58.4526	61.3501	63.2087	61.6759	60.5984	52.6409	57.6792	60.5701	65.5789	62.5242	62.2606	60.4351	63.1105	65.0811	70.6104	63.3359	59.6539	63.2683	48.6719	64.8067	Rpl27
ENSMUSG00000042406	61.8189	57.4035	61.9471	57.94	56.2936	56.1302	58.8064	66.9596	60.1281	61.1742	60.7715	52.4843	57.1039	57.4318	61.2817	65.6087	77.2963	70.7689	65.0175	58.6334	60.4256	52.9765	59.7599	51.9042	49.2114	51.9192	59.3861	54.1012	52.469	47.3342	57.5546	52.7827	54.1711	48.5463	54.5175	60.976	58.26	46.9614	58.405	59.4689	58.4119	59.9346	67.2928	69.681	58.1274	53.2604	63.752	62.1397	Atf4
ENSMUSG00000001794	54.277	59.052	60.3215	58.508	56.7526	62.1863	63.2066	56.8763	56.2398	58.3792	54.9939	55.1058	56.5586	58.2219	61.7433	58.5602	72.8627	67.5861	59.3844	61.52	60.9875	58.9684	58.8173	65.5112	57.873	57.2402	57.3867	54.524	53.0376	54.8634	59.2346	63.097	58.7271	50.3672	52.1721	55.8774	58.6448	59.7733	61.0695	61.1537	58.5098	56.9514	63.092	59.0242	52.398	61.9459	49.8319	52.4856	Capns1
ENSMUSG00000005469	61.8946	57.3287	50.878	55.6371	58.5145	55.6094	55.704	57.1978	56.5286	60.3657	58.4409	60.3047	56.5673	56.1301	53.8577	56.2502	64.046	63.6852	57.0307	55.7351	58.8014	57.1338	57.8927	64.4148	53.5939	56.9871	60.4594	57.1886	57.7806	60.888	62.3957	54.3595	55.9534	64.8296	57.319	51.9399	58.3322	59.8227	60.5103	62.8107	61.0949	59.0265	64.5674	58.2897	59.3136	58.8904	59.6454	54.4175	Prkaca
ENSMUSG00000020919	53.5817	52.4913	56.1171	56.0285	57.1088	48.4344	59.7221	59.9658	59.4642	54.9378	59.001	64.1669	58.9244	53.4605	51.2821	58.5342	54.9599	57.5896	60.2365	70.0164	64.4409	62.6483	67.3875	64.5717	70.5798	64.6684	67.7836	65.525	62.3165	60.4628	69.1115	63.5371	55.1768	59.7822	56.758	62.1446	54.0183	56.7591	55.648	56.2821	52.0003	44.3168	53.9645	50.1486	53.4412	46.4642	61.236	50.8082	Stat5b
ENSMUSG00000023153	64.2521	72.2358	67.1406	66.2989	53.8249	61.9639	66.9878	66.5333	78.1569	65.8805	51.0522	61.0468	57.7849	61.7833	71.6905	55.2301	77.131	66.0469	47.8873	48.8418	60.9442	57.9728	50.1249	59.0318	43.1511	56.8297	58.1135	51.9227	45.2877	46.7694	48.1074	46.3545	45.9762	50.9243	42.738	42.325	43.9888	55.3009	59.2824	64.6644	65.2812	58.2666	69.1835	71.4882	54.7416	49.4099	63.7395	63.5064	Tmem52
ENSMUSG00000021024	53.6802	56.7028	54.9908	49.8218	52.3283	52.314	57.1143	54.6537	59.5551	56.3774	58.7576	55.9376	51.4275	62.1325	57.1169	57.4926	75.4281	63.9592	57.3833	54.6307	56.7777	57.7554	53.4487	55.9047	58.9854	60.2619	55.6622	64.1846	59.2192	52.7411	65.4154	60.28	60.8246	61.6918	56.3096	65.0928	61.6512	53.3256	56.555	54.1032	61.4945	64.7959	62.774	56.9784	58.531	58.2277	51.1131	58.7504	Psma6
ENSMUSG00000024870	60.4831	56.7248	49.7088	56.3122	50.3855	48.1887	53.9689	62.0947	63.2324	63.0452	61.7817	61.5316	62.5894	62.9677	58.403	63.5266	74.0366	68.4775	61.0846	64.8372	64.1201	58.6259	60.7551	61.332	55.072	51.8572	53.2849	55.6422	51.1641	56.45	59.4654	57.3465	51.1702	55.8723	53.4603	53.9142	54.5441	56.8383	58.8477	56.66	55.1991	53.4263	59.5575	58.9737	53.0091	53.1961	59.2647	53.7746	Rab1b
ENSMUSG00000032418	51.6764	62.2445	59.6519	56.1667	59.4224	51.9871	65.5178	59.836	59.5219	55.4426	53.6824	63.5876	51.2411	54.2445	54.1435	62.4468	63.225	57.9458	55.329	62.7344	58.0784	58.0356	61.1766	52.9737	53.6001	58.1142	65.9998	64.5425	58.5815	55.9293	65.1466	41.101	62.4537	57.9901	65.0045	67.9256	51.5966	54.7495	57.728	58.393	58.5024	55.4501	61.1911	58.1197	55.5001	35.5032	56.3351	55.5674	Me1
ENSMUSG00000013701	57.2811	54.2181	50.0056	54.7959	44.4682	45.1967	48.4061	59.2025	54.846	62.238	55.802	54.9222	75.1303	54.8181	51.8057	60.1596	64.2515	65.0994	53.5322	57.2525	57.6035	52.0268	54.1081	48.8299	56.9805	73.1446	56.149	56.9562	53.7701	55.1091	59.8772	52.0942	54.556	60.8475	54.3371	59.5598	63.8578	53.7372	56.7333	58.585	58.4338	73.7272	90.669	56.6914	55.5374	53.8096	55.9106	57.6857	Timm23
ENSMUSG00000022312	51.6504	53.7635	58.1042	57.5029	54.4216	56.4814	58.6777	60.0429	59.1993	52.408	64.8102	57.6309	61.7398	61.2716	57.195	55.6419	61.3958	58.4126	57.047	57.8166	60.2369	59.9677	51.8947	52.1673	54.7749	58.5541	60.7481	59.4528	57.5448	54.2522	59.1705	61.5144	58.1666	51.7122	56.76	61.4742	58.952	54.8585	55.4184	53.4677	53.9876	57.4631	58.9234	54.4641	56.0165	60.6999	52.4443	58.1056	Eif3h
ENSMUSG00000030802	54.9633	52.0626	57.2073	54.5124	60.8305	57.0808	60.9053	62.2206	59.3194	62.0635	59.4077	56.6437	54.6146	58.1548	53.9256	60.8892	64.6581	66.1663	59.9241	58.1121	62.9124	58.7733	55.6714	60.4852	51.7727	52.6258	58.171	57.086	51.7589	55.2595	60.7815	55.74	48.8885	54.8567	57.0003	55.6813	55.0065	56.823	56.0942	58.0157	52.8345	53.7942	64.5069	55.4922	55.22	54.6072	51.6342	52.7851	Bckdk
ENSMUSG00000031519	53.9258	60.2584	64.9517	54.4849	45.6334	41.4462	55.1556	44.8102	56.7469	52.7918	47.0668	55.0455	55.2311	44.6418	57.2175	71.8263	75.4392	71.6065	61.8625	66.3366	64.4036	51.9851	48.3533	43.5052	66.6517	67.4911	74.9928	66.1833	59.1892	56.1001	58.7602	41.0287	69.1036	69.019	61.6012	70.5397	54.8731	49.8169	55.2115	58.4596	60.5521	61.0848	60.2285	51.3128	50.8186	33.5562	46.2778	50.1717	Asb5
ENSMUSG00000023010	58.2097	56.6627	52.1348	58.7954	56.0086	58.2119	60.563	63.62	57.9922	56.3349	54.7387	55.8803	57.8278	53.4126	54.4383	59.335	77.0524	63.7013	58.6385	62.1835	61.1565	57.384	61.7486	61.2111	53.2728	53.3385	56.7028	54.2227	52.3536	54.4153	63.8738	55.3416	52.1816	52.8288	53.7905	54.4647	54.0522	54.6408	55.2675	54.8561	55.7164	51.5822	61.5458	56.924	51.6821	50.8837	60.9583	51.8518	Tmbim6
ENSMUSG00000038467	60.6459	50.1813	48.2514	51.8148	49.0055	47.4249	54.9463	63.222	58.4885	57.1244	55.3338	52.326	58.2262	52.5902	53.5672	54.8404	71.0388	63.5198	56.9009	59.479	60.33	55.7765	57.1012	58.217	57.6132	60.101	57.2517	57.286	53.429	54.4251	61.6712	57.203	54.3543	52.7826	55.3289	56.7734	61.9868	61.8477	59.8969	60.1419	60.1547	58.5827	63.7838	57.1088	57.2514	49.1885	52.9817	55.5356	Chmp4b
ENSMUSG00000073700	54.5062	48.1117	48.5017	47.7478	49.6937	41.6418	52.9151	59.4786	48.1307	49.3945	46.6484	46.9569	52.5955	44.9304	45.2507	57.7243	58.2155	52.8819	48.718	62.9024	54.4634	49.5984	65.3117	60.6281	56.1623	52.5854	72.5809	55.7112	53.6663	61.2601	64.2341	59.9485	58.6215	61.9732	61.0679	70.9318	69.2623	67.1768	63.8669	65.8257	55.545	59.8565	66.5993	70.8383	54.2449	45.454	71.5398	59.6909	Klhl21
ENSMUSG00000072704	52.895	60.2009	55.8493	54.4583	56.3822	51.4231	56.334	53.9312	58.0126	55.4214	56.4242	54.9327	52.3041	56.1195	55.0651	59.2667	57.3999	51.5093	56.468	53.8045	53.2801	54.6475	55.3717	54.2001	59.1511	59.7255	60.3321	60.1611	56.9294	54.2185	62.2783	51.6644	56.7849	55.7236	60.6107	60.3879	57.0247	62.2047	58.4317	59.4325	57.5207	58.9802	64.1839	56.708	59.3917	50.5816	56.6244	58.7668	Smim10l1
ENSMUSG00000052738	54.854	54.5973	52.718	52.6271	54.0424	53.6333	53.2117	53.1704	58.4248	63.2708	56.3008	49.2972	59.5203	61.5559	59.6015	58.125	70.3255	67.356	58.3773	56.6971	57.6996	52.8039	54.7409	54.7333	54.8169	53.1915	50.5714	55.4968	56.2763	55.7176	57.9455	54.1292	55.109	55.0834	55.6063	54.476	56.3802	58.1367	58.3068	57.7614	55.514	58.9348	63.5426	58.3904	57.8482	58.3753	53.5737	59.1391	Suclg1
ENSMUSG00000064346	63.2678	40.911	57.8525	48.8545	79.1424	34.6994	69.5398	67.4985	29.5655	49.6565	62.7358	42.2524	41.9419	43.0207	38.1797	57.9536	45.1781	54.3964	62.5254	59.3679	62.7939	53.4372	56.6701	67.0139	84.8452	39.8527	64.0175	59.2028	39.2336	64.3907	50.8437	47.8548	57.3834	60.4875	93.8639	108.619	74.1824	67.935	55.4817	77.0749	30.8011	54.7257	44.962	49.0471	45.6715	35.2719	69.2997	55.701	mt-Tw
ENSMUSG00000001911	57.0451	57.6472	50.6055	59.6674	61.578	60.7596	59.6388	58.6387	56.4813	57.1072	58.6847	60.1855	59.5952	56.8819	57.6175	57.2205	61.3099	55.423	61.0509	60.277	59.774	55.7442	58.9326	65.29	57.6623	57.7269	58.4961	55.0738	58.0808	57.7326	62.6432	60.1833	50.5608	56.2249	49.0411	50.6658	54.6312	55.5942	53.5698	52.7287	53.949	51.1131	51.794	48.5413	53.8007	52.7919	55.4846	50.6766	Nfix
ENSMUSG00000028348	51.5629	55.9515	53.1492	51.7573	52.3198	51.8028	52.0997	42.8624	59.6243	58.08	56.976	63.2154	58.0879	58.6816	55.0889	62.3293	60.2366	60.9977	63.719	63.2713	63.3331	58.7201	56.7084	54.16	73.0704	67.2408	59.0874	58.0592	64.0739	56.1401	59.7943	60.2542	62.6915	64.3217	59.1343	53.0469	49.2022	55.938	52.8337	50.8811	52.3597	51.4551	48.5783	45.5815	53.0415	45.3642	49.6137	56.563	Cavin4
ENSMUSG00000017707	61.0106	57.8577	66.4687	61.744	53.3783	55.8406	64.5951	60.6007	51.1858	50.9167	46.9097	50.8556	52.0035	48.878	51.2657	60.2801	51.0542	52.3563	49.1978	52.2388	56.8993	51.2074	49.056	39.7683	55.7875	48.8133	60.8828	52.2481	49.1655	48.1333	46.0192	44.5113	68.7107	53.3211	59.6166	64.6664	60.2985	56.5061	61.8141	75.2606	67.7449	65.7004	64.0243	73.8384	62.7424	52.7796	62.8436	61.116	Serinc3
ENSMUSG00000038690	47.9962	45.375	45.9504	44.7264	42.8423	47.5086	50.9363	48.3982	57.9856	58.9253	55.6244	47.0534	60.4033	59.6066	58.0153	57.1141	75.6505	71.5662	55.6525	52.3582	58.0811	55.3498	52.5896	50.6018	58.4065	60.292	50.2876	63.1644	55.4814	56.1317	62.6157	57.3613	53.5301	54.9747	58.3174	58.7767	67.1516	61.4045	59.8835	62.871	62.4577	62.7118	63.9706	58.6646	55.5352	61.1857	41.203	64.8624	Atp5j2
ENSMUSG00000003346	62.3271	55.9902	48.6698	60.3789	52.7855	51.8647	56.4582	67.8086	65.1439	55.4165	61.2412	61.8213	60.8902	60.9891	58.5427	60.7407	81.8298	69.9043	57.4348	63.2161	62.4415	60.9686	57.4795	58.1835	50.2464	48.846	55.5686	55.1271	48.0683	50.6754	58.2357	51.739	44.7717	51.1847	48.8224	47.878	51.7477	55.4402	53.29	54.2041	55.1126	52.2265	66.4065	57.1132	53.0705	44.1189	53.0497	49.3155	Abhd17a
ENSMUSG00000032114	61.2969	64.769	55.6622	63.1792	55.3701	58.0028	60.8569	45.268	66.9252	63.4239	49.7894	60.3273	58.8308	59.4571	57.1887	58.0909	79.3853	64.2222	57.3747	58.7624	60.8081	55.668	52.6876	55.5221	50.5648	64.9542	42.5012	56.5427	54.6115	48.5154	60.107	48.3384	62.8868	58.2023	48.9448	47.755	48.641	54.4632	62.8521	55.2793	55.7838	52.0108	56.7231	50.1319	51.8954	46.1244	39.7003	49.5734	Slc37a4
ENSMUSG00000031751	56.9441	57.7734	56.3229	55.2453	56.1081	51.1748	57.9541	62.088	53.5132	56.578	53.8743	56.9676	56.3336	53.853	52.095	59.43	61.1949	58.1997	58.4595	59.3022	58.8382	59.3809	59.2394	55.1366	56.1369	52.9891	61.829	57.8613	55.4599	55.9036	59.4912	50.2259	54.842	55.1662	58.5073	58.5822	54.0486	51.915	55.9367	55.6442	54.1675	52.6975	58.3988	53.8399	54.1586	44.2429	56.1698	50.46	Amfr
ENSMUSG00000004364	54.3223	66.9369	62.185	57.1539	57.7927	53.9223	57.534	50.0745	51.4531	54.4606	48.6103	51.3162	51.4196	50.4551	53.2537	57.8944	52.8766	52.6724	55.671	53.803	55.6124	49.2378	53.5617	48.1941	63.9831	59.178	57.386	60.2092	57.7912	54.7383	55.4506	49.0963	65.7913	62.8348	62.8704	65.2644	57.0493	53.8416	56.8801	58.7892	58.3813	57.1192	56.3061	53.0836	58.5295	47.4453	54.9664	57.1245	Cul3
ENSMUSG00000043445	59.6611	56.9671	50.5783	59.3198	53.2616	52.5752	59.7025	63.8004	56.4069	61.3552	57.0762	52.162	63.9698	58.8881	58.8102	59.856	68.1271	64.4493	61.0073	59.8531	62.017	58.3699	60.8123	58.612	51.7677	50.1079	47.28	51.7653	50.0358	55.9871	58.3028	49.4411	46.1136	49.3469	49.3427	44.4755	57.7148	55.1229	58.1699	60.1876	54.56	54.4849	60.1447	55.8003	52.5758	47.8032	51.4954	52.2019	Pgp
ENSMUSG00000034290	59.2856	49.8371	48.7894	48.9533	53.7102	46.6783	53.1938	59.3145	54.2666	55.9579	52.7188	53.8395	50.4243	50.1448	51.0513	54.3473	42.8425	49.02	55.1607	58.3046	58.1268	55.7344	58.1362	51.5281	61.4682	56.2557	65.5367	59.9385	58.6314	61.6426	57.42	52.6243	59.983	63.3905	62.6402	66.3345	60.3391	55.1963	61.7705	58.0407	57.6922	56.3008	57.8717	55.8441	56.1063	48.4318	58.4301	56.6816	Nek9
ENSMUSG00000005981	57.1697	53.2848	57.8851	56.3619	49.1625	50.9146	63.0328	60.8104	62.0519	57.2401	53.8449	56.3871	53.0149	52.5581	53.6649	59.9109	60.7538	61.9296	53.1771	62.6363	61.5463	55.6377	59.8122	51.0982	51.6793	52.6399	54.7994	59.7999	51.8534	52.3134	54.7076	47.9417	53.7482	56.2907	57.4143	60.9826	54.0357	53.0196	54.9461	57.0323	54.1268	55.4015	60.7141	59.7378	52.4625	46.5575	52.7535	53.7136	Trap1
ENSMUSG00000026207	60.7601	53.8386	50.7512	56.9663	58.3807	56.2604	61.1097	67.5868	56.6701	58.1888	55.8448	57.9173	57.6984	55.0152	53.4995	54.6513	44.4561	45.632	57.8046	56.6953	59.508	56.6358	65.0999	71.6657	53.9475	53.4194	58.813	52.7093	50.9184	54.1818	60.5444	60.6842	47.5966	53.3494	54.9099	53.0457	54.8528	53.3059	57.0761	54.0216	49.6372	49.1046	49.3287	55.8323	52.2798	50.4685	62.3632	51.264	Speg
ENSMUSG00000025508	51.7562	47.3356	43.6927	50.14	38.1881	41.7502	46.0077	62.015	57.266	54.5074	63.1808	57.7704	56.6791	56.7111	54.4264	50.5172	75.0264	65.5428	55.1108	56.1351	63.3515	55.3481	53.4079	53.9699	56.1532	57.9581	54.1715	56.752	52.9452	53.7488	66.3503	58.1552	55.0571	53.1107	56.1507	54.7526	61.2163	57.1466	56.802	56.8182	55.3196	55.5098	69.7866	62.362	48.9304	47.9845	47.2329	60.6483	Rplp2
ENSMUSG00000060923	46.1862	57.4022	48.3599	45.7343	42.6688	40.9728	39.2484	47.7325	55.6623	53.972	59.8567	53.9065	49.4537	54.3858	53.2282	51.8061	67.5185	57.4623	51.6741	50.7795	59.8659	52.312	40.6613	45.6613	63.9374	59.0183	50.4007	65.1634	63.3557	54.9895	59.7031	53.8375	66.8254	63.7936	60.084	57.6109	57.746	62.1604	58.7055	52.7856	61.4216	70.8861	68.46	65.8826	60.6793	62.5913	32.7002	64.7243	Acyp2
ENSMUSG00000020496	56.8404	55.7439	50.6456	59.4623	57.587	52.1524	56.0449	69.7372	58.7457	56.789	61.0103	58.8744	55.3599	59.7232	56.4091	59.3974	73.1607	67.5333	60.5649	59.9944	60.5283	58.0661	60.1405	62.2272	51.3908	52.2998	57.0633	53.4402	50.3821	51.5754	54.6511	48.0066	49.1395	47.7612	47.5151	48.8207	52.1249	54.3475	51.1887	51.509	53.5469	49.8706	59.0498	54.4315	48.7006	42.9292	56.3705	46.3007	Rnf187
ENSMUSG00000037563	52.8731	52.1597	50.0358	50.8857	37.4631	51.2052	48.0766	55.4467	59.3797	48.8518	55.2192	59.6667	54.197	57.8299	53.9105	53.2791	66.2206	69.9407	57.7475	50.758	53.26	48.9604	46.4381	44.603	57.5432	59.6351	54.0644	59.4291	54.308	55.5946	63.0412	59.2628	49.0887	50.0365	53.3765	56.6783	64.961	61.1201	55.9779	58.5143	56.3074	56.5019	68.7143	61.6111	49.1164	55.9559	57.1085	57.797	Rps16
ENSMUSG00000044938	47.407	54.3112	50.8899	48.6218	62.3193	55.8316	61.1205	51.6166	61.632	58.6146	48.7658	61.3131	55.8394	54.8012	54.6276	63.5759	71.54	60.2253	55.8105	64.3242	59.2142	59.0605	61.7778	58.4921	60.7904	57.5225	62.4202	63.2679	61.9496	61.5742	65.2148	50.1089	50.9064	53.487	51.6868	50.3245	46.0132	49.3133	51.5175	49.8703	47.3676	47.2396	54.8802	47.7386	52.3746	41.9446	48.0244	44.9851	Klhl31
ENSMUSG00000002767	56.9951	47.2813	44.5656	43.7893	46.5294	46.6266	46.775	54.4503	60.7811	56.5669	54.8338	49.1578	63.5977	57.2372	50.5189	55.9439	71.9313	62.6576	55.7867	56.1536	58.6369	55.464	57.3146	54.2223	57.5117	54.1443	50.7555	53.1503	47.5804	57.417	57.7114	59.2425	50.2227	53.396	54.5416	55.8645	59.5294	56.8539	61.1347	56.0644	56.0895	59.0487	64.1585	60.5191	54.8736	54.68	48.6006	57.4148	Mrpl2
ENSMUSG00000030432	48.895	50.8934	50.5003	54.5799	41.6903	51.3044	55.4662	57.1979	58.2424	49.7563	55.9077	56.8746	64.2392	57.1256	56.9111	49.6817	65.3917	65.8515	56.3677	51.3978	56.0044	50.5911	54.0179	55.1193	52.0845	54.0919	53.3848	52.7812	51.9699	56.6404	57.8555	57.7572	48.8071	50.5905	51.6702	54.1524	61.7676	59.0512	57.8055	54.4935	54.1874	58.9778	65.555	59.0376	47.6319	54.9215	53.0572	60.5812	Rpl28
ENSMUSG00000029614	52.609	56.8524	54.6532	57.0167	50.4736	55.8056	57.6566	59.5357	57.2186	52.2207	57.473	56.9638	57.7422	55.154	54.8598	53.4383	65.2588	59.0809	57.0883	55.1262	55.5956	54.4812	51.3521	57.0956	48.0934	54.4656	55.6588	53.4434	54.9543	54.0352	56.6076	57.776	52.5223	50.9313	53.2517	53.7614	54.1765	53.0335	51.3445	55.0742	50.8501	52.035	61.4983	54.3217	50.7118	57.163	55.0955	56.2113	Rpl6
ENSMUSG00000002102	51.983	53.2781	50.409	52.5516	49.2671	53.5688	53.8422	57.0947	55.221	54.6932	52.4638	50.2947	56.6351	53.1442	53.7166	54.2996	72.8163	63.0471	56.786	56.2952	54.7833	52.4658	51.6326	59.9346	55.319	55.4101	53.6676	54.9708	52.5215	51.0165	60.3176	59.3916	53.3774	50.7016	54.3006	53.2215	54.0173	55.6454	54.9195	52.374	58.9168	52.9517	63.3417	52.8939	56.7391	54.8857	53.5689	53.6701	Psmc3
ENSMUSG00000018293	49.141	49.5055	44.5092	50.2393	43.5815	50.4471	48.4321	49.9741	56.688	53.6547	57.2152	52.5376	56.4991	57.2882	50.8734	55.3776	75.3138	63.5478	58.8865	55.8621	64.0962	54.2441	55.5618	60.3562	49.8683	60.6192	49.3083	52.6183	50.7878	54.1483	59.718	57.302	53.5658	54.4416	50.4269	54.694	59.2982	55.3443	55.5186	54.2424	58.4962	58.4959	62.808	56.4343	58.3358	55.2376	49.0421	53.3192	Pfn1
ENSMUSG00000079508	48.0936	60.2413	60.7131	54.6959	43.8005	40.1514	56.4533	42.6545	52.1266	51.6942	54.2929	54.3625	48.841	51.1404	56.378	58.0334	64.3461	60.7466	56.8	50.4378	59.6717	48.186	53.7743	46.3409	51.6471	55.2643	53.7681	60.2558	54.784	56.6221	51.8638	49.7489	59.2124	56.5361	61.5575	58.1506	57.5041	59.3242	56.9941	58.0474	57.7875	66.377	60.6949	55.6791	56.4015	48.8693	50.45	61.4722	Apoo
ENSMUSG00000028278	56.9691	57.8334	54.9656	54.252	54.6803	50.1681	55.67	51.5511	59.4688	55.4712	47.7798	54.9619	50.7916	50.0922	54.7421	58.3758	51.367	52.1241	54.2188	57.7091	57.8526	54.201	55.4868	52.8737	63.3064	59.0495	63.9844	60.7988	57.195	49.8124	59.067	48.8297	63.5621	62.5294	62.5615	60.9404	50.8072	53.6981	55.0186	53.4784	55.839	53.5082	50.2478	49.226	53.5726	40.2125	51.2309	50.3583	Rragd
ENSMUSG00000019487	55.8467	47.6117	45.951	49.6015	49.4867	48.3028	51.1173	60.3326	51.2197	54.2168	52.1586	52.0039	52.2477	51.6957	49.1892	51.6497	56.721	54.0728	48.1899	53.5486	54.4024	51.1219	57.4272	61.178	51.8604	53.1088	54.7877	51.8658	48.4583	53.9176	58.1719	57.8192	54.1353	55.5452	61.4231	61.6617	58.2048	58.9097	57.0525	61.3991	58.0164	57.9345	62.9867	60.2676	56.9186	56.9925	59.3327	53.6188	Trip10
ENSMUSG00000025129	75.2484	58.1756	52.6843	61.0362	52.1924	51.6122	61.6771	71.3439	76.3708	69.8902	64.2015	63.3375	66.289	76.8263	78.2159	76.1901	104.81	87.5668	85.8838	75.3403	63.1533	66.0276	56.6333	52.0005	41.5937	43.5498	40.8224	42.1536	39.7007	41.1674	41.3429	33.798	31.9293	39.6249	43.0231	26.9057	31.3728	33.6503	39.6596	27.9873	35.7902	49.3923	49.5976	49.4576	48.45	29.1917	58.1099	58.1644	Ppp1r27
ENSMUSG00000029030	53.5603	53.905	53.358	56.0924	53.3197	47.0249	56.6043	61.7197	56.1266	54.1107	57.9214	56.8623	58.1261	52.4324	51.9017	53.7627	59.7421	59.7735	54.9101	59.5564	59.8739	59.1858	56.7879	52.4928	52.6395	50.854	54.456	54.9599	50.1552	51.5151	58.7417	49.0912	48.63	50.5853	50.1331	56.4255	54.6237	54.6986	57.0946	54.5939	56.4637	52.5632	63.1788	56.1953	48.9028	46.1028	55.7006	51.7381	Tprgl
ENSMUSG00000027257	57.6969	50.4475	45.698	51.9443	45.9273	48.3937	49.9072	60.9372	58.907	58.1061	56.4313	53.1463	56.8391	54.1905	51.7976	55.8288	70.2544	61.4591	56.8556	59.4826	58.8572	55.3862	57.3057	67.301	48.2949	53.3162	52.9555	52.1044	48.573	46.6756	60.4091	54.0789	49.811	50.8501	52.0091	47.6271	51.475	49.0945	57.0047	57.5551	54.8196	58.8113	63.0842	60.699	55.454	44.2646	49.2905	55.8069	Pacsin3
ENSMUSG00000002808	55.0395	57.5895	52.9814	56.2002	56.0195	48.9652	55.9849	48.4223	59.1921	54.4975	51.8411	53.679	54.0225	61.708	54.7238	55.1263	65.0992	57.8315	53.3404	58.9114	55.5441	54.8212	52.6733	51.9567	51.8401	55.3967	53.5885	55.9131	53.8392	55.9956	53.0968	52.1583	50.1504	56.8974	50.223	48.5637	55.8886	56.7801	53.7093	52.3613	51.7448	55	56.1707	52.0418	55.6955	50.999	52.6991	57.0565	Epdr1
ENSMUSG00000027177	51.2828	54.8289	56.7073	55.2844	59.3302	50.8579	62.0103	57.619	47.0979	51.5184	49.94	53.1482	50.4517	46.3316	48.1708	53.5669	37.5328	38.3526	55.3181	53.3649	48.9531	50.2617	53.4731	53.742	62.6249	56.8744	63.0884	64.1454	62.1445	54.7789	60.5719	53.5005	60.8751	58.3831	61.2389	62.9727	56.1886	53.1293	59.393	56.5811	53.3515	52.6163	46.2226	55.4587	54.6635	43.5863	56.7061	54.5922	Hipk3
ENSMUSG00000034485	50.3026	48.5497	49.4949	49.2111	51.054	52.6327	55.5522	54.4472	47.2282	52.2489	53.716	51.8131	54.1181	48.8505	46.3942	50.3785	50.9621	49.3244	55.9788	55.3648	52.5313	54.1791	60.5653	60.8821	57.3843	53.6601	51.0064	60.3415	53.6967	61.7373	65.1573	62.472	53.0453	55.0476	61.4115	64.3246	62.1841	57.5436	56.2598	54.2352	49.6918	51.8092	58.2391	48.6136	50.9549	52.7885	54.4016	47.7364	Uaca
ENSMUSG00000021771	54.3527	56.3894	54.0773	54.7596	51.1834	53.1142	55.8113	48.4865	53.302	55.2746	49.8675	46.885	56.1747	53.9529	52.3151	54.5742	65.2619	60.1729	57.3101	48.4188	54.155	50.6165	50.171	50.3195	55.0002	55.7514	50.0109	54.0499	51.0407	53.5412	54.7976	53.6263	54.3392	54.8705	52.5541	53.2816	56.612	53.1341	57.2028	57.0548	53.9177	59.9565	58.5266	53.4351	54.3943	53.7893	50.9305	57.0489	Vdac2
ENSMUSG00000032047	56.1127	48.4844	51.7976	49.7863	49.5104	43.5784	53.4098	58.7053	51.6307	58.5252	59.0446	47.7594	50.817	51.4146	48.0105	53.5215	56.8284	58.1093	52.7705	53.3969	54.5136	48.9158	51.5279	46.7926	57.3994	57.2856	53.3699	57.6953	55.1192	55.2023	55.1169	47.6543	54.8639	58.118	58.8994	61.4804	58.1755	52.9289	55.8877	54.6057	56.1379	60.1672	60.3826	58.8021	55.8613	48.092	50.9611	56.1004	Acat1
ENSMUSG00000031770	53.722	58.275	52.005	53.4978	60.0788	61.0885	66.0301	62.3253	48.4609	49.7592	50.3756	44.8157	52.0948	52.5493	55.7562	54.2335	52.6623	51.5519	52.1601	47.0037	47.512	52.633	55.4128	47.1849	44.5212	43.5771	52.798	46.6186	48.6495	49.1623	54.4167	54.4728	51.8246	50.857	49.684	54.9826	62.9746	58.3902	59.6734	68.96	50.8241	54.8969	61.1361	55.9701	56.9437	55.1817	64.2543	58.7672	Herpud1
ENSMUSG00000032479	51.8785	47.4905	50.0925	49.0173	57.0145	58.4938	56.0462	57.1453	45.3755	49.1864	53.736	45.0818	52.219	49.4452	51.0946	47.7591	39.1927	41.0294	58.3136	48.9431	48.1684	52.2331	60.4274	71.586	55.7627	48.9089	53.3018	50.0182	57.7317	56.4338	59.2642	71.3155	57.4554	51.9195	56.949	58.6538	61.3639	57.7753	58.0912	57.0959	53.1098	50.5804	46.6033	48.8719	57.7433	68.1053	59.7662	52.7722	Map4
ENSMUSG00000078636	55.4107	40.3308	52.8389	53.3682	59.4431	50.9946	56.3066	63.6401	59.2498	55.1187	61.7709	55.3391	68.4279	50.8473	46.1653	54.7494	58.5714	51.9391	49.6338	66.8545	44.4851	54.6253	63.8748	71.8166	42.0289	46.814	45.8475	44.6075	54.4791	49.2249	53.622	58.2959	70.1922	48.2291	51.997	44.4409	44.8611	44.6509	56.0628	60.179	54.0326	55.2939	63.874	61.248	53.4711	56.4954	30.5414	49.3609	Gm7336
ENSMUSG00000067038	51.445	56.2555	57.5223	57.8605	47.0147	49.1514	62.7497	48.4117	52.2734	39.9071	49.0217	53.6157	54.1088	59.8072	51.9525	47.4855	65.5181	64.7258	72.0041	49.8765	47.7381	44.2169	51.4975	43.4853	53.8317	65.9105	46.376	48.1445	55.4643	53.3825	56.3761	60.6512	49.9931	46.4466	47.9545	58.5676	51.041	56.9777	56.0195	53.2485	58.8132	50.1944	67.6887	64.5081	49.8626	52.4306	38.8294	63.8061	Rps12-ps3
ENSMUSG00000034880	51.6982	49.6729	44.4374	44.7031	45.1342	44.0014	47.6382	56.4449	63.4733	54.321	68.1537	52.3897	61.8231	59.5156	53.3505	57.8458	81.3903	70.771	61.0002	60.1065	63.2118	60.3658	51.0504	47.1662	46.0112	55.0962	47.1742	55.8615	45.8078	55.133	48.5044	45.4266	45.85	55.1585	49.5684	51.0945	55.5704	53.9899	56.4989	47.6012	43.4202	64.4327	62.1877	57.202	46.7022	46.2557	40.6303	57.7529	Mrpl34
ENSMUSG00000025968	53.636	52.0744	54.3189	50.0139	54.13	51.6795	56.0013	48.354	53.1785	58.9476	52.5364	44.5386	52.8314	54.0938	54.9918	55.6208	55.6367	55.6682	51.3067	51.838	51.3923	50.6426	53.4924	49.3343	53.5213	53.718	46.821	53.2168	54.7952	52.4848	55.3692	50.005	54.6867	57.0514	54.5721	54.4129	58.2462	53.9504	55.1809	56.0708	57.4672	57.0556	53.6931	51.5669	61.4557	52.8295	51.7089	53.1899	Ndufs1
ENSMUSG00000030753	52.9915	60.469	60.6663	62.4577	52.7183	49.4922	64.7218	54.4118	51.5271	51.9068	48.8172	53.4727	51.5754	51.4288	52.3681	53.52	50.0689	50.4771	52.7766	53.1683	52.9001	51.1277	52.0357	49.4548	58.4191	57.4645	53.2934	57.8199	56.0354	52.0241	52.8676	47.2585	57.606	55.1691	55.7368	54.9223	51.8429	52.0188	54.3747	52.2512	52.1868	52.5218	52.8642	54.292	51.1293	45.0818	49.8332	55.3213	Thap12
ENSMUSG00000023034	35.0326	33.7313	43.4131	43.5179	48.3224	59.675	50.7295	47.1112	37.371	44.9685	34.7695	32.5526	59.3447	67.3981	54.7056	51.0278	38.8641	36.7097	52.0478	52.9644	39.0385	67.6917	53.4565	75.6287	44.0749	54.1788	44.3311	50.3577	63.8747	66.9881	90.6483	83.7473	53.2788	52.1319	51.2011	48.3017	68.0638	67.0433	65.2528	53.978	43.5536	39.0287	53.2091	55.0587	54.3462	58.4478	69.9917	62.5745	Nr4a1
ENSMUSG00000021939	49.3302	49.2441	56.3618	55.8896	53.5035	53.8253	55.1821	58.45	51.4946	55.0315	50.5537	50.5737	49.3719	52.1047	51.7101	54.0031	58.09	55.0667	50.5949	55.365	56.4945	57.5045	55.9471	50.8323	48.9026	52.1362	54.4207	51.4799	51.377	54.0838	52.3662	53.7293	49.6261	50.221	52.037	55.0878	53.3027	53.117	54.4965	51.0017	49.1107	52.1439	56.1751	57.3202	52.3543	49.3022	51.8791	52.4643	Ctsb
ENSMUSG00000037904	65.1097	62.3752	51.7028	62.0002	58.2272	62.1081	66.9105	67.5591	63.2505	55.0863	54.0114	54.9011	55.6723	58.9856	58.784	55.7507	60.0905	46.7198	43.7266	47.1163	51.4449	48.5068	46.9379	44.7656	31.4813	41.9321	42.0773	43.2858	36.4351	34.5017	42.7356	41.8402	46.161	42.4602	35.2764	37.6444	44.2916	51.8954	58.3054	75.4059	58.8501	57.6294	66.4982	73.4617	61.9014	52.4921	65.7382	59.4373	Ankrd9
ENSMUSG00000068267	52.6368	44.7677	41.2413	46.2053	46.7261	48.2903	47.5122	60.173	51.1844	54.7292	54.401	56.8287	58.8315	51.1074	49.4026	51.0649	62.5818	57.0812	51.5955	55.8354	58.6331	55.507	55.575	59.8174	50.5469	47.5853	57.5424	53.4104	47.2003	59.0831	58.1541	51.8888	42.3857	50.226	50.1978	51.7413	56.2736	55.0424	52.3971	57.5885	49.6338	47.6065	65.3038	55.0362	49.7949	51.8794	58.7571	50.7118	Cenpb
ENSMUSG00000024726	56.5422	49.298	54.3788	49.8463	58.3533	52.4357	61.7394	52.03	51.8402	55.159	55.0994	45.0814	52.6859	52.6369	44.9836	47.023	48.8125	44.2353	41.0579	51.8167	52.0582	46.3294	43.6466	46.3943	53.46	54.0192	45.2924	54.2615	54.0033	53.682	59.7046	47.927	50.973	55.2409	60.7964	56.5816	62.8093	55.9335	58.4968	60.1463	49.0267	49.794	56.3246	51.697	65.4826	61.0661	51.707	58.7997	Carnmt1
ENSMUSG00000038845	51.6292	53.5504	50.1445	52.5627	50.1163	53.5268	55.1828	50.4884	55.1365	58.9657	51.7377	50.8824	55.8515	57.0141	51.8652	55.0743	72.3975	58.3411	54.1747	50.9767	52.7561	55.7028	46.3286	41.599	49.3655	51.6178	48.6517	55.2873	52.4169	54.71	56.2984	49.6918	47.441	53.502	50.6654	46.5308	55.5673	52.0652	55.275	53.5864	45.5931	57.3093	65.7745	50.1771	51.2314	50.3294	46.305	52.5862	Phb
ENSMUSG00000021768	54.2526	52.5069	47.6987	51.5357	56.1688	53.1011	55.6819	63.5237	58.4918	53.5214	57.9267	55.7275	54.8102	53.5021	55.8545	60.6449	63.094	55.8059	57.7429	58.0082	55.4826	51.0288	56.2187	56.1915	44.7883	46.197	50.1076	49.5684	43.9812	47.7057	50.7885	51.5612	43.8531	45.3755	51.0278	48.2096	44.22	47.1563	47.6764	51.5514	48.0463	47.7528	56.3032	53.5747	53.8011	49.0081	60.7612	49.898	Dusp13
ENSMUSG00000041740	51.9472	52.8117	52.6759	52.9821	53.9502	51.8984	59.5477	66.2403	50.7806	53.1754	53.2644	52.989	57.1105	52.077	53.1875	54.5228	56.3845	54.7337	54.5568	56.7265	54.8189	54.602	58.5008	60.0512	49.1224	48.9607	54.4385	53.8252	46.2848	52.0145	54.1649	48.7213	45.1944	49.2865	51.358	52.6577	50.0794	48.8021	52.402	51.6805	45.6027	47.5299	56.3528	50.802	45.6246	43.8609	55.5833	46.824	Rnf10
ENSMUSG00000006542	49.6588	58.7433	47.9493	54.8724	53.5246	53.582	50.1134	48.1018	56.1799	49.697	61.435	62.9048	51.4684	60.7869	47.6268	46.3253	58.1482	58.0431	60.8697	54.1824	57.5432	57.3855	57.0655	60.4405	45.0247	61.3688	45.7593	58.9383	55.8285	45.5622	59.5257	46.6272	57.4613	55.8124	50.6541	48.0272	43.8618	49.9597	52.7262	49.9892	48.1849	48.5508	50.3417	44.5404	51.4791	44.4696	40.5492	48.2526	Prkag3
ENSMUSG00000031029	54.0107	51.13	55.0811	61.3696	48.116	52.3086	61.497	63.9664	53.0338	49.8547	56.1674	54.0037	56.3569	49.552	50.68	52.1313	65.9436	59.8709	55.8352	53.2083	55.9212	54.8391	55.4573	50.6849	47.384	46.9651	55.0405	48.2651	46.4124	52.6561	53.7189	47.3263	41.7027	46.0013	50.1179	55.451	52.5848	49.0319	49.1096	51.4182	47.2553	47.4607	61.6913	51.6441	43.117	45.4457	55.4816	50.4929	Eif3f
ENSMUSG00000031451	58.8728	56.8002	53.5976	63.3008	47.9106	44.6028	58.0785	65.4777	55.8582	56.0996	57.8895	65.3102	52.4552	48.1341	49.4281	53.9895	62.5591	60.3566	44.7358	56.0376	60.8732	56.3592	51.5783	40.6328	48.2336	50.9557	55.3371	51.4981	47.7312	53.1411	51.6633	39.9926	44.2762	52.2427	50.791	47.7806	54.2017	48.9718	54.0028	49.0267	51.5802	49.9365	58.9452	54.0214	45.9302	32.9034	53.6024	46.269	Gas6
ENSMUSG00000038708	50.0021	51.9548	48.7879	49.7716	50.7912	47.5954	53.5823	57.2155	47.6217	50.4566	47.3614	46.991	49.3461	45.7795	47.3961	53.0679	39.0869	40.1915	53.3359	50.762	51.4274	47.9345	57.0756	58.2479	57.4648	48.9976	62.1963	57.6651	51.861	53.4254	61.2558	52.4157	56.025	57.0498	61.0483	61.5336	57.5925	52.0877	53.4588	54.8325	51.2678	52.097	52.8051	52.166	51.7932	44.1341	58.9875	51.8737	Golga4
ENSMUSG00000055839	46.6136	52.6533	47.8181	53.207	44.7989	48.3428	56.2862	51.7233	58.5198	50.7837	52.8142	51.5018	58.5439	54.6719	55.1272	57.0966	76.7869	67.4824	56.1615	50.4294	59.4263	55.3819	52.3477	50.4801	51.0934	50.1366	53.9722	51.8957	47.0074	44.7465	50.4748	48.288	47.2859	45.8026	45.47	54.3431	51.8117	51.7676	53.8232	54.8802	54.1962	52.4553	56.2895	52.8666	43.4463	41.4959	39.6391	53.8277	Elob
ENSMUSG00000107002	51.0083	49.2853	44.646	50.8526	44.1572	43.7396	48.2627	52.0821	63.128	57.7659	59.5933	50.6756	61.0963	52.7939	53.1835	54.8556	70.2868	66.5692	56.4857	58.566	57.9592	54.9355	55.3069	52.0185	48.277	45.9651	48.036	46.4001	42.8508	48.7504	52.243	43.8933	42.8489	46.8586	48.1299	49.3278	54.1623	53.8638	55.9728	52.6697	52.3926	55.824	59.479	51.7907	45.8689	45.0915	38.0577	49.2825	0610012G03Rik
ENSMUSG00000040128	48.0171	55.0468	54.3901	55.4542	49.2991	35.7949	56.5164	70.2035	49.4513	46.5359	45.6444	53.758	48.5397	43.4307	45.4636	59.971	56.2455	47.4838	48.7972	65.5685	54.5428	48.7324	68.2266	52.5201	55.9497	44.9589	71.7433	55.3044	46.1461	53.0116	55.1979	45.3289	50.2071	47.0516	60.8611	61.6508	56.5269	51.0256	46.305	50.2962	47.9577	39.5479	55.8444	58.925	35.413	30.9401	59.9256	46.1111	Pnrc1
ENSMUSG00000092274	56.5861	40.4669	35.6927	42.1483	46.7484	44.2128	51.873	57.6648	41.8562	55.1294	58.6751	48.4125	49.9517	40.8394	42.73	52.0913	41.7876	34.8747	38.4628	59.7658	56.2125	44.9562	53.0944	63.5904	47.1092	46.0488	61.6326	50.8238	51.1275	45.2616	52.6504	58.4529	55.0027	52.4261	57.4809	60.8632	59.8284	58.2302	51.9357	55.4226	61.9543	48.1926	50.2683	67.7922	49.3494	54.4032	59.6074	65.7647	Neat1
ENSMUSG00000049641	56.1358	54.1865	58.2142	58.6511	63.7019	77.0039	61.9877	62.1457	53.514	65.7116	47.3625	48.1826	54.9603	55.5224	74.0199	62.6641	78.5234	69.3426	75.635	51.4559	46.1686	46.7879	55.8214	66.5886	44.8254	33.8621	42.91	38.6577	34.9425	41.0874	42.8397	51.4063	29.9785	38.0516	38.4134	35.5321	41.6495	44.216	39.9707	41.4314	46.4549	50.8766	53.0952	44.3039	41.0798	62.2006	55.0738	42.2696	Vgll2
ENSMUSG00000024953	51.8506	38.6767	37.7566	44.3113	39.3882	40.5183	42.2501	55.2005	48.5498	56.8552	55.1255	44.6231	52.8236	51.1167	49.4138	48.7014	69.6945	62.7636	50.0994	54.6974	56.4368	56.8052	49.7022	48.8221	52.2278	52.0545	51.4297	53.2695	49.9213	49.7025	59.4943	52.3818	47.8329	49.8731	49.3765	49.2537	59.3917	54.1711	51.8554	56.3893	53.5868	53.5004	61.9673	52.0025	52.7961	56.1618	50.3766	51.7125	Prdx5
ENSMUSG00000022594	57.853	51.0557	45.5121	52.7704	48.7943	50.8309	48.7481	42.8722	52.7833	54.7591	57.1691	49.1553	58.8704	56.9636	48.811	53.1378	54.5394	56.9146	57.0601	58.7388	55.8793	55.9061	51.2569	54.1257	54.8709	53.5515	44.3168	52.491	52.6758	61.7105	52.8454	52.0311	49.3827	54.8058	46.4336	43.1981	58.9206	51.4525	53.5386	46.0084	46.6815	47.2033	53.1048	41.6944	50.9119	52.4772	36.811	44.7759	Lynx1
ENSMUSG00000028396	42.2762	50.2066	53.5158	45.5039	49.498	52.864	52.5361	46.4458	47.3192	51.5919	55.0759	43.7492	48.8318	51.802	53.4176	56.0353	50.0949	50.8042	53.5721	45.4447	46.6079	44.5878	43.3336	46.7522	56.6642	57.195	48.3455	51.4664	54.4083	54.9768	52.7126	56.1618	56.9845	47.0648	50.5703	53.4531	58.5617	53.905	46.5646	53.215	50.7653	56.815	51.3367	50.4241	57.0133	59.3437	55.5775	57.7777	2310002L09Rik
ENSMUSG00000028953	52.1362	52.4948	51.5267	53.7906	55.6605	48.4894	54.6386	54.9925	51.874	51.3627	51.7328	51.7182	52.9379	49.4984	50.8884	54.3255	54.0314	55.0955	52.9706	55.1791	57.2968	50.3022	50.7038	51.8357	48.3203	50.9289	50.2993	47.9144	48.7962	48.0766	53.3957	45.0437	50.459	48.7334	51.6478	51.1495	47.774	51.0519	49.1038	51.9522	51.6406	49.4532	55.0891	54.69	51.5553	46.8271	49.9251	50.5108	Abcf2
ENSMUSG00000004980	51.9288	47.5284	46.9845	43.0072	46.246	45.1814	44.2562	44.2289	50.7257	52.8504	52.0977	44.6163	47.7047	49.3751	47.8215	50.3306	59.167	53.549	49.2391	49.8518	48.5301	46.1029	50.1065	51.3946	49.9271	55.2864	49.2903	51.4908	53.6235	49.2843	51.5547	50.274	57.4096	53.7028	56.3367	52.2914	54.8557	51.602	51.2868	58.5725	53.4993	61.2589	51.8236	54.1866	57.5778	53.2161	51.013	57.9553	Hnrnpa2b1
ENSMUSG00000019804	48.3128	49.7665	47.1602	46.9012	45.6576	45.1128	50.7165	53.4007	55.305	51.9684	51.823	51.0218	49.1802	54.9415	48.379	54.2921	65.911	60.804	55.3262	54.2623	55.024	47.1529	46.2877	51.1778	50.2886	53.053	49.5087	48.9903	46.1776	46.8885	50.8	44.186	53.038	51.4498	50.1362	48.1344	52.528	49.3774	50.2816	51.5131	53.1201	56.2688	54.9523	49.3654	44.9464	45.9534	49.4176	53.1696	Snx3
ENSMUSG00000032050	49.3093	52.3121	53.176	53.1025	55.7048	49.919	55.2006	49.2812	46.4454	46.1273	47.2186	46.1449	48.7206	50.3037	47.1343	50.945	43.7719	42.6132	52.1323	48.4351	47.7265	47.7257	49.2303	51.3157	55.2344	56.4836	52.6489	53.783	54.1556	51.1856	53.4777	53.676	57.0196	51.5048	52.496	53.4395	52.4611	52.3541	52.4552	50.6414	49.1683	50.1074	48.3307	48.7821	50.049	51.1659	54.2086	54.0817	Rdx
ENSMUSG00000035199	47.2973	48.2127	46.6904	42.2077	48.9478	50.0922	46.0039	47.3498	53.0252	51.0057	52.8135	49.6358	46.7296	49.0393	47.7081	50.0075	60.987	54.402	53.6044	47.559	46.9151	43.8769	44.6774	54.3612	46.4063	52.6805	52.6605	52.5305	50.7987	44.9625	50.7065	67.9984	51.0561	53.8741	50.7954	53.0622	49.7252	52.7583	51.4325	53.2056	46.2455	55.4941	55.2114	51.1245	51.6098	61.6518	50.2219	52.6519	Arl6ip5
ENSMUSG00000042010	57.5597	51.1927	53.1306	53.1761	52.2498	46.7132	59.7583	64.1249	47.8667	51.4908	45.3155	44.4926	48.3267	45.3116	47.674	51.3407	37.4977	42.9927	49.9814	50.8299	51.4134	50.6627	54.8823	48.9619	54.4699	43.4881	54.233	49.1719	45.703	53.0506	52.3997	46.8449	47.9883	52.3736	52.9054	56.3911	54.3876	51.0764	55.4432	55.2471	47.9801	49.7277	51.1961	58.2114	49.5417	39.5773	61.5706	48.4763	Acacb
ENSMUSG00000028834	46.5492	42.0687	48.1091	46.2366	42.0836	40.6736	47.1522	49.5889	58.8098	53.62	40.8085	56.5949	53.1468	44.5915	50.9984	74.0899	61.641	52.9145	42.8183	58.6864	53.5496	48.285	58.5252	53.1944	57.3976	47.6574	56.5634	49.4349	49.7818	45.5619	60.9807	53.0652	47.6513	49.2295	52.8261	55.019	53.1183	54.4074	44.4291	57.5827	51.8044	39.9043	55.9408	47.6694	43.9214	38.3495	58.7933	42.3651	Trim63
ENSMUSG00000019970	49.8219	63.3255	45.9608	62.8706	61.8972	62.1275	63.3663	50.891	47.7344	43.9005	49.0348	49.1449	46.2691	50.5775	51.4071	47.1884	36.0055	33.9252	55.7989	40.4235	43.8195	45.9928	52.3346	46.2508	37.0888	43.9894	41.5471	55.1172	51.3971	48.0052	60.6696	63.8246	53.135	59.5002	52.1615	46.4709	43.0759	62.9414	49.2317	63.0186	45.2527	38.0345	53.0399	52.1138	41.3441	58.3212	54.667	58.0478	Sgk1
ENSMUSG00000053279	55.5275	63.8686	59.0235	60.9387	46.9833	45.7545	65.9109	56.1262	49.8031	50.4815	37.7187	48.5484	49.7688	42.0944	46.2134	52.3688	54.4356	49.3756	43.9594	51.5914	55.0051	45.948	54.7528	44.3916	50.5755	50.5551	51.9066	60.9449	46.476	38.9111	51.1463	38.0216	51.874	53.0917	62.2552	64.0188	45.8532	38.4451	57.345	47.9035	49.9093	54.737	54.8414	53.2745	44.8133	31.6153	46.6325	51.9228	Aldh1a1
ENSMUSG00000040269	50.8243	39.0804	40.2809	39.9258	41.1592	41.1541	43.8252	42.6274	56.9221	52.8852	50.9272	47.3626	52.039	51.537	53.3838	53.9821	71.5176	58.526	57.5577	52.1139	54.1615	55.6563	47.9442	37.9811	44.3495	49.6174	48.8379	50.1686	42.0017	49.3521	55.0042	41.5442	49.8349	48.9712	47.2458	50.1201	53.3204	57.0513	56.0509	56.7656	55.0463	54.7147	64.4623	52.7381	56.2609	46.3502	44.9745	55.2415	Mrps28
ENSMUSG00000029862	48.4066	53.0322	50.515	48.6444	50.4399	45.2713	53.8722	47.3181	48.692	46.6156	52.8917	50.4241	52.051	49.9869	47.6081	46.5791	37.0739	41.398	50.0908	51.2456	51.621	49.0472	57.3817	53.6207	52.8989	50.1388	51.1066	52.6975	55.2829	49.5956	53.6585	54.8484	55.4171	58.9716	54.0226	53.3787	55.7456	51.6906	55.3058	48.984	49.7289	47.6762	45.9504	45.2	47.9287	46.4089	47.6688	46.8316	Clcn1
ENSMUSG00000063684	50.6408	48.825	53.4321	48.9333	49.4276	46.6078	52.2553	51.1875	45.8115	50.6321	53.4088	44.1421	41.0381	46.9633	47.7184	49.0217	54.3174	59.9561	50.0134	44.9037	47.2965	50.4184	50.9049	42.3173	48.1161	46.7928	49.4963	49.0582	49.0469	53.8625	48.4773	51.1926	51.7576	52.8741	54.7475	58.9169	53.5076	49.7694	48.3679	52.0483	48.2267	55.9481	54.8486	47.8048	53.2478	53.036	52.2344	48.9267	Hadhb-ps
ENSMUSG00000034768	50.1825	50.2578	46.7101	51.3429	52.8451	46.5166	53.8729	54.2399	52.7621	52.1174	46.3773	48.6754	48.3919	49.1213	50.5211	48.68	54.0524	46.7173	48.5785	53.7207	52.7021	55.8044	53.4641	54.7736	50.7486	46.3962	52.6337	49.2825	47.3192	52.1144	53.8342	49.5402	42.972	50.6816	48.6219	48.3012	52.9598	54.7085	51.2041	51.9187	48.0324	44.6192	54.3642	49.4846	48.0284	42.2745	54.6579	45.0832	Asb16
ENSMUSG00000022884	43.7351	46.7561	48.8899	40.4177	51.1579	48.0907	48.5875	48.7329	46.6741	47.5907	47.7638	43.5049	43.9902	47.7158	50.7253	52.1549	58.5078	52.6843	50.0746	46.9192	46.3752	48.648	50.2381	46.9942	49.0912	48.7081	52.1041	48.1927	49.5506	49.1733	48.9792	50.2581	51.9654	48.823	55.8228	56.1644	52.2535	52.5499	49.4654	56.3745	50.49	53.8667	52.288	52.0834	54.4476	54.2748	62.9205	54.8302	Eif4a2
ENSMUSG00000081485	41.849	38.4161	33.739	32.1197	38.3575	27.5965	35.4368	25.8584	41.0106	47.6522	43.7843	35.8778	48.1768	47.5394	36.8512	33.8019	58.5568	51.6562	34.8396	34.6472	47.0387	42.5393	33.4908	37.6912	73.6968	56.3231	50.9717	60.6451	46.2448	51.6803	69.3852	55.2596	64.8552	49.3593	66.7937	65.8885	69.376	74.8448	53.0861	59.2351	67.2536	54.2757	69.1635	63.2946	50.8194	63.8865	60.9279	64.6848	Gm12338
ENSMUSG00000013076	47.5451	49.1141	45.0622	45.0297	55.908	52.4226	53.9598	51.3349	49.1728	46.8543	55.6857	54.2235	51.2026	53.1904	53.5936	50.2227	34.1587	38.541	57.3359	49.3771	50.9846	51.5786	55.6116	58.549	53.2492	53.9054	54.3422	50.9008	56.3133	52.9413	53.5534	66.5618	50.6666	51.0857	44.2691	48.5235	50.1171	47.1782	48.5058	42.8087	41.9249	40.3321	35.1865	43.1507	50.1974	56.8485	52.277	47.2222	Amotl1
ENSMUSG00000035923	50.494	52.0073	40.3591	45.0345	58.1241	55.7361	53.6364	50.5966	49.1693	45.3458	50.5772	47.406	55.2065	50.3981	49.3415	57.578	49.6871	50.2385	48.4691	43.168	46.5467	44.3373	48.4879	52.3626	42.0246	41.5953	42.9525	43.7152	42.6893	44.5032	55.6292	68.4503	46.979	45.4656	43.0565	47.389	46.2786	55.6535	49.2276	59.4807	45.4703	47.6211	52.1814	50.7118	53.3472	66.87	56.6713	57.4499	Myf6
ENSMUSG00000034892	39.2571	44.7311	48.1938	40.8668	31.3714	37.5267	44.5011	43.7656	51.4516	43.722	53.6306	46.5691	54.5734	52.4764	48.379	47.3054	70.0419	66.6441	53.6252	44.3346	64.7571	48.9191	53.0219	45.9626	58.8471	57.5061	44.4582	52.8989	43.5791	45.1784	56.2664	52.5756	39.9945	44.2648	52.225	54.2738	61.8708	61.2704	45.0752	46.3069	57.4306	43.0701	57.1317	53.4138	36.5743	45.3871	48.9011	65.0642	Rps29
ENSMUSG00000044086	46.4725	51.6371	49.3339	42.2983	49.4212	55.3602	44.9072	33.5551	46.1015	48.9768	50.3377	44.647	50.4826	53.6354	47.3743	46.0788	54.3696	51.5199	60.4907	47.2785	45.0286	45.6376	45.868	51.8926	50.101	56.1451	39.1375	48.5245	49.5271	50.3901	53.1137	63.928	53.3938	53.1441	50.605	49.8974	51.071	56.3048	56.3018	45.7395	45.5991	57.7053	55.1504	37.6216	52.6789	71.6102	37.3232	49.8553	Lmod3
ENSMUSG00000041058	44.7571	51.8683	54.1013	50.7539	56.7259	49.76	60.4086	49.0041	43.5976	47.6352	46.5387	44.0963	45.4979	45.9181	46.1777	48.8939	39.4776	39.9331	49.5162	45.9539	45.3774	44.152	49.8425	46.0858	53.5547	48.7538	51.4798	56.2341	54.3591	51.5837	53.478	50.5267	52.3769	53.7495	58.8371	57.8535	56.3903	48.4779	52.04	53.6168	50.7295	49.4238	45.3016	50.3287	53.7005	44.8096	50.6095	52.2393	Wwp1
ENSMUSG00000040385	47.0742	47.187	46.7974	47.6455	45.2633	41.2365	50.3011	55.7497	50.1707	52.2907	46.9667	51.5817	53.1309	48.8977	46.8456	44.9702	54.8031	55.5741	44.9379	51.5712	51.1763	49.9039	48.3847	49.4479	51.6138	51.4689	51.7088	47.8306	51.1591	49.794	56.6789	53.6461	51.258	50.1758	51.1596	52.5219	47.651	48.3032	48.3455	50.9132	51.2408	46.9687	58.6487	53.7359	45.4783	47.4027	44.7941	48.4825	Ppp1ca
ENSMUSG00000021178	45.4297	43.4689	41.6979	42.6528	42.9153	44.7245	43.7302	43.511	48.4462	46.5941	46.723	43.3741	47.5499	48.4872	46.2329	47.894	55.8141	51.0924	45.0219	49.9539	46.4902	48.3307	49.1063	54.9269	51.5285	53.596	49.5975	52.7903	48.6234	47.2835	57.8727	50.4849	57.5615	49.866	55.4359	58.3731	52.9677	53.8218	51.3953	51.8399	54.0206	55.142	57.7575	53.1179	53.4943	49.8922	49.6935	51.6214	Psmc1
ENSMUSG00000036611	50.0753	43.2318	49.3526	51.1559	48.3582	41.4295	58.7356	54.4825	53.673	51.3339	48.1836	49.8825	52.7194	45.4373	50.9031	46.3792	54.1261	48.0011	40.5867	60.7991	56.0576	56.7426	56.4829	46.4876	45.6	50.5597	56.2531	60.9909	50.5529	46.1551	56.7686	43.3197	42.407	51.5146	50.9001	52.0475	50.6675	42.5145	54.1545	46.1439	41.1228	41.2042	57.9387	50.2572	47.2901	32.6675	54.732	47.9432	Eepd1
ENSMUSG00000062825	49.9382	47.4558	43.1092	47.2599	44.3319	49.3474	36.894	37.7088	64.6695	45.7984	49.2307	50.7497	54.6674	57.7815	58.0917	55.8037	66.6199	65.6362	70.9741	56.9953	57.8686	56.8261	61.5859	55.6447	43.1922	56.4063	40.0694	59.0429	54.2389	53.933	44.3759	48.4702	47.2582	48.9547	40.8487	33.9046	39.1684	40.3156	54.0913	36.0116	39.7073	54.7431	46.4213	41.312	39.5331	48.371	37.6363	49.9704	Actg1
ENSMUSG00000032601	52.743	52.7673	46.8037	49.1342	50.086	47.2256	54.0226	53.5419	47.9538	46.5466	47.1207	47.8624	50.7784	46.9853	46.2428	49.8776	39.7639	41.8734	52.2173	49.2039	47.5997	45.5834	51.9553	47.1578	51.9562	50.4261	55.2677	54.5983	52.0217	51.5042	53.2199	44.4942	54.1445	57.7248	56.2809	53.6391	51.4842	49.2621	50.377	50.5074	48.2476	48.2501	50.0659	49.2485	46.3388	40.0433	50.4294	46.8584	Prkar2a
ENSMUSG00000042717	45.0732	55.1034	55.2702	50.912	55.5927	43.9208	55.299	41.139	40.151	44.9694	38.5994	44.8989	42.271	39.901	48.1516	48.9074	35.1088	37.9069	45.5561	45.2737	38.1033	41.0028	42.7231	39.088	61.3192	51.0833	54.7991	56.2889	55.7726	48.4643	52.9006	50.5789	62.096	61.2386	63.6209	62.1256	53.0348	49.3114	56.771	57.1867	55.8721	61.907	45.0344	47.0563	56.6663	41.1117	49.9626	52.1323	Ppp1r3a
ENSMUSG00000001419	51.5022	50.2118	48.981	51.996	53.2173	51.2842	51.8982	51.0866	49.365	52.2634	47.1099	48.1278	48.4198	47.6224	49.4976	48.9265	41.0293	44.2337	52.0221	51.6671	49.8067	50.5301	54.7427	63.3784	49.9684	48.6178	50.0244	46.5959	47.1415	46.5452	49.61	53.9809	47.9489	50.2227	48.7374	48.445	50.2033	48.3249	50.5394	50.1364	47.9775	47.5814	43.9853	47.3439	48.523	47.5896	51.0105	44.5687	Mef2d
ENSMUSG00000025204	44.6052	32.7759	31.4264	35.8427	30.9755	33.6154	34.0861	45.9846	50.3722	52.5932	48.8195	43.2975	49.7605	45.9936	42.5066	41.6994	58.0385	49.7954	41.6231	49.8765	54.0096	49.0427	41.599	40.4817	55.7205	55.5499	50.7904	51.7756	52.5842	53.5599	62.5905	53.478	50.817	52.5385	54.3848	53.0535	57.7806	55.9913	56.1635	59.2878	56.0008	58.2539	64.2732	57.3123	55.2948	53.7988	46.3269	58.2238	Ndufb8
ENSMUSG00000012405	44.771	40.0631	39.0126	43.9663	42.1687	41.7797	37.2915	50.3889	50.8238	48.1434	54.6132	47.3154	50.2109	49.05	46.5255	46.3632	54.9704	53.2238	51.3384	46.2285	46.9545	48.7712	42.94	41.6515	51.0206	52.5821	48.5876	53.0858	50.4779	51.9366	51.0409	57.1172	50.0742	47.1712	50.4116	49.3122	53.4606	54.6902	51.3978	49.2706	47.327	53.4279	59.3407	53.2528	54.3037	54.5606	53.3749	53.288	Rpl15
ENSMUSG00000079941	49.1542	33.9914	24.3704	27.2467	27.1925	29.9445	33.7538	44.3669	42.4113	49.2041	49.7759	37.8664	47.4356	48.6557	42.1456	40.9623	53.7752	51.3211	39.6744	50.2921	54.3698	50.2044	49.3063	40.0911	57.1948	61.9608	49.5679	57.0874	54.0709	56.5742	61.2988	53.3631	50.9094	58.1921	61.4976	57.0271	72.047	59.855	49.5022	50.7574	53.973	56.0797	65.1044	59.7772	51.0739	55.2571	38.9629	58.9835	Cox5b-ps
ENSMUSG00000026603	50.1112	49.4886	59.0971	56.2556	46.7087	48.5544	58.1405	51.9608	50.3242	49.68	43.317	49.7519	53.5018	44.15	43.8697	51.6725	51.3269	57.416	53.3679	52.1229	56.0958	44.0001	53.4641	49.7898	46.3705	45.7962	39.2882	46.3876	40.2043	40.3767	59.2637	48.7909	52.7792	44.9314	53.736	54.246	42.9521	46.2607	53.0049	52.471	49.0663	51.2341	52.9934	46.7817	44.752	42.8267	44.0763	42.3777	Smyd2
ENSMUSG00000039067	43.2045	43.8637	42.6001	39.3816	44.064	41.9428	43.6338	48.2651	45.7111	47.7964	49.2157	43.4256	47.9019	43.7479	46.1216	47.9626	58.0448	52.0044	49.4282	45.3157	52.9946	48.272	51.327	51.0004	51.1587	48.7143	49.7768	53.1399	46.9693	46.7753	55.7729	50.0194	52.1044	49.3053	53.2295	53.9359	50.5009	49.2925	47.8376	52.9388	49.3915	50.3006	55.0616	53.3373	48.8749	48.4777	53.1523	50.9786	Psmd7
ENSMUSG00000038763	53.1567	49.6979	45.1143	46.5478	50.1869	51.8435	52.0267	56.5243	46.8175	50.3952	43.962	42.3575	49.5511	43.2992	49.7311	50.3317	38.8808	42.2354	53.7607	50.2779	46.3041	46.0209	52.1279	63.1413	48.5783	40.6423	49.416	44.6103	44.1213	47.5645	52.4684	54.8677	44.1705	49.492	54.6531	49.4407	47.7306	51.0503	48.9695	51.7279	43.8304	48.8664	47.4278	48.7846	48.016	53.0717	54.6861	44.6721	Alpk3
ENSMUSG00000041476	45.6918	48.0627	43.3416	42.6424	36.2308	44.4177	40.8297	36.862	50.0664	48.573	48.2808	44.9212	47.7358	45.1891	49.235	46.8872	59.1607	56.7267	50.8466	46.2727	48.0328	38.4832	39.3014	40.2846	55.271	65.9317	49.8157	49.4945	56.0523	48.0858	49.9749	50.1216	62.9578	49.9885	53.7692	54.9493	51.0932	48.7891	47.8067	48.6136	57.1478	59.2089	55.1552	46.7134	50.2998	47.3632	38.4593	47.4916	Smpx
ENSMUSG00000096210	47.7818	40.2819	34.3906	40.0976	42.4318	41.9114	37.9312	50.2568	45.9797	47.7597	51.3503	47.1818	48.9148	46.3567	40.9721	39.0043	47.3189	48.001	42.6121	57.6006	53.4753	51.4776	51.8233	51.0491	51.6566	52.4931	53.238	53.6412	50.0574	47.6254	54.289	53.8705	51.659	50.0913	51.0047	50.9691	54.2411	52.4618	53.2748	53.6684	51.1004	47.799	59.7136	48.0636	47.9585	50.6814	46.2738	50.4919	H1f0
ENSMUSG00000008892	43.2018	50.2601	50.3153	46.6594	43.0899	42.5649	47.5932	42.5449	46.7628	50.2797	46.9493	44.8053	46.2842	49.2807	48.0599	50.322	58.4604	55.2273	48.2574	44.362	48.1265	44.795	43.5913	43.0183	54.1285	51.3458	48.2618	49.2341	51.0211	50.6808	47.7781	41.603	51.9945	49.7179	53.3288	53.6959	51.4507	49.4155	50.1219	52.0621	51.7169	54.4166	52.1775	46.2505	52.5693	48.2214	46.2038	49.9823	Vdac3
ENSMUSG00000037373	51.2955	44.1252	41.1162	47.5762	47.1363	46.1667	48.0807	54.2083	50.3852	50.8095	48.35	49.7328	48.525	47.0095	48.5533	47.9846	57.482	52.7391	49.4682	47.9264	52.2233	50.2054	48.6939	49.3295	48.2471	49.364	50.2749	51.4276	45.0637	52.4471	54.919	43.7349	44.2555	49.3245	46.2831	47.2724	49.3765	48.6805	48.8114	50.7221	47.2645	46.4055	56.5066	48.8432	47.2617	42.5774	48.0943	45.5294	Ctbp1
ENSMUSG00000051319	43.8129	41.8631	43.2745	37.0612	35.2766	33.2509	33.4646	45.2854	55.4649	49.0879	56.1361	48.0665	48.2987	49.6612	50.3444	49.5068	68.4439	59.3735	47.8887	48.349	49.3643	46.362	43.7868	36.9759	53.9885	48.8968	45.6857	51.4217	42.6426	46.4545	53.075	46.9282	40.5988	41.5398	44.5463	52.8809	62.7905	56.3266	55.984	48.1821	55.7928	58.9394	58.4048	57.9727	44.3843	46.0686	46.2801	47.6437	Mtln
ENSMUSG00000048578	47.9432	47.7298	44.5941	49.2232	49.8642	47.1451	49.566	45.3186	51.0226	46.4148	46.4862	47.5431	46.7221	54.0778	44.2334	41.2307	42.7056	41.3961	46.365	49.7882	48.9333	50.7921	51.5246	56.4192	45.5886	57.1076	50.4044	50.1742	55.1957	48.4677	52.5979	56.4617	49.6839	50.1114	43.3243	44.1009	47.3496	52.402	55.4846	46.3401	42.3836	40.7571	46.6489	44.4662	50.5848	46.5723	50.6128	48.6932	Mlec
ENSMUSG00000051236	53.9683	53.9491	49.1362	52.7588	41.3351	42.2862	51.0268	40.9476	51.2472	52.4538	40.3049	53.8255	43.0546	43.1148	44.5576	50.9067	45.9606	46.1976	48.9232	51.7739	49.8183	43.1727	47.8969	39.4082	53.2262	56.7106	49.4121	54.6525	52.0651	45.858	50.1915	34.606	57.6386	58.5135	55.2434	51.1281	45.8551	47.9805	51.0249	48.1271	51.3879	51.9	50.8323	45.9201	47.9086	30.7884	39.8622	49.6027	Msrb3
ENSMUSG00000027805	46.419	46.1355	51.1181	47.0365	46.6212	41.5767	48.266	49.212	48.4453	49.9142	43.608	50.4596	45.4496	45.4757	45.1427	50.6137	50.0073	52.2891	48.8488	47.1404	46.5274	42.1501	46.8165	43.1562	48.074	43.9052	51.7612	47.6261	45.8276	41.2499	44.9403	47.2162	50.2368	51.2734	55.2307	54.1845	49.0519	47.1012	45.9364	48.7158	50.4366	53.8085	51.0962	52.6526	49.9745	47.0348	54.016	53.664	Pfn2
ENSMUSG00000063787	42.3177	45.5606	37.9101	42.6893	34.0928	34.4979	40.2725	41.6938	48.2692	44.8357	45.5716	43.0813	50.4933	47.1414	44.068	52.3577	68.2047	53.1741	46.0115	45.4937	47.6414	43.2643	41.9721	37.1328	45.8832	51.6989	50.3092	53.6311	45.305	51.1898	51.9304	46.2391	54.6689	57.8217	48.5649	49.5327	53.3657	51.3607	54.0858	57.6214	49.0377	58.3824	59.7202	52.8628	44.1433	50.5722	46.3691	54.9877	Chchd1
ENSMUSG00000008658	47.5946	50.9471	50.2978	47.7079	45.6608	37.5762	52.3568	50.4078	46.8773	44.1798	38.5386	45.4447	42.2048	38.8577	43.7267	48.6117	39.3968	41.4019	48.5413	51.4195	47.401	45.0842	50.3144	44.8152	55.5543	53.0082	60.0402	49.8877	54.2989	46.3914	50.78	41.9465	54.123	55.9862	51.0201	54.6121	51.9464	49.477	51.9165	53.233	50.1847	48.3182	47.7298	53.7312	46.9102	32.5581	55.2291	48.7213	Rbfox1
ENSMUSG00000025130	49.8225	50.081	54.4894	53.1588	48.9294	51.5531	53.4565	58.9844	45.3333	45.6844	44.4231	43.6692	45.8365	47.6872	50.5266	47.7921	56.3384	52.1872	49.5954	47.8215	45.9394	48.8051	46.9416	49.5732	47.9025	43.8645	49.7476	43.9857	45.3677	44.7208	49.0092	49.3304	47.3147	42.6263	46.9152	48.4727	44.6121	44.1142	47.6547	48.5623	47.792	45.7325	50.8848	47.3528	45.567	47.6332	51.8481	45.4839	P4hb
ENSMUSG00000028959	48.9703	50.3614	41.5841	49.7278	45.8184	48.6871	50.2732	51.394	50.6776	52.0182	51.5368	46.966	49.8668	52.6658	50.8038	51.9808	67.071	59.1456	52.685	46.9959	50.245	48.3032	47.1208	48.6544	42.2859	44.3851	44.562	45.4806	41.5662	50.2832	52.2879	45.122	41.4232	44.0804	42.42	41.4275	46.1553	46.7449	45.2002	44.8699	44.9633	43.5956	50.7916	45.6513	45.4015	42.1102	46.1489	45.1851	Fastk
ENSMUSG00000062373	48.7501	50.2164	50.462	47.1224	49.9011	45.7928	54.8505	51.5886	40.1455	54.389	46.5448	42.4906	44.7853	44.6574	44.2333	48.5119	52.6552	50.8408	50.0597	46.6662	45.1542	46.0152	45.0222	38.2056	50.6387	46.4923	43.7706	48.6474	46.8817	54.3109	44.6344	38.6513	45.3899	53.7369	52.3771	51.2639	55.4139	47.6282	52.4259	48.9881	42.4403	55.1154	50.7253	48.5227	46.6115	35.3342	45.7268	46.8889	Tmem65
ENSMUSG00000046229	49.8736	44.4375	46.8818	49.7424	43.876	47.7375	50.3778	65.6236	58.4646	51.2721	53.9979	56.5829	55.0444	47.6809	51.1053	52.7758	76.333	63.3183	51.1597	52.2678	56.3753	54.5488	46.75	46.4419	37.3199	39.7361	45.8912	38.3226	32.6627	40.7548	44.0891	39.0575	34.0156	37.3471	36.5481	38.8772	48.8563	47.6137	47.3377	45.5522	42.3675	42.7777	62.0912	49.2626	34.3682	39.45	44.6053	40.5325	Scand1
ENSMUSG00000044221	50.2016	51.1667	49.792	49.3759	50.0873	47.2637	48.67	43.4734	44.2535	50.5068	49.2403	43.623	48.0153	46.5524	46.9329	47.5769	49.2276	46.4042	49.6298	44.9069	44.2706	45.1627	46.7572	49.9519	47.0951	46.0853	45.925	47.435	46.5238	48.091	49.1296	49.0023	45.7404	46.8642	47.5618	45.6787	50.2916	47.8467	46.8036	47.8487	46.1636	46.4865	46.109	46.2163	47.6376	50.2993	48.5814	48.5246	Grsf1
ENSMUSG00000075700	44.0996	52.1723	46.4371	46.0854	44.9423	44.2792	46.4909	43.3481	46.582	46.5117	45.6488	43.9549	43.0219	42.4053	45.6194	47.7531	49.5376	45.61	46.9789	41.4554	45.1412	42.7706	38.1415	41.3542	51.8808	52.066	51.6024	50.3476	51.4442	48.8421	53.2713	43.8237	54.6445	53.8565	52.6299	52.792	47.5228	46.7995	46.4677	48.308	49.0435	52.1204	50.9758	47.6029	50.2919	45.6392	44.8738	49.4281	Selenot
ENSMUSG00000037805	43.1762	47.828	48.5325	47.3018	38.4137	42.7017	48.6138	50.855	48.0962	44.5273	51.1659	48.9092	50.3078	48.2374	48.2472	47.8259	60.2114	53.6518	47.3336	44.855	53.2114	44.252	40.6589	39.6116	44.9124	45.5548	45.451	47.5289	45.0304	47.6114	49.8208	49.9507	45.463	45.2419	46.413	45.8835	48.4415	48.0655	45.0842	44.6089	45.5252	46.6772	56.7748	51.9539	46.2408	44.671	46.9053	52.9503	Rpl10a
ENSMUSG00000036438	45.6718	49.0557	46.4015	41.068	43.495	43.4891	45.2199	44.2978	42.9057	42.2394	53.0068	38.5624	48.0882	47.4176	43.927	42.387	52.726	53.0676	41.3145	39.2688	46.7274	43.1673	36.7775	48.7899	48.8587	48.7795	35.0029	51.4173	51.8045	48.4815	49.9668	47.7652	54.0977	48.8759	57.0746	53.5952	52.7176	46.8063	52.9673	48.9883	50.6423	55.7762	43.4164	47.4215	55.1381	46.0645	39.5833	57.1344	Calm2
ENSMUSG00000005779	42.0596	40.8199	42.2657	45.0069	37.899	43.4528	44.2365	44.9488	49.776	45.7379	48.1345	47.3995	52.4225	48.4584	48.0102	47.4522	64.0816	56.2864	49.2126	48.8954	48.6202	46.2218	46.9896	46.4872	43.9905	46.9429	43.8761	47.6796	42.0968	46.247	52.3189	51.7223	46.3538	44.9958	41.7464	44.4827	46.6367	46.8596	49.3231	47.5489	49.533	47.8741	54.6092	48.115	47.2598	51.3642	46.1134	48.0407	Psmb4
ENSMUSG00000038204	55.3988	49.0911	49.3318	52.0706	46.7599	42.3515	49.0486	48.2806	52.8225	52.487	44.328	51.5873	48.5293	46.7387	47.1916	53.0976	60.101	54.7432	46.811	54.6246	53.357	48.8048	47.3161	40.6994	44.5254	44.3198	46.4169	48.9747	40.0949	44.0599	49.5579	34.8404	43.9885	50.7499	49.9662	46.5627	45.7228	42.8933	46.5162	44.2341	45.766	45.3909	52.1232	45.0549	41.5837	32.3445	41.8832	41.0118	Asb10
ENSMUSG00000024140	53.4098	48.9545	46.7334	47.7099	46.8175	48.5728	47.5746	47.3626	46.5456	49.7603	43.5724	45.038	53.454	47.9281	48.6625	47.5215	37.0921	42.7313	46.9348	48.1901	45.9103	47.836	47.568	40.1131	45.9165	44.0882	41.6824	42.8155	45.1328	54.7404	44.3119	41.1304	42.94	52.1208	45.1554	43.9475	53.727	53.9381	48.8872	51.7985	45.3449	49.1254	43.0681	51.7098	49.349	46.1007	50.9797	49.3597	Epas1
ENSMUSG00000099764	41.8384	43.1051	43.677	50.3076	41.2182	49.4883	39.8104	51.8324	46.1275	39.1678	53.9685	42.711	45.3243	47.5555	46.1966	45.7402	60.809	52.8808	44.2733	38.7146	41.6195	42.6333	39.2629	41.108	47.7124	49.5266	45.0646	52.4974	42.9865	53.6787	49.6704	51.0089	43.616	39.9735	42.6369	43.1944	53.1761	47.9811	49.1978	47.8425	44.697	50.1904	64.0816	49.0023	47.143	57.9686	47.4131	50.4486	Rps10-ps2
ENSMUSG00000018286	47.6874	46.669	35.9372	43.3331	39.2466	39.1925	42.0342	47.8961	52.4851	47.8585	46.9751	48.0892	49.1931	48.938	44.4541	47.499	61.5308	54.1616	47.3191	53.3401	52.0804	48.8298	42.299	43.8496	48.1245	46.8913	44.3078	49.4525	45.0278	44.8406	48.7427	49.8255	46.6853	43.9971	47.164	44.2527	47.472	49.636	45.1592	47.3552	47.2452	46.7331	54.3522	48.6219	43.641	46.7689	44.1618	47.5842	Psmb6
ENSMUSG00000033307	47.557	42.5455	48.4648	53.1692	45.9474	49.7122	52.4137	45.1316	49.5887	49.3626	50.1842	49.5251	46.285	48.5557	45.6598	51.8215	67.5474	64.1577	46.1638	44.5541	52.7075	44.153	48.4168	47.505	41.9671	45.6073	45.7339	44.7411	36.2248	46.0786	45.4803	45.2282	36.9719	44.8575	42.6211	41.2648	49.5466	46.0838	44.3433	46.623	48.1194	45.4173	54.0517	43.6933	37.1213	46.9773	39.3365	43.1132	Mif
ENSMUSG00000018599	48.8019	46.0754	39.3539	46.8445	41.4112	46.94	44.9829	45.1929	51.455	47.9921	46.1227	45.3925	49.2105	47.8276	41.2607	45.1152	58.4705	51.4316	50.3027	45.779	45.8928	46.0966	43.8107	50.1193	44.4538	47.0173	37.7012	43.8607	43.5098	45.4064	52.0512	46.6624	42.4671	49.126	51.4857	38.6147	48.7506	48.5282	52.5167	49.9779	46.501	49.3582	59.8942	46.2282	48.8075	45.9086	42.5384	44.0152	Mief2
ENSMUSG00000065460	54.1426	47.9203	35.2281	51.9998	33.9906	44.189	49.7774	32.6134	45.7128	46.2716	46.7978	44.4598	39.9675	25.4057	35.0632	37.8688	45.2169	48.2571	46.7777	52.0945	48.0051	33.3501	55.9406	74.1549	71.2955	75.0975	45.889	59.6711	42.6875	42.0751	50.8874	47.0851	68.9704	55.1546	65.2128	47.7406	50.9767	58.146	43.2375	37.8316	47.6232	36.4931	40.7887	44.1175	39.4157	36.2489	30.7297	30.5899	Mir133a-2
ENSMUSG00000029309	43.191	47.6651	46.8784	43.0289	42.1667	45.4512	37.116	33.9091	49.0669	46.7274	46.2677	50.1056	47.182	54.1245	51.4985	43.458	48.9361	50.6333	48.128	49.3394	45.1899	53.3517	45.9354	35.413	49.1033	53.2981	36.7772	49.426	51.5925	57.3293	47.8238	33.4055	48.1614	55.9588	45.7852	44.9721	51.8514	52.559	47.8097	45.5892	43.7648	48.4477	48.668	41.7786	47.4742	40.9981	41.3701	47.0774	Sparcl1
ENSMUSG00000038777	47.3735	47.6454	43.0237	54.6081	45.6148	47.2433	48.024	47.7733	54.8708	51.1621	49.1562	52.7546	51.6982	49.9015	46.4665	45.6189	73.4694	58.4483	53.0752	54.321	49.1016	49.2404	52.129	55.466	45.5066	47.8014	39.748	45.0158	41.8695	45.5042	47.322	39.7512	40.763	42.998	40.7956	35.4337	46.6288	45.9054	48.3689	37.787	41.1493	42.0427	48.2921	33.8901	40.0696	36.8414	38.8418	34.1823	Sema6c
ENSMUSG00000036450	46.8044	45.5218	38.7099	43.0364	45.4231	42.641	46.7396	45.9642	44.9568	45.6326	40.7557	45.6391	43.9478	42.8475	45.3718	44.6127	42.0244	42.3818	45.2395	50.153	48.4449	46.5168	50.7832	48.5208	48.021	46.7556	52.7658	50.3121	50.8806	50.4357	52.7643	43.8498	50.4168	51.372	50.3251	50.7891	49.2859	47.3059	47.6944	49.304	44.8865	45.3968	44.4013	45.6058	47.0905	38.7634	49.1544	44.2595	Hif1an
ENSMUSG00000030591	48.0148	44.5876	45.8893	47.0194	41.7643	48.8491	47.1502	48.6098	44.9539	41.0451	38.0651	41.6101	43.7021	40.8425	42.4978	46.6876	58.7734	57.382	55.8755	46.7745	49.3064	44.4133	45.9152	51.2157	49.2779	42.7335	45.0364	46.1465	42.9749	43.0228	49.389	52.3843	50.363	42.8303	45.4199	49.7924	44.3532	43.2214	46.3252	45.2074	47.9681	48.0399	50.4982	40.1995	44.6096	49.6224	47.4192	42.7077	Psmd8
ENSMUSG00000091989	43.936	52.3928	53.8917	52.4052	46.4539	49.3299	49.4614	37.9177	51.4269	53.4441	47.7432	43.5525	50.0375	51.7352	46.9835	52.6252	78.8842	69.8324	48.9433	40.2981	47.1061	48.531	44.0982	36.1181	45.0218	44.2169	36.9177	43.335	40.8153	46.4867	40.4239	41.978	42.9149	43.0312	42.026	43.744	51.6847	43.9048	48.1698	47.0268	41.4498	50.9941	39.1467	38.6856	39.4774	42.2002	31.1806	45.3619	Ndufab1-ps
ENSMUSG00000073702	38.2576	44.7394	44.1201	41.8725	33.3225	37.3131	39.9143	44.4242	49.3136	45.0047	46.122	44.6268	49.4911	51.9998	52.8545	45.0567	50.0847	59.7469	46.7933	41.9651	47.7253	43.5217	39.832	40.3957	51.9001	52.2941	38.8563	49.8114	48.0813	45.2407	43.116	44.0902	41.294	46.4801	48.7459	47.9208	51.4367	51.6432	49.8552	47.7533	45.1617	50.277	53.5997	51.5199	41.2348	52.0351	39.7282	52.1611	Rpl31
ENSMUSG00000024978	39.1056	43.1363	39.2255	38.8249	46.124	45.0203	43.0146	41.9055	38.6651	38.87	40.7579	39.5424	40.7365	39.0215	38.9169	38.0398	34.8372	37.2073	47.7051	43.7682	40.4388	42.2084	47.4005	51.3642	57.0699	45.8278	41.7727	45.842	51.6912	55.5735	51.2462	59.5293	56.3845	55.7994	52.3852	58.4712	58.5031	56.6126	54.3329	53.183	45.6018	44.1426	45.2972	42.8084	47.4864	54.4432	47.0798	43.1031	Gpam
ENSMUSG00000051234	44.8306	43.72	36.4246	38.4722	37.3112	37.7814	38.5925	44.7146	44.8608	47.5105	48.893	47.2173	46.9057	48.7271	41.9674	43.2314	59.5065	52.5485	46.7581	44.102	48.1968	44.3998	42.3332	36.9122	48.7615	49.9644	45.763	52.2224	45.4384	46.2698	45.7606	44.2048	48.9574	52.3484	48.8417	47.9888	48.5046	47.2498	43.7481	44.9037	48.6171	52.2655	55.6919	49.537	46.4755	44.4035	44.8162	48.4186	Rnf7
ENSMUSG00000029545	45.4502	36.4388	38.5887	38.9501	43.5711	45.2262	48.2712	56.3491	46.2702	52.5504	52.8203	45.9758	50.7002	45.8591	45.7431	47.6469	56.9349	55.1125	47.6161	46.8485	48.0115	49.5565	50.4713	48.9815	42.5092	40.0696	41.8802	46.1854	39.1833	47.7241	48.3644	43.8311	34.8499	40.9704	43.2052	45.0529	47.373	44.8774	45.185	50.8555	44.228	43.8862	49.7736	47.848	46.616	44.959	48.7926	43.1413	Acads
ENSMUSG00000060143	72.4393	16.6532	54.7935	59.094	46.0335	28.6938	37.6135	11.1115	48.4271	88.6049	64.8187	30.7204	91.4838	21.01	65.392	17.5813	101.597	89.9873	4.48238	16.8502	38.1783	66.3883	16.8524	70.9927	10.779	21.6497	51.9504	8.0168	39.6128	23.3199	28.9956	16.615	34.5428	62.655	86.9543	26.4035	93.1357	71.414	82.0529	56.7939	87.6463	19.5983	38.9717	36.2572	13.7601	19.493	24.594	84.9301	Gm10076
ENSMUSG00000022553	46.5328	44.3203	43.2133	44.0949	42.4047	37.8376	46.6051	54.5368	45.4569	46.7993	46.7537	45.8321	45.4613	44.5942	43.9563	45.7419	56.8312	50.5322	46.838	52.2028	50.7002	46.7576	47.6821	46.9097	45.3686	40.7937	47.3619	45.2774	42.4062	46.3511	49.2296	45.5346	42.3238	39.7305	42.5097	44.8915	44.8666	47.3119	43.1524	46.5406	43.6837	41.3377	53.5007	48.533	42.081	41.7803	49.0998	42.8918	Maf1
ENSMUSG00000060803	39.6037	34.3193	33.4432	39.4401	36.69	41.8073	41.0861	47.3147	40.2448	44.3276	44.6239	42.7014	45.988	43.3538	50.3831	45.9382	64.4928	60.2487	39.4582	42.6189	45.9855	46.1125	45.4555	47.4995	46.861	42.9929	45.2301	45.5858	38.4147	48.7316	51.9499	50.9147	40.5539	43.1768	53.8094	50.4832	50.9865	43.097	41.0939	50.6346	51.8394	41.5132	56.9512	45.9014	42.7423	48.4158	50.1719	53.552	Gstp1
ENSMUSG00000037622	47.174	42.3927	39.7457	43.4654	45.8449	40.8315	48.3635	52.3722	42.651	48.1349	45.9966	51.2218	43.7982	43.1257	43.3597	47.4614	52.6786	50.3866	44.3414	50.2492	50.2292	48.5065	53.177	49.004	43.819	45.1697	47.7875	45.3439	43.0199	46.0051	46.4596	39.3618	42.4518	43.6051	43.5829	45.4843	46.1541	45.3268	47.1654	46.7989	42.7106	43.0989	51.0529	46.6572	44.276	37.3589	47.9006	41.9464	Wdtc1
ENSMUSG00000042895	59.2326	54.3875	39.587	49.2219	53.7552	53.1954	48.6579	52.2917	38.6669	46.1284	39.8786	38.3125	40.5032	47.9269	53.5495	50.8148	38.7203	44.6848	48.2886	44.0856	40.9374	38.2149	32.7889	37.5734	29.5776	28.8839	34.3525	35.6503	38.1194	37.2807	41.5341	52.7774	35.7129	47.9492	50.2311	40.0002	35.7487	40.0531	41.6613	52.4582	51.5794	62.9448	56.5257	59.4637	53.9952	55.5681	57.4862	65.3693	Abra
ENSMUSG00000020372	42.7512	50.0026	48.6476	51.414	43.5634	49.9474	52.2698	54.5725	46.6006	42.524	49.4831	48.6381	50.0808	49.9074	48.5362	46.5517	56.1431	52.3588	49.6298	44.6528	48.2058	46.4672	44.1327	42.0291	43.8887	41.4421	46.3437	43.268	41.3432	46.6658	46.5471	45.3589	38.6069	40.4615	43.3361	43.2611	40.378	41.7654	41.7198	42.7777	41.2239	41.7075	51.0181	46.1358	39.8251	40.9444	45.3986	42.4159	Rack1
ENSMUSG00000004056	43.0569	39.5216	37.4981	42.2894	42.3103	38.7966	46.1402	56.4841	43.4734	42.1647	50.2653	48.0949	47.3294	43.351	43.5045	47.1155	46.4194	46.5759	47.1013	49.1823	49.0082	47.6657	46.1084	41.4522	43.8877	43.2478	46.8394	43.7909	46.6022	53.3341	48.9309	48.3387	41.3779	46.3746	43.3345	46.7161	47.3302	48.4462	46.2093	48.9846	40.6475	40.6925	48.3139	47.3086	45.8339	40.2967	54.6511	44.2869	Akt2
ENSMUSG00000022389	40.7979	38.8269	33.5175	36.7893	41.2951	40.129	39.6144	40.4337	35.6167	36.0979	37.717	37.2681	35.5937	35.8085	34.8891	36.2701	36.264	39.1123	42.0334	41.3991	41.2715	38.9611	45.072	49.4856	46.0731	49.5113	53.0083	49.5911	53.0312	50.444	53.98	59.6223	56.4425	58.6475	52.6821	54.8988	56.8519	56.3284	56.1607	58.882	46.4381	48.8317	49.0298	46.5239	49.472	51.8326	51.0712	45.2452	Tef
ENSMUSG00000030852	41.1182	42.1089	48.0241	42.0346	44.1515	44.6418	57.5653	53.6479	35.7314	38.5587	34.9986	34.5775	41.5586	33.6549	37.9741	46.9455	30.1356	31.6004	45.6114	42.3431	43.1526	43.3956	50.9411	53.5451	49.6726	41.0377	53.6288	40.0359	43.2089	50.2868	41.287	51.6221	46.9844	46.044	51.8177	58.5093	54.0253	47.1794	49.349	56.5833	41.512	42.837	46.2462	59.4314	45.1305	39.8818	65.6413	45.1885	Tacc2
ENSMUSG00000026170	42.3338	41.3512	45.7914	44.3602	40.3987	34.51	48.1916	46.9848	46.4228	48.7204	43.9551	48.4194	42.5676	38.622	42.0283	53.5553	50.6197	44.3496	39.1477	48.7288	47.7318	42.8898	48.3327	37.7027	42.4251	43.3451	49.0404	47.5192	39.3283	41.0118	48.1776	32.6757	46.9789	46.2809	48.9727	55.0559	47.9105	48.416	43.9806	52.791	48.4883	46.2691	57.6593	55.1264	44.3977	30.8135	54.1393	45.4132	Cyp27a1
ENSMUSG00000018932	50.5913	43.7766	44.6858	47.8535	41.6011	40.607	45.5245	49.7943	48.9842	47.4173	47.5129	40.4477	47.2202	47.3295	45.8864	47.5025	53.8241	48.2807	43.285	44.8854	46.329	41.9144	48.8776	50.5912	39.9375	45.3213	39.5934	39.73	43.52	41.2672	45.2469	40.1949	43.7562	40.6376	42.5674	41.4364	44.593	49.0521	43.8182	47.8603	48.5716	43.8097	55.598	53.4714	44.3906	43.4142	45.798	45.4879	Map2k3
ENSMUSG00000021898	46.5635	51.6749	53.2433	49.5972	41.8822	37.2463	46.9146	41.3655	49.7165	49.3184	41.29	48.422	38.4015	37.6365	43.9426	56.7973	50.0022	51.3791	46.3087	52.4642	51.1443	43.8714	45.0953	37.9022	51.6326	50.4382	55.4339	49.4449	43.427	43.1829	46.4167	32.224	52.4082	49.9229	47.6749	50.9371	42.2992	42.1671	41.7975	40.0115	49.9408	48.6804	47.4175	42.3974	39.6834	23.6856	36.194	39.8904	Asb14
ENSMUSG00000006699	38.4385	40.0747	41.7118	39.0095	42.0524	43.822	41.0916	37.638	40.0719	41.8237	40.5942	41.2801	40.6412	39.7632	43.5999	45.3334	51.3917	45.8476	48.3864	43.4695	43.67	42.5507	43.979	43.8646	51.894	49.7386	47.5792	46.7426	51.7774	51.4909	48.3612	52.6353	50.5345	49.5468	50.0147	49.2562	50.9199	52.352	44.6739	49.7656	43.9333	44.5906	44.6477	42.3108	45.3554	47.863	45.7839	46.9883	Cdc42
ENSMUSG00000028328	44.6209	47.2859	49.4509	47.8351	43.0456	39.2962	48.0351	41.3582	50.1748	47.7573	41.0945	49.9917	45.7699	42.4275	46.068	46.3889	33.8067	38.2314	42.6879	48.2807	48.732	41.7226	44.029	40.9891	46.0211	54.015	42.7898	47.6181	47.1787	45.9188	44.6597	40.1098	52.1046	49.5977	50.2808	48.7439	39.8189	47.5235	47.6488	45.1803	45.1405	48.2206	46.74	47.8928	47.2742	37.8155	40.9384	46.2647	Tmod1
ENSMUSG00000023904	39.6909	49.0567	48.1646	46.6956	42.5581	48.8743	53.6521	45.5647	48.6951	45.6431	50.2262	42.7985	51.2106	48.4911	43.2912	46.4372	68.5529	60.1211	49.5121	49.1085	49.9476	42.9201	49.6698	61.1486	39.086	41.9473	38.6554	42.0059	38.6585	38.8572	46.2264	51.4196	37.1375	35.665	36.6845	37.7698	43.4419	40.7245	46.3752	43.1875	40.0056	41.0268	44.9218	35.7261	39.2337	52.5668	40.5985	39.7221	Hcfc1r1
ENSMUSG00000020882	46.1272	45.1494	40.9164	45.6473	44.5293	41.8302	46.5709	48.006	48.0679	46.3189	48.6268	48.8903	48.2286	46.7245	43.4426	44.7898	50.3765	48.2434	44.0854	46.0482	49.2464	47.4686	45.7037	49.1488	40.5472	48.1526	42.6037	44.13	44.0205	45.6144	45.6803	44.3301	40.418	45.1129	40.6773	39.3907	43.8969	49.7332	47.2209	45.1334	42.9359	41.9139	50.2119	43.4664	45.1661	43.2966	42.4854	42.5786	Cacnb1
ENSMUSG00000101655	41.1646	35.8337	34.6609	36.9472	32.354	35.64	34.8442	39.1256	49.9455	45.4465	51.7612	41.1833	49.7248	49.2716	43.1457	42.0172	53.7059	50.8104	52.4084	47.6251	50.5222	47.754	57.9034	44.5833	48.5866	52.4185	39.1767	47.231	46.6817	44.248	46.793	45.7149	45.6125	44.4301	43.4752	44.5433	43.8258	48.7676	53.1021	44.0712	44.7885	51.3377	53.137	43.5213	43.7952	48.8128	31.2451	46.996	2310040G24Rik
ENSMUSG00000015733	42.5473	49.6171	50.0324	45.8598	45.8633	43.446	47.625	37.7228	42.9725	42.3136	38.508	41.2941	40.8813	41.9961	44.7332	47.5308	50.8129	46.2658	45.1752	42.7432	41.7814	40.6981	40.7887	38.357	49.0329	51.5666	44.5235	45.8703	47.9019	44.1672	47.8385	40.8863	51.8594	47.8888	48.6442	48.268	46.0175	45.6821	46.4583	46.8118	46.599	48.3379	47.0014	41.823	48.247	41.1733	39.4149	47.3234	Capza2
ENSMUSG00000031065	47.4436	43.8607	43.0917	48.717	42.5931	42.7296	47.4001	50.2681	46.9545	48.3643	43.5327	43.3452	46.7495	44.3309	44.0459	47.5763	50.225	49.1841	45.8374	47.6677	46.076	45.6814	46.6086	48.2499	42.6372	44.6293	43.9076	43.577	41.7628	43.8372	47.2836	42.397	41.7596	45.0027	43.7984	41.697	43.7913	45.1214	42.8786	45.6509	42.5044	44.2559	47.3237	46.226	44.5875	40.8058	43.1795	42.51	Cdk16
ENSMUSG00000064360	22.5437	16.0395	23.3446	12.2685	14.7293	14.1381	14.2385	13.5604	12.6652	31.4125	27.6533	26.4381	58.3757	101.187	23.7725	18.0118	46.7522	78.4607	53.3941	17.9333	29.4987	61.4077	47.69	26.1078	56.8179	40.0903	25.3448	47.2475	22.6608	42.5042	59.6073	24.1224	117.57	63.0653	115.693	91.2716	72.9347	101.646	55.8212	63.5963	39.6469	71.9055	35.1559	30.8233	62.0492	31.0439	31.5361	67.6845	mt-Nd3
ENSMUSG00000022820	38.9975	36.5975	35.8879	33.4495	30.5963	31.2943	35.3564	41.0493	45.6194	43.2556	46.0407	38.9324	46.4746	44.7302	40.5074	40.7338	45.8148	55.6307	38.7563	43.3816	48.6886	41.9274	39.5696	35.1508	53.8561	54.2806	45.2451	51.489	46.8901	46.931	48.0361	46.9166	47.0209	44.5487	48.3656	52.1464	51.9504	49.8876	48.5344	52.6207	48.5606	53.6504	53.6174	53.0067	46.074	48.6316	34.6503	55.9431	Ndufb4
ENSMUSG00000037062	45.0678	46.2463	48.9518	45.1958	44.896	41.4532	50.8187	44.6075	42.0478	45.0094	42.7668	42.5439	44.8625	42.449	42.0571	47.8555	45.2789	45.5683	44.1132	43.2587	43.5425	43.1834	42.5819	40.9735	50.0307	48.4357	43.0004	47.9636	46.3201	44.8924	46.558	39.8866	47.8003	45.9829	47.2471	48.9223	46.6293	46.4839	44.411	46.6898	44.7802	44.6075	42.4019	42.9711	45.4029	39.7494	42.5902	45.555	Sh3glb1
ENSMUSG00000022235	38.9648	36.0129	40.3451	34.2796	42.5742	44.8783	42.5345	38.3172	41.2801	48.0207	44.4705	39.4949	45.4291	47.5338	51.1394	38.6419	52.7998	42.4186	42.9891	39.4432	45.5385	45.7279	40.4685	45.1441	46.8628	54.1433	40.684	41.7829	55.6251	53.1049	53.7824	43.5172	51.7015	47.8123	43.8604	48.8134	43.0008	46.8955	45.1355	47.5751	49.9356	44.2246	48.5267	38.7083	46.8291	46.3887	36.6711	46.6152	Cmbl
ENSMUSG00000027673	41.5325	42.6434	44.4233	39.8691	41.1771	43.0476	47.0084	40.7915	45.5763	45.9703	45.1864	38.4256	46.8937	49.4151	49.8609	44.8423	55.6864	52.4026	46.7226	44.0862	42.3386	43.8017	42.2123	41.962	41.663	44.0745	42.5355	45.29	45.1178	44.9124	47.1546	42.2251	43.3908	42.4645	47.831	45.1792	44.2196	44.1821	45.3361	48.258	45.4226	47.5078	48.7768	43.0359	43.4607	45.5994	41.5519	44.7794	Ndufb5
ENSMUSG00000062997	37.3183	40.3596	41.8448	41.9721	29.8146	34.6357	42.0727	42.9773	48.8438	39.7347	43.6748	41.1748	49.9109	44.9817	44.3832	43.6249	53.8782	56.1361	47.1504	41.1149	52.3441	41.2015	39.6754	37.7548	47.9976	46.6359	44.2981	51.553	43.5873	43.6533	51.7136	45.3308	36.5756	42.6543	46.8007	49.106	52.3322	53.9679	47.2498	47.0609	43.7583	44.2668	53.0074	48.763	36.8001	39.9446	41.6899	54.4258	Rpl35
ENSMUSG00000023939	41.2007	26.8354	33.5706	32.742	31.7246	30.708	34.5227	51.85	42.8949	50.2078	51.227	42.6078	44.8487	40.0922	36.8769	41.2663	56.3877	49.7996	38.4474	43.793	47.1111	44.624	40.074	38.3507	53.5205	45.6511	48.316	53.2582	38.4095	52.2144	47.2417	45.7644	37.792	46.5808	46.323	51.9601	56.7726	50.4292	47.7627	47.6782	44.2992	48.1942	64.0052	47.4986	46.4806	45.1796	37.8065	53.3147	Mrpl14
ENSMUSG00000050821	52.9232	40.9149	40.2581	42.7584	42.4349	38.5497	42.7811	37.7449	54.9886	53.6928	37.526	45.1474	43.7615	47.1118	43.4811	47.8545	59.6273	53.9556	44.3771	51.027	50.6585	42.9938	44.6574	43.858	42.5002	45.4309	40.7601	41.2685	41.0856	37.6292	47.6953	33.6222	45.2496	43.8312	45.3858	42.8167	42.9301	44.5677	47.3609	49.0496	45.4368	46.4422	48.1608	45.6413	48.0765	32.9955	40.8724	44.4656	Fam131a
ENSMUSG00000031431	45.7201	47.4606	39.7895	47.0559	48.7786	53.1449	48.5367	49.768	42.3352	41.4272	36.1193	40.8887	39.4743	46.0921	49.3361	42.1167	40.7167	37.987	38.8036	39.7799	37.5394	42.2562	36.0867	37.7705	33.5493	34.6607	39.2441	37.5964	38.9968	34.8122	46.4955	45.6188	46.5703	40.8333	36.5162	43.1962	41.4624	50.2843	45.4263	65.6116	48.9109	50.7679	54.4683	59.132	50.527	55.5023	59.8691	55.9088	Tsc22d3
ENSMUSG00000036241	45.9745	42.3657	42.0572	42.1045	40.3939	42.9667	45.231	45.0728	43.7413	45.1145	46.2494	44.7152	45.0574	44.5765	40.4983	44.0554	52.6201	49.6774	48.4056	45.1689	46.5881	45.6858	46.8987	43.1761	44.1332	46.3401	43.336	48.002	43.0195	44.5204	47.6453	39.6061	44.0273	44.5475	46.7606	45.2506	46.732	43.5094	45.5002	45.1424	41.2692	44.3331	48.2407	43.738	43.0847	35.8502	44.7966	44.8953	Ube2r2
ENSMUSG00000037960	46.9475	37.9936	40.1916	38.8307	39.6504	39.5707	42.0096	56.6448	45.3646	45.1311	49.7646	41.8471	52.9551	47.682	40.092	47.8836	63.2746	56.5108	50.4585	48.8929	52.07	41.8524	47.7234	52.6439	42.5874	40.4949	43.1097	39.5039	38.3629	45.1906	45.5099	40.219	36.2483	38.3716	38.8636	37.5758	43.2974	41.6467	40.2278	44.3279	42.6746	45.5122	50.6981	47.1424	41.1225	43.7717	43.5612	45.5638	Card19
ENSMUSG00000036256	43.5914	41.8401	53.4488	45.7119	33.5764	38.012	37.2528	41.35	50.5462	44.3245	44.6478	53.3869	44.5495	47.0862	50.735	50.2394	49.8498	58.0173	45.8835	49.5206	56.1422	50.0194	49.6912	43.2543	39.6086	46.766	40.174	33.973	41.8903	43.2794	35.6734	40.6962	37.5437	35.3257	34.2702	43.3737	35.4096	49.6416	42.847	47.9506	48.4767	44.9063	50.1898	55.2334	34.7656	38.2094	52.0204	45.5432	Igfbp7
ENSMUSG00000039952	48.3192	48.3319	45.2711	45.6325	47.573	43.4693	48.0004	46.3495	47.0683	45.8967	43.6745	47.308	41.1935	44.4427	45.9761	46.3688	37.8715	41.6828	46.597	47.8238	49.0188	47.186	47.4451	46.9646	47.6664	46.4133	48.1519	47.5929	44.8883	42.4059	44.7069	41.6058	45.0077	47.4407	41.4724	40.1322	39.864	40.0963	42.5078	40.5007	42.7584	41.6399	39.3417	42.652	42.7046	39.7949	47.2097	41.7585	Dag1
ENSMUSG00000080850	40.214	43.0101	41.1687	46.6586	49.3935	49.919	53.4907	43.7695	54.9493	48.9933	42.5784	48.733	40.9005	46.1972	52.9353	50.7587	53.4601	54.8362	54.6096	41.8996	39.1902	44.7537	43.791	44.2842	43.6758	50.4765	39.8877	34.3549	45.2912	37.3164	47.1648	43.2827	45.2779	52.4412	40.034	33.1685	38.1277	47.5651	44.8438	45.981	39.5773	46.1743	43.793	34.1441	40.8104	38.2307	36.6755	38.384	Gm12439
ENSMUSG00000046330	33.0697	44.1465	39.3901	39.0273	34.5563	32.5933	39.5476	44.45	50.1895	39.5227	48.0892	41.7275	50.4889	52.2646	42.4989	43.1957	64.4029	59.4503	43.5117	37.8407	49.1336	43.008	39.741	41.2092	44.0414	52.1244	40.4881	51.454	43.2102	40.1258	47.1116	39.8562	40.6568	35.1982	36.1189	45.7285	52.5457	53.4023	47.7522	45.6495	43.7406	36.6799	57.5545	47.3157	42.7899	41.7413	46.0587	50.8963	Rpl37a
ENSMUSG00000052934	46.6949	39.4824	43.1018	46.3307	42.6241	38.9472	52.7479	61.0914	41.7985	46.0155	46.5293	42.1383	45.1948	37.7956	39.554	45.7054	43.7389	43.2898	40.7108	47.7509	46.0985	43.0536	49.9239	48.2458	42.3577	37.0175	49.8759	41.6167	37.5187	45.0485	47.7814	40.1967	38.9604	38.8513	49.2953	46.7363	48.4632	45.3694	42.2711	49.0959	43.5493	37.7488	52.0808	47.1638	40.3265	35.0309	57.1539	40.7232	Fbxo31
ENSMUSG00000022043	45.2519	52.0494	44.3131	50.3455	44.2963	48.4117	46.8584	40.4067	54.1763	53.2482	48.8872	54.3439	45.8793	51.9304	48.7457	41.8726	45.5665	47.7665	50.8295	50.0169	48.6375	46.3721	44.7566	42.3565	45.0777	51.8357	39.5849	48.5994	49.2058	44.108	43.0084	36.2172	40.6083	47.4433	34.9934	31.3559	38.1861	39.7069	44.3763	32.8815	37.7801	42.8334	39.2729	35.9021	42.1703	40.1472	33.5971	39.0157	Trim35
ENSMUSG00000025141	47.8968	44.6613	40.5717	44.6072	43.2188	51.2717	47.2992	43.7742	49.8015	44.8091	43.1432	41.3506	47.0442	45.1728	46.5745	40.9246	59.5643	47.4213	50.6441	45.3119	45.0243	42.7452	42.0163	48.6277	41.9576	42.5991	40.4821	44.7059	42.905	44.2829	49.711	43.3384	43.1454	42.6596	37.7236	36.468	40.858	44.2148	44.8262	40.5317	41.2568	43.0155	46.5424	37.4407	39.3134	45.2939	41.2861	41.4286	Myadml2
ENSMUSG00000042404	44.364	42.5156	40.9743	42.5538	43.2964	39.7229	46.2418	49.9308	44.2506	44.4569	44.1737	45.6485	45.0121	42.0657	42.0449	47.2381	44.5343	43.5694	43.1892	48.8851	47.3899	45.6924	50.4666	48.6624	40.1001	39.9568	46.9985	45.9753	40.3797	47.1916	46.8209	39.3311	39.9714	45.1048	46.1575	46.9478	44.7328	44.614	43.8213	44.0865	41.7359	41.2668	45.1177	42.9528	42.8111	37.0293	47.082	39.3088	Dennd4b
ENSMUSG00000072720	44.6979	42.4626	40.5006	42.0108	41.6242	47.0922	46.4275	48.72	46.0967	43.6943	37.1502	40.6633	47.6702	40.6349	41.1785	42.782	34.7364	35.6817	47.6916	44.8867	44.5023	41.0859	44.6679	63.404	49.8971	45.8687	45.6724	41.8023	41.2527	44.9588	51.6932	53.664	40.7552	42.9295	45.3456	43.092	40.7604	45.5554	44.9026	42.0301	38.4813	39.0783	43.658	39.4227	41.5828	44.6696	46.0111	38.5962	Myo18b
ENSMUSG00000110841	45.1018	40.9552	40.2831	44.679	34.1253	38.2748	46.1303	47.5747	44.6803	45.0726	46.8189	42.0432	48.6175	38.2892	42.9753	42.0143	62.6152	54.9405	46.9964	43.7113	41.8636	40.1565	40.7763	41.1206	40.3773	39.325	45.981	46.8744	41.4974	47.2912	45.5479	47.3293	42.0433	37.1931	42.6554	39.7309	44.6172	37.5817	40.8117	39.9444	46.7026	43.3091	58.283	46.272	39.0144	48.1194	40.2993	39.5245	Gpx4-ps2
ENSMUSG00000021660	39.5833	39.778	42.8994	40.1549	39.0974	38.7078	45.5893	44.1815	45.3075	39.0832	44.4297	41.5927	41.7786	39.559	41.5944	43.2212	53.9592	46.1759	42.5067	44.445	42.2896	41.9164	41.132	40.7333	43.2775	47.4835	48.2175	41.3148	43.5002	42.2451	45.3346	45.3896	46.0651	43.2389	44.5311	49.6709	43.2525	42.2896	41.9589	46.8408	44.8573	44.8697	53.2061	44.354	46.1487	43.5188	42.1301	46.263	Btf3
ENSMUSG00000017188	38.3463	36.6184	38.8942	35.2308	35.2439	41.7399	40.8171	39.4473	47.2305	46.2678	42.5099	42.7619	45.9233	47.0638	45.3963	43.3867	58.5669	52.1268	45.2231	42.8045	45.016	44.1349	41.8176	35.8908	43.0992	45.8081	37.5693	44.6974	42.5252	46.8842	47.5113	43.1626	44.8186	44.4041	42.658	41.6067	43.6811	42.713	46.7603	42.187	39.7295	49.806	51.6948	44.7877	43.7253	48.1381	36.8196	39.9118	Coa3
ENSMUSG00000084838	54.4191	39.2075	41.5868	46.7749	38.9347	39.8883	41.3734	53.6253	57.3142	51.9323	67.8762	54.6055	53.2217	22.5082	46.0531	44.2207	56.5093	52.0174	46.0689	47.4785	50.2117	45.5752	44.9666	51.1604	45.1538	42.4794	57.8761	58.8322	53.1041	49.779	56.3643	14.0644	30.8988	60.3866	10.9946	52.3184	15.293	12.0498	49.2646	47.0746	60.4052	64.3267	11.1779	65.4716	6.86368	20.6575	21.2947	33.1568	Gm10241
ENSMUSG00000038612	41.0371	39.9513	39.1474	45.3843	38.6977	40.5262	40.1148	39.3194	37.1199	37.6313	39.9184	40.2661	42.5634	37.0067	40.987	40.9776	39.2979	35.8691	41.9679	37.1191	41.1938	39.8862	40.367	43.3029	39.4454	40.0559	47.5439	46.6633	40.5894	43.0589	45.1515	46.2546	49.0395	44.0162	46.6657	48.3739	50.7783	50.3752	49.747	51.9977	49.2845	46.3348	49.9492	52.7696	46.2324	42.0768	54.3368	44.5513	Mcl1
ENSMUSG00000096146	41.9835	41.7862	39.9134	43.1938	44.9289	44.7442	46.1791	45.039	53.199	47.0017	47.5302	48.5933	46.4275	51.6588	49.305	48.3343	41.4397	44.2293	48.2181	44.5761	44.4709	44.1056	45.3681	50.0501	39.3221	42.0453	39.9563	39.4964	42.4804	44.0653	49.0684	43.9478	38.9839	38.4232	36.6883	34.1827	36.9647	41.9284	40.8458	39.9923	41.1147	37.3505	42.5352	42.1222	43.2429	37.5062	41.6211	44.7742	Kcnj11
ENSMUSG00000047591	51.8338	49.7643	42.5517	49.3782	42.6552	37.9591	39.0701	46.0158	55.8684	52.4912	49.1479	59.0333	50.8278	52.2668	50.651	46.2755	54.2695	43.4087	41.6902	43.1912	48.2723	45.8933	43.7335	57.509	39.9071	48.2067	44.7733	37.8631	43.6563	35.3721	49.4376	37.4592	34.7359	38.2196	28.6331	28.2584	35.1067	43.9188	40.8463	36.3382	45.5939	34.1949	41.951	34.4989	39.3547	29.9515	37.8222	38.7539	Mafa
ENSMUSG00000008668	39.0293	42.1104	36.8498	40.2965	34.2301	35.4047	42.6954	48.7153	44.7336	41.425	46.7319	46.5466	45.5501	44.8058	38.3716	43.8372	56.0813	47.583	44.7695	38.697	46.7351	42.3845	41.5015	39.7409	38.3947	43.8486	43.8724	45.5228	41.5646	44.2306	45.617	45.3571	36.0549	41.5912	40.978	45.7589	44.4231	45.3387	44.1048	44.0944	42.9165	46.6375	51.8217	46.1417	40.6105	42.1716	37.961	47.551	Rps18
ENSMUSG00000039263	44.4225	40.262	36.1127	39.3368	41.0533	36.7176	43.0705	55.1576	42.9809	45.5388	46.5254	42.2087	45.9876	41.7104	40.0846	44.609	53.1149	47.3511	43.7005	46.5512	47.5823	41.1635	46.1038	43.4492	42.4777	41.7041	44.8548	43.1067	38.3455	45.3085	46.5261	42.8371	36.3479	40.8864	44.2983	44.8738	43.8114	41.6645	42.9572	46.0355	39.9243	39.287	48.6621	44.0928	38.7472	36.5792	45.8785	40.8545	Npepl1
ENSMUSG00000015092	40.4491	35.4195	29.3508	36.7404	29.302	32.3907	33.3556	47.7008	45.1979	45.4263	46.0258	41.2707	47.6086	40.3432	39.8797	44.5612	54.0114	47.362	41.2487	45.7722	46.853	41.9247	45.6628	42.2742	45.4155	43.1337	40.6867	42.9915	42.4026	45.3927	46.189	45.5035	41.6106	42.0865	42.9764	38.8873	49.4129	48.5825	45.6158	47.9394	46.5608	43.7148	54.3365	48.6796	39.4549	44.5607	42.2602	44.317	Edf1
ENSMUSG00000009097	47.3474	46.1386	45.6394	46.9933	49.5694	47.5792	55.1561	57.0953	41.3413	47.6365	46.6103	45.7732	48.007	40.1584	46.2246	52.9779	65.7635	57.5894	51.891	51.3815	49.4288	46.5892	53.0737	52.6575	38.5986	34.8097	38.081	34.4353	35.4938	42.9858	38.6398	37.1787	29.4178	30.7223	28.3473	36.2213	41.5104	39.8609	34.5212	40.1511	41.4428	34.8246	41.4811	36.2462	31.913	34.9729	43.7375	32.3033	Tbx1
ENSMUSG00000048175	36.9106	41.5654	42.4119	39.3483	38.8462	41.6604	40.3837	38.1422	38.3437	41.6613	36.3738	35.9639	36.9725	37.8737	39.0244	38.5297	53.8057	47.7727	44.3256	42.5994	42.0137	41.4807	42.7157	47.3212	47.6368	43.4035	43.8417	42.3683	44.8168	44.1391	46.6707	47.9913	48.883	44.2132	47.6361	48.908	46.9937	47.3242	47.5917	45.0232	47.3409	44.3881	46.1983	41.5754	41.4691	44.7101	40.0831	37.9264	Asb8
ENSMUSG00000055239	44.1124	43.8251	41.6973	41.0258	40.4455	36.0814	44.9225	45.5504	41.1602	40.1174	39.5234	41.1769	41.7536	38.5002	38.4986	42.4289	43.823	42.0732	43.2861	43.9238	42.3224	39.7034	42.4276	40.3457	45.4458	42.6588	45.4825	48.7946	41.5967	42.143	45.2986	36.3877	46.1608	45.305	48.4668	50.1744	46.3521	44.6169	44.7135	47.0039	43.8417	44.1287	49.1441	46.2792	42.236	35.0501	42.7199	43.4787	Kcmf1
ENSMUSG00000079037	42.9346	37.4363	36.6447	35.7964	41.4155	39.6442	34.3734	42.3799	43.7731	45.2615	42.6306	45.0271	38.7794	41.7247	41.9523	43.3484	49.1386	45.4668	44.4973	45.925	43.1193	44.0517	44.3554	43.7371	43.5928	45.5848	42.2335	42.3784	42.3836	44.5596	45.5907	46.3282	43.9131	42.3907	45.0247	43.8912	41.0685	44.1816	40.1242	42.1912	44.4417	43.6807	48.2803	46.0986	42.236	41.5218	44.2919	42.9277	Prnp
ENSMUSG00000030738	40.6889	44.8974	47.7741	44.5605	45.0394	45.366	48.5942	43.9902	41.4965	41.3217	41.0664	37.9497	41.2692	40.4049	40.6764	44.458	41.7055	42.934	42.3381	45.2969	44.6083	43.9283	43.92	47.8127	42.3075	41.5426	44.7016	43.2771	41.0948	40.1454	41.0795	46.2415	41.3991	43.0456	46.3428	45.9884	41.487	39.3178	42.4525	43.1788	41.8662	39.1164	44.4762	42.8422	41.8505	41.8918	43.5889	39.7294	Eif3c
ENSMUSG00000022610	40.2885	39.0445	41.5849	40.4691	40.0265	43.6227	44.6062	45.1775	47.1144	41.3453	43.7656	41.1306	45.1427	45.5652	43.5698	41.7372	48.4696	45.4108	47.5017	42.2655	43.4761	44.4008	43.5361	50.8514	43.6017	44.6659	42.4543	43.9518	40.6368	42.4696	47.066	44.3998	38.894	39.7196	42.5514	40.4688	40.6849	41.4066	41.4414	43.0739	39.7316	38.613	45.0628	40.2489	40.6046	43.7419	43.026	40.3899	Mapk12
ENSMUSG00000024132	43.1006	37.4891	39.0929	35.9301	35.5386	35.2564	40.5066	44.465	43.2359	47.1206	45.3737	38.4642	44.5616	44.6745	42.0161	40.0833	47.4452	51.5166	43.6157	43.5598	47.6037	39.3988	42.8135	39.2135	47.7002	39.0414	41.8928	43.0726	41.3323	43.985	45.0154	44.4824	38.2017	42.9142	43.3068	47.645	46.5477	39.8945	44.058	42.256	41.1376	45.9693	50.7842	47.4569	40.7977	39.6541	43.8002	45.2448	Eci1
ENSMUSG00000027346	41.2035	41.1195	47.5175	36.4395	44.4	36.7317	43.8312	42.3991	37.6597	38.5121	35.3889	34.7601	37.9102	35.4911	40.2318	44.4809	31.7759	34.517	39.6193	38.397	34.5395	35.8339	39.9755	36.9302	49.4468	37.8504	49.3547	41.2969	42.739	44.7458	46.9021	38.8372	52.3843	45.3608	52.7825	57.1526	51.0955	49.3676	47.5766	54.0712	50.1691	44.3818	44.2724	46.13	47.9058	34.2048	53.028	45.7106	Gpcpd1
ENSMUSG00000018765	45.0737	36.2199	34.7263	37.7517	38.3446	35.8769	37.2917	50.0832	41.514	42.8305	43.8663	40.8675	41.4595	38.3068	37.9077	41.5214	45.5699	40.6615	40.1711	44.5607	45.9074	41.9194	46.231	50.7749	42.7899	40.4845	49.2142	43.1668	38.638	44.7096	46.9881	45.3705	37.9864	41.6541	43.6141	45.2764	44.1152	43.5274	42.6188	46.4093	42.1314	40.0377	49.1536	45.0451	43.5854	40.0114	53.5108	42.1565	Fxr2
ENSMUSG00000011096	45.7003	39.7464	31.976	39.3158	34.2341	32.4364	36.4238	48.1484	46.9752	44.0357	44.6665	44.8166	43.0313	38.1723	38.4635	42.9024	54.721	46.8134	41.3941	48.4436	47.5683	45.7261	43.8171	45.9447	39.604	41.786	42.2011	42.0059	36.2809	45.7017	47.0687	41.6345	39.1709	42.4385	43.2714	41.4903	43.1443	46.3335	46.9383	45.1667	38.7322	43.8687	55.8952	46.7242	38.4716	35.5332	42.1627	39.0539	Akt1s1
ENSMUSG00000034088	43.41	45.6194	45.6301	44.9282	48.0913	45.8085	50.0633	42.886	40.9214	42.2959	39.1005	39.2209	40.5256	40.7065	41.6324	42.2639	34.5658	37.7852	42.8029	41.3116	39.4108	43.7455	44.318	42.4541	43.3181	39.9222	43.515	44.0041	43.1039	42.2435	44.3442	43.5777	43.0325	44.8172	43.9379	44.4194	42.484	42.0642	45.2848	44.5269	41.1797	39.6416	42.1444	40.7784	44.0566	41.0819	43.0568	42.4475	Hdlbp
ENSMUSG00000015568	41.9893	45.447	56.8323	45.7497	42.903	38.7516	47.967	58.6566	31.6048	40.9999	44.3223	33.3758	33.8703	33.8223	35.2541	45.0037	39.7629	42.1159	37.7755	35.2064	40.9664	38.6544	36.8505	32.3147	41.5448	33.5933	57.2225	38.1128	38.6958	46.9557	39.8437	35.318	36.2767	46.7764	49.0633	54.3956	50.8755	40.2068	38.4467	44.1271	44.5957	40.4268	50.5008	55.2097	39.508	38.2882	57.3302	46.3782	Lpl
ENSMUSG00000030120	41.0331	36.777	35.1742	36.4511	37.9675	36.8827	38.8867	46.1755	47.701	44.131	42.8605	42.0454	42.86	44.8808	43.2919	41.7037	51.775	49.8521	43.5093	44.4952	46.0543	43.2305	43.253	47.3294	39.653	42.5946	42.4318	41.9451	38.0135	39.6264	45.7935	42.6074	40.9762	40.027	41.3541	40.9641	43.3835	42.9795	40.9734	43.8839	41.845	42.3466	47.1946	46.1926	41.073	39.3156	41.4432	42.7185	Mlf2
ENSMUSG00000025825	39.3679	37.0114	35.1868	36.9958	37.7708	35.8787	38.235	42.5827	46.154	43.4658	44.5553	40.0048	44.0155	42.1011	39.144	42.8515	47.6188	47.8579	45.0245	42.9571	46.5833	46.3528	44.4667	41.559	43.4457	41.8742	41.1438	40.4856	41.717	44.8638	47.3284	41.7394	37.6842	36.5611	39.1015	40.6333	46.6263	48.0505	41.9086	45.2315	45.766	43.3969	46.6741	43.1969	45.6101	39.0456	41.2067	44.9851	Iscu
ENSMUSG00000024248	38.4401	36.5517	37.5419	35.0171	37.9094	41.2267	43.2822	44.9326	44.5298	43.4525	47.7103	38.1477	42.8186	46.4147	41.5747	42.034	56.8318	49.8834	43.4756	38.6981	41.7872	42.0512	39.6114	40.9572	39.5486	36.9898	41.1186	41.6415	40.5898	41.7407	44.4502	42.8344	35.7967	37.6707	42.0911	42.6123	46.9447	41.7945	40.3223	43.9236	42.4064	43.9145	44.9651	44.5095	45.4698	44.9984	46.5508	45.9055	Cox7a2l
ENSMUSG00000028557	40.9912	45.0322	42.9463	41.1066	44.9307	40.2043	43.8213	39.7703	40.8445	45.293	42.5405	44.0607	42.3664	43.4195	41.123	45.1514	46.0897	43.4332	41.2412	40.5561	39.6079	39.8405	38.7295	35.5497	41.8162	42.7954	40.118	44.1672	42.1083	41.7814	42.2805	37.7015	44.5014	44.9735	46.296	44.6406	41.5992	42.9829	43.3321	44.9789	41.7838	44.4689	42.7741	39.9536	42.7295	38.554	44.5423	41.5041	Rnf11
ENSMUSG00000028692	41.9178	40.3771	35.7587	42.2633	40.5778	41.9556	41.1728	41.3987	43.4355	40.6584	41.7514	44.4367	41.8961	40.3709	41.186	43.1051	54.5045	47.6237	42.7274	43.0683	44.1423	41.1937	40.864	45.0818	39.7025	40.3675	40.5522	40.8756	39.9555	40.0266	47.6029	45.8735	40.6275	40.1525	42.1277	41.303	39.9064	41.1894	40.9227	41.0215	41.5307	38.83	46.299	42.8835	40.394	44.5021	41.4424	42.1362	Akr1a1
ENSMUSG00000074001	40.8293	42.9025	40.8687	42.5637	46.785	52.0345	41.7531	44.0856	52.3537	43.9937	47.4561	40.3338	43.2584	46.5608	46.5486	42.8499	43.484	42.9289	52.6548	46.4513	48.582	47.3976	38.6639	55.4839	38.1706	41.1303	37.8504	37.0664	38.2345	38.3192	46.3346	55.0559	32.2366	37.3693	34.7353	30.8932	34.0225	41.6504	37.7332	35.7404	38.2864	40.1238	39.7239	33.5426	39.6832	49.4727	37.5156	35.1031	Klhl40
ENSMUSG00000039844	46.633	42.5729	45.5	49.2637	41.2931	39.786	52.8702	53.1691	40.9013	39.9801	41.5187	43.8788	46.5301	37.9184	40.6253	42.99	33.3486	37.7479	45.7674	46.3156	46.8852	44.6341	50.4731	47.7839	43.1081	38.741	40.2255	41.4719	39.8795	41.1862	42.4638	36.5975	40.0802	42.2988	42.2158	42.5167	42.3471	39.3442	41.5727	39.7276	39.6152	36.9632	40.3041	40.5069	37.6959	31.3321	43.527	36.152	Rapgef1
ENSMUSG00000039001	33.5866	34.5168	32.3174	29.8686	30.4041	32.6402	34.421	43.4519	40.5348	35.793	44.4501	38.1532	39.6075	34.3989	41.1894	35.4048	45.9112	51.4118	42.1256	26.8394	39.1978	36.9494	32.8127	30.5198	44.0917	59.0066	42.8843	42.0196	55.8904	43.7505	50.9177	50.0913	34.43	48.6473	49.4768	42.6557	54.3248	49.1289	41.007	50.2437	45.3498	45.5846	48.6517	49.0665	37.2074	49.8762	40.4976	46.4513	Rps21
ENSMUSG00000026766	39.9354	39.3346	39.2689	37.8894	36.545	40.9261	39.6975	36.7941	43.3196	42.55	39.9955	38.2238	39.8634	44.9836	39.846	41.1613	46.6108	47.4234	41.2392	39.5392	41.2633	40.9278	36.038	40.9035	44.438	43.5953	36.0003	42.9907	44.0431	38.1366	45.3208	39.3468	43.3798	44.9951	40.971	43.3031	45.0581	43.6614	40.7057	41.0046	44.4267	47.0941	45.6201	43.0199	43.3017	41.9486	38.9311	41.9927	Mmadhc
ENSMUSG00000018567	38.9419	40.8372	42.4722	38.5887	39.6828	42.7782	41.0683	44.5714	41.5192	38.2431	41	38.2009	40.7013	38.8435	41.0855	43.317	54.9611	49.9619	41.3688	41.096	41.8589	41.6835	42.2438	41.5076	37.4288	38.8429	47.11	43.7155	40.0729	38.7033	41.0048	44.9548	41.5438	39.492	43.7675	49.2769	37.9146	37.0606	37.6839	42.0733	40.1927	40.3263	44.8754	41.4922	36.3822	38.9963	44.5381	41.0077	Gabarap
ENSMUSG00000030357	44.7062	39.941	30.5667	37.6282	38.8916	33.9101	39.3721	48.9982	44.4371	41.6192	43.3746	42.0501	43.8399	40.5116	40.3087	43.7011	49.5658	46.4294	41.2901	42.1541	42.9901	41.3511	38.7161	35.5112	43.551	42.703	43.6817	41.2705	38.6225	41.6754	43.0713	36.6252	40.1376	45.0382	42.3097	42.5604	42.2513	42.5735	38.3118	40.0091	40.4824	43.199	47.1373	41.3279	40.0741	36.2766	46.708	41.3045	Fkbp4
ENSMUSG00000032010	35.5865	35.9866	35.4093	34.2939	32.4545	36.6279	39.9093	34.0463	28.0502	28.4968	27.3548	26.1077	31.5078	28.8458	27.0212	27.7119	26.0838	27.1081	30.5443	28.7387	31.4477	33.8927	33.6071	39.4252	38.8589	49.4484	50.6308	46.4625	46.5449	46.217	50.6167	51.6169	57.3715	59.437	52.7107	54.3773	61.8407	55.185	63.876	65.0236	46.7731	52.137	53.6184	49.9189	46.4953	43.152	44.9808	41.2563	Usp2
ENSMUSG00000068523	37.7318	35.8503	37.1778	31.6713	34.5192	30.5236	35.921	35.8407	41.4804	41.2328	46.5055	39.0764	44.2732	44.6345	41.3562	40.504	50.1231	50.6498	41.9336	39.1638	40.7988	38.421	39.2248	35.9538	40.5821	44.0354	41.3372	46.4616	41.788	41.0131	39.3146	35.9895	42.1919	38.5141	44.1959	44.6457	49.0611	42.33	40.0936	44.3786	42.4783	50.3912	47.293	45.9023	42.4926	42.3681	38.775	47.4171	Gng5
ENSMUSG00000025745	42.3524	37.8317	37.0588	36.5053	41.134	39.8594	40.9336	47.3884	38.7555	44.956	43.4406	36.9077	37.9898	41.1613	38.8903	40.519	40.8953	43.5338	40.1227	41.5487	39.794	39.4542	40.911	37.2421	43.288	38.3392	40.6407	40.9	39.9534	43.8054	41.3343	42.7636	38.2096	44.7796	44.7481	45.2414	45.1742	41.5093	42.0104	41.78	39.3891	44.1814	44.7604	44.5668	41.5459	41.0756	44.9934	41.5153	Hadha
ENSMUSG00000055493	39.9971	40.1335	36.8791	37.9276	40.5626	36.96	43.1535	41.1557	39.7594	40.4324	37.6562	39.8756	39.1836	34.8278	39.2261	41.7838	38.233	37.6804	40.5366	41.436	45.7197	43.3138	41.9199	39.7898	45.3787	41.307	48.6669	44.0464	42.6335	43.8562	47.2286	36.2686	41.3223	43.9494	47.0999	48.874	42.1569	41.9181	39.5998	42.1189	43.069	40.8427	43.4484	44.5169	42.0327	33.9622	39.7534	41.1898	Epm2a
ENSMUSG00000063576	42.7966	39.343	35.6509	36.2054	34.3778	35.53	38.9027	39.5451	43.3725	45.3655	35.4917	34.845	45.7424	39.2581	42.7561	40.8376	48.2365	46.1063	39.9466	39.9896	41.9475	39.9771	37.1976	41.4352	41.1294	42.1166	41.5863	35.7266	38.0494	39.3365	44.4795	40.9622	43.0431	40.612	43.2755	39.7644	39.8947	43.1568	44.3254	46.5874	46.9104	47.2093	51.3784	41.6063	40.6799	39.7319	41.7889	42.9886	Klhdc3
ENSMUSG00000042608	44.0431	40.9761	34.8094	42.5874	43.7335	43.5211	41.9982	47.9864	42.6298	42.7577	41.5504	39.916	43.0156	42.6956	42.9251	40.6491	47.2253	44.6397	54.5367	43.0937	41.7347	44.7319	45.6959	50.1283	43.2541	37.2923	45.2091	42.7965	37.5573	41.302	45.2279	43.3998	35.389	40.7227	39.5363	38.74	38.165	36.1049	39.262	37.2412	32.2809	37.1242	38.2282	30.4518	36.1391	37.6389	43.6906	36.6157	Stk40
ENSMUSG00000061477	36.3279	40.7353	45.3766	42.0942	37.0169	35.9281	38.5373	41.228	43.4026	37.4743	44.8216	39.4314	44.3946	48.9219	44.0003	43.3573	52.6039	50.6144	43.5921	39.8207	38.4458	41.1445	36.2883	33.0568	41.9187	45.1537	37.9554	42.2916	40.006	39.4867	38.5816	43.6568	38.8157	36.3571	36.5345	41.2472	43.6755	42.6929	41.5973	41.4317	41.9026	41.5969	40.1518	43.3867	37.9365	40.9925	37.706	42.1427	Rps7
ENSMUSG00000048486	42.1519	44.4476	39.9804	43.0019	42.7435	39.4289	47.2029	41.0649	42.2942	43.1314	40.7514	39.2726	42.3399	44.3463	42.4765	47.2759	46.9399	43.2853	47.0096	43.5303	41.9835	38.7237	39.1647	38.8547	40.6841	41.1929	38.7409	40.1571	39.4486	47.8197	41.2798	35.5624	36.5246	44.4786	36.1355	35.8501	41.028	37.3717	39.9909	40.2921	34.3338	42.5494	41.2079	42.3564	40.9986	33.7999	37.9704	37.8923	Fitm2
ENSMUSG00000022817	39.9052	34.8986	37.7496	37.9587	42.1358	39.1081	46.5627	51.0381	30.4688	33.4759	42.8692	34.168	45.1808	37.9667	35.4009	36.548	38.2003	39.5342	44.2718	37.1178	38.5393	45.6921	53.0186	52.4807	38.1206	31.6576	41.1977	41.5771	37.3537	43.4523	49.9933	44.4971	37.6473	37.0266	43.0011	37.8451	51.4415	43.41	50.7762	47.1844	34.0198	31.9371	41.9952	35.6696	42.4933	38.9102	51.4237	41.4293	Itgb5
ENSMUSG00000007655	41.4437	46.176	39.8077	33.9672	45.6419	42.2925	34.1215	32.143	39.5286	48.077	36.6462	37.8934	37.4144	45.543	49.48	43.9378	43.945	47.2389	40.6505	44.4656	44.6943	46.0336	37.715	28.5893	44.7812	47.4096	38.9408	43.7846	46.3551	51.5024	39.7238	31.0437	39.2886	43.9192	40.6384	39.7143	39.4462	39.5918	36.7849	35.0937	41.4309	40.0828	37.6298	39.0669	39.4628	41.0893	39.8497	42.0122	Cav1
ENSMUSG00000053436	44.4291	41.5233	39.7382	39.915	37.456	38.7708	44.2615	44.2139	41.5552	42.8744	40.3045	42.1682	41.6604	39.8502	38.3696	41.8305	40.7863	41.0965	41.3806	43.6932	44.3024	40.4225	42.9074	37.3718	43.2215	44.3598	41.9949	46.6232	37.7105	41.125	41.856	36.1285	41.005	44.3821	43.0435	39.7266	44.1899	35.647	43.2681	42.0613	35.3152	41.8359	41.0373	40.3104	39.2249	35.0126	39.0929	36.8532	Mapk14
ENSMUSG00000024392	44.1297	37.2074	36.2413	41.1489	40.4125	37.6595	43.2663	47.1001	40.5899	41.0568	39.6356	41.5337	40.7782	37.1333	37.3673	42.4213	37.441	39.5204	40.5842	44.7233	42.214	43.3225	46.1544	47.3152	40.6528	38.5053	44.2073	39.9201	38.1128	41.6097	43.7611	41.5153	36.2028	38.4425	40.7235	41.7386	42.886	42.4248	40.4884	42.0591	38.4795	36.9918	45.0085	42.6389	37.0474	37.2548	45.6784	36.7571	Bag6
ENSMUSG00000015337	43.6268	32.959	33.0673	37.9775	35.0288	38.5536	36.5948	47.9542	46.4474	42.1407	47.3461	43.5866	46.2073	44.4696	39.015	41.0675	57.9678	48.6743	40.7441	45.6126	49.9216	46.9956	39.2905	37.6169	37.3178	37.6782	36.0306	37.4354	32.1472	42.6142	40.4013	36.4692	29.7444	38.418	36.425	33.0152	40.273	44.2258	42.1328	43.0277	41.3788	37.761	51.6467	42.8129	40.138	35.2	43.9059	38.8488	Endog
ENSMUSG00000038886	42.7427	40.0986	36.7519	41.2678	44.2121	39.8647	44.6655	41.2949	41.9525	40.8624	41.7332	42.2062	42.3716	42.5825	41.3434	41.437	24.3359	30.9767	40.7751	43.9585	42.1602	41.4753	45.4034	48.3376	38.7853	39.5654	42.1242	41.2314	42.1024	42.7959	39.1742	41.7061	41.3703	40.5747	41.0978	40.1676	42.7024	44.4394	44.0735	41.8006	39.2395	36.9612	34.7646	40.566	42.9114	38.3512	42.865	39.725	Man2a2
ENSMUSG00000033863	41.4558	41.3601	44.2093	44.0197	36.7329	35.0562	41.5622	35.4356	35.1129	32.5616	31.2198	35.2271	35.5033	31.2084	34.1479	40.2632	26.4144	29.8921	36.3729	36.5761	36.2672	34.0416	39.0717	38.2869	43.6825	42.7554	48.3789	42.8375	43.4803	43.161	42.1837	43.4646	52.4972	52.0673	47.3014	49.7215	50.8136	49.615	51.1152	52.3858	46.3247	41.7088	44.0757	46.1513	41.2963	35.1041	40.3501	37.5464	Klf9
ENSMUSG00000038086	40.8889	32.5674	29.3501	33.1045	34.5449	36.0444	35.204	42.1426	43.5249	51.7883	45.8235	47.2384	44.3642	44.6413	39.8736	34.5855	49.1268	46.4937	39.212	45.7201	43.7198	43.8012	42.0017	43.7022	39.0444	41.9409	34.4791	41.3474	40.9742	38.5749	42.6692	45.2946	41.8335	41.9396	40.2906	34.0885	41.5576	38.905	39.6113	41.8688	40.7927	44.2728	48.4311	36.2055	43.4748	38.5233	32.6081	41.2266	Hspb2
ENSMUSG00000037499	38.0289	30.8291	30.1267	34.7157	28.9821	28.272	27.5089	43.7241	42.0472	45.1584	45.8403	45.5921	44.7364	36.9686	40.0496	37.6029	49.9001	44.931	37.0621	39.0038	48.2334	40.9388	38.4609	43.6392	44.3019	44.2623	39.2426	43.1113	37.1586	45.7665	44.6804	48.0823	36.812	37.3084	45.0369	38.4985	47.5141	43.1153	41.4521	36.3722	44.6586	41.7864	50.7903	42.1152	41.7066	44.0581	35.8385	43.1226	Nenf
ENSMUSG00000055322	44.566	41.038	42.4619	43.5373	45.3409	47.6042	48.8332	49.3326	39.7621	40.117	40.0397	39.929	43.0875	42.292	41.9512	42.5836	29.1814	32.7274	39.7938	38.2616	40.0626	41.0876	41.2632	41.9245	37.9968	36.7964	40.3375	36.564	37.369	42.2977	37.7916	42.8235	34.796	37.8522	36.9298	35.6862	41.3838	40.7123	40.1613	42.815	38.1275	41.1394	34.8672	43.193	45.0454	43.7116	51.4406	42.3855	Tns1
ENSMUSG00000029610	34.0055	34.6509	40.3849	37.5434	44.3481	49.5555	44.9811	37.6252	37.6057	39.1879	38.855	35.7715	42.5098	47.9236	44.7521	30.7197	46.1439	40.0962	48.4086	34.8291	35.1362	41.6014	38.8028	41.9324	41.8405	42.6591	28.7079	36.3595	43.0516	45.0869	44.575	46.2772	40.9039	33.4361	34.3692	34.0892	40.5471	49.7701	46.4351	46.5719	37.9296	43.5586	44.3063	33.5131	45.7627	48.2726	35.2174	41.2427	Aimp2
ENSMUSG00000035296	35.5074	36.9671	36.8432	36.5159	35.933	33.4132	39.0286	36.205	40.9964	39.8557	38.5785	39.133	38.8914	42.0443	39.2178	40.1728	43.5587	42.9734	44.4618	40.9292	39.7456	40.4417	39.4008	43.4246	45.8328	45.3231	42.2023	42.9528	43.6657	42.5871	42.432	46.7496	41.4536	44.1432	41.8781	42.8157	43.1914	43.1108	41.1629	39.8905	40.789	41.2183	39.6829	34.2622	39.4421	42.6787	36.7447	37.2649	Sgcg
ENSMUSG00000004044	44.7831	43.8905	37.4658	41.6061	39.1412	42.5207	36.8229	39.5774	39.9408	43.1459	34.0134	42.6175	41.8311	40.9149	39.8753	40.5315	47.2563	42.4075	39.2937	41.3546	42.7717	41.5316	37.3212	37.1835	41.2733	39.0992	42.6598	36.9381	42.618	44.9476	45.6189	34.5842	34.5388	39.3177	38.7432	30.2621	39.3332	42.0559	35.2348	40.2244	40.3217	38.3593	44.4251	42.1074	41.994	35.9375	46.4142	38.3247	Cavin1
ENSMUSG00000044308	42.0201	41.6634	45.3233	42.0156	46.108	37.4611	44.6363	41.0337	34.0526	40.0573	39.1909	37.2542	36.7865	33.5374	39.1832	38.2108	23.8756	28.1737	37.3121	35.8671	33.6321	35.9977	37.4411	39.882	48.5211	40.5506	46.643	45.8419	44.188	36.1454	41.8662	42.6947	47.3993	41.647	48.3527	48.8813	39.65	39.4129	42.5843	44.6952	46.1614	41.8299	32.8742	40.3698	44.3458	35.3558	42.6919	39.6513	Ubr3
ENSMUSG00000007564	38.6358	40.8515	34.8068	37.1329	43.8035	40.9105	42.1919	42.3544	39.3884	38.9451	44.9619	40.7637	41.6724	42.8288	41.3424	38.2158	45.4636	42.9666	42.1729	38.3413	40.3574	47.2826	43.2685	41.7038	35.2151	35.5978	36.2005	35.768	42.0256	42.4787	39.2521	43.1878	36.2873	37.8369	34.5605	34.2762	42.9558	44.0734	40.5859	42.2098	35.8681	37.8304	40.3189	37.5726	41.3002	41.0414	45.3795	39.0646	Ppp2r1a
ENSMUSG00000064356	52.1029	3.90879	9.63043	6.04607	22.2383	15.6369	16.6761	55.4215	23.0618	28.8316	29.0088	30.0668	53.9522	33.4395	18.6757	52.2069	4.50437	29.5806	16.5607	38.6604	44.5467	33.4556	30.9203	29.0007	76.3281	56.9366	58.9302	64.2908	44.9563	66.7671	26.539	27.1476	58.7899	40.6489	60.749	55.6781	60.7472	53.5488	53.7841	69.0103	52.0253	65.5881	29.8352	38.9038	33.9622	62.0592	42.5645	51.283	mt-Atp8
ENSMUSG00000002831	41.2087	38.9436	44.9698	39.0788	37.9575	39.9326	53.2359	53.8244	33.4801	34.7856	27.2265	29.4385	37.0256	30.9271	40.0099	39.0909	22.9404	24.7079	30.5704	30.1105	36.5197	30.9928	35.0275	39.0888	29.4254	28.562	44.999	26.679	31.6634	35.7655	29.5916	49.4459	37.0778	32.5588	39.0422	43.2397	41.8699	38.2256	46.1426	73.0068	47.5782	46.1228	48.786	76.825	50.6801	45.0845	63.7658	51.4006	Plin4
ENSMUSG00000019158	36.542	30.5908	26.2781	31.9121	28.6912	29.8805	28.7277	49.2122	45.372	38.4183	43.907	45.9528	43.8251	39.5526	34.579	42.0264	50.6244	46.8908	39.9438	41.0859	44.5972	42.4476	39.0467	38.944	38.3472	42.335	42.1439	39.7775	34.9296	37.551	50.7728	43.4413	32.6234	36.8584	38.2643	34.5077	46.3062	45.2145	46.4439	49.7799	41.5339	38.9749	55.6998	40.5161	39.3623	32.1162	43.5688	37.9689	Tmem160
ENSMUSG00000038582	43.6801	45.0107	39.7415	42.0502	40.2769	35.0247	40.6212	36.8648	37.3594	40.1735	41.7465	37.8934	43.7187	40.1604	37.3569	42.8102	27.9941	34.463	46.5057	39.3402	41.0704	41.1831	39.607	35.5509	44.7806	39.4663	37.3295	41.594	40.317	45.0969	39.368	38.5798	40.9795	46.0579	40.3591	41.0765	46.9884	37.7134	45.4848	41.9743	36.4343	45.6653	33.7162	40.5732	42.5891	33.4812	33.1719	40.618	Pptc7
ENSMUSG00000020741	41.6077	40.8232	36.3402	42.6522	41.7639	39.365	41.9025	40.0842	38.0823	40.8984	43.4491	37.9806	40.5449	42.3064	39.1833	38.5439	34.109	37.6933	44.1342	39.9857	40.368	41.4877	43.2506	43.1063	38.7253	38.4381	37.2016	37.6857	39.4401	43.593	39.5186	41.6104	37.2613	44.1772	38.2907	36.2455	42.0224	41.1322	41.5322	38.652	36.246	43.6595	39.4477	38.4777	39.2571	42.7671	38.5521	37.2329	Cluh
ENSMUSG00000027680	36.9295	40.4218	42.1263	39.1568	40.288	40.6262	42.1294	34.2213	38.2167	38.6853	36.0805	34.949	36.5754	37.7911	38.4382	38.8196	39.9887	36.7435	38.4805	35.6558	35.0374	34.3182	34.6059	40.8765	43.1574	46.166	39.2445	40.7021	42.6454	39.4165	41.6803	43.3416	45.0451	43.8334	42.6782	42.6579	40.8257	41.4273	40.7697	40.7904	44.7726	42.6424	42.0678	37.0333	43.6299	45.6627	36.8534	40.9296	Fxr1
ENSMUSG00000003955	38.184	33.5374	29.2349	33.4859	31.3993	31.6766	29.93	39.5565	42.7056	39.9099	46.1322	36.8018	43.1159	40.523	41.6842	37.7847	51.6359	44.9156	39.9047	39.4537	40.521	42.1869	35.3753	35.4223	39.7633	41.5441	33.3326	43.7303	36.4919	42.1267	42.6532	41.2872	38.2781	37.3358	41.9984	40.9684	45.9989	47.1994	37.1022	37.6091	40.3717	42.0773	52.2207	45.2257	40.8904	41.77	37.8115	46.1367	Fam162a
ENSMUSG00000024712	37.6495	42.5042	40.7768	40.021	40.8097	38.613	45.4299	41.1683	36.6422	37.3398	39.3286	38.6083	37.6273	37.8708	37.5737	43.1527	39.662	39.1809	38.4952	37.6229	38.4676	37.1156	40.4426	38.232	42.9416	40.6982	44.0955	41.8076	39.9903	41.7425	40.0787	40.9392	39.6812	38.2044	40.788	42.2507	40.6325	37.5703	38.4889	40.9292	40.0027	39.4165	40.3638	39.8982	40.7898	36.7476	44.941	40.2381	Rfk
ENSMUSG00000029158	34.0992	44.0725	37.6343	36.7365	36.3459	45.5951	40.0413	32.8248	41.6815	42.5962	40.6519	36.6153	37.0282	39.7245	46.7916	42.5921	53.5647	47.6897	50.3848	34.487	39.1152	36.6675	40.4919	38.9129	41.4633	40.7967	34.6408	42.8789	35.4608	39.537	40.1713	36.5365	40.5779	40.7133	37.4284	34.4812	34.4667	43.0467	37.823	39.8916	41.9361	43.0604	43.5747	33.5701	40.6849	46.943	30.3725	38.093	Yipf7
ENSMUSG00000005583	39.4543	44.6679	41.4711	41.6425	43.9244	43.9069	44.1989	33.7793	35.0579	39.2491	33.0467	39.1295	35.6926	35.4636	37.6535	36.9775	30.9937	33.0385	44.1523	36.3608	34.7498	37.1001	36.7403	40.5405	47.3123	41.6279	40.8941	46.8176	44.1185	38.6611	45.2274	41.8068	47.5901	47.304	49.5286	44.6516	41.8661	38.0335	44.5922	39.898	41.204	39.824	33.6754	32.0687	40.5491	37.9314	33.3327	35.6489	Mef2c
ENSMUSG00000033953	38.4742	43.0439	39.1652	36.3283	39.3146	37.3843	40.1391	34.6745	37.6633	41.4475	34.9007	36.5557	36.5083	35.8959	37.5657	40.262	45.8642	38.5912	39.7704	36.4996	36.0765	34.7125	38.0949	38.177	45.2127	43.7577	42.0892	43.3452	40.7526	37.078	43.4749	34.8186	46.2196	44.9266	43.797	43.0882	38.452	40.0455	39.3763	41.0604	42.0844	42.5059	42.8142	39.4145	39.4205	35.8554	39.2471	42.6249	Ppp3r1
ENSMUSG00000021258	42.9688	47.822	44.981	47.1421	42.3382	39.3324	51.0537	42.4666	37.6382	34.9198	34.4348	36.759	38.2017	36.1167	38.0377	37.7457	35.8217	39.5956	39.4701	37.1532	40.1633	34.573	40.4041	40.2855	44.2195	39.104	41.1278	40.0226	37.522	37.6432	44.6333	35.7211	40.6513	39.2292	44.5291	43.0845	40.0189	34.6065	39.7736	41.2874	41.1106	36.6464	39.4903	39.3786	38.8511	30.6121	39.3276	40.344	Ccnk
ENSMUSG00000058709	41.3274	38.3924	33.8496	38.5437	36.1498	38.1169	35.4192	42.9768	43.9156	43.3909	40.6503	40.1888	42.7161	41.8976	38.0985	39.5817	49.9213	42.8257	40.6855	44.1852	46.219	41.4171	41.9496	44.7861	37.8019	41.4109	40.8421	40.3742	37.5313	40.3244	45.797	35.2274	35.0244	36.0063	36.2227	36.3389	38.3891	39.0141	40.1063	39.4986	34.8508	36.4135	47.6679	39.2168	37.0745	32.454	37.9888	35.0254	Egln2
ENSMUSG00000025241	40.9791	40.7829	41.8872	39.7354	45.4809	41.7548	43.6536	39.7323	38.2844	37.7969	39.3362	38.9455	37.9459	38.9056	38.6242	37.3867	22.0125	25.9564	38.2671	38.8172	37.0934	38.9991	40.7646	44.156	40.1959	38.4008	40.2466	39.9731	41.3555	39.4253	38.8379	46.2644	41.7134	43.2965	43.9772	42.6872	40.0669	41.522	41.9462	39.7009	40.0199	37.3098	34.1872	37.6971	43.8327	44.5653	42.7174	39.6612	Fyco1
ENSMUSG00000024924	35.9824	34.3929	45.2289	40.0738	45.9317	40.0559	49.4135	38.7569	29.4339	35.2108	35.3933	34.5194	41.9251	31.6782	35.1491	38.1259	29.5441	31.5529	40.2803	40.9519	34.4554	38.2893	44.4643	44.0189	52.5529	39.6687	40.1779	41.0628	46.5842	40.2427	45.2184	46.5301	44.7303	38.104	41.8387	46.9842	46.8719	37.446	40.1791	47.1575	39.0445	33.0131	31.7469	30.8167	38.8517	35.8403	44.3085	37.8879	Vldlr
ENSMUSG00000073411	32.7256	32.0975	38.2533	38.8851	27.1626	74.1292	42.813	45.6303	33.0276	30.7995	38.3007	44.2913	51.5749	36.9007	32.7107	49.2109	40.3664	38.7347	46.3464	49.5404	53.8772	37.0706	45.663	41.2095	31.0504	32.0954	46.6609	42.9905	30.0113	34.436	48.5892	38.133	32.9749	26.5931	39.1833	42.1956	36.411	30.4317	39.312	46.3874	38.6145	32.5001	39.5476	52.7229	25.7225	25.6354	42.4132	40.233	H2-D1
ENSMUSG00000009549	36.5312	34.8234	33.1026	31.5594	31.4553	32.0327	36.2658	38.338	35.4322	36.9389	40.4038	40.8251	36.841	37.3062	34.6598	37.4595	48.2175	44.1477	36.1869	38.0491	40.0886	39.5106	30.902	37.3516	38.9868	41.3368	40.6952	42.937	40.2302	41.4656	44.1342	42.1974	37.7434	39.2875	48.0863	41.6621	39.8172	39.8847	38.8335	41.6187	43.0744	41.772	45.7875	43.8431	41.7919	43.036	40.5194	43.3634	Srp14
ENSMUSG00000015846	40.8535	40.4042	35.9206	40.883	38.3994	33.9685	41.0314	48.1894	39.2296	39.3148	36.6868	42.6979	40.0417	37.7733	37.191	40.3681	34.517	38.9118	40.4892	45.9377	44.0276	39.3272	46.1998	42.9588	39.8303	37.0357	41.9224	40.7026	37.7845	39.7283	46.2384	35.4511	39.9217	41.4273	40.8299	39.9365	39.0384	37.087	38.5819	37.6486	34.2846	33.1074	41.1419	39.4564	35.1928	29.2538	39.5876	36.7583	Rxra
ENSMUSG00000026176	40.9703	38.4317	31.6769	37.4925	34.1239	32.9524	38.7077	42.1678	38.0403	38.8467	36.8268	40.2758	39.6146	38.6451	36.9754	39.714	47.7944	42.364	42.1741	42.4563	42.9216	40.9246	43.4596	37.898	38.7157	38.7225	39.7001	40.2976	39.492	41.8885	43.534	37.4359	35.8345	42.1517	41.4613	40.5146	39.6545	38.0702	37.9806	38.5564	35.1226	34.633	44.1083	38.5333	35.7601	34.1922	40.441	36.8473	Ctdsp1
ENSMUSG00000024955	41.524	35.1931	27.6915	35.7131	31.5408	32.6923	33.3082	41.8064	39.5033	40.2037	41.3734	36.6423	41.9383	38.2011	36.2761	37.6376	48.0398	45.5073	39.7998	40.8467	41.608	38.3762	39.5828	35.985	41.0716	39.9552	39.7447	40.975	35.7316	42.9491	42.736	37.0325	34.4118	40.9631	37.9656	34.7312	45.8813	42.146	43.3303	40.3622	36.0799	42.3793	47.5088	39.0222	38.8872	36.0241	37.3629	37.9775	Esrra
ENSMUSG00000022452	36.1897	28.0692	27.7873	27.488	26.5306	25.9914	26.0518	34.1669	41.7875	38.8438	40.4983	37.2606	43.0272	40.6991	36.0267	34.7296	46.1949	41.8915	37.0504	42.1033	40.7349	38.4673	33.208	34.3222	39.7725	46.1722	36.0668	41.6133	41.9052	41.4625	42.3636	44.0668	39.4196	39.5423	40.145	39.4564	46.9578	48.4049	45.9704	39.6541	40.225	44.4503	49.0915	48.1267	41.223	39.9842	35.4704	44.2198	Smdt1
ENSMUSG00000009927	33.7851	41.2068	44.2775	42.1322	29.5133	33.553	42.1579	40.8815	37.7996	37.2447	41.9886	40.2737	38.877	38.0962	38.8934	37.5777	46.8414	44.3384	41.7811	33.6147	35.1459	35.9019	36.2753	31.1322	42.1344	37.7301	33.9432	42.3186	41.613	34.8579	40.6444	39.2322	38.3409	36.7697	40.0728	38.0636	42.0865	39.8212	40.3049	41.2127	39.7462	42.8367	40.8716	41.0127	36.538	38.515	35.3373	46.2656	Rps25
ENSMUSG00000020088	36.3874	37.0713	38.8293	38.7879	36.9728	35.9383	41.2091	40.0875	36.7577	37.489	33.2431	35.3233	36.269	33.7435	37.0071	38.3691	43.7478	39.2668	38.3727	40.1029	38.4122	37.2449	36.4494	36.9759	43.55	38.6955	42.2715	40.0627	39.2502	40.9666	42.7117	36.3959	41.2731	41.1768	43.0931	43.5362	39.9567	39.5009	37.1279	42.6554	40.5167	38.0629	42.394	40.9982	38.9484	36.6789	39.3883	37.0841	Sar1a
ENSMUSG00000013419	41.2768	39.6904	31.003	36.8465	35.3436	33.3677	37.967	45.5514	38.3599	38.6593	40.1781	41.2165	44.685	40.3948	35.4932	38.5689	40.2007	40.9676	38.7154	41.7909	43.1659	40.6556	42.876	39.2562	36.3143	37.1807	38.5319	41.2505	36.2909	41.9106	43.3128	35.3423	34.2773	42.2043	42.3899	37.1896	41.7059	39.2277	38.9803	37.8798	33.9013	33.4157	46.2461	38.7134	35.7547	32.0171	40.3734	36.9001	Zfp651
ENSMUSG00000034842	38.0862	44.5644	44.4685	42.697	34.7479	38.6111	46.6263	39.1677	39.4213	38.0759	32.3512	35.4464	38.4436	37.0806	40.2246	40.9958	44.3334	40.7531	35.1071	37.0633	35.1526	33.3348	34.1245	32.9	41.8163	37.6548	38.379	35.7635	37.1999	32.9316	38.5066	40.5046	44.5553	36.2485	41.6631	37.7087	37.1124	40.9622	39.4014	39.8064	44.6714	41.2921	42.9819	39.2328	37.9276	35.403	40.4708	39.7077	Art3
ENSMUSG00000038028	40.6623	38.747	38.4079	37.6472	34.677	33.1376	35.7847	36.565	38.3262	38.9953	33.3684	36.1538	36.4899	30.849	35.709	41.4128	40.3546	40.833	37.0902	39.7082	40.9448	34.8988	37.7687	31.0178	40.1006	35.895	33.624	40.2962	36.1059	37.9424	41.3078	29.0045	43.6729	47.2813	47.0087	46.9479	44.1858	39.9064	44.1065	39.1412	42.5049	45.8447	45.462	42.0359	42.2364	29.6871	39.513	41.6952	Tigar
ENSMUSG00000021866	41.541	38.9657	35.0816	41.0024	36.8463	37.6308	38.5067	44.4608	41.6897	39.2239	38.0124	36.593	39.7844	37.8393	38.0524	41.5856	43.2942	38.0155	38.0079	40.4847	38.2836	35.8787	38.2548	43.3951	37.4921	38.6636	38.2773	34.3326	35.6703	35.6373	38.3522	41.4627	37.386	38.3893	39.6028	35.6929	37.9187	35.4445	39.99	40.4391	38.2291	40.0739	41.3178	42.7948	36.666	37.9921	40.613	37.1665	Anxa11
ENSMUSG00000113948	30.0408	36.3022	38.0086	36.8586	33.8032	31.3119	32.5881	34.9223	38.0323	31.5218	42.6736	36.0652	42.7497	43.8061	36.9043	39.9064	50.747	42.7685	33.2978	35.4002	35.3121	38.7369	29.739	27.8364	38.0072	45.9829	47.4812	43.1501	38.3477	35.1386	38.8399	43.1976	40.1477	36.7812	35.7071	40.001	39.5711	37.3067	43.9965	40.5788	37.4345	41.8818	45.2244	41.2609	40.7057	45.0338	34.488	45.3346	Rpl17-ps3
ENSMUSG00000020519	42.1602	28.967	27.1715	30.4578	31.9923	27.2447	33.1545	39.1629	36.0983	41.3964	43.1016	40.8281	45.472	36.8124	31.3508	34.2168	34.1878	31.4567	36.3375	40.7548	38.7456	37.3757	41.4476	43.0475	35.592	36.2474	39.7316	40.0205	32.5822	42.5153	37.3124	38.847	34.7491	38.0809	40.1218	37.7002	50.9545	47.5107	43.7559	41.6608	46.309	40.798	51.9711	42.7718	41.1323	34.7575	45.6832	40.6093	Sap30l
ENSMUSG00000036781	32.952	33.3469	36.1141	34.0091	29.3863	28.0934	29.6364	37.4698	38.8409	34.2921	39.7855	37.5257	40.5359	42.3292	38.0185	36.1642	40.2081	40.9296	38.9177	31.3485	36.5035	30.0963	27.9934	26.0877	41.7987	40.5755	38.4971	43.8275	43.095	37.6886	45.1759	40.6499	40.9982	38.8151	40.5749	51.2605	44.261	45.899	38.7951	44.7512	42.0538	46.3531	41.5885	38.144	44.9291	45.0274	32.5885	44.4603	Rps27l
ENSMUSG00000001847	38.3885	43.8181	40.6734	40.3902	41.3966	35.3309	41.6819	40.2021	35.5445	38.4265	36.3257	36.6457	37.1759	36.126	36.486	37.8147	37.3774	36.8501	38.5178	36.5934	38.3663	36.9049	40.1957	40.4042	35.2651	35.381	42.8761	39.1604	37.3796	39.8766	39.1558	36.007	38.3152	37.2206	43.9516	40.4967	38.9423	36.9373	37.1925	42.6342	37.5595	37.9293	40.0787	38.5036	37.7799	37.0441	43.0521	36.0601	Rac1
ENSMUSG00000032527	38.4036	32.4633	33.4374	32.8011	35.4013	33.8916	34.829	37.4306	39.2996	40.9506	36.4652	36.3186	35.7897	36.7537	36.3563	36.6329	40.1248	38.7676	38.4534	40.861	40.9939	37.8533	40.0681	36.9054	37.7069	39.0257	41.7709	39.8501	36.8912	38.7669	41.6223	40.4137	38.8907	40.2532	38.2261	40.5237	41.6846	38.7888	39.0331	42.4633	37.9604	40.95	43.7073	38.777	41.1505	38.6417	39.148	41.7064	Pccb
ENSMUSG00000026308	39.1199	36.1557	33.0033	36.028	40.0919	42.4096	39.5512	40.3086	47.2778	46.6398	46.0858	44.7227	45.5994	50.0305	48.6825	45.0546	48.6804	50.3855	65.2929	45.6017	43.8379	45.6556	44.1707	47.7781	40.7862	38.9844	33.7159	39.745	35.6463	37.6491	38.7553	40.5938	27.8093	29.9936	28.1433	25.6071	28.1469	27.1545	34.6072	27.5639	26.7419	30.6328	30.1124	26.7361	33.1574	33.1882	29.0274	28.0646	Klhl30
ENSMUSG00000037351	39.8495	34.8067	33.9655	36.0394	36.5578	35.357	36.2681	40.8296	38.2945	39.8248	37.3196	35.7893	40.2438	39.0366	37.77	38.0268	36.2204	38.7223	40.0443	42.2809	37.6422	39.2799	40.3349	46.0499	39.8725	37.9841	41.2727	39.0988	37.8997	37.0739	41.0331	41.6418	37.459	36.4405	40.0604	40.3246	35.9878	38.1104	38.5632	39.9726	36.8892	36.3475	40.6214	36.9638	37.0135	37.2173	37.966	37.2174	Actr1b
ENSMUSG00000042650	37.7895	36.4767	35.0672	36.6623	38.458	35.1925	38.8366	45.7738	34.6912	36.8351	38.7709	39.3248	36.024	33.6046	34.5449	37.5883	33.2422	33.4511	38.4506	38.8663	39.0057	37.7121	40.1995	38.362	40.24	38.3438	44.8213	41.2801	39.1934	40.0958	42.6233	37.2151	40.131	41.5727	42.882	44.1347	40.0474	38.5341	38.4552	38.0441	36.8722	36.6492	37.8915	40.3894	37.2529	31.3054	42.7346	35.919	Alkbh5
ENSMUSG00000087090	40.2546	34.7788	37.5323	41.0434	33.9432	37.746	40.2434	39.9593	38.8466	36.1779	42.9662	36.5172	39.069	34.7807	37.4439	35.4865	32.4911	28.3112	36.0414	38.0956	41.3792	32.7656	42.2739	44.2593	29.5124	34.3657	38.6124	34.1819	32.907	30.7798	34.5863	39.6486	40.6619	39.4162	37.4735	37.9985	39.6424	37.5368	40.9868	40.3472	46.2515	37.6018	41.992	50.6003	40.1734	44.873	42.6233	42.9964	Nctc1
ENSMUSG00000083596	29.7345	33.5343	34.9586	35.1614	23.9084	30.6713	29.3983	39.3863	36.0907	32.7188	45.688	38.5855	38.1808	37.9942	30.0867	32.2713	45.0996	37.1099	34.973	38.3367	37.5134	34.3992	38.925	37.4024	36.3317	43.9494	35.0208	39.4725	42.2084	33.4314	44.2063	43.8124	45.1464	41.4367	39.4443	41.5406	38.8288	39.5795	39.1018	37.2931	43.3365	45.8145	45.5681	44.6729	43.2719	43.2196	31.211	47.1198	Rpl21-ps15
ENSMUSG00000025732	40.5165	39.0842	36.6442	36.6949	33.1324	33.3417	38.6467	38.8513	39.595	39.3191	37.1531	29.9985	43.5832	41.387	39.4769	40.4459	50.4131	48.8215	40.5303	34.3688	40.9452	35.5684	32.8926	33.585	40.4208	39.0203	35.0355	37.2507	34.861	39.4213	40.9108	31.0881	31.4357	38.9739	34.9555	33.1484	47.6107	39.0042	41.2399	38.852	37.0825	44.2462	45.2506	40.0386	38.2107	32.5892	31.4647	38.1496	Mcrip2
ENSMUSG00000035027	39.6611	36.83	33.1824	39.8238	36.2783	36.2321	40.497	45.207	40.3226	39.2993	37.3854	40.05	41.0521	39.5143	37.3383	39.6703	51.733	44.7759	39.8868	41.865	43.9119	40.7489	43.7755	44.0453	35.1882	36.412	35.3312	36.9086	32.1006	36.5999	41.2808	35.381	32.0812	35.4406	36.2879	34.1211	36.1481	36.9955	39.3849	36.888	34.3277	34.2137	45.4332	36.558	34.5721	30.8609	34.9362	33.2961	Map2k2
ENSMUSG00000037111	36.2124	37.3283	35.125	34.4436	39.3834	33.561	36.7142	36.6594	36.236	36.532	32.9445	39.1487	33.8876	34.0895	34.9622	38.6847	25.2491	28.5501	36.0491	41.9168	36.8594	36.5411	41.6499	33.5216	42.5377	37.5221	44.533	41.0382	41.1705	39.197	38.0411	38.0085	42.3914	44.3758	44.2532	49.71	40.6272	42.004	39.9226	43.7322	40.3241	36.8542	34.8188	38.8027	40.1528	32.0596	45.0199	40.0302	Setd7
ENSMUSG00000045246	38.6322	41.1424	28.4042	41.0692	40.4184	35.9686	41.4078	35.9956	45.4105	46.4389	44.0011	44.1074	46.9459	45.5406	40.0119	36.29	44.2389	40.5324	39.7844	39.7858	44.2901	45.1535	40.033	30.4362	29.6609	38.2174	26.3643	42.2424	39.3523	37.4062	38.5507	25.8701	34.6773	42.4449	32.95	26.8946	39.7165	38.2351	44.266	42.8041	34.5933	39.431	35.3914	32.9564	39.2135	29.2571	27.6942	38.6593	Kcng4
ENSMUSG00000018334	35.0765	34.5625	36.719	36.3919	36.1897	34.1693	38.5965	41.1841	44.9555	40.5912	42.1242	43.017	41.6475	39.9441	43.1779	44.2478	36.6488	37.9611	39.6294	50.0617	45.9792	41.4742	49.6095	47.9294	37.6495	34.744	41.7424	38.2981	38.6278	36.7288	42.7777	37.8927	32.5655	33.8735	35.6497	36.5397	33.3541	32.2051	34.304	33.114	34.2084	30.2751	30.2157	34.4713	34.4317	30.403	41.8439	33.7208	Ksr1
ENSMUSG00000019054	34.5869	30.792	27.7879	32.216	32.8272	34.2253	34.777	37.5413	39.8431	37.4349	41.2702	35.0698	41.6365	40.7245	36.1043	37.3143	50.8042	41.8995	40.5249	37.8511	38.2591	39.2639	31.6563	35.5336	36.9871	38.0891	35.8447	37.6249	38.5795	40.5241	45.6054	39.4534	37.2289	34.9938	36.0078	37.2212	45.1206	42.2994	41.0318	40.4582	35.6731	39.9697	45.5889	37.2958	39.1417	37.9162	38.2063	39.2278	Fis1
ENSMUSG00000006676	39.686	37.003	34.5571	37.2009	38.8211	38.2792	39.0656	40.1524	36.3266	38.2274	39.0865	38.1846	40.9259	37.1341	36.4259	37.3918	35.8228	35.7142	38.932	41.8409	38.2833	41.5597	44.2098	48.4907	36.6458	35.8392	35.3054	35.2201	34.5365	38.6069	39.4262	40.9179	36.8905	37.3844	37.695	37.2205	39.6226	37.6044	40.6626	38.6495	36.3493	35.8507	36.2696	35.6376	39.0994	37.3543	38.5942	34.6089	Usp19
ENSMUSG00000028518	35.9092	43.4581	41.1041	39.5687	46.1267	37.8649	43.7661	33.8772	32.5197	35.9043	34.361	36.6075	35.1969	33.1739	35.6719	34.6016	26.9279	28.2353	37.256	33.9673	32.5706	34.5101	34.6585	35.2173	42.4594	38.0047	40.8677	42.2688	41.8189	36.8905	42.2129	40.9951	43.7738	46.0984	45.9342	43.0838	38.5527	38.0154	41.5306	42.0206	38.5706	39.0852	33.9988	35.8448	40.3476	34.8165	37.9247	37.1961	Prkaa2
ENSMUSG00000021820	39.3385	37.7379	35.0969	37.7076	37.7747	36.1514	36.498	39.2269	38.8379	40.0216	38.3543	38.5577	35.6971	37.4652	36.0094	37.7223	33.4988	37.2333	38.9615	38.0667	37.9201	37.1083	38.5753	37.3084	36.257	38.9611	37.43	38.7401	37.3156	38.1668	40.5603	36.1469	37.2755	40.2865	42.0638	40.3132	36.6393	39.5464	39.34	37.4947	37.6653	42.1375	39.1385	36.6632	38.6318	34.5988	37.738	38.1358	Camk2g
ENSMUSG00000090799	34.4357	36.0014	32.2293	35.0517	34.0503	30.5519	34.4771	30.9374	30.5544	34.8164	26.951	32.166	34.9962	29.5559	28.7683	31.7499	30.3809	26.668	25.9975	34.8017	32.0459	32.3399	35.9568	41.4113	39.9277	45.2121	38.0013	36.7006	41.8174	45.8223	44.4838	38.2347	47.5918	44.0993	46.2418	46.5194	49.5655	57.1072	44.3865	43.98	45.2323	39.321	46.9678	39.2784	45.9777	35.9752	40.3721	40.0679	Klhl33
ENSMUSG00000041733	40.8717	36.4169	31.029	35.4615	37.265	35.1949	35.0518	35.9034	40.2674	42.492	36.9318	33.9479	36.3729	42.023	39.4654	37.2419	41.7775	39.7197	39.5519	39.0595	40.8978	37.1349	38.472	34.1067	36.8619	38.437	35.3425	37.4501	37.2744	38.3925	37.493	36.0074	36.6921	39.5587	36.0912	35.6434	43.6847	39.5842	40.3528	38.7216	36.244	40.7926	38.946	38.6241	38.8203	36.3677	36.2713	38.7364	Coq5
ENSMUSG00000004937	37.9035	38.7988	37.9215	40.9725	38.165	36.9969	42.4804	44.8664	38.1748	38.1128	37.3261	38.5526	40.997	37.2826	36.7889	40.2908	46.1212	44.457	38.6941	41.1815	40.609	38.7665	39.8828	41.5823	36.2229	34.5372	36.2759	36.1707	31.8071	34.8657	42.937	34.1748	31.3454	34.0576	36.6804	36.8685	35.416	35.8579	38.1709	38.2411	37.4766	34.9592	42.0902	37.0163	33.3446	33.7876	35.6641	33.8446	Sgta
ENSMUSG00000062933	35.6365	10.8828	31.1	12.3921	42.0836	36.7432	31.3931	44.3412	40.9316	44.376	47.7442	43.3302	44.4456	42.6476	42.8747	35.8856	13.127	43.286	42.6091	21.6937	27.9334	42.4703	37.744	23.8241	43.3787	14.8492	48.0821	37.8641	48.8774	47.7956	50.1545	52.5852	50.2398	35.6278	48.4438	44.5561	47.2002	13.9336	48.2096	25.9706	22.9832	47.523	46.1717	49.0962	31.3422	28.9373	35.3184	57.6837	Gm10123
ENSMUSG00000001924	38.5987	39.7021	39.0821	38.687	37.4116	36.4632	40.5302	39.2314	37.5399	37.2441	36.0026	37.6945	37.6119	35.3694	37.5304	37.5017	38.2259	36.7359	38.9226	39.2781	39.4149	38.9935	39.3061	38.6278	38.4405	35.9601	37.633	37.372	37.4076	37.1782	38.5763	34.8154	36.6163	39.6682	39.9694	37.3166	37.6523	38.0507	37.2875	37.6844	38.6025	37.069	40.1991	40.1945	36.3139	33.3702	35.1988	37.3375	Uba1
ENSMUSG00000025809	37.8893	39.4569	41.2966	36.0699	35.4427	36.4197	36.1348	37.1113	36.7564	39.4517	32.1865	35.4471	34.673	32.8074	36.7022	37.1883	35.536	36.1468	37.3022	38.8189	38.0066	36.8744	33.884	30.961	44.5441	41.1544	38.1916	42.0767	40.0499	41.1076	39.6645	31.6977	44.6722	43.3584	41.4563	41.465	37.1864	36.4393	37.3017	39.739	40.3387	40.6515	37.6917	37.9371	36.3165	34.2759	35.3583	36.9537	Itgb1
ENSMUSG00000005625	36.5006	34.9108	34.623	36.4911	35.9629	35.8518	36.5561	42.2067	36.0835	36.6661	36.9498	36.1929	38.2162	36.2865	36.7107	37.4935	45.9099	39.1717	38.3317	39.8097	39.0154	35.9998	40.4561	42.4199	38.7064	38.25	37.7568	36.4543	34.6368	32.9226	42.2004	38.2203	36.1712	35.0822	40.1157	39.6021	37.3829	37.2588	37.8782	37.8097	39.497	36.6763	44.2699	38.796	34.3577	34.9465	37.6873	36.4072	Psmd4
ENSMUSG00000026112	40.8695	41.7696	38.7754	38.5232	40.4745	36.324	42.6587	34.2495	35.4624	39.368	35.1864	35.9106	35.2385	35.2568	35.9194	38.3082	38.1266	37.8511	39.9194	38.192	37.9238	37.1233	36.4743	33.7883	40.1986	41.318	37.7163	41.5484	40.8454	38.5608	37.3725	31.3256	42.367	40.6222	40.8203	38.2676	37.1212	36.5477	38.5579	38.8997	37.8848	39.3724	34.0253	34.256	37.9042	33.1458	32.3793	35.7468	Coa5
ENSMUSG00000004789	39.0832	36.6883	35.1724	37.0366	37.6838	38.2125	38.6138	33.0864	38.3941	42.8347	36.4506	30.8935	38.425	41.7528	39.5772	39.1347	42.5283	41.6834	39.8381	37.723	38.8076	37.1387	36.3764	35.7143	37.3684	37.2559	33.0778	36.697	37.6801	39.3359	37.0242	35.4995	34.7458	40.1656	36.8425	34.3876	41.7348	38.5896	38.3357	37.938	34.3632	40.6728	39.5151	36.5051	38.6193	37.9136	34.0578	37.7037	Dlst
ENSMUSG00000037712	35.3086	38.5851	35.6575	34.0138	37.4659	34.2876	38.0389	38.3991	39.3716	40.0457	33.1882	36.9474	37.0707	37.8322	35.9103	37.5071	35.247	35.4154	37.9296	36.1198	36.3742	36.059	40.0993	32.9595	39.6614	41.2016	39.6261	43.3581	39.4869	39.9279	37.8977	33.8702	40.0059	40.0684	39.8369	41.7308	38.0435	38.2801	37.295	40.2658	35.8702	37.5229	38.4908	38.9982	36.6923	34.8918	36.7769	37.5965	Fermt2
ENSMUSG00000040842	39.7254	35.1721	29.8444	37.8566	34.4082	32.1117	33.4987	38.4298	38.1799	39.6784	39.5142	40.786	36.4602	36.1706	36.4152	37.2633	46.6927	41.5732	39.3384	40.1133	42.5229	38.724	39.9249	35.882	36.6428	38.2021	37.405	39.4209	38.0124	39.9019	44.4301	35.0616	34.0816	40.5163	37.0453	35.6526	35.8936	36.274	38.9435	37.0484	36.118	36.4074	43.2772	37.9062	36.4948	32.573	34.3457	35.2698	Szrd1
ENSMUSG00000029390	33.7996	35.164	31.7702	31.782	35.299	33.4412	33.2461	38.4187	34.5695	36.7701	35.3463	34.6349	36.9056	33.991	31.8331	32.3775	35.9779	32.0841	34.947	36.9361	34.9406	35.2654	35.4791	35.1385	39.8807	38.7787	41.8597	41.5713	40.4301	40.9004	41.2841	42.7011	41.1017	40.1923	41.7219	40.5608	41.1727	39.2148	40.4531	40.6031	39.6425	40.5511	41.8454	41.1472	44.2785	39.6118	36.2467	38.8819	Tmed2
ENSMUSG00000042524	35.7545	33.332	32.6716	35.1849	34.1437	34.7442	36.7319	39.5157	39.435	39.4609	36.5105	36.6921	38.6368	38.0064	36.7429	39.0131	39.542	38.0087	38.8826	40.3636	40.4677	36.641	39.9756	42.57	36.0476	37.675	39.9135	36.7338	35.3828	37.3084	40.4828	37.0426	34.8747	36.1783	37.5508	35.3999	39.2483	38.8462	37.29	37.2488	34.7789	34.8694	40.9593	40.8281	36.6866	36.6255	40.0849	37.5431	Sun2
ENSMUSG00000008604	38.5068	33.7695	33.546	37.2003	40.5188	34.5494	42.4078	42.803	35.7534	40.6146	37.6757	33.6769	39.4434	35.7837	36.328	39.2315	40.3014	39.9081	39.1688	39.458	40.053	40.3074	41.8212	40.1998	37.473	31.7106	36.5058	35.7914	35.4685	38.3578	40.2801	35.0872	36.2676	38.2481	36.7674	38.0826	37.9848	36.5022	35.537	40.9299	35.9147	35.5992	36.6915	37.8417	36.4346	32.9705	38.0963	34.7723	Ubqln4
ENSMUSG00000029071	39.802	35.8516	35.1574	36.2624	36.0508	32.2819	36.7555	42.7118	39.3025	39.932	38.7456	37.9173	39.7011	39.2223	38.1726	38.5158	38.0184	38.6752	39.2883	40.6319	42.42	37.1081	39.5071	41.6047	33.9867	36.9708	40.4956	37.2902	32.5395	36.5889	34.8962	34.2704	32.4706	34.8933	33.9501	33.6122	37.3132	37.6918	39.6747	39.6348	37.8367	37.3909	36.9537	41.0912	38.633	32.7398	39.878	37.8271	Dvl1
ENSMUSG00000052911	40.8505	34.9646	33.8909	38.5778	39.911	39.781	37.8773	44.396	36.3966	38.3502	38.8382	41.8989	40.9288	39.7462	40.7975	36.0253	34.0116	37.7028	37.75	39.7814	38.1843	43.0281	42.0486	45.1277	33.5463	34.7157	34.6652	35.5125	35.3733	39.8951	35.6264	37.5444	33.3243	35.2544	35.0957	31.3455	35.107	39.4396	38.6234	35.307	34.7548	37.1238	35.2982	35.2424	36.9083	36.2285	40.332	34.4727	Lamb2
ENSMUSG00000034932	35.7367	31.1708	27.8038	31.9131	27.3518	24.1825	29.4027	36.4652	42.8592	40.6872	38.4799	42.8926	42.0806	35.1127	32.7878	37.854	47.5006	47.2906	32.5144	42.6444	46.3726	39.2612	39.3422	28.7483	38.5716	36.0872	33.9765	39.5496	32.6413	38.8463	38.7843	30.5965	33.804	37.1825	40.5059	38.0878	42.8142	40.0387	43.7497	44.7846	38.236	38.752	50.9714	37.7278	33.1018	37.0339	32.9639	41.5281	Mrpl54
ENSMUSG00000021794	36.2024	36.1763	38.3538	37.0605	40.3463	38.3474	39.9814	40.5862	34.7008	38.8638	36.8491	33.6325	37.838	38.9225	38.9259	37.6035	35.6797	36.6429	35.6617	38.5091	37.4683	36.6215	37.9951	36.336	38.7762	36.8967	36.9927	39.1006	37.5879	37.6228	38.3769	35.1575	36.052	36.1207	34.2841	37.3834	38.7701	39.0759	34.877	41.1498	38.0242	36.136	37.4275	37.4521	39.4413	35.4977	39.7033	37.4054	Glud1
ENSMUSG00000044461	47.0029	41.6802	34.415	43.1235	40.8826	34.6456	45.094	53.8285	44.775	38.3774	36.3589	39.9478	39.5076	38.3193	42.9097	46.8442	31.4128	31.3378	37.9793	36.1577	35.2127	39.5038	37.9916	35.6611	32.325	35.5581	38.5465	28.173	33.0252	40.2482	29.935	34.6251	32.7704	33.127	30.5088	30.4877	34.362	36.4606	33.0967	35.8277	35.0208	34.0904	39.1776	42.551	36.3521	28.8077	49.4123	40.7698	Shisa2
ENSMUSG00000032536	40.4988	39.2217	34.1914	39.1571	39.0218	34.8886	42.8972	36.2298	38.6508	39.9206	38.9452	39.8876	42.026	39.0878	37.0652	39.2588	35.5461	37.6984	41.6385	42.306	39.6483	41.0174	42.7483	41.5882	37.6056	37.8276	34.0748	36.8551	36.207	41.2264	36.6641	32.8308	34.5771	37.7178	32.9913	32.0858	39.9949	39.5687	37.7683	36.1873	33.6001	35.5568	37.1328	32.5357	33.9716	32.6732	30.3226	33.2721	Trak1
ENSMUSG00000084093	30.3389	11.6578	19.2517	17.4773	14.4709	13.2795	13.8395	37.6579	34.1732	34.743	42.0459	39.4561	47.246	27.5316	21.325	20.4363	35.7188	36.6867	26.8691	44.5169	42.646	31.4061	32.2317	36.1418	51.3105	51.1385	41.3337	47.5152	31.4277	36.7624	43.3998	45.6821	44.9671	36.8258	44.3489	45.7404	48.8303	58.5592	38.2176	46.0174	45.8594	53.0414	56.8049	47.8619	39.1657	37.1823	42.6682	48.2998	Gm16418
ENSMUSG00000018287	37.2767	35.7615	32.3608	34.7134	32.7229	33.8281	35.5284	33.9778	39.2497	39.0584	37.0703	36.7572	39.2798	39.9574	34.9727	35.9055	53.8698	43.7606	40.9972	38.0898	39.7977	36.2868	38.8958	36.2264	34.6939	40.6383	30.7361	38.3863	36.9432	34.4801	40.0744	35.4502	35.6708	39.2628	37.1601	38.2349	38.7319	37.081	39.174	37.7581	36.931	40.3781	42.7858	32.5515	35.6947	39.1968	27.9905	37.6999	Spag7
ENSMUSG00000059447	35.2362	32.5622	36.5121	33.9154	36.1811	35.8995	36.7813	40.1675	34.827	39.1055	38.3833	33.7677	32.4721	36.436	36.4026	36.436	39.7996	39.3451	37.1905	35.9903	36.507	34.6595	34.2834	33.4397	38.4134	34.8494	36.9702	38.3281	37.0328	40.8756	35.5946	38.7431	35.9179	39.5363	40.8452	41.7984	40.0331	37.0718	36.9009	39.2256	37.0044	40.7907	40.5787	39.6461	38.9661	40.1505	41.1081	37.3479	Hadhb
ENSMUSG00000066839	35.8263	34.1854	34.6946	36.1027	34.8297	34.8718	36.0865	41.3191	37.609	35.527	37.3375	32.1746	39.9932	37.8338	36.481	38.2497	43.7412	40.3112	39.8894	39.4129	38.8391	39.8559	39.6955	37.5487	34.5177	37.2907	38.1389	36.5107	34.9314	39.2806	40.1875	37.5294	34.407	37.6345	38.1077	38.1862	38.1649	37.4995	38.6704	38.2191	35.3062	35.8318	44.2449	40.3642	34.9196	33.0597	30.9975	35.4548	Ecsit
ENSMUSG00000021929	35.52	39.2505	37.7168	34.2157	40.7951	34.9835	38.8014	34.4484	34.4628	37.0175	35.3097	33.7233	34.0939	36.6949	36.3434	37.6338	35.578	33.2236	37.494	35.7261	35.1741	33.9583	34.624	33.1955	42.8702	39.5581	41.0704	40.637	39.5908	37.0676	38.3555	36.2823	41.9895	44.5638	44.2406	43.5967	37.4521	36.294	38.5711	37.6039	34.7078	37.7459	36.3036	34.0165	37.6262	35.0589	39.0307	37.0665	Kpna3
ENSMUSG00000031839	35.5945	31.8143	32.7544	32.7047	31.1523	31.028	36.6	37.4287	40.5811	35.691	38.9315	37.066	38.2218	38.2563	37.0544	38.1225	44.0029	41.3188	34.855	38.1779	37.1963	36.914	36.3295	33.9757	36.3897	40.4609	41.9403	39.2251	36.1285	37.9192	38.4728	36.4936	38.2042	36.2165	35.5489	38.8495	37.9243	36.4425	38.6928	38.815	40.7443	40.9603	36.9665	39.414	39.6176	37.34	35.318	36.9182	Hsbp1
ENSMUSG00000024346	35.827	38.6923	33.4193	35.8034	28.2101	30.0316	31.6759	30.2297	40.9038	35.9999	39.4477	33.0145	40.9121	36.0407	36.7096	40.2144	51.6642	47.0864	37.7746	37.8458	36.3181	37.631	33.7401	35.1516	38.1657	39.8473	31.54	40.1516	38.2934	34.1222	36.8057	39.7926	37.8762	39.6917	35.8593	36.0615	36.8696	40.9842	40.8718	38.0278	36.1003	37.6448	41.1891	34.7194	37.0674	38.0018	32.352	42.6989	Pfdn1
ENSMUSG00000002222	35.9198	35.4951	37.8015	36.1295	39.2954	33.1908	40.1121	39.0252	32.3796	34.816	34.2129	35.016	32.5733	30.8863	32.1038	35.8186	29.4527	31.4281	35.552	36.3476	34.1636	33.5092	38.1995	35.1295	43.1424	37.2984	43.7117	42.3968	39.3478	37.1259	40.3387	38.0732	41.2842	38.9553	42.8218	46.3253	39.5683	36.9742	38.5034	38.8816	38.4996	36.5211	36.2364	37.8983	38.7543	35.1057	41.0266	38.5947	Rmnd5a
ENSMUSG00000086922	37.2218	41.4703	40.4626	34.6266	29.8456	33.3081	43.1854	32.0055	37.7381	36.4269	34.6372	31.9597	35.4682	35.276	35.3573	37.8167	49.4757	42.3898	40.9352	32.0374	32.0197	30.1352	34.8667	33.4672	36.9835	42.9755	37.2166	41.375	37.2659	32.4801	35.3441	31.5734	41.8857	40.1398	44.3741	40.4112	39.7618	36.1664	36.2362	41.3732	43.1241	42.728	37.0667	35.1199	39.2771	31.6245	31.6904	37.333	Gm13835
ENSMUSG00000006818	39.1441	37.2135	33.7642	36.4462	37.9653	33.8294	37.4874	34.8437	36.3697	42.4327	36.3405	33.279	36.3092	36.2363	36.5453	38.9863	37.9361	37.1747	35.492	36.0786	36.1137	34.7849	34.2916	31.663	41.5017	38.9394	37.962	37.1922	38.2834	40.7179	40.013	31.9614	38.5423	41.6467	39.2495	36.1545	40.5114	38.7295	38.3053	39.5776	36.869	39.5872	36.3663	36.6578	40.4865	34.4247	32.8793	38.1884	Sod2
ENSMUSG00000067847	33.963	24.8185	25.447	25.8466	24.6079	27.7209	26.0377	34.4819	34.407	35.5509	34.5758	32.3388	40.6751	35.7565	32.1313	33.8611	50.5792	40.2312	31.5678	31.5817	43.7052	36.6956	32.9566	37.1244	43.3436	43.7873	36.7156	40.7673	32.0615	36.9622	45.1142	44.1706	36.7192	40.5642	35.7389	34.1436	48.6155	45.3511	40.6931	39.8321	41.4392	36.8566	47.5699	39.0112	38.7223	39.5451	43.5902	46.6014	Romo1
ENSMUSG00000046721	30.229	21.8276	18.4581	28.8408	19.0375	31.4629	22.4243	39.3704	37.9948	34.3908	36.5887	35.0432	35.5029	30.6042	27.5883	24.6344	30.1303	34.9515	32.387	36.9682	33.3311	33.154	30.4795	36.6442	36.998	38.1301	33.2121	40.7573	40.4339	40.9616	57.0115	46.8688	42.3565	43.2526	53.7245	56.2443	43.943	41.9217	35.4411	37.9403	40.3615	43.2457	58.2777	43.8673	39.4335	47.478	33.5204	42.4417	Rpl14-ps1
ENSMUSG00000057322	23.9297	38.9869	37.1291	23.9818	19.5666	33.218	25.5158	36.1872	32.6189	29.1572	37.8574	36.1263	50.6588	35.0992	34.9454	36.7411	50.2628	51.5896	41.0144	33.1513	48.023	37.7764	34.3488	33.3309	47.4251	46.0622	40.7941	45.091	34.7038	28.0865	40.8532	40.9792	32.2914	26.4579	40.2696	40.6578	43.7722	50.8671	32.6329	37.09	41.5563	41.6581	40.7211	36.4925	32.7027	19.1017	28.2586	49.5533	Rpl38
ENSMUSG00000056501	42.4029	31.6121	35.4101	45.609	31.6523	30.6281	28.8641	39.8089	24.7282	22.832	34.9711	31.1827	34.7604	20.698	29.095	33.2671	25.5527	19.5051	29.6957	18.3306	23.5722	24.2143	29.3579	44.7096	15.3241	21.0379	39.243	29.9468	12.584	28.3569	20.7488	37.4039	33.3846	34.698	32.0987	27.2689	55.7388	64.6776	47.5981	64.6238	49.3964	42.3427	81.8353	81.3376	43.1866	40.629	85.9592	53.4102	Cebpb
ENSMUSG00000021764	34.5777	33.5314	31.8428	31.2168	30.1548	27.9118	35.257	30.4596	35.1849	35.7384	35.1078	33.1911	36.0603	34.9477	33.8256	39.0419	48.3039	46.3987	37.1773	33.1504	40.2697	33.0943	32.6328	30.5857	40.3867	41.5113	33.0832	39.5723	38.3103	37.1425	38.7269	33.4534	40.0497	40.3608	39.8668	40.2609	45.0771	37.3141	40.4504	38.7973	41.391	43.1379	42.8398	38.2138	36.7564	35.4474	31.8867	41.1404	Ndufs4
ENSMUSG00000023723	33.3778	35.461	32.8796	31.9601	31.7246	33.5836	34.9864	36.5208	37.1099	36.1033	39.6009	32.3921	37.9785	37.0769	33.5281	38.7222	47.9888	44.6187	36.426	37.8949	38.7996	34.5335	34.9776	36.705	37.2321	37.6985	34.5039	40.2728	36.2844	34.0156	40.047	37.3691	35.6439	37.2093	39.9577	35.4457	40.7813	37.6386	37.0498	36.0977	37.3426	41.8949	40.9464	39.348	36.0478	37.0064	32.4304	37.1785	Mrps23
ENSMUSG00000047260	32.1034	31.6281	31.4457	34.9334	32.6022	34.1211	36.0106	40.7495	40.2127	39.761	42.4864	35.3113	38.8914	40.8763	38.1562	38.4565	50.729	46.4464	38.9171	37.4162	39.6834	36.3722	36.2681	38.3011	34.803	36.7025	34.6669	38.8837	34.0166	35.0622	36.2836	36.3783	33.2945	31.7251	32.0697	33.0216	35.2189	34.0971	32.9229	37.5375	36.2523	38.5506	43.3609	42.3723	36.0287	36.2256	36.9043	35.1081	Emc6
ENSMUSG00000004085	35.5667	39.5758	38.7259	39.0417	41.905	38.2371	43.6026	35.2767	37.267	38.7351	35.7114	39.4843	38.2621	36.1845	37.5716	38.341	33.0689	31.5088	37.6985	39.6653	37.7317	37.7382	36.6599	37.9493	42.5087	39.4353	38.6808	40.8008	40.5486	36.8999	37.6404	35.877	38.9812	38.2916	38.0417	36.0491	33.2879	32.1826	34.5948	34.028	36.5188	33.0579	32.0898	32.0465	35.9862	32.6763	35.125	31.8135	Map3k20
ENSMUSG00000041881	32.2223	37.4596	33.5781	35.8123	31.7791	33.067	34.6715	36.3296	37.6564	38.5778	38.6964	33.8377	37.3105	39.4725	38.17	35.8673	49.3805	49.5167	38.589	37.4414	38.5429	35.2545	31.5247	30.1101	37.0128	38.8542	31.6595	38.9883	32.6904	35.5357	36.6383	35.1433	32.6156	34.6533	34.0658	36.6487	38.2464	41.4045	37.1609	37.8678	39.1575	38.4271	41.7705	40.9056	36.1006	34.9976	34.0093	40.1618	Ndufa7
ENSMUSG00000024236	37.159	36.536	38.5194	36.6749	35.4075	39.1163	40.7613	34.3282	35.6388	35.0545	29.7025	31.9484	35.2434	34.3969	35.384	34.8909	23.8768	26.744	40.3033	34.5304	35.6149	35.8937	40.0771	43.0243	39.5877	39.15	38.123	39.0942	39.8164	37.4705	40.048	40.3457	39.371	39.0021	41.3343	40.0736	38.6496	39.4844	41.7076	36.4515	33.776	36.2841	35.8324	35.095	35.6363	35.3608	38.577	34.6748	Svil
ENSMUSG00000027367	32.6056	34.8869	34.1266	34.2473	34.6814	32.6225	39.4418	35.629	31.6241	34.4596	34.3443	33.9011	35.2504	32.9729	31.51	32.692	37.5367	35.6313	38.3414	38.1151	39.1371	38.7083	41.0102	39.0453	40.8896	37.8552	38.4364	38.5104	40.9332	39.6335	39.7745	49.4368	36.6751	40.8788	37.9437	39.0711	41.2236	35.6245	40.8287	37.7781	31.2974	33.8446	36.3107	34.7158	33.5089	35.2237	37.8999	34.4747	Stard7
ENSMUSG00000014956	35.0805	40.5163	38.9777	36.0363	35.902	31.6185	37.1503	36.0757	33.6758	35.2064	34.6242	33.8224	32.5578	33.4293	34.3825	37.8016	37.8857	34.924	34.1956	34.6703	34.2445	31.972	32.0595	30.3441	42.2385	39.1785	40.7481	39.3138	39.0322	35.6865	38.5677	35.1602	41.5981	42.1695	43.3901	41.2023	36.4535	35.3152	35.733	36.994	38.8254	39.1808	36.7475	37.112	36.7216	32.4052	39.4134	39.2149	Ppp1cb
ENSMUSG00000003813	35.8444	35.178	33.1937	36.7063	33.0594	31.7434	34.696	40.4583	35.1863	36.0567	37.0212	35.6473	34.8946	34.3195	34.7425	35.4301	37.0208	34.8697	36.3403	38.4017	37.6802	35.8837	37.7375	39.6221	36.4215	35.6432	40.6255	33.6892	35.6109	37.7153	42.0647	38.7056	36.786	38.6383	38.0653	37.7943	36.1821	35.0981	38.6911	36.1654	32.8558	35.6206	42.2741	37.3172	37.5495	34.782	39.6616	37.7239	Rad23a
ENSMUSG00000018378	41.6129	32.6326	32.452	35.5029	27.3635	25.513	30.099	36.6611	39.0248	39.8983	36.3287	38.5684	38.7085	31.6386	29.1015	38.3653	43.4645	40.0518	34.4445	44.5848	43.7487	36.9591	36.4644	31.8271	38.0744	40.4054	35.0402	39.1568	33.8923	34.8415	39.8943	30.1718	39.7782	38.7858	40.4352	38.1556	39.0921	36.3092	38.6773	37.5837	39.4645	39.0814	44.4042	42.3152	34.2578	27.3497	32.7428	32.0773	Cuedc1
ENSMUSG00000031848	36.51	26.0708	23.3261	28.0609	22.8744	24.1685	22.2292	37.5067	43.32	37.661	44.4903	36.1818	37.5629	31.8414	31.6177	34.7354	45.4603	36.2626	34.1745	39.0471	41.4504	39.3427	35.104	35.0625	37.5023	36.6564	38.9353	36.5496	35.0037	35.1499	40.6125	37.2352	33.2249	38.3823	38.0745	38.3316	42.7114	45.5415	39.9129	38.2006	41.5802	44.6197	44.0064	38.8862	36.7662	36.5356	36.54	41.9064	Lsm4
ENSMUSG00000030249	35.4838	37.8912	40.3701	37.7331	39.5103	38.1623	39.5434	34.3444	35.8419	35.4136	32.5908	37.1234	33.6944	36.0542	38.4034	35.5555	20.8902	24.8464	36.7899	34.7692	32.8281	36.1522	35.3121	37.0762	39.3038	36.3942	38.7227	36.959	40.9313	37.7089	37.1611	36.1555	43.5807	41.2977	38.3645	38.6818	39.1381	42.4326	37.7079	39.6847	37.6532	34.0418	28.0703	34.3745	38.2767	36.3017	36.9447	37.4181	Abcc9
ENSMUSG00000040118	34.5129	42.7886	45.4767	41.841	43.0822	34.9412	42.7791	33.0429	33.2328	35.6578	27.9695	38.2478	32.648	31.5687	36.9491	37.5369	25.8159	26.5002	32.8588	33.7598	30.1172	31.7513	33.2441	33.112	42.326	42.2692	41.6687	45.2622	41.4303	32.0168	37.3334	29.9273	44.3085	38.6415	43.1928	42.0048	33.5458	35.2193	37.149	39.9973	42.2223	40.4425	30.6601	37.2337	37.8193	24.8887	35.9778	38.1043	Cacna2d1
ENSMUSG00000015605	41.0705	35.4699	30.8527	34.1727	34.0102	32.8735	33.9738	43.8551	38.3271	40.8049	36.495	40.9681	37.4576	36.8145	36.2153	37.1397	43.9818	40.9947	42.9977	41.3899	40.6225	38.3647	41.2361	42.3421	35.2411	40.818	39.3412	37.0197	34.5681	36.8125	39.804	30.6693	30.5463	33.879	32.0533	33.6896	33.6502	33.9165	35.3975	36.0613	31.8146	32.9527	39.2716	35.7487	31.0332	27.3652	32.8699	32.4826	Srf
ENSMUSG00000078566	30.9775	33.0707	40.2041	32.0445	35.7404	30.8645	35.296	34.9196	31.0689	33.5217	36.7001	29.9131	30.4222	31.6024	32.8721	35.437	34.8417	33.606	35.5589	33.5785	34.45	31.5894	33.1481	32.0434	40.8929	35.7196	44.3813	34.5449	35.8482	37.1419	39.0499	39.636	41.3465	34.7941	39.9878	48.3455	37.6845	34.794	33.1942	39.22	41.1823	38.6529	37.6201	46.071	41.1924	41.7345	42.9419	39.679	Bnip3
ENSMUSG00000003814	35.2366	35.9415	36.7442	34.1787	32.9158	38.4849	34.8462	37.277	34.0465	34.3673	33.0303	34.8785	33.3985	33.9281	37.7205	34.5146	40.6331	38.8355	38.8984	38.8859	36.0533	34.8861	34.4689	37.251	38.1893	36.4362	39.7076	37.831	37.0364	35.0741	36.055	38.7425	36.5222	38.405	40.4188	37.573	35.4359	35.9436	33.3714	36.6297	34.7426	34.2406	41.0925	36.4698	33.5589	38.2147	39.4042	36.6016	Calr
ENSMUSG00000005354	34.9115	34.1919	31.9367	33.5383	32.9308	32.9436	33.7261	40.699	38.1537	40.8588	39.4821	35.1621	38.7742	39.352	36.1118	37.4237	46.7435	42.6378	40.9453	37.957	39.6723	37.0244	36.6306	42.5795	32.7596	34.614	34.0672	35.5615	32.7332	35.517	36.0244	33.0131	30.4372	33.0709	34.6081	34.3626	37.4814	36.004	33.0414	36.3628	33.3623	37.8042	41.4192	38.6487	33.9307	35.3407	36.2257	36.5508	Txn2
ENSMUSG00000023020	34.6531	28.1753	26.5259	28.3896	26.7736	29.6599	26.2944	35.1873	39.2601	36.4228	42.3716	35.1328	39.3649	38.4566	36.1985	36.0101	48.4055	41.4067	34.5101	36.236	40.7816	34.8736	33.7269	34.9048	35.8623	41.0966	33.4519	37.0496	34.6569	36.1944	37.9212	38.6467	32.6143	36.6962	34.6979	32.6034	42.2234	41.8488	40.0051	39.6451	38.4546	39.8516	43.347	39.3982	35.0733	38.5596	32.0942	39.9273	Cox14
ENSMUSG00000029683	28.0479	28.1721	27.2743	26.0239	29.6673	53.191	41.2441	32.8622	18.5708	27.1496	26.6177	15.8546	30.1015	28.2015	31.3448	22.0644	18.2454	18.686	27.2528	25.2664	20.7237	21.9409	25.4754	49.3208	36.8047	30.7754	31.306	31.2763	39.0218	29.8487	34.1096	95.6748	34.9353	34.9607	45.2433	44.8493	52.0834	47.4185	43.3892	47.2895	37.1795	42.9713	43.34	33.2921	38.7437	111.537	45.7741	38.6708	Lmod2
ENSMUSG00000019689	35.9038	28.6437	29.3616	26.9896	24.0286	22.2073	23.6141	37.9554	41.1846	35.5256	42.0619	31.4317	35.0074	41.6252	36.8899	33.9743	40.7943	43.271	31.4793	33.7426	38.7542	35.0754	28.087	27.3697	39.3695	43.6948	35.247	40.0206	35.6083	36.4957	42.202	33.0823	32.2313	34.3868	35.5259	35.9319	45.879	40.9582	36.0258	37.7424	48.5217	41.2662	44.7037	43.465	37.5408	36.4225	35.2697	42.7992	Fmc1
ENSMUSG00000020022	32.3799	18.1052	40.3054	29.5999	18.0619	15.8512	14.989	18.0773	43.7778	41.2731	46.4236	22.9744	22.0892	56.2149	20.0153	43.7324	27.0434	23.9902	19.8096	21.068	26.0279	51.2	30.6396	38.8511	49.4631	23.8678	49.4761	18.2676	52.5693	34.6847	50.7893	50.8649	55.6279	47.0893	51.5566	20.3738	24.9198	44.095	59.4593	65.708	49.5672	24.8861	22.2561	56.7076	56.7053	65.8062	17.4865	22.3819	Ndufa12
ENSMUSG00000022484	34.2355	39.8122	31.8196	34.1189	37.9304	36.7619	34.9824	37.2858	37.4854	35.6339	34.7368	35.5903	36.0954	37.9235	34.184	35.8854	39.159	37.3379	39.3939	35.5654	37.6127	34.1982	38.3032	43.9682	38.6143	35.5272	34.0503	35.2227	35.4649	34.835	40.9151	38.5076	35.5302	35.3385	34.2675	33.6329	36.4848	35.6284	34.1081	39.7069	31.3805	32.652	36.6167	33.7135	33.1473	35.9885	39.3575	35.6695	Hoxc10
ENSMUSG00000025940	35.0058	36.3646	37.8393	34.2755	35.4797	34.1926	34.7832	31.6546	37.0328	38.0619	34.3387	31.3681	36.992	41.4937	37.4406	36.7869	42.4697	40.8052	32.7073	35.4959	36.9246	38.2066	32.168	29.8942	35.7496	35.2472	32.5289	38.3512	36.493	38.1639	34.4597	34.3049	32.9797	36.4842	37.4338	32.9606	36.776	37.2635	37.7525	36.9872	33.5954	38.4193	39.8936	36.2138	39.4633	39.2014	36.2792	35.6658	Tmem70
ENSMUSG00000027828	34.2877	39.2413	36.8195	36.2951	38.1154	32.8391	35.6126	33.0263	35.9902	34.2906	30.636	34.6626	31.4751	32.6675	34.6362	35.6592	40.7336	34.2557	34.0106	34.8983	36.1154	32.5971	30.3853	29.4374	42.832	40.3048	38.9659	37.8465	40.4365	35.0257	38.1287	34.7232	42.6937	40.8136	39.1777	39.8107	34.6915	37.0628	37.1204	36.0135	37.6215	36.2493	37.1053	32.7254	38.2229	33.8924	36.1336	37.1008	Ssr3
ENSMUSG00000022270	30.5647	32.1017	43.9317	35.4585	35.4612	33.8732	46.6727	38.4755	24.1035	33.5636	28.2675	31.0748	36.961	28.7752	32.6927	38.77	30.2234	33.9701	33.2129	37.9327	33.6548	31.3881	35.2922	35.5042	42.2173	28.4773	37.2062	35.1396	37.387	38.9844	34.2486	43.546	37.2535	37.7072	44.0313	42.0859	46.8463	33.2339	37.1143	37.0758	32.2569	35.5024	37.5967	39.2795	33.5792	33.0239	49.3666	37.5173	Retreg1
ENSMUSG00000020593	36.0174	39.8847	44.0447	37.3535	39.1001	37.1442	41.4908	38.8005	36.3362	37.7822	35.6568	35.8021	36.1817	34.1213	41.557	44.6217	32.7635	37.0696	38.9552	38.2612	38.8039	34.7821	36.0781	34.1406	36.999	32.207	41.083	30.4939	31.0426	39.4179	31.9592	30.3632	30.9108	34.1882	31.7654	33.507	33.4552	31.6736	31.5599	41.2629	32.4202	34.8777	30.2812	40.3987	39.6359	30.1054	41.9183	33.7998	Lpin1
ENSMUSG00000046312	41.5729	40.264	32.7327	36.7014	39.6917	34.9978	37.5989	37.1105	38.3347	39.013	39.3887	37.3159	36.6008	36.8295	35.3928	33.1332	29.872	33.4639	34.9553	33.8743	37.087	34.2126	36.098	39.8895	34.0164	35.1445	35.8276	32.5398	34.3081	34.0997	33.6569	40.1164	35.2406	35.3057	31.8574	32.4951	31.7604	34.6073	38.2872	41.4943	36.6992	32.6628	36.814	37.9061	36.1815	38.9476	36.8392	37.8583	Myorg
ENSMUSG00000004748	37.7131	35.0695	25.4184	30.8704	31.5264	35.3392	32.8074	33.2047	33.5942	42.6949	41.9413	30.4049	41.3311	40.6597	39.5829	35.5543	53.2749	47.6463	39.9653	35.9868	37.3757	37.048	31.1134	36.6841	34.3077	36.8718	27.7723	35.7433	33.3749	41.312	36.1905	34.8165	32.0594	37.6675	29.3024	29.4284	41.2184	37.6373	34.1867	34.9828	32.8396	40.269	41.0683	30.9301	38.9002	38.2344	27.6518	35.8701	Mtfp1
ENSMUSG00000021737	34.0064	35.2597	33.6979	33.1391	36.234	34.506	34.0985	32.7066	34.471	32.4212	34.7246	31.1569	32.9519	34.2284	35.0273	36.8082	42.4118	35.4641	35.9075	33.2614	36.5024	33.805	32.6323	37.3532	35.6834	37.7395	32.816	36.9925	35.8415	33.699	37.411	36.8097	39.9634	38.9234	39.5257	39.6181	37.537	37.5279	39.3569	36.0296	34.8929	36.8041	39.7855	34.6995	35.4043	36.4932	35.0815	38.8054	Psmd6
ENSMUSG00000030744	31.3587	32.3391	30.0013	32.9624	29.6754	33.178	31.6408	35.3953	35.9458	32.0576	37.5043	37.2571	37.6624	37.3988	33.5931	34.101	48.6749	41.7282	35.1328	33.4563	38.5526	32.7941	30.422	29.5633	36.5113	38.1043	35.4137	36.7766	35.8201	34.7543	37.0983	38.7902	36.583	33.8377	34.8919	36.6392	38.1682	37.0299	36.6049	35.2567	35.8665	37.8528	42.3617	38.2418	34.5538	36.3985	38.4288	39.0169	Rps3
ENSMUSG00000021453	22.8692	17.9719	16.1601	28.3498	14.7669	16.7316	28.4976	51.0842	26.5976	19.8035	27.3939	22.7663	32.7906	27.6034	26.1228	28.5625	17.0498	18.082	24.7691	25.3741	24.3895	38.9639	25.1644	23.6869	19.9644	34.8278	36.3598	38.779	34.8097	41.6654	60.8309	26.0915	65.3574	36.1973	26.2812	51.3149	49.6599	60.2562	41.1463	90.7733	31.9692	41.8425	69.9694	78.1776	29.1878	28.5892	45.5461	67.1777	Gadd45g
ENSMUSG00000006932	37.1296	36.5715	34.8427	35.3138	37.4473	35.7493	36.5217	33.9324	36.6266	38.8709	37.986	37.6673	36.4659	34.4754	36.9517	34.3695	31.836	33.4178	35.3325	39.4415	35.1788	38.6056	35.8454	35.0286	36.9761	37.0923	34.7898	34.527	37.2854	36.3116	34.2935	33.8412	34.7705	37.5029	34.8298	35.2515	34.9856	34.6909	34.4124	34.1246	36.9535	37.8378	34.0667	33.772	37.8195	33.3896	32.3798	34.4077	Ctnnb1
ENSMUSG00000057469	34.7118	34.9379	29.9476	31.8071	33.7293	31.8117	34.1502	36.2489	35.0407	36.2884	36.3209	35.0094	33.0195	35.0776	34.2916	35.6739	32.8056	34.12	35.675	35.0954	36.1062	35.5331	36.4219	33.9435	36.7267	33.8423	38.3395	37.8463	36.4743	40.1914	39.9918	33.3016	34.8779	40.0537	37.9102	38.9012	37.8333	35.9277	35.277	37.0183	32.7035	35.0543	39.6686	37.8937	36.9883	32.8183	36.4695	37.7795	E2f6
ENSMUSG00000019088	32.7525	32.2143	33.2204	32.9899	33.9725	35.3816	32.9502	34.741	32.9448	34.9012	33.9505	35.0805	32.7636	36.3526	36.5922	34.9923	37.6405	37.4087	35.1059	38.5743	35.1756	33.9187	35.4853	40.6941	34.9295	36.5082	32.6122	37.5538	36.8499	33.0966	35.3341	41.53	38.5803	35.1281	33.5749	33.9909	33.7753	36.2672	32.4797	38.1728	34.8324	33.7859	38.8119	36.7165	37.1022	40.1377	37.1294	34.2099	Dnase1l1
ENSMUSG00000078429	36.6504	35.5103	36.3627	38.1465	32.9676	31.9662	36.5892	39.2166	36.6307	34.4912	32.449	39.0591	37.5173	35.4385	35.3417	36.923	34.1106	36.4603	37.1354	41.0686	37.8677	36.8728	42.8039	42.1606	41.1072	34.3917	39.1621	33.3668	34.1456	35.7916	36.7254	34.91	32.3795	33.8945	34.3772	34.7457	33.5307	34.7247	32.9845	31.4393	33.8786	27.1211	32.9652	33.0892	30.6864	30.0179	38.0967	32.5945	Ctdsp2
ENSMUSG00000004455	34.1284	33.9137	35.0623	35.274	30.3533	30.4598	34.688	37.9298	36.4185	36.8713	32.0306	34.4769	37.3081	33.9955	31.7593	33.162	34.6668	34.7767	33.9023	36.7336	37.1242	36.9407	35.3956	33.4461	34.7746	38.0946	34.8809	37.7249	34.2571	39.5814	40.0269	34.9707	36.3506	37.9664	34.9695	33.6494	36.6186	35.9301	35.8441	36.4298	36.6274	37.2547	37.6162	38.3172	36.0848	30.3355	31.8757	36.0753	Ppp1cc
ENSMUSG00000030678	40.0313	34.5979	28.9217	32.327	35.4968	27.9962	33.4736	43.1771	38.1068	39.4273	35.2728	37.8596	34.7801	36.2236	37.3999	37.9491	43.8086	39.5703	34.8964	39.1524	39.5649	39.6632	41.2384	38.6585	29.4413	32.2103	38.3861	37.0836	30.0709	33.0936	33.1545	29.5005	28.3446	31.4676	30.3099	32.3843	33.1794	35.4614	30.4414	37.018	31.5415	33.1577	40.3041	37.3143	34.1641	28.8141	42.4287	35.8526	Maz
ENSMUSG00000060675	32.8209	29.8742	31.2392	29.0148	32.1575	35.216	33.7168	32.2176	32.0315	34.9348	36.6375	32.2734	35.5785	35.5417	31.6381	37.0059	34.8349	36.9915	39.2455	32.7353	34.8538	33.2451	34.0862	32.0851	33.8605	35.6205	35.8347	33.409	37.847	42.3786	37.2442	34.808	34.4516	36.3798	35.4549	40.8233	39.8177	36.1106	34.8431	38.3891	36.229	36.1662	35.3051	36.6628	37.7412	38.3559	36.0705	40.1169	Plaat3
ENSMUSG00000061232	26.5303	27.0389	30.6512	31.2112	21.5174	72.0642	38.2864	38.4987	26.6489	24.933	34.223	41.3684	48.2619	28.5001	24.1566	44.3872	35.1396	31.2156	44.9149	48.6457	51.0361	34.6163	44.5232	36.8932	26.8147	27.1966	43.1183	39.044	29.3464	29.515	49.9815	33.8306	29.9613	25.4445	35.7385	41.8779	35.3453	24.8763	34.3043	41.2842	36.2241	29.1638	33.8154	46.3439	22.1078	20.3389	35.6503	36.712	H2-K1
ENSMUSG00000030319	37.0892	36.3536	39.8183	36.857	38.6825	39.3696	39.7471	35.3991	36.8657	36.4451	38.1609	36.6318	35.09	35.7359	35.1574	32.8117	26.8287	34.9597	39.6347	37.8606	38.8797	36.1672	38.6527	40.6447	35.5566	33.2547	33.0527	34.9338	32.1952	34.3621	33.5603	35.4631	33.8703	34.7622	35.0066	33.5224	35.0113	34.0916	37.0974	33.6132	31.7645	34.1023	32.4465	31.4206	33.6352	32.2348	34.3468	29.8634	Cand2
ENSMUSG00000044477	38.1018	35.6303	33.6695	32.6301	33.7512	28.5721	35.7483	45.0825	36.4989	33.7498	37.0851	33.732	34.6438	34.0063	31.724	38.4071	40.0716	38.7838	36.2762	38.834	40.7436	33.792	38.7353	35.5639	32.1187	33.4374	36.4914	33.1831	31.0959	32.738	35.0138	32.6786	31.3309	34.3968	38.3664	40.2168	36.062	31.4014	33.6092	35.9592	31.1054	33.5548	39.684	39.3448	31.0763	28.4282	39.7468	32.6236	Zfand3
ENSMUSG00000058558	31.8437	35.9793	34.7572	34.0056	29.3533	36.7156	34.5438	35.5131	33.4022	30.8722	36.7393	34.5318	35.0218	36.275	35.2383	34.3856	36.4992	38.5002	35.0077	29.4964	33.5573	32.3094	30.6826	29.6454	34.7723	41.227	34.9058	35.318	38.2824	38.3622	36.9951	38.5913	36.6698	36.6457	36.5688	37.3209	36.4483	34.834	34.6583	34.5648	35.3923	33.9685	38.1105	37.5181	32.8151	36.875	34.6724	37.2073	Rpl5
ENSMUSG00000053510	32.0681	34.8092	37.3095	34.6353	36.1589	34.1664	39.8984	38.4577	31.2462	33.7741	34.6866	34.3753	34.4704	31.2259	31.9698	34.8823	30.0089	29.5638	34.6167	33.2047	35.1581	34.4036	36.2038	35.6368	37.3246	35.2558	38.9455	37.4724	36.1123	36.7629	38.228	36.7411	34.1005	37.1909	41.1815	39.2271	36.9774	33.9415	34.7224	35.7579	33.321	32.2895	35.3804	34.1016	34.5524	32.6727	37.4551	34.6	Nrd1
ENSMUSG00000028333	32.5925	35.8966	32.7991	31.2109	33.716	33.9019	31.5472	38.4143	33.188	30.7439	34.3249	33.2692	33.093	32.1385	31.3364	32.713	47.2801	36.1754	32.9176	35.8887	36.0243	33.0567	35.3309	38.632	33.7033	34.2325	37.4928	34.9712	34.007	29.4149	34.8821	37.2332	35.8145	34.0084	35.894	36.4247	38.3097	37.5136	33.9262	36.5419	34.6694	37.374	39.9468	37.3246	33.1072	33.0847	42.8002	37.5778	Anp32b
ENSMUSG00000046345	30.5121	40.0464	34.9841	32.3321	37.6902	30.9828	33.0962	32.4224	32.8041	35.1407	35.9296	30.8522	32.8012	31.277	35.7053	34.7768	40.5585	33.7718	31.0524	30.6422	32.464	31.9386	30.0121	27.6851	34.6196	36.9274	29.3485	35.9815	37.0787	38.0277	36.1103	28.8172	39.1917	39.4875	45.9138	36.0329	38.7748	36.57	37.2493	38.5862	36.4227	41.6527	42.2938	34.4754	39.2684	32.2039	32.502	33.9309	Smco1
ENSMUSG00000095478	14.661	16.0793	11.2631	75.2588	22.0545	54.1629	28.3428	28.7403	18.0963	38.7598	54.4193	17.5775	51.0302	30.8277	42.9784	13.9416	28.1342	70.823	77.5645	43.1529	30.4977	13.8609	44.975	37.0983	23.35	58.662	36.505	23.4925	17.2849	42.8452	41.0961	19.8476	15.5477	25.2284	30.0036	28.0058	33.312	26.3108	26.6115	20.7113	17.7622	15.021	69.4786	68.5237	18.8336	51.4527	65.889	37.5148	Gm9824
ENSMUSG00000001472	36.2939	33.3049	35.1094	36.0761	34.607	34.3659	34.2608	33.1419	37.3759	35.1503	35.1232	32.7909	36.4406	36.4087	35.1298	35.9576	33.2337	33.9637	37.2688	36.7457	37.1648	34.956	37.1077	37.4659	32.706	33.2404	34.9464	33.1637	34.8211	34.8862	35.3587	33.6472	32.6734	34.0546	32.8869	35.0417	33.725	34.0439	33.76	36.749	34.8959	34.6935	34.9254	36.477	35.8304	32.3405	34.3339	33.6205	Tcf25
ENSMUSG00000027332	33.1452	32.591	34.6942	31.4705	35.9175	31.8114	36.205	38.3787	37.6926	37.0169	36.6902	33.8886	31.3617	33.5973	33.2787	37.8666	34.8174	35.9892	33.1641	36.2023	37.2648	35.8924	38.2237	34.1596	30.8442	33.1766	38.5949	35.0277	32.258	34.3142	35.7471	29.2062	30.7608	32.607	32.4575	37.5714	36.5717	35.7068	31.4538	34.697	34.7989	33.922	38.7522	39.9274	35.4804	31.4298	37.6695	36.2077	Ivd
ENSMUSG00000083563	50.2047	26.1604	27.2533	15.2294	32.6427	29.8153	32.2147	28.2212	23.5271	34.4158	42.527	28.2786	33.1938	33.6745	35.0866	29.9429	21.2361	35.5388	30.7007	33.3357	40.1203	35.3757	43.0069	31.2492	41.3529	33.355	34.4088	41.2436	29.4152	45.9541	24.0567	28.148	52.4808	37.3285	33.4018	40.8084	54.1309	37.9619	33.6452	60.9989	40.6437	29.7277	17.1902	34.9143	36.8088	25.6024	43.7124	40.0737	Gm13340
ENSMUSG00000041203	34.4396	27.7916	24.7239	25.7177	23.1227	27.8125	25.8269	32.9163	34.0397	37.5432	41.5719	36.1971	35.8922	33.1805	31.437	31.3632	46.0824	36.8285	32.2108	37.7115	40.3616	38.5765	37.0021	36.7768	39.252	35.5968	30.0715	33.1944	31.4091	35.5985	41.5431	39.3594	32.3815	34.4922	35.3393	31.5941	37.7634	36.6208	38.0209	33.737	35.4949	36.5136	41.781	35.882	34.6926	35.1825	33.6261	41.0352	Trir
ENSMUSG00000024442	34.6126	34.9758	33.3145	34.8927	34.6909	32.3257	38.0746	35.4838	37.7539	38.2011	36.9859	33.7835	34.7567	35.9404	37.0979	37.4032	35.7445	36.758	36.7545	40.1483	37.6582	37.3579	38.1248	34.9813	31.7026	33.3631	32.1984	32.253	32.7014	32.8321	34.2024	31.9873	31.9065	33.8141	30.8237	32.3161	36.0304	33.3795	35.392	34.2655	33.3514	35.0786	36.8406	34.1642	33.7684	31.5068	33.6015	33.4868	Dele1
ENSMUSG00000092341	35.5542	35.0457	31.9512	41.8378	40.8238	42.7704	39.9302	35.0736	28.9068	35.0189	35.3541	33.7997	29.339	26.3504	26.5746	32.8707	25.1775	21.0499	26.1453	26.4781	29.1798	26.9624	29.4458	30.8485	39.5247	37.1881	41.271	41.0615	41.905	30.9479	33.706	45.699	31.3605	40.0876	37.2158	35.1847	35.0789	40.5513	45.1901	45.8522	32.8223	34.9342	31.8743	32.1194	37.6587	33.7135	33.3858	37.9878	Malat1
ENSMUSG00000014867	35.7701	34.3893	33.3376	37.809	36.363	36.2037	37.5072	35.1632	35.5002	35.0379	32.0781	33.4486	33.9201	31.6117	35.8806	35.1146	40.148	37.8403	36.3066	36.9133	33.6473	36.1808	35.2957	35.2581	33.9927	36.1945	35.2596	32.9928	34.5929	32.8537	35.2452	32.3905	35.4689	33.3312	32.8856	33.8101	32.9025	36.1682	34.1718	33.9329	35.9235	33.0358	36.2764	32.2204	31.4106	30.4401	33.3018	31.1213	Surf4
ENSMUSG00000081051	37.6509	36.0404	35.3983	43.9542	31.955	36.248	41.5039	39.8992	35.3464	30.9919	37.0793	40.0734	37.7062	35.2835	30.8519	36.0397	46.7233	43.8819	34.611	32.934	37.5029	38.2429	29.9858	33.9219	28.9747	34.8223	33.4478	29.5187	31.3524	33.4271	30.8164	36.4486	30.4748	29.3544	31.2343	29.8442	37.0661	28.532	32.9702	31.7223	30.9801	34.1622	35.4284	37.7155	30.1182	32.637	28.3897	33.2974	Gm15427
ENSMUSG00000003068	34.8663	31.6868	27.8936	33.0515	30.2047	25.9	33.2152	40.0121	34.6872	34.0119	32.9424	34.6549	34.7173	30.7644	30.8496	35.5952	40.7517	36.6178	34.2265	39.3063	37.6381	34.1515	35.3803	36.0878	34.8746	32.2252	38.6735	34.9919	30.9291	36.5884	39.7924	31.3627	31.5985	33.5566	36.2934	34.9277	38.2425	37.6796	33.9315	35.6241	33.3689	32.2055	44.0016	37.486	31.2252	26.7453	37.8519	32.8474	Stk11
ENSMUSG00000027668	33.9001	34.7246	32.5585	34.2481	35.1826	31.8527	36.3848	33.5107	30.6335	35.6521	35.2337	31.2539	34.0692	32.9616	33.7917	34.8297	35.4957	34.5054	35.2427	33.1123	33.14	33.7446	36.1091	32.0962	36.2409	33.4422	34.9284	35.3371	34.6149	35.382	36.9622	33.9249	32.2488	37.5377	35.3053	35.5978	37.1453	35.1174	35.4206	35.2227	34.0329	35.1619	35.5559	34.3683	34.7793	31.7227	34.5387	34.7726	Mfn1
ENSMUSG00000027937	34.8365	34.147	34.8897	35.1063	30.9017	28.9579	33.8618	39.1711	35.5162	36.3215	35.0768	33.5296	36.1359	34.2648	34.0565	34.4558	46.7795	39.4931	36.145	34.9396	35.7973	33.9818	35.1201	34.8816	32.2467	34.4885	34.8418	34.4332	30.8288	31.3188	37.7859	32.2512	33.0957	30.7874	33.5865	32.7409	31.8579	29.7299	38.0648	33.0872	35.0845	33.2348	40.959	34.5046	32.6955	29.4749	32.966	34.8457	Jtb
ENSMUSG00000028949	39.7401	36.638	27.8969	34.1427	31.1501	31.7852	32.5864	38.1059	37.1997	36.2845	33.0219	37.1649	36.3956	33.9187	28.9353	33.7153	33.8672	33.3626	36.001	37.5315	37.1525	35.0075	35.7394	34.4586	29.3862	32.1902	30.7128	34.7501	30.9643	32.3684	39.3975	34.1463	31.9644	36.4228	35.9939	32.2535	34.5715	34.9628	38.7607	35.6611	31.6921	33.1308	43.6595	36.4873	32.668	30.2435	33.318	34.33	Smarcd3
ENSMUSG00000030127	32.5557	35.9209	32.6694	36.0819	35.272	31.3111	38.437	34.7051	36.8448	34.91	33.7837	34.6859	32.8027	34.7141	34.6314	38.1189	42.8671	38.8542	36.0146	37.4395	37.2455	32.7687	37.0694	36.7284	34.0058	33.5367	34.1385	32.1656	31.9761	34.5098	34.2637	32.5992	33.5283	32.2437	32.0446	32.9156	33.3915	33.5071	32.9526	34.7406	32.8195	33.1006	36.8056	33.9632	31.86	28.642	32.8079	32.2486	Cops7a
ENSMUSG00000064373	33.0364	35.1946	43.046	47.5052	33.2523	33.9961	33.6727	38.5365	34.676	33.4263	34.2309	38.6818	33.9686	33.7056	34.9693	33.7659	31.8571	35.6758	32.5952	36.9203	33.1009	35.9234	30.3615	27.0247	35.9605	34.2692	34.1804	30.6829	35.7845	36.6057	32.3846	33.7016	36.6672	32.6661	34.2556	34.8446	32.412	33.61	30.9696	30.8896	34.564	33.793	34.6331	34.6667	31.651	34.9837	34.0327	33.6898	Selenop
ENSMUSG00000033624	38.1519	37.4968	39.5485	36.9185	40.5787	33.1733	39.1544	34.1299	27.9523	35.4242	33.3181	32.6557	34.0575	31.6348	31.7812	32.7546	9.58925	18.2996	32.8029	34.6174	30.6363	32.3436	30.8272	29.3845	41.0946	32.8058	37.5706	37.7527	35.9456	35.0567	32.6416	36.4291	37.5937	39.9165	41.484	39.6342	38.7759	33.1584	38.0509	37.1817	35.8135	35.9247	23.6108	36.711	39.3287	31.334	37.9332	35.749	Pdpr
ENSMUSG00000016252	30.9493	29.5446	26.7906	25.7183	21.5739	25.6785	27.8805	31.0447	34.5471	35.22	34.3304	32.9144	39.2071	33.7045	31.9554	31.2729	45.8953	44.1297	34.6689	27.846	39.8677	36.2859	27.0978	25.178	38.2137	34.8592	31.4095	34.1746	27.1448	33.6585	35.6117	30.9738	23.4958	67.284	33.6719	35.4013	45.6642	43.2873	32.1291	35.0093	36.9688	32.2	41.3476	36.4744	31.8598	30.9212	36.0906	46.2332	Atp5e
ENSMUSG00000006435	38.9734	35.3321	32.8032	34.9992	36.8111	31.8135	35.5561	38.8717	36.4278	38.0655	36.4838	36.9733	37.0521	36.3464	35.1934	35.6015	38.981	39.0192	34.9156	37.2841	36.4038	34.2995	37.9851	38.6453	31.0135	32.6252	32.6189	31.6548	32.0061	31.5686	35.2592	30.6685	31.7799	32.0388	32.1399	31.7473	32.3979	31.012	34.3076	34.9328	30.7033	30.2647	33.7187	33.9382	32.6963	28.7978	31.8552	30.7327	Neurl1a
ENSMUSG00000028837	32.0543	32.9488	33.1639	32.6631	27.8437	30.1318	31.9407	27.3137	33.481	34.7384	30.7769	31.1541	35.1555	31.6807	33.7679	34.3231	43.9513	37.0193	33.6155	33.3787	33.5457	32.1992	31.5357	28.605	39.8757	34.2083	34.9219	38.1525	33.3797	32.9143	36.7815	31.2299	35.2689	40.1331	36.3584	37.4529	37.373	34.672	34.9578	35.9974	36.0922	38.2541	40.4922	34.1943	34.7181	32.246	26.6942	35.2647	Psmb2
ENSMUSG00000056900	35.4096	30.4768	33.7493	28.91	33.5406	33.177	33.6637	33.9807	31.744	32.5159	31.6599	30.1693	33.228	30.6737	29.0432	33.1914	26.2473	26.2685	34.2863	32.282	33.1673	31.155	32.3649	37.377	39.1195	36.4556	36.2274	34.5943	34.1385	37.0971	36.9997	36.386	38.7918	38.0705	39.4567	41.8609	38.0403	33.9022	35.4103	34.585	33.6283	34.3432	31.1075	34	35.9376	33.0834	37.3114	31.9626	Usp13
ENSMUSG00000026827	30.122	33.0649	36.7929	34.3347	34.2581	29.77	33.5954	30.0989	34.2322	31.252	31.0102	35.1288	33.031	33.4056	33.4836	36.0736	32.2136	33.4543	36.3581	35.2378	34.8447	32.7589	37.5166	35.1425	34.0413	36.5925	34.8868	33.6933	35.3395	34.0199	37.7023	30.0336	37.5984	35.6346	32.7908	36.4735	33.231	38.2556	32.8115	35.2675	35.2026	32.1486	32.7436	33.4394	36.8948	28.3784	32.8523	33.5185	Gpd2
ENSMUSG00000030122	38.1795	36.1388	32.5341	34.8096	35.6996	39.6065	29.6916	36.1007	35.5434	40.5489	33.1019	39.8962	38.5833	38.2776	37.6514	32.6172	48.744	42.3653	32.8449	37.8271	34.3713	37.5251	35.216	44.2419	28.7765	32.2016	30.1868	27.464	31.9674	32.3954	32.5008	29.8861	28.5677	29.2295	28.7143	25.0379	30.2082	36.0662	31.5149	29.9598	31.9393	33.8917	34.9734	32.0546	30.4904	28.4984	32.4777	28.9839	Ptms
ENSMUSG00000024844	29.9845	27.7835	23.2479	26.034	26.1504	23.4192	23.4817	31.1828	38.3665	34.7488	34.7884	32.5479	32.8722	33.5893	31.6154	35.6327	39.8528	37.4217	34.8227	33.9233	36.2598	32.6454	29.7605	27.4	34.8185	41.4977	36.4646	39.3443	31.472	34.3173	35.8235	29.8493	32.9111	35.2587	32.2703	37.2804	38.1405	40.2485	36.0297	38.6282	36.2207	39.1722	47.1364	40.6998	31.9939	30.4654	33.6566	38.0738	Banf1
ENSMUSG00000025132	33.6513	34.1444	32.31	37.3961	30.8675	35.5575	33.6367	35.3326	35.9902	33.7309	32.8214	33.9968	34.6908	33.53	37.2404	33.8518	41.9876	41.4101	35.2801	37.2362	37.5132	38.0545	37.8616	37.9678	34.89	32.6376	31.3559	32.0453	30.0092	33.9817	32.7323	30.9551	29.1746	29.7937	31.7562	29.037	34.5142	32.2526	31.9164	31.3916	30.2905	33.132	37.2194	34.7908	29.8906	30.9992	33.8619	31.3214	Arhgdia
ENSMUSG00000028691	31.2077	30.9209	33.5022	29.6821	29.8748	30.8089	35.7259	33.2933	32.532	35.6307	35.4958	31.3357	32.5714	33.5631	33.2139	36.0745	46.8407	41.1729	35.86	32.6561	32.8316	33.8815	31.2138	31.3846	32.976	32.3127	33.1138	33.2396	33.4592	31.7371	32.9442	28.851	34.2641	32.9057	35.174	36.3427	32.819	34.467	32.1158	34.3242	34.0248	36.4441	38.4065	34.3736	33.1273	34.6884	35.8469	34.3194	Prdx1
ENSMUSG00000061981	32.3266	31.1391	30.5795	32.3758	33.544	34.4724	37.2204	34.8042	33.4546	34.8007	31.4278	31.8563	36.0665	34.8727	33.4901	34.2941	39.2965	35.2158	33.9812	36.0922	38.0797	33.3611	35.716	38.8266	31.9997	31.6469	35.0559	31.6617	33.4284	33.6272	36.0989	38.6582	29.8226	29.4449	32.7405	31.7729	34.0297	33.8407	32.6476	35.0236	33.9355	30.8487	35.5634	32.3592	33.5246	34.6843	31.9104	31.6393	Flot2
ENSMUSG00000021361	37.1023	29.4988	25.3869	30.4145	27.009	26.6783	30.0998	32.4304	43.9957	34.8403	38.7872	31.489	33.3073	38.5265	31.0838	37.9307	41.2194	40.3978	34.8928	36.6161	36.9472	36.1726	31.9602	34.8491	30.8947	37.2475	30.9986	35.2785	35.151	31.355	32.3455	32.5921	33.1493	31.9247	31.2326	29.2445	32.4823	33.0809	32.2739	32.0834	36.4481	39.4125	36.6585	33.6471	32.9738	36.7521	26.9831	35.4093	Tmem14c
ENSMUSG00000068240	31.6339	17.8978	19.9116	23.8133	19.4052	20.0604	24.5049	32.3809	31.7374	35.1276	40.7117	32.1099	38.1	22.6855	21.3818	24.6533	31.3161	25.3687	25.8742	30.7522	25.9332	30.524	27.8254	27.2498	32.9789	33.1118	34.6404	36.0507	29.3232	39.62	42.123	46.9605	35.6369	32.9062	39.5135	39.8098	40.4981	40.1236	40.2086	40.0084	40.3609	43.5227	61.7227	48.3475	43.5309	40.7489	32.6624	45.8848	Gm11808
ENSMUSG00000021061	33.8449	32.2893	33.5974	33.754	33.9233	29.2655	36.7857	40.5773	33.2105	32.8477	33.8204	35.2028	33.1831	30.5988	31.1047	34.0116	19.477	25.1589	32.6352	35.9132	34.9774	33.2788	40.0051	39.0158	34.8344	31.6758	40.816	33.1974	32.398	34.9228	35.0953	33.9063	33.7866	34.9855	36.5153	38.9203	34.0268	36.1277	34.0279	35.4171	33.8909	29.2163	32.6297	34.8833	32.3019	27.6124	38.6163	31.6652	Sptb
ENSMUSG00000000738	33.9305	31.8569	31.3672	32.9801	32.2231	29.5224	35.3079	39.3644	33.2998	31.875	35.8183	33.5223	34.3255	33.1855	29.743	33.6527	37.3988	34.978	35.0252	35.0187	36.3915	31.6485	37.0451	39.2253	31.4418	30.9683	32.1041	33.3055	31.7543	31.7159	38.292	32.8511	30.4826	33.7963	35.031	34.3532	34.2056	32.4398	33.6141	33.1194	33.1091	33.1885	36.1415	35.9419	30.6952	30.4375	37.6773	33.3252	Spg7
ENSMUSG00000020780	33.6565	32.8666	31.3308	34.1099	31.3636	31.7841	35.721	36.1714	34.3417	33.6233	34.5135	33.5979	34.1381	33.1206	32.3735	34.433	33.099	34.2721	34.685	37.134	34.5142	32.1304	32.9807	34.7584	31.6284	33.5596	34.6088	35.4832	32.8462	34.1369	34.8494	32.9711	32.3083	32.188	34.1055	34.9637	33.5343	34.5905	32.0262	36.0278	30.2027	34.1023	38.0732	35.3623	33.6457	30.7135	33.6639	31.4057	Srp68
ENSMUSG00000019872	30.6381	32.8708	35.9983	33.2643	33.0107	28.8268	34.0229	32.7075	31.3441	34.0352	32.5679	32.1705	33.7088	32.5694	29.8093	33.6042	33.9758	36.0217	34.7819	36.1333	34.7169	34.08	31.3467	26.0404	38.3603	35.3	36.6268	37.4569	36.0954	34.8895	32.1977	32.2109	38.0148	34.3597	34.0973	36.5925	34.3704	34.1334	32.896	33.1943	35.9483	33.5184	35.4879	32.4277	33.8865	28.5831	30.6901	35.108	Smpdl3a
ENSMUSG00000001983	35.4537	29.441	30.9063	29.9791	36.6368	32.7214	29.0366	31.527	33.5519	37.2443	34.7115	31.4204	32.5103	36.8896	34.5921	32.2471	33.9244	35.5976	34.9809	34.3149	33.5845	33.2902	34.0076	28.3784	31.9	31.0357	30.4457	33.2145	35.9441	34.492	36.4194	32.2882	35.4756	38.3198	34.3275	30.1465	36.1297	33.9458	37.7164	33.472	31.5914	35.8611	32.1841	33.1758	36.4449	39.3015	29.4305	32.8681	Taco1
ENSMUSG00000025967	30.0097	30.9415	34.6224	32.0565	30.4126	31.5815	32.5671	35.5666	34.0514	31.6293	39.0553	34.641	34.3587	36.5421	34.5861	32.8613	43.9549	37.33	34.1308	29.6855	36.0458	31.3293	27.0647	29.1025	31.1143	32.9021	30.3247	33.5299	34.0059	33.7365	33.4666	34.7887	31.9099	32.1593	35.2353	33.6309	33.004	33.539	33.8851	32.5592	29.2947	34.8055	38.7277	36.3398	32.2198	34.0224	34.4842	38.491	Eef1b2
ENSMUSG00000024966	33.5247	34.1389	28.2364	29.1877	33.3994	31.06	31.3993	32.087	37.6585	34.2428	34.4748	32.8124	31.4937	33.7281	35.4495	34.2608	38.4111	37.6678	35.7712	32.761	34.7539	30.4922	32.1889	29.8443	33.6207	33.915	34.1316	33.4454	35.4145	34.821	35.2346	29.6734	36.5316	36.025	33.6065	32.6196	33.0405	33.5605	33.448	33.1588	30.3761	36.1304	37.5055	32.7368	33.8526	30.4557	34.4979	33.7243	Stip1
ENSMUSG00000053907	32.8186	31.9508	33.6387	29.4824	31.0871	31.5408	29.2127	28.7751	33.736	30.2747	33.2751	26.4938	31.9473	35.9388	34.5776	30.8138	30.5446	31.1387	33.1212	28.5878	31.6243	28.1082	29.1731	36.9853	32.5476	38.436	27.1081	33.1438	37.2676	33.4259	30.6867	31.7469	44.0417	34.7184	33.6866	35.1289	34.7303	32.8161	38.1709	38.7003	37.262	41.8999	35.4948	35.9081	39.6659	38.4186	31.5075	38.4044	Mat2a
ENSMUSG00000023074	31.1635	32.914	34.7617	29.1001	32.6375	30.9618	33.9093	30.5548	29.5233	30.0899	28.4093	29.3048	28.8929	28.0866	30.8547	33.1755	36.5275	28.0538	31.7909	33.5829	33.0656	30.2919	31.4866	34.2777	41.2522	35.3776	40.6506	36.9135	37.4581	31.392	36.1484	35.7883	38.0079	37.17	39.4774	40.841	33.1507	31.3423	34.7371	36.0603	32.1251	33.2895	35.8257	32.3545	33.5614	30.9266	39.043	32.9226	Mospd1
ENSMUSG00000019877	32.0884	37.5472	39.0859	35.436	35.0414	32.7024	35.6564	31.5556	32.8866	30.755	32.3248	30.9384	31.1363	32.7417	33.1948	34.7898	31.7702	31.7761	31.6191	32.6255	31.283	30.1979	31.3336	28.9961	34.95	33.0785	36.2348	32.9824	33.6762	32.5269	33.6755	33.438	38.2519	34.6005	35.4969	35.5786	33.8168	33.1178	35.345	33.5315	36.4534	35.1611	31.181	33.7705	35.684	33.3669	31.5783	33.6192	Serinc1
ENSMUSG00000020889	10.0957	10.7222	20.4141	17.8992	13.4225	11.2983	15.5505	13.4354	25.1071	25.8533	35.6248	40.5577	34.6849	29.7107	28.1065	38.8848	56.1428	65.0866	62.2757	69.962	58.9945	53.1968	60.9218	53.5094	70.8259	62.0456	55.0118	60.0475	54.9024	54.4205	55.1175	39.9185	30.8084	35.8044	31.7796	27.8289	28.8812	23.8582	28.1562	18.6407	12.5512	12.0626	12.048	6.06528	9.83214	11.0632	7.17248	6.95902	Nr1d1
ENSMUSG00000028607	35.8015	29.8689	32.5558	30.7526	36.0008	32.2455	36.8074	42.0225	30.8193	37.3707	33.7946	29.8167	29.676	31.1626	31.4813	34.2656	38.2052	37.5823	34.0806	34.5912	34.3942	33.8554	33.1174	27.9909	32.3807	30.515	32.6436	34.3299	28.0956	34.2825	32.8706	29.5015	25.7277	34.7337	34.2188	38.1743	36.835	33.6947	34.1531	33.6307	31.5401	33.4951	38.106	34.8005	32.5503	29.5572	41.133	31.6517	Cpt2
ENSMUSG00000022234	31.7483	32.4319	29.7354	33.4092	33.8038	34.6761	29.705	30.283	36.4882	35.1394	33.7518	32.6827	33.2299	36.1949	35.4972	34.1121	37.3442	35.576	33.4908	34.2901	34.416	33.8565	29.491	30.8801	34.2232	32.9905	31.7998	33.0757	35.3106	31.2166	36.4414	33.4053	34.5836	36.2911	31.0062	32.5316	30.6192	34.5805	32.124	34.7388	31.4848	33.1866	38.5853	31.1808	33.1677	31.9986	33.3327	35.0799	Cct5
ENSMUSG00000032216	30.4565	34.4363	35.1343	33.1402	34.1739	31.974	35.0437	30.0923	31.3616	30.6223	30.6927	30.7107	29.9015	31.7114	31.6858	32.7642	26.7967	28.131	32.3495	35.1364	33.3744	32.0842	33.8058	34.2314	37.4385	35.8956	37.3846	36.8043	36.2373	34.6574	34.7722	38.8099	37.0868	36.7828	36.1196	39.9685	34.6258	33.2368	33.9105	33.0726	32.2113	31.8239	30.5027	32.7999	31.7704	32.4224	34.4925	32.2528	Nedd4
ENSMUSG00000071528	27.0524	27.3154	28.4664	22.798	21.5138	21.5285	24.9648	25.515	31.4749	32.045	33.6256	27.3672	34.3401	31.4046	31.3125	30.8457	42.6141	39.5566	30.3381	27.5565	32.2933	27.169	25.652	21.9535	41.178	42.8142	31.5759	41.7536	37.1902	34.6521	34.5334	32.8615	36.7837	35.2819	36.7249	40.3887	42.9129	42.696	39.2163	39.028	39.8716	44.1298	36.3963	36.1215	33.6983	36.885	27.009	41.771	Atp5md
ENSMUSG00000020777	30.0777	31.7341	36.0984	32.4937	32.3337	30.4483	37.385	41.931	30.91	31.8914	34.8468	29.8948	30.2742	30.5802	29.2373	33.9019	28.7599	31.2842	32.5607	34.1821	34.5163	32.3192	34.4401	31.5876	32.6334	30.2899	36.9336	33.9273	33.3912	36.8307	34.1022	32.291	31.029	34.8058	35.062	40.2436	35.7037	32.6653	33.3286	33.339	31.7202	32.6444	35.0944	38.9562	32.7532	30.6357	39.5354	32.5281	Acox1
ENSMUSG00000004069	31.8603	34.384	30.1592	32.0015	31.3562	33.4461	36.1268	32.9218	32.7363	35.0054	31.3573	30.345	32.5493	33.316	32.2357	33.988	34.6256	33.1724	34.0084	33.3434	33.0811	30.8454	30.6201	30.0841	32.1741	32.6429	33.9425	33.6894	34.329	35.8412	35.2825	33.7973	32.0948	37.6291	33.5702	34.3373	37.2682	33.8913	35.3269	32.4983	31.9981	36.4551	37.5441	33.8544	32.4984	33.0957	30.7973	33.9523	Dnaja3
ENSMUSG00000031865	33.2814	29.9604	27.8825	31.7252	34.3148	33.0845	35.6084	39.0367	32.7003	33.9997	33.4099	32.2785	33.09	32.43	31.2979	31.9491	34.9526	31.1998	31.5572	35.212	33.6282	35.2206	35.7995	40.5685	33.1208	30.0077	35.1848	30.7649	29.3553	34.5036	34.5135	39.058	27.9996	31.6006	32.064	32.2254	34.7995	33.4858	33.0776	34.7381	32.1306	30.676	35.9767	34.4164	33.4493	35.5721	36.8895	31.6567	Dctn1
ENSMUSG00000036052	34.8634	34.2294	29.0265	31.7348	28.1385	28.2629	30.0504	31.5675	35.665	30.7061	29.4328	33.28	32.7534	31.951	34.099	32.9866	37.3249	36.6674	34.8653	34.6829	36.4774	33.5125	35.7682	34.9452	29.2292	34.1076	34.0015	32.6999	34.4228	32.0615	33.6333	32.2807	34.4726	33.7057	30.4436	31.6925	31.6947	31.4602	37.3917	37.0453	33.8317	37.831	39.377	35.3571	32.4958	31.271	32.2019	34.3208	Dnajb5
ENSMUSG00000032737	33.3196	27.8352	28.702	30.0614	33.1	32.0225	32.9613	37.2419	31.7611	37.5737	38.5391	32.3467	35.7814	34.016	31.0279	30.8512	29.9109	31.7455	32.3426	34.499	33.8995	36.9188	36.2618	37.4357	32.9853	33.1315	34.2602	33.0934	33.8766	37.9765	31.7321	34.9465	30.0055	33.7515	30.852	32.9282	36.4229	32.5575	35.0517	34.0959	30.3333	29.8965	34.8658	32.6729	33.6994	31.3738	32.0204	30.9484	Inppl1
ENSMUSG00000030089	31.8186	32.4087	27.707	31.5821	30.0759	26.021	25.4562	26.8495	40.5228	39.9404	38.1313	40.5041	32.3993	34.2764	35.9353	33.3848	45.3439	44.3535	41.9194	42.1941	42.2598	38.1083	38.0779	34.5316	40.3085	40.5886	32.7269	38.9665	35.8995	36.2461	41.1878	25.4131	34.1422	33.691	31.3468	27.6635	30.7103	30.0435	30.0707	27.0319	27.5062	27.5339	29.6939	22.2793	27.6084	21.1654	23.428	23.6649	Slc41a3
ENSMUSG00000042834	32.8481	34.8273	27.9074	28.0892	31.735	32.2213	32.3222	16.2891	39.1565	42.2319	27.7665	32.8752	37.9157	39.8529	39.6221	30.4601	45.6154	38.4655	30.4297	27.604	27.0431	32.9955	28.63	26.4519	33.7723	49.5013	24.7178	34.9354	36.9949	38.5747	30.0107	24.7026	34.8148	37.7953	29.5499	25.4095	38.9682	37.1872	33.4913	33.8215	33.7961	33.8752	38.0545	22.6879	39.1799	37.7801	18.5621	36.5544	Nrep
ENSMUSG00000042675	31.1546	24.2174	25.4282	26.5172	25.1545	25.4827	24.8518	37.2664	32.0233	33.3059	30.4964	30.995	34.3407	29.583	28.2735	33.438	35.8594	32.3952	26.0692	40.3391	35.242	35.4179	40.1972	38.4451	33.603	31.6789	36.8415	32.8541	28.3538	29.615	34.3655	35.6463	31.859	27.1257	32.7629	36.2152	37.5098	40.499	33.6117	41.2171	37.2342	32.407	43.4476	38.7518	29.4927	30.478	44.4743	31.5499	Ypel3
ENSMUSG00000019087	32.7838	38.6377	35.3925	36.1353	35.689	34.9485	36.5376	30.0527	32.9275	34.3387	29.7551	34.1	29.5815	35.3075	35.5409	36.8455	38.2618	37.4751	33.6499	32.6583	34.0171	32.0937	35.0523	34.9824	32.0586	32.4281	31.1837	32.0732	31.4272	29.1658	32.7876	28.7626	31.157	32.6578	29.4627	31.0626	31.2733	32.082	33.5247	31.1648	31.9556	30.8666	34.0104	33.0505	33.7523	29.0632	32.4216	31.9647	Atp6ap1
ENSMUSG00000022358	25.4577	23.1397	34.4418	28.2889	31.249	23.8789	37.7408	40.7571	28.3745	31.2893	26.2738	44.0977	32.5365	20.6869	32.0894	61.505	32.9924	30.8327	24.7471	63.4681	39.9812	28.6687	50.7321	39.7609	49.8496	23.6546	44.9098	29.8151	32.7828	26.5661	38.4815	43.772	28.0336	28.8505	32.9314	49.6065	36.1082	24.4397	21.8303	31.9896	28.3907	13.7026	23.2131	26.7708	21.6509	20.9227	51.0508	22.9249	Fbxo32
ENSMUSG00000021816	31.2209	33.6735	32.4167	32.1551	31.4015	28.9329	35.2858	30.7695	30.47	31.361	30.0296	30.2726	28.285	29.7324	31.1582	33.229	33.1899	32.3118	33.0514	31.8416	31.8082	29.5555	31.0685	29.5625	37.0007	34.214	36.621	38.2382	34.4625	30.903	37.6973	28.2115	39.971	36.2314	39.4823	41.0524	32.6947	30.1017	34.6097	35.0546	34.7454	34.679	33.3879	33.0462	33.5573	27.6576	34.3768	33.4617	Ppp3cb
ENSMUSG00000060743	30.5144	31.3615	32.0949	31.3413	29.7108	28.9466	29.4427	29.6145	35.5729	31.5194	33.9668	32.2894	29.0548	32.7532	34.0942	34.2571	38.4414	36.1994	30.6793	32.0197	31.1377	29.1046	31.092	27.557	33.3458	32.9575	34.1708	35.056	31.8913	33.0845	32.1168	30.5621	32.7367	32.8647	34.0479	35.8121	33.0781	34.2747	34.3755	36.2297	35.707	35.9819	37.0556	36.6284	34.6019	34.7815	30.3564	38.4992	H3f3a
ENSMUSG00000026571	32.0771	33.5997	34.3514	31.761	34.2093	32.8069	35.8378	34.809	31.3522	33.8577	29.797	29.6869	32.0059	32.4777	32.644	32.864	27.2702	28.2645	31.7224	34.2687	31.7504	31.8462	32.3742	33.8447	33.3186	33.5533	33.8165	32.8451	33.5356	31.6119	35.9834	32.796	35.7932	32.4166	34.0239	36.4421	31.3605	32.0259	34.8873	33.9345	33.9601	32.7341	33.8975	32.401	33.7031	30.7962	33.6135	31.3708	Dcaf6
ENSMUSG00000024845	32.0447	27.049	22.2963	28.1088	25.2183	25.5704	25.6521	34.6596	33.256	34.9776	36.6915	36.8161	34.404	35.5619	30.8063	32.5975	44.137	36.1456	33.528	35.8116	35.4849	35.1757	33.934	29.2983	31.1956	31.8234	30.5323	32.0925	27.9745	33.1501	36.538	34.069	27.6981	28.6777	32.6962	31.8355	36.2905	33.7784	33.5793	34.464	34.2031	34.1127	40.2872	35.5309	31.9608	27.3723	35.599	34.2315	Tmem134
ENSMUSG00000046364	28.9882	31.0089	32.2337	31.8764	23.4267	30.8729	29.5127	34.7675	35.8652	30.1122	34.3124	36.0072	32.5854	35.9866	34.3157	31.1343	40.7634	39.2856	33.2237	32.065	33.2652	31.843	28.4566	28.525	32.0975	33.3045	29.9223	31.8272	31.9237	31.4154	32.2575	33.414	33.553	33.4669	33.6061	33.0262	32.9437	34.176	33.8685	32.7992	32.0104	32.6272	36.4794	34.7789	30.1999	32.3931	27.3023	38.1326	Rpl27a
ENSMUSG00000046756	30.2598	27.7808	27.01	27.7945	30.34	27.7639	28.3042	32.5021	33.198	35.2678	31.924	30.4906	32.2952	32.042	30.0501	29.6357	40.9828	36.7651	33.7839	34.2901	34.9245	30.725	29.5266	28.0429	31.7297	32.1202	31.43	34.7984	33.3797	34.9501	36.0229	30.5547	32.1535	35.8384	33.2977	32.7268	36.0133	34.4888	35.1287	34.4173	30.8469	36.1993	41.866	36.6571	31.5986	30.5775	32.1579	32.5386	Mrps7
ENSMUSG00000048429	35.5856	31.6788	27.5705	29.9296	33.4917	32.9516	33.548	30.6104	32.166	31.8418	33.6201	29.2914	31.1742	33.1884	33.8062	32.1445	31.8005	32.5687	33.8265	31.9536	34.153	30.3887	32.4554	33.4099	31.6549	34.1137	29.9196	32.4932	32.3767	31.8849	33.812	35.2717	31.7691	32.3348	30.9251	32.4622	34.8072	34.563	33.269	35.7416	34.6146	31.9807	31.9612	32.6053	31.5998	35.7482	33.2124	32.1145	Timm29
ENSMUSG00000031382	28.8672	30.0913	36.1257	31.8589	29.7586	23.7004	31.5874	49.2601	29.3793	28.0045	39.0856	31.7694	31.8115	28.2637	30.9506	37.7397	37.7626	35.1514	30.8766	31.8932	34.1856	29.6314	32.3302	28.8512	30.363	27.808	37.5791	33.0785	26.4066	31.5408	35.5328	29.1991	30.415	31.032	39.8477	38.2952	31.9593	28.1837	29.3989	36.4928	29.9884	35.2701	32.4561	39.6148	29.8108	25.5148	40.454	34.6191	Asb11
ENSMUSG00000034254	32.0028	37.5314	30.9632	34.5869	34.7691	34.1407	37.7291	38.3948	32.3437	32.3085	32.8964	32.1358	30.8033	35.2175	33.4792	33.7884	43.4977	35.0597	34.2455	36.1982	34.8426	34.0201	35.0586	32.5103	27.1989	28.0493	33.4363	34.323	26.5697	33.4546	35.0675	28.5943	25.9478	32.0781	33.2419	30.1655	30.0985	29.9225	32.8649	29.6422	25.9936	29.216	36.6701	31.0531	29.2045	27.3741	33.9174	30.9262	Agpat1
ENSMUSG00000019927	27.3277	30.7049	31.1831	26.8503	29.7753	28.8454	31.4702	28.6325	30.5902	27.3063	28.5959	28.4753	30.7386	31.6419	29.5853	29.6829	40.326	32.0673	32.4931	32.2582	33.9835	32.2905	35.2646	40.182	36.7542	39.2792	32.8936	33.4889	39.9988	39.48	38.2716	37.3968	35.1442	34.505	32.9084	35.8042	35.1437	35.8068	33.9628	31.7298	30.1892	28.2855	32.4905	29.3063	30.0896	28.3974	32.0329	29.2672	Ube2d1
ENSMUSG00000071655	32.5579	26.2352	27.0454	27.4324	23.7061	27.7874	26.7956	33.5561	34.8297	32.3472	32.2727	31.7281	33.8352	29.278	28.669	29.6373	43.8344	37.707	32.9745	36.237	33.5434	33.2862	35.2528	33.7705	34.2711	33.7162	28.2922	33.5319	28.9676	30.8257	37.373	32.123	33.9178	32.7397	32.6996	36.4958	34.2549	33.5894	32.4475	36.9827	33.3609	35.2351	39.4456	32.8634	31.9659	28.9553	32.3367	32.166	Ubxn1
ENSMUSG00000039661	30.0007	30.0968	26.8367	25.0466	25.9951	25.9426	28.6836	33.3966	29.8637	31.909	29.8727	25.2796	37.2344	38.682	33.1045	30.7069	30.8134	29.0051	34.2089	31.0024	30.3234	32.7401	38.5508	40.2873	36.4839	33.1015	37.6356	28.1999	30.7658	37.7273	41.1169	32.2461	25.642	28.6723	27.8989	32.1333	33.868	40.5939	32.8783	32.2984	37.4236	26.9307	41.2881	34.3504	34.4911	30.7088	39.5022	36.9202	Dusp26
ENSMUSG00000020358	34.3856	26.2263	24.4493	29.0905	28.2514	27.9078	26.9024	37.4063	35.9935	32.994	35.4463	38.3967	32.4917	29.563	31.7129	31.5632	34.1956	32.558	32.6424	36.5333	36.1135	32.0933	32.8875	33.3987	32.0274	31.841	33.7884	29.5509	29.2283	32.3885	35.9694	28.9593	30.5275	34.917	32.4236	31.2444	36.3268	32.3014	33.1245	33.6993	32.7449	34.8456	37.9435	36.7516	30.9639	28.356	32.0356	30.26	Hnrnpab
ENSMUSG00000050608	28.363	26.414	27.1246	24.4224	22.046	26.7987	26.3896	27.7416	36.6135	32.6479	34.4316	30.5846	35.6005	35.257	32.6047	33.9918	48.014	39.9177	30.1686	32.2817	31.3942	29.9329	32.5463	27.8054	33.7988	38.1068	28.5237	34.6717	31.9738	31.3503	34.8139	31.3398	32.4675	32.8424	31.0285	30.6874	36.4411	36.6727	37.2829	30.2937	32.6146	36.489	37.0961	33.4672	31.644	34.3176	25.9642	37.6899	Micos10
ENSMUSG00000030987	34.6567	34.9643	32.1728	35.4724	33.5744	31.3837	35.1484	31.4865	33.5974	33.4087	33.57	34.0068	32.8424	32.4759	33.9122	32.6636	29.025	32.0079	34.4387	35.7944	33.876	32.7475	34.3137	34.1659	33.2034	32.0732	33.4878	31.9115	32.7191	31.288	29.5972	31.1125	32.0032	34.5319	31.4253	31.4657	32.3329	31.5682	34.6868	31.0435	31.9626	30.5662	30.6415	28.6609	29.9506	28.006	29.4318	29.0296	Stim1
ENSMUSG00000029319	29.8497	30.1795	28.5925	31.4749	29.1667	30.6597	33.0599	34.432	33.8955	33.192	36.9905	32.2577	33.3772	31.4895	32.5646	32.0685	39.5299	35.3153	31.3377	33.114	32.6869	31.8085	32.1605	31.3635	29.1993	29.4335	32.8991	33.9879	30.8101	33.1878	34.6578	32.5915	29.0197	29.4398	31.2978	32.3481	32.4024	33.4782	34.3194	30.8319	32.9864	32.7517	36.1047	33.388	31.6842	31.0498	32.1491	32.0587	Coq2
ENSMUSG00000005575	33.9289	33.0485	30.7952	29.6867	32.0707	31.8389	34.1379	34.0779	32.3565	30.1968	31.7244	30.5671	33.0101	33.5484	34.4524	30.5708	45.4068	39.3919	33.2536	30.2311	33.391	31.8754	31.4386	38.8382	31.6943	31.0968	31.2691	31.785	30.5084	31.3778	34.7642	33.266	28.5091	28.0132	30.1347	29.491	31.4619	32.6083	30.9065	34.2463	30.8194	31.0308	36.6733	29.41	30.3988	31.5592	32.5419	29.1493	Ube2m
ENSMUSG00000074064	31.3141	27.622	29.6258	28.2584	28.5454	25.7035	33.4392	46.1256	31.5187	32.6678	30.9143	29.5363	33.3156	28.9728	26.7548	36.1077	40.2661	35.2885	31.0976	34.8677	36.8743	34.4549	32.3327	32.3913	36.1202	27.1466	36.2709	28.6475	27.9673	37.8757	30.6614	31.3085	28.2277	32.2247	34.0685	38.7735	36.0821	31.022	32.5233	35.73	26.6005	30.5162	39.5842	37.6446	25.6581	22.4461	39.8206	26.0756	Mlycd
ENSMUSG00000060904	28.0419	32.6287	31.603	28.415	30.4907	28.8705	28.6892	30.9588	31.7118	31.2225	31.9139	31.189	29.3584	30.2758	30.533	30.814	33.6544	34.4509	31.1171	31.0622	30.6881	27.487	26.5486	26.2218	32.4727	35.5323	35.1398	35.81	34.3238	32.9619	34.5624	30.9812	38.5382	34.9774	35.8119	37.3804	34.7713	32.6627	32.2938	35.3963	32.2064	34.5122	34.7488	34.6525	33.9493	32.3731	30.9771	35.8969	Arl1
ENSMUSG00000018593	31.9178	33.0625	26.731	29.8556	29.5674	34.0556	18.8011	22.9042	36.135	35.2573	26.5144	34.2903	32.7957	40.494	52.0988	26.6659	34.6889	40.6304	30.5018	26.8853	29.6769	38.3827	25.7862	30.525	37.5173	52.8317	27.893	27.5467	41.251	36.9494	26.1438	31.3794	37.7658	28.475	22.8523	25.4424	27.7465	36.5114	30.1205	25.1716	47.8172	35.5597	27.0714	25.1253	30.0567	41.0119	30.7548	27.3274	Sparc
ENSMUSG00000056076	30.2157	31.0551	28.8815	30.3402	29.8459	32.1555	32.8001	34.6711	31.4065	32.777	32.3806	31.7695	33.3312	31.1412	30.9056	30.8184	32.8256	34.1411	31.5626	33.6752	35.676	32.3514	32.2674	36.1202	33.1107	28.2295	31.3429	31.5871	29.0676	34.1679	33.4152	33.9391	30.3552	30.578	31.8045	32.0962	31.2929	33.464	33.2572	34.1923	30.8555	29.7218	36.0861	33.5031	32.7675	32.1526	36.7457	29.5294	Eif3b
ENSMUSG00000052684	37.9924	33.0372	29.704	31.4322	39.7954	44.7927	40.9779	41.4801	29.5829	38.6941	24.3841	31.7061	32.0532	38.2631	36.5915	30.805	26.0855	25.0491	30.4468	29.5697	27.6697	30.1551	27.4995	31.6539	25.0917	24.8886	27.9038	26.0001	28.1174	31.6949	32.6949	31.5152	22.4207	26.3159	27.2608	30.7972	31.4412	31.3393	33.428	31.2683	29.0465	38.124	37.188	33.111	33.2039	32.818	50.1647	39.5779	Jun
ENSMUSG00000061130	30.917	27.6187	28.0908	26.3075	29.2622	28.8403	30.2242	33.3639	29.321	32.415	30.2917	26.6414	29.2106	28.7818	26.555	30.3177	29.8107	27.8766	31.8473	32.3767	29.8266	30.0006	31.9438	35.3291	35.9723	32.1626	36.8033	36.4296	33.2621	34.6712	34.4643	33.5609	32.6313	33.6144	37.0921	37.0185	36.7632	34.0906	33.3178	34.5841	30.3513	35.4526	33.9064	33.5697	33.8212	32.8322	35.8629	32.7744	Ppm1b
ENSMUSG00000024740	31.9745	34.0438	36.2793	31.7169	33.0851	33.5754	34.11	31.5004	31.9511	31.1838	30.6693	31.4055	29.4501	30.5749	30.0029	31.383	30.2015	30.2696	30.7529	33.5785	34.0741	31.0741	32.5264	32.2755	32.3361	30.903	32.7929	32.6924	29.7496	31.1858	31.4073	33.0728	32.8775	33.1443	33.1896	33.5878	31.6407	31.8472	33.6218	31.6063	31.7396	30.6829	33.8617	34.6148	31.9803	32.8349	32.7796	29.9264	Ddb1
ENSMUSG00000030662	32.9886	33.7673	34.3837	33.0828	34.5393	31.7498	35.3199	35.6899	28.3137	31.5417	29.9343	27.7619	30.2036	28.7951	30.6642	33.2117	27.9044	28.2456	31.6615	29.3474	29.838	30.9122	32.258	32.1461	33.0724	31.113	34.5996	33.5611	31.5483	32.0634	34.6982	32.4945	32.2059	33.5068	35.1071	36.8234	34.2667	31.5853	32.4408	32.4336	29.7512	32.351	33.531	33.569	31.9898	29.7697	34.2445	30.493	Ipo5
ENSMUSG00000020955	31.6617	27.3951	29.0939	29.7898	24.199	30.671	31.091	36.3594	34.7135	35.0088	37.7952	31.7035	32.3356	36.0404	27.9552	33.077	35.512	38.465	32.9816	29.7965	35.4731	28.4877	29.5698	34.0537	26.8461	40.0402	34.8545	29.8223	30.8256	28.9455	29.4257	33.5829	33.6629	27.3632	30.8007	35.9511	27.8018	39.2314	28.0006	29.6839	31.0627	27.4959	39.0933	36.4274	33.8188	34.1957	29.0627	29.2716	Ap4s1
ENSMUSG00000050708	31.0673	24.3235	27.2224	32.8175	25.7652	34.1345	25.5531	41.5262	32.9655	32.9861	32.441	36.4779	31.7186	28.9314	30.7063	30.3842	37.0299	36.6061	29.8004	36.9514	31.2713	33.3148	32.2654	33.6252	27.8975	31.4836	30.0251	30.604	31.2125	29.7577	30.9602	37.0657	32.6743	24.6603	28.6653	28.576	30.8104	35.1806	31.5888	31.2887	33.4412	30.0992	44.0444	34.6106	28.6093	37.4134	39.5548	29.5398	Ftl1
ENSMUSG00000083833	19.2554	23.9383	25.5044	33.0988	25.4941	24.7385	26.1828	35.8242	31.887	29.5208	36.642	32.4314	33.5749	27.5508	28.3964	25.0361	36.5945	34.5122	24.3412	31.2373	31.2418	29.1872	33.7265	30.4031	31.3425	32.8929	34.6456	37.6181	28.0583	35.0902	38.2869	31.3808	42.0574	32.4006	33.9553	29.5713	37.7312	31.2328	30.6608	35.5112	39.186	35.4263	42.7678	38.126	31.1988	31.4536	30.7117	35.9732	Gm13841
ENSMUSG00000049550	31.4756	33.4554	32.5023	31.5235	36.0028	35.3213	33.9926	33.6651	28.3989	30.0218	25.5639	27.5595	28.4355	26.7616	29.3045	31.7649	21.8383	24.2161	30.6477	29.7837	26.7755	27.4924	33.9965	34.4362	31.6678	26.0267	32.2048	31.2139	29.0328	26.6962	33.9264	34.9879	34.8849	34.3803	36.3972	38.3169	34.6434	33.9762	33.6128	37.393	33.2459	33.9704	34.4217	35.7563	32.6802	35.4825	40.6103	34.358	Clip1
ENSMUSG00000057897	33.3638	34.3698	30.6191	35.4709	31.3019	31.1364	36.1062	33.3887	30.408	31.4925	27.8624	33.1901	31.5335	28.3501	28.8922	29.0996	31.8154	30.3612	32.4548	35.7218	34.7518	32.3882	34.8113	38.5649	33.776	30.9882	31.1224	35.7852	31.3614	27.7728	38.0518	32.339	33.1975	33.5009	35.7637	31.8268	32.7681	31.1044	37.1038	28.9966	29.6652	28.2615	32.5349	30.04	28.2573	26.1202	28.521	27.9851	Camk2b
ENSMUSG00000015095	34.9299	33.2465	30.6198	32.8587	33.2036	31.4621	33.7305	34.4353	32.4523	31.5156	32.9628	30.6094	32.015	32.441	32.688	33.4964	32.5519	36.8035	33.2304	35.3237	35.7308	33.085	35.1148	32.6075	28.2425	27.9524	33.8079	29.557	30.547	30.5732	33.8437	28.6322	27.4696	31.6033	31.7167	30.9539	31.1372	31.1482	33.7891	31.8259	31.2584	28.9808	33.6803	30.3514	29.2462	26.4742	32.6196	29.9885	Fbxw5
ENSMUSG00000062981	29.0221	35.7603	32.519	31.6041	29.1545	29.1184	34.7882	28.5567	33.9608	34.4975	31.2733	29.3829	32.2453	35.5015	32.8451	33.5501	42.2495	41.6865	33.2334	29.5777	32.8927	29.1713	31.3686	29.5388	31.4989	33.5942	28.6304	31.7453	31.3807	30.1628	31.225	27.3747	29.6424	31.7839	32.3182	29.7399	34.4667	33.483	31.1179	32.0906	30.682	32.6526	35.2643	30.1932	28.3504	30.8689	24.9748	33.481	Mrpl42
ENSMUSG00000026926	31.3827	29.2831	32.352	29.2142	30.7794	30.5687	33.2297	30.6396	30.3124	31.5089	31.9801	32.1855	30.6802	29.966	30.5307	32.5539	26.395	29.6921	31.8272	34.6264	32.4497	30.6754	33.9381	31.4444	31.7749	30.8512	32.1947	32.7954	31.1853	30.5997	31.7934	31.2173	33.4893	32.7032	36.8322	36.866	33.1658	31.1755	31.3782	33.4373	32.7169	31.0217	31.0552	34.9545	33.0072	30.3936	33.2198	33.1759	Pmpca
ENSMUSG00000059291	29.3232	26.8865	25.5545	26.3664	20.8187	24.778	25.2275	33.7735	32.262	29.3858	34.9639	33.1515	32.0179	32.7569	29.9275	30.5012	39.8829	34.4702	31.5918	29.7765	34.3397	30.8439	27.0211	26.1469	33.5638	37.2502	32.6582	37.0295	34.1997	32.4723	31.3515	34.7138	31.596	29.7063	34.7942	33.2883	34.0563	34.8624	32.7902	31.9805	35.2854	33.6064	37.7261	32.8521	31.3404	30.7101	32.218	36.363	Rpl11
ENSMUSG00000024393	34.5813	32.5303	28.2222	33.4139	35.5155	33.5835	31.9331	35.2876	34.0575	32.543	32.7882	34.241	32.7511	32.6351	33.0866	32.9286	26.4418	30.034	33.2216	34.4114	32.5137	35.6502	35.5275	36.7357	30.9797	29.3833	34.2389	30.9113	28.8283	32.4672	29.7578	31.7338	27.9059	33.2292	28.2303	29.5818	30.7423	32.32	31.6319	31.6848	29.8558	29.5544	27.9639	30.3636	30.7555	28.4616	34.0574	28.3651	Prrc2a
ENSMUSG00000055435	27.8529	33.5331	31.7322	37.0193	33.4872	29.3656	30.3861	33.1885	34.9318	28.1877	35.6227	36.5214	33.204	33.9094	28.7751	32.1403	28.7283	29.9641	35.0588	37.5231	34.8582	31.674	41.8152	38.6059	36.0645	34.9278	34.71	36.7824	31.876	28.9945	37.904	33.7566	29.67	30.7544	32.0137	29.4801	28.4748	31.0008	30.9929	25.3559	26.5512	21.7857	27.4979	26.333	25.8518	25.1532	31.3096	30.46	Maf
ENSMUSG00000083327	36.0779	32.6862	27.277	27.7808	34.454	30.2467	32.6742	33.8334	36.9255	29.7299	22.6651	24.0027	23.7971	26.4758	34.0222	36.4035	36.4393	36.8514	35.188	33.2069	26.8355	34.8301	34.769	30.7803	38.1882	27.7168	26.4894	26.9098	27.9448	27.2038	29.4041	29.4871	32.9132	28.6866	25.7796	36.749	34.8976	28.9984	36.7561	36.845	30.7799	36.4144	28.7207	33.1662	36.5707	39.9435	34.9869	30.7933	Vcp-rs
ENSMUSG00000000711	30.9035	31.5678	28.0086	31.9117	33.6168	29.0474	31.8107	31.1484	30.6375	31.169	31.3592	31.3235	30.1011	31.1613	31.2489	32.2177	31.2657	30.8477	32.7304	33.9064	31.927	30.135	32.0123	32.4908	31.9611	31.9545	33.6782	31.3261	34.3034	33.9918	31.4797	32.4714	33.6979	32.6659	32.2001	34.7436	32.3067	30.1049	31.0841	31.5943	30.8214	32.8601	30.0735	33.0013	33.2176	29.9885	31.4776	30.1748	Rab5b
ENSMUSG00000052852	28.0335	36.384	31.0295	34.079	36.8375	38.9721	34.2258	25.8096	28.1212	27.2635	28.0433	32.0359	29.6136	33.8335	32.8915	31.6469	25.9352	26.241	35.1313	28.5862	29.0301	32.0116	33.8966	44.8839	31.9616	30.276	31.0575	29.7015	32.1763	28.3875	37.4128	44.4024	32.5015	32.7967	30.393	29.293	29.4442	33.5396	34.2064	30.2448	29.9399	26.0311	28.2874	26.7041	33.3468	34.8248	28.9474	29.593	Reep1
[truncated: 55,770 more rows]
[truncated: 8 more columns]
